# Supplementary material for: Differential induction of defense genes in hexaploid wheat roots by the plant-parasitic nematodes Pratylenchus neglectus and P. thornei
Source: PLoS One. 2024 Aug 29;19(8):e0306533. doi: 10.1371/journal.pone.0306533 (PMC11361681; doi:10.1371/journal.pone.0306533)
Supplement: S1 Table — (XLSX) [file pone.0306533.s001.xlsx]

## Sheet: 1A-OKU_Ta_1AL_RPKM_no 0s_all
S1A Table. Coding sequence-based gene IDs for which all nematode treatments have RPKM values >0
Name	Annotation	Ctrl RPKM	Pn RPKM	Pt RPKM	PnPt RPKM
Traes_3AS_377271D65.11	Ribosomal RNA small subunit methyltransferase NEP1	0.695	0.528	0.613	0.257
Traes_7DS_17F060181.1	FAD-dependent oxidoreductase family protein LENGTH=420	0.698	0.978	0.392	0.258
Traes_6BS_6D0EAEE57.6	Glycerophosphoryl diester phosphodiesterase, putative n=1 Tax=Ricinus communis RepID=B9SBY4_RICCO	0.513	0.569	0.532	0.258
Traes_3B_7C85AF948.34	O-fucosyltransferase family protein LENGTH=568	0.848	1.639	0.587	0.258
Traes_1AL_B3C4E79BC.5	Ribosomal RNA small subunit methyltransferase I	0.853	0.275	0.744	0.258
Traes_4AS_C7DE35DC8.2	Pentatricopeptide repeat-containing protein	0.86	0.516	0.877	0.258
Traes_5AL_1CEEA74CE.4	Pseudouridine synthase family protein LENGTH=540	0.379	0.945	0.288	0.259
Traes_3AS_4B862F7C5.4	Pentatricopeptide repeat-containing protein	1.373	0.474	0.333	0.259
Traes_5BL_81EDE2391.1	BTB/POZ domain-containing protein LENGTH=243	0.393	0.657	0.367	0.259
Traes_5DL_722FB1E5C1.1	Pentatricopeptide repeat-containing protein	0.71	0.351	0.767	0.259
Traes_2DL_4617FA31D.1	protein n=1 Tax=Oryza sativa subsp. japonica RepID=Q0DBZ9_ORYSJ	1.034	0.779	1.825	0.26
Traes_4BS_C39445B0F.2	Dehydrogenase/reductase SDR family protein 7-like	1.173	0.637	0.307	0.261
Traes_5BL_8C451BEE1.31	S-adenosyl-L-methionine-dependent methyltransferases superfamily protein LENGTH=415	0.497	0.495	0.537	0.261
Traes_7BL_C2E3E8DF4.4	A/G-specific adenine glycosylase	0.282	0.332	0.565	0.261
Traes_2AL_CF9546F41.3	Pentatricopeptide repeat-containing protein	0.602	0.344	0.188	0.262
Traes_2AS_E54F88047.24	DNA mismatch repair protein MutS	1.034	1.254	0.514	0.262
Traes_4DS_E92A563FD.9	Ribonucleases P/MRP protein subunit POP1	0.721	0.984	0.595	0.262
Traes_4AS_6B5275C22.1	expansin 11 LENGTH=252	0.495	0.856	0.661	0.262
Traes_5DL_37FC16CC6.7	Protein BFR2	0.807	1.154	0.768	0.262
Traes_1DL_5CA468064.2	polypyrimidine tract-binding protein 3 LENGTH=432	1.481	0.451	0.886	0.262
Traes_6DL_F19B51AC5.1	HXXXD-type acyl-transferase family protein LENGTH=353	0.856	0.388	1.178	0.262
Traes_5AS_4D26392A5.6	mitochondrial processing peptidase alpha subunit LENGTH=499	0.439	0.533	0.208	0.263
Traes_3AL_0F5702460.1	S-adenosyl-L-methionine-dependent methyltransferases superfamily protein LENGTH=368	0.556	0.674	0.555	0.263
Traes_6DS_AB8349722.9	serine carboxypeptidase-like 19 LENGTH=465	0.597	0.287	1.065	0.263
Traes_2BS_857F08A1F.19	receptor-like protein kinase 1 LENGTH=748	0.319	0.748	0.437	0.264
Traes_2AL_2FF604DA9.4	Protein kinase superfamily protein LENGTH=343	0.593	0.699	0.544	0.264
Traes_5AS_E237A1148.6	F-box/LRR-repeat protein 17	0.821	0.306	0.714	0.264
Traes_1BL_2EAFEE9E0.39	FBD-associated F-box protein LENGTH=459	0.769	0.694	0.744	0.264
Traes_7BL_6C172D96D.5	P0028E10.3 protein n=1 Tax=Oryza sativa subsp. japonica RepID=Q9AS88_ORYSJ	1.104	1.075	1.176	0.264
Traes_3B_3E95AE2B9.3	WUSCHEL related homeobox 13 LENGTH=268	0.795	1.744	0.538	0.266
Traes_4BS_639A25FE8.2	Transcription-repair-coupling factor	0.509	0.613	0.633	0.267
Traes_1AL_D23829A3B.1	Endosomal targeting BRO1-like domain-containing protein LENGTH=846	0.61	0.628	0.672	0.267
Traes_2DS_2A961F39D.4	pseudo-response regulator 7 LENGTH=727	0.652	0.452	0.654	0.268
Traes_7BS_4F102566C.1	Phosphoenolpyruvate/phosphate translocator 3, chloroplastic	0.757	0.412	0.675	0.268
Traes_3B_755B0EB7B.1	Major facilitator superfamily protein LENGTH=587	0.895	0.274	0.687	0.268
Traes_2AL_EB6A5CBCF.1	UDP-Glycosyltransferase superfamily protein LENGTH=460	0.557	0.303	0.324	0.269
Traes_6BL_A87C5CF7D1.5	Mitochondrial transcription termination factor family protein LENGTH=390	0.633	0.768	0.513	0.269
Traes_2DL_88F4BBAB0.4	Pentatricopeptide repeat-containing protein	0.378	0.492	0.893	0.269
Traes_3DS_072B70FD7.3	Protein kinase superfamily protein LENGTH=666	0.87	1.018	0.456	0.27
Traes_1AS_F0E3D5A6F.2	Ubiquitin carboxyl-terminal hydrolase family protein LENGTH=422	0.885	0.391	0.625	0.27
Traes_4DS_69308E608.14	TRICHOME BIREFRINGENCE-LIKE 28 LENGTH=424	0.603	1.103	0.684	0.27
Traes_5BL_D64910DA2.3	Phosphatidylinositol N-acetylglucosaminyltransferase subunit GPI1	0.57	0.612	0.762	0.27
Traes_5DL_05AC3E858.2	Dimethylaniline monooxygenase [N-oxide-forming] 5	1.524	0.782	1.278	0.27
Traes_4BS_CCC3DD357.1	Subtilase family protein LENGTH=775	0.499	0.358	0.546	0.271
Traes_7AL_B3CACC6C9.1	Chaperone protein ClpB	0.781	0.715	0.201	0.272
Traes_1BL_335741D9A.2	O-fucosyltransferase family protein LENGTH=567	0.895	1.012	1.138	0.272
Traes_6DS_F23A0A25E.4	Leucine-rich repeat receptor-like protein kinase family protein LENGTH=1045	0.319	0.617	0.325	0.273
Traes_1BS_BE794E14E.3	F-box/LRR-repeat protein 14	0.781	0.531	0.356	0.273
Traes_6BL_507268FE5.9	ABC transporter A family member 7 n=1 Tax=Aegilops tauschii RepID=R7WDY3_AEGTA	0.821	0.389	0.553	0.273
Traes_1DL_0FB30E20D.1	Phosphatidylinositol-glycan biosynthesis class X protein n=1 Tax=Aegilops tauschii RepID=R7W8T1_AEGTA	0.646	0.173	0.661	0.273
Traes_2AS_9B40EEF21.1	Cytochrome P450 superfamily protein LENGTH=513	0.61	0.899	1.116	0.273
Traes_7DL_9816D33F3.5	Transcription initiation factor TFIID subunit 7-like	0.881	1.012	1.29	0.273
Traes_2BS_3B65D4EE0.9	Protein argonaute 16	1.475	0.608	0.406	0.274
Traes_1AL_C72E5F1BD.2	Disease resistance protein	0.639	0.761	0.72	0.274
Traes_5BL_7FB30012A.4	Pentatricopeptide repeat-containing protein	0.648	0.524	0.466	0.275
Traes_5AL_E9E4E3BC6.5	Replication factor C subunit 3	0.857	0.965	0.54	0.275
Traes_3DL_62B117C5F.3	L-tyrosine decarboxylase	0.562	0.737	0.612	0.275
Traes_4BS_DB082B79D.1	shortage in chiasmata 1 LENGTH=1594	0.593	0.381	0.759	0.275
Traes_5DL_0FB9EF885.1	Cytochrome P450 superfamily protein LENGTH=490	0.785	0.662	0.946	0.275
Traes_5BL_AE90937B81.6	Octicosapeptide/Phox/Bem1p (PB1) domain-containing protein / tetratricopeptide repeat (TPR)-containing protein LENGTH=811	0.773	0.711	0.272	0.277
Traes_1BL_78992C9A0.8	protein arginine methyltransferase 6 LENGTH=435	1.06	1.103	0.746	0.277
Traes_2AS_E54F88047.22	DNA mismatch repair protein MutS	0.863	0.746	0.901	0.277
Traes_3AS_D70717386.13	Aspartate--tRNA ligase	0.658	0.266	0.319	0.278
Traes_7BL_173482C93.15	BTB/POZ domain-containing protein	0.773	0.93	0.508	0.278
Traes_7BS_3974582E7.23	UPI000234E008 related cluster n=1 Tax=unknown RepID=UPI000234E008	0.746	0.76	0.527	0.278
Traes_4BS_59D17E23D.6	UPI000234E8A9 related cluster n=1 Tax=unknown RepID=UPI000234E8A9	1.039	0.742	0.665	0.278
Traes_2BS_13886D561.1	Cytochrome P450 superfamily protein LENGTH=513	0.567	0.599	0.997	0.278
Traes_7AS_60F755E22.3	Aconitate hydratase 1	0.84	0.662	0.23	0.279
Traes_3DS_A1DB261B3.2	Protein phosphatase 2C family protein LENGTH=298	0.725	0.35	0.244	0.279
Traes_5DL_F1D49FACB.22	protein kinase family protein LENGTH=671	0.684	0.303	0.266	0.279
Traes_3B_4558C16F8.2	P0460E08.3 protein n=3 Tax=Oryza sativa RepID=Q94DU0_ORYSJ	0.857	0.531	0.323	0.279
Traes_5AL_869F7E140.1	UPI000234EB38 related cluster n=1 Tax=unknown RepID=UPI000234EB38	0.754	0.489	0.482	0.279
Traes_5DL_23DC02B35.12	malonyl-CoA decarboxylase family protein LENGTH=518	0.836	1.212	1.073	0.279
Traes_4DS_62F33DF18.17	Disease resistance protein (CC-NBS-LRR class) family LENGTH=908	0.655	0.963	0.282	0.28
Traes_6DS_3FC2ADA87.2	Mitochondrial transcription termination factor family protein LENGTH=405	0.562	0.283	0.362	0.28
Traes_7DL_98F39C557.1	Domain of unknown function (DUF23) LENGTH=496	0.471	0.297	0.37	0.28
Traes_4AL_31C91123B.2	methionine S-methyltransferase LENGTH=1071	0.752	0.852	0.593	0.28
Traes_5BL_1913573B5.12	Chromosome undetermined scaffold_43, whole genome shotgun sequence n=1 Tax=Paramecium tetraurelia RepID=A0DAH1_PARTE	0.27	0.642	0.844	0.28
Traes_1AL_7242F453D.7	MutS2 protein	0.468	0.775	0.861	0.28
Traes_2AL_B922855B4.3	Signal peptidase I	0.277	0.915	0.183	0.281
Traes_3AS_47F5392A3.1	D-inositol 3-phosphate glycosyltransferase	0.223	0.723	0.301	0.281
Traes_4AL_761BE525C.3	PHD finger protein	0.411	0.707	0.326	0.281
Traes_2DL_032E190D9.4	DNA cross-link repair 1A protein	0.91	0.606	0.395	0.281
Traes_3AL_10DD23107.1	ATP-dependent DNA helicase PIF1	0.668	0.614	0.399	0.281
Traes_5AL_1897F7F2C.6	Peptide-N(4)-(N-acetyl-beta-glucosaminyl)asparagine amidase	0.86	0.652	0.427	0.281
Traes_5BS_E148030C5.7	Anaphase-promoting complex subunit 5	1.346	0.623	0.59	0.281
Traes_3AL_0A528281C.4	Pectinacetylesterase family protein LENGTH=427	0.671	0.246	0.715	0.281
Traes_2DL_3F789D465.3	Anaphase-promoting complex subunit 2	1.004	0.612	0.737	0.281
Traes_7BL_56EBC7055.8	fatty acid desaturase 2 LENGTH=383	0.324	0.595	0.942	0.281
Traes_3AL_175EC1BAA.7	COBRA-like protein 1	0.717	0.772	1.083	0.281
Traes_3B_AACA397F7.8	Pentatricopeptide repeat-containing protein	0.719	0.366	0.229	0.283
Traes_7DL_2A7EF919F.2	Transcription factor ICE1	0.503	0.321	0.393	0.283
Traes_7DL_F67B7AB7E.8	Histone-lysine N-methyltransferase ATXR5	0.5	0.671	0.398	0.283
Traes_2AL_AD9BB63BB.1	Serine/threonine-protein kinase	0.471	0.396	0.616	0.283
Traes_6AS_A0537B100.5	F-box family-7 n=3 Tax=Oryza RepID=B9V0P9_ORYNI	0.651	0.504	0.37	0.284
Traes_2BS_857F08A1F.8	receptor-like protein kinase 1 LENGTH=748	0.619	0.386	0.411	0.284
Traes_6DL_7E4EE095C.8	Malate dehydrogenase (NADP) 1, chloroplastic n=1 Tax=Aegilops tauschii RepID=M8B6A0_AEGTA	0.62	0.521	0.467	0.284
Traes_5AS_96A151FEB.3	Pyruvate dehydrogenase E1 component subunit alpha	0.647	0.775	0.581	0.284
Traes_1DL_CE5DCD02D.4	8-amino-7-oxononanoate synthase	0.676	0.672	0.59	0.284
Traes_2DL_8863A5BB0.6	Ubiquitin carboxyl-terminal hydrolase family protein LENGTH=404	0.622	0.584	0.694	0.284
Traes_5BS_855C0C5F3.9	UPI0002B42D8A related cluster n=2 Tax=unknown RepID=UPI0002B42D8A	0.306	0.604	0.782	0.284
Traes_4AS_DD5072A70.7	Transcription factor bHLH62	0.463	0.729	0.833	0.284
Traes_3AS_2EE91A609.1	Unknown protein	2.24	1.811	0.836	0.284
Traes_6BS_843505CB3.5	Mitochondrial transcription termination factor family protein LENGTH=390	0.281	1.376	0.864	0.284
Traes_2DL_E448A6B87.2	pentatricopeptide repeat 336 LENGTH=408	0.771	0.766	0.913	0.284
Traes_3B_E5B805A13.9	UDP-Glycosyltransferase superfamily protein LENGTH=496	1.116	1.092	0.946	0.284
Traes_6DL_CF7D4D7CA.4	MATE efflux family protein LENGTH=560	0.749	0.289	0.376	0.285
Traes_5BL_27472CB6F.1	Pentatricopeptide repeat-containing protein	0.646	0.729	0.462	0.285
Traes_4AL_EA7F69029.1	Ca-2+ dependent nuclease LENGTH=323	0.844	0.585	0.65	0.285
Traes_1BS_0819E184F.4	DNA-directed RNA polymerase III subunit RPC4	1.212	1.344	1.369	0.285
Traes_2DS_E2D47A54E.6	ABC transporter C family member 10	0.836	0.997	0.24	0.286
Traes_2BL_70B425A83.21	Calcineurin-like metallo-phosphoesterase superfamily protein LENGTH=1015	0.833	0.727	0.247	0.286
Traes_5BS_67158920B.1	NB-ARC domain-containing disease resistance protein LENGTH=847	0.659	0.799	0.374	0.286
Traes_5DS_06815FBE3.27	dynamin-related protein 3A LENGTH=809	0.444	0.298	0.458	0.286
Traes_1DL_78AAD9D20.6	pfkB-like carbohydrate kinase family protein LENGTH=440	0.621	0.956	0.562	0.286
Traes_3B_65EF76538.1	Unknown protein	0.573	0.222	0.661	0.286
Traes_7AS_BD1F4F597.3	Pentatricopeptide repeat (PPR) superfamily protein LENGTH=508	0.866	0.521	0.672	0.286
Traes_3B_6015FAA36.5	Transmembrane amino acid transporter family protein LENGTH=452	1.051	0.49	0.675	0.286
Traes_7AS_2EF5F1E5A.2	RING/FYVE/PHD zinc finger superfamily protein LENGTH=601	3.309	1.26	0.68	0.286
Traes_7BS_628BF2818.6	cyclin d4;2 LENGTH=298	1.203	1.119	1.236	0.286
Traes_5BL_E1A888BDA.2	serine carboxypeptidase-like 6 LENGTH=452	0.422	0.53	0.475	0.287
Traes_4BL_CC8E15D8A.4	Glycerol-3-phosphate dehydrogenase [NAD(P)+]	0.279	0.688	0.767	0.287
Traes_5BS_7F09D732D.1	Cysteine/Histidine-rich C1 domain family protein LENGTH=243	0.571	0.876	0.77	0.287
Traes_3DL_B8021936C.11	RNA exonuclease 1	0.47	1.137	1.545	0.287
Traes_2AL_2DF28AD3D.1	n=5 Tax=Oryza RepID=Q7XM91_ORYSJ	0.784	0.307	0.394	0.288
Traes_2AL_C9A69DBA9.30	Malate dehydrogenase	0.663	0.177	0.268	0.289
Traes_6AS_67E068EB5.5	Pentatricopeptide repeat-containing protein	0.771	0.956	0.485	0.289
Traes_1BL_E4C4FF450.10	Katanin p80 WD40 repeat-containing subunit B1 homolog	0.573	0.614	0.569	0.289
Traes_6DL_33CEA818C.10	Anaphase-promoting complex subunit 4	0.544	0.479	0.641	0.289
Traes_5BL_8913BB15E.16	UPI000234EC4C related cluster n=1 Tax=unknown RepID=UPI000234EC4C	1.157	0.439	1.328	0.289
Traes_2BL_9212477E8.6	DNA replication helicase, putative LENGTH=1315	0.487	0.319	0.388	0.29
Traes_4BL_8E58F5D47.27	O-fucosyltransferase family protein LENGTH=568	0.8	0.71	0.47	0.29
Traes_1AL_C74CE5520.2	Homeobox-leucine zipper protein ROC3	1.004	0.607	0.72	0.29
Traes_7AL_3C1E5FDF0.1	Polyadenylate-binding protein 8	0.597	0.589	0.741	0.29
Traes_5AS_4D26392A5.26	mitochondrial processing peptidase alpha subunit LENGTH=499	0.31	0.483	0.782	0.29
Traes_1BS_3C34F4CBA.1	Signal recognition particle, SRP54 subunit protein LENGTH=495	0.821	0.792	1.072	0.29
Traes_7BS_C0604DCF9.2	ABC transporter C family member 10	0.517	0.279	1.457	0.29
Traes_5BL_BB574E77D.7	Protein kinase superfamily protein LENGTH=836	0.713	0.657	0.202	0.291
Traes_6AL_37685F944.2	Unknown protein	0.695	0.953	0.312	0.293
Traes_4BL_19AB87331.4	ABC transporter G family member 34	0.262	0.742	0.462	0.293
Traes_2BL_7B887348E.12	minichromosome maintenance 10 LENGTH=396	0.756	0.835	0.687	0.293
Traes_6AS_65D5DA2A9.7	3-oxoacyl-[acyl-carrier-protein] synthase 2	0.673	0.939	0.873	0.293
Traes_5AL_C6C917E9A1.2	Expressed protein n=4 Tax=Oryza sativa RepID=Q75IL0_ORYSJ	0.781	0.795	0.918	0.293
Traes_4AL_1054E4D3F.4	O-methyltransferase family protein LENGTH=382	0.668	0.702	0.989	0.293
Traes_5BL_F4DF255C2.1	methyl-CPG-binding domain 1 LENGTH=204	0.422	2.74	1.666	0.293
Traes_5AS_3C25DD36E.1	Ankyrin repeat family protein LENGTH=772	1.086	0.518	0.418	0.294
Traes_6BL_3C04C3D2F.3	myb-like transcription factor family protein LENGTH=344	0.497	1.278	0.436	0.294
Traes_4DS_48C2D09A7.8	RNA-directed DNA methylation 4 LENGTH=346	2.045	0.946	0.569	0.294
Traes_1DS_0A028B01A.4	pentatricopeptide repeat 336 LENGTH=408	0.741	0.234	0.698	0.294
Traes_7BL_F6CEE2853.1	UPI000234F63E related cluster n=1 Tax=unknown RepID=UPI000234F63E	0.513	0.369	0.799	0.294
Traes_7BS_F3F4F9276.3	Mitochondrial transcription termination factor family protein LENGTH=405	0.942	0.389	0.962	0.294
Traes_1AS_0612E2A63.1	Helicase-like protein n=1 Tax=Oryza sativa subsp. japonica RepID=Q5NAA4_ORYSJ	0.961	2.088	1.683	0.294
Traes_5DL_A95A73FFE.1	Transcription initiation factor IIB	0.537	0.422	0.302	0.295
Traes_5DL_4C15E04AF.8	Queuine tRNA-ribosyltransferase	0.725	0.383	0.389	0.295
Traes_2BS_7B7AE568C.2	Receptor protein kinase-related LENGTH=275	1.382	1.247	0.546	0.295
Traes_3B_CDF70CE82.1	protein n=2 Tax=Oryza sativa RepID=Q0J7F8_ORYSJ	0.713	0.843	0.567	0.295
Traes_4AL_2AF49F55C.4	Wall-associated receptor kinase 2	0.265	0.518	0.644	0.295
Traes_1DS_BEDDBBC36.8	Nucleoporin GLE1	0.902	0.637	0.716	0.295
Traes_4DS_D26240C48.4	Unknown protein	0.624	0.761	1.101	0.295
Traes_5BS_CBA4DF60D.2	phosphatidylinositol-4-phosphate 5-kinase 2 LENGTH=754	0.608	0.466	1.331	0.295
Traes_2BL_B4D70C987.12	O-fucosyltransferase family protein LENGTH=549	0.283	0.403	0.194	0.296
Traes_3DS_F431C10E9.1	Cytochrome P450 superfamily protein LENGTH=520	0.593	0.454	0.215	0.296
Traes_7BL_0459A249B.16	heat shock transcription factor A3 LENGTH=412	1.441	1.593	0.27	0.296
Traes_3B_9C2BF3BEC.14	receptor kinase 2 LENGTH=847	0.265	0.324	0.377	0.296
Traes_4BL_D2E80031E.10	ATPase family AAA domain-containing protein 5	0.797	0.417	0.521	0.296
Traes_4BS_D2F0025CE.2	Mitochondrial transcription termination factor family protein LENGTH=445	0.997	0.974	0.524	0.296
Traes_5BL_EB05716F5.4	F-box family protein LENGTH=359	0.584	1.014	0.565	0.296
Traes_3DL_266169C52.20	Disease resistance protein	0.728	0.702	0.605	0.296
Traes_3AS_3970E1050.2	Protein kinase superfamily protein LENGTH=892	0.281	0.719	0.661	0.296
Traes_4AL_5B55492DA.7	F-box/WD-40 repeat-containing protein	1.595	1.888	1.202	0.296
Traes_3DS_AE7426D6F.7	receptor-like protein kinase 4 LENGTH=818	0.701	0.597	1.484	0.296
Traes_4DS_D764CD992.2	glyoxal oxidase-related protein LENGTH=547	0.275	0.629	0.403	0.297
Traes_6DS_31EB1D256.10	E3 ubiquitin-protein ligase MARCH2	0.932	0.814	0.284	0.298
Traes_3B_9C2BF3BEC.4	receptor kinase 2 LENGTH=847	0.922	0.52	0.337	0.298
Traes_5DL_35E6E680B.2	Tetratricopeptide repeat protein 28	1.162	0.987	0.402	0.298
Traes_5BL_D4C452B20.3	FKBP-like peptidyl-prolyl cis-trans isomerase family protein LENGTH=230	0.951	0.665	0.467	0.298
Traes_1DL_D9BA83221.4	ABSCISIC ACID-INSENSITIVE 5-like protein 2	0.981	0.837	0.495	0.298
Traes_3B_44CDD4CA2.11	DNA mismatch repair protein MutS	0.54	0.852	0.506	0.298
Traes_3B_1E48259D6.1	Leucine-rich repeat receptor-like protein kinase family protein LENGTH=1045	0.765	0.586	0.516	0.298
Traes_4DL_BA6AD151A.6	125 kDa kinesin-related protein	0.319	0.439	0.564	0.298
Traes_6BL_116641644.1	Calcium uptake protein 1 homolog, mitochondrial	0.648	0.894	0.604	0.298
Traes_5DL_BE2E29504.16	DNA topoisomerase 3	0.625	0.464	0.628	0.298
Traes_3AS_B9877D50B.49	DNA topoisomerase 2	0.981	0.797	0.896	0.298
Traes_4AL_CFCCF1DC1.14	protein n=1 Tax=Oryza sativa subsp. japonica RepID=Q0E4A0_ORYSJ	0.713	0.652	0.94	0.298
Traes_4BL_111461502.10	F-actin-capping protein subunit beta	2.055	2.272	2.263	0.298
Traes_3B_C06FCD3F4.14	Beta-glucosidase C	0.388	0.736	0.246	0.299
Traes_2AS_6EA874806.19	Prolyl oligopeptidase family protein LENGTH=961	1.018	0.271	0.252	0.299
Traes_7BS_DAEC45679.3	Glycogen debranching enzyme	0.874	0.458	0.272	0.299
Traes_5BL_EED36D3B9.28	Beta-glucanase n=5 Tax=Bacteroides RepID=Q8A5X4_BACTN	0.456	0.623	0.365	0.299
Traes_4AS_4681DB61B.3	Prolyl 3-hydroxylase 1	0.789	0.473	0.396	0.299
Traes_7DS_5A9420947.2	Arabidopsis protein of unknown function (DUF241) LENGTH=263	1.26	0.765	0.499	0.299
Traes_2AS_C0D44124A.5	receptor kinase 1 LENGTH=843	0.907	1.226	0.539	0.299
Traes_6AL_C141DEE3A.2	TNF receptor-associated factor 6	1.174	0.547	0.595	0.299
Traes_5BL_1E751EF1F.4	Disease resistance protein	0.744	0.617	0.639	0.299
Traes_5DL_AADAF5D52.1	RING-H2 finger protein 2B LENGTH=147	0.638	0.884	0.669	0.299
Traes_3AS_C1830DBAE.8	Phosphatidylserine synthase 2	0.896	1.127	0.752	0.299
Traes_5AL_636F300F6.4	Dual specificity protein phosphatase 3	0.398	0.426	0.899	0.299
Traes_3AL_B802395B2.1	Pentatricopeptide repeat-containing protein	0.397	0.433	0.913	0.299
Traes_7AS_7CAF47030.13	Aberrant root formation protein 4	0.52	1.428	1.144	0.299
Traes_6DL_7FFFE462C.3	Mis12 protein n=2 Tax=Zea mays RepID=B6T5H5_MAIZE	0.393	1.019	0.16	0.301
Traes_1DL_2ED395F18.23	Dolichyl-diphosphooligosaccharide--protein glycosyltransferase 48 kDa subunit	0.359	0.428	0.241	0.301
Traes_3AS_EA148F802.2	UPI0002C320F1 related cluster n=1 Tax=unknown RepID=UPI0002C320F1	0.541	0.778	0.369	0.301
Traes_1AS_8DB13D926.3	unknown protein; BEST Arabidopsis thaliana protein match is: unknown protein . LENGTH=258	0.412	0.827	0.488	0.301
Traes_7BL_6BCC8F8AE.1	SOUL heme-binding family protein LENGTH=395	0.898	1	0.576	0.301
Traes_3AS_D20BF8AF8.5	TSL-kinase interacting protein 1 LENGTH=744	1.024	0.697	1.299	0.301
Traes_1BL_57BAD3C3C.5	WD repeat-containing protein 91	0.838	0.691	0.204	0.302
Traes_6AL_8F3581FF2.5	enhancer of rudimentary protein, putative LENGTH=109	0.316	0.665	0.208	0.302
Traes_6AS_E48EF5A7A.1	Mitochondrial transcription termination factor family protein LENGTH=405	0.285	0.742	0.551	0.302
Traes_3AL_62734BE78.15	BTB/POZ domain-containing protein FBL11	0.751	0.97	0.565	0.302
Traes_5DL_343B8A525.9	Tripartite motif-containing protein 6	0.39	0.407	0.567	0.302
Traes_3AL_38C17601A.9	Dual-specificity RNA methyltransferase RlmN	0.848	0.258	0.568	0.302
Traes_6BS_0E539851E.26	Protein kinase family protein LENGTH=433	0.387	0.619	0.719	0.302
Traes_4AS_8C762B638.2	Pyruvate kinase family protein LENGTH=527	1.134	0.57	0.796	0.302
Traes_7AL_9973DB751.3	Phosphate import ATP-binding protein PstB 1	0.494	1.988	1.115	0.302
Traes_3AL_398647708.40	Unknown protein	1.097	1.01	1.631	0.302
Traes_2BS_2974A0A92.2	Coiled-coil domain-containing protein 111	0.719	0.339	1.64	0.302
Traes_7BL_28318368B.2	Pentatricopeptide repeat-containing protein	0.761	0.801	0.325	0.303
Traes_6DL_70D3C8C38.16	UPI00019862DE related cluster n=1 Tax=unknown RepID=UPI00019862DE	0.7	0.319	0.352	0.303
Traes_5BL_BB28CACE8.2	Major facilitator superfamily protein LENGTH=602	0.773	0.78	0.355	0.303
Traes_2AL_EBF9BF3E7.2	Lupus brain antigen 1-like protein n=1 Tax=Aegilops tauschii RepID=N1QPB7_AEGTA	0.377	0.307	0.372	0.303
Traes_5BL_0FD7BC6D5.1	Sister chromatid cohesion protein DCC1	0.534	0.266	0.449	0.303
Traes_7BS_937CB56CF.13	Coatomer, beta' subunit LENGTH=970	0.699	0.664	0.65	0.303
Traes_5DL_39146F2B7.2	Retrovirus-related Pol polyprotein from transposon TNT 1-94 n=1 Tax=Aegilops tauschii RepID=M8C2B7_AEGTA	0.606	0.857	0.661	0.303
Traes_3DL_3FD1C807F.8	Integrator complex subunit 9 homolog	1.242	1.475	0.681	0.303
Traes_5BS_7FC36D34B.10	VIN3-like protein 1	0.632	0.939	0.71	0.303
Traes_2BL_271AB5F84.3	Prolyl 4-hydroxylase subunit alpha-1	1.206	0.849	0.723	0.303
Traes_2DL_E8EAFE075.1	Unknown protein	0.922	0.768	0.799	0.303
Traes_3B_58A6170C1.12	WD40 repeat-containing protein n=1 Tax=Calothrix sp. PCC 7507 RepID=K9PG51_9CYAN	0.776	1.066	0.93	0.303
Traes_6AS_E6F39D946.1	Mitochondrial transcription termination factor family protein LENGTH=405	0.794	1.007	0.951	0.303
Traes_5AL_42E4CEBCC.1	elongation factor P (EF-P) family protein LENGTH=261	1.96	2.242	1.623	0.303
Traes_6DL_9E32F18C1.3	Protein ROOT HAIR DEFECTIVE 3 homolog 2	0.589	1.315	0.178	0.305
Traes_3AL_F7D9DA508.9	beta-galactosidase 16 LENGTH=815	0.848	0.64	0.385	0.305
Traes_2BL_868F41D41.2	xyloglucan endotransglucosylase/hydrolase 24 LENGTH=269	0.884	0.896	0.391	0.305
Traes_7DS_94B1934E7.1	cellulose synthase-like A3 LENGTH=556	0.321	0.688	0.421	0.305
Traes_2BL_25CF3B305.2	XH/XS domain-containing protein LENGTH=647	0.534	0.286	0.432	0.305
Traes_1AS_F841258B3.6	Casein kinase I isoform delta-like protein n=1 Tax=Aegilops tauschii RepID=M8BR74_AEGTA	0.89	0.967	0.525	0.305
Traes_1BL_EDC59514B.5	ATP-dependent DNA helicase PIF1	0.973	0.748	0.628	0.305
Traes_6BL_0C3EDFAAF.5	Protein RFT1 homolog	0.688	0.922	0.848	0.305
Traes_1BL_113D25C4F.4	YebC/PmpR family DNA-binding regulatory protein n=3 Tax=Firmicutes RepID=R9N625_9FIRM	0.827	1.483	1.087	0.305
Traes_6BS_0E539851E.22	Protein kinase family protein LENGTH=433	0.421	0.83	1.153	0.305
Traes_4DL_95271457F.40	Glycerol-3-phosphate transporter	0.719	1.309	1.213	0.305
Traes_3B_1DD89E66C.5	histone deacetylase 2B LENGTH=306	0.809	1.483	1.254	0.305
Traes_4BS_432F58157.1	protein n=1 Tax=Oryza sativa subsp. japonica RepID=Q0E4A0_ORYSJ	1.406	0.688	1.467	0.305
Traes_7DL_5E70ECC77.1	Leucine-rich repeat protein kinase family protein LENGTH=802	1.123	0.281	0.362	0.306
Traes_1DL_FF4A6C312.1	Fatty acid hydroxylase superfamily LENGTH=630	0.607	0.567	0.426	0.306
Traes_5DL_F1D49FACB.19	protein kinase family protein LENGTH=671	0.674	0.889	0.438	0.306
Traes_2AL_3E22C39F2.5	Zinc import ATP-binding protein ZnuC	0.638	0.34	0.461	0.306
Traes_3DL_A7FEA32B2.5	nucleobase-ascorbate transporter 7 LENGTH=538	0.628	0.196	0.473	0.306
Traes_6BS_4F30ADFDD.8	protein kinase family protein LENGTH=703	0.825	0.255	0.488	0.306
Traes_3B_CD439A513.14	protein kinase family protein LENGTH=1265	0.348	1.109	0.511	0.306
Traes_3AL_ED07B54F0.1	UPI000234E1CE related cluster n=1 Tax=unknown RepID=UPI000234E1CE	0.466	0.671	0.521	0.306
Traes_2DL_E851FB462.1	Pentatricopeptide repeat (PPR) superfamily protein LENGTH=523	0.848	0.353	0.522	0.306
Traes_2AL_572A80DCF.4	Protection of telomeres protein 1b	0.42	0.697	0.595	0.306
Traes_5DL_4D5C7E61F.4	FAD/NAD(P)-binding oxidoreductase family protein LENGTH=384	0.793	0.729	0.636	0.306
Traes_2AL_CECF497D2.14	Unknown protein	0.8	0.896	0.655	0.306
Traes_6BS_D373D1A96.7	Zinc finger protein 710	0.615	1.113	0.731	0.306
Traes_7DL_2490C1608.4	protein n=1 Tax=Oryza sativa subsp. japonica RepID=Q7EZX1_ORYSJ	0.659	0.866	0.739	0.306
Traes_1BS_C1A3278D2.2	Ribosomal protein L18ae family LENGTH=133	0.684	1.049	0.761	0.306
Traes_3B_1568F3051.1	Cupredoxin superfamily protein LENGTH=242	0.435	0.592	1.241	0.306
Traes_5BS_6728B287D.7	Small nuclear RNA activating complex (SNAPc), subunit SNAP43 protein LENGTH=280	0.838	0.277	0.267	0.308
Traes_5AS_8EAC69695.2	Pentatricopeptide repeat-containing protein	0.394	0.418	0.309	0.308
Traes_6DL_6514424A9.5	Protein kinase family protein LENGTH=499	0.608	0.733	0.333	0.308
Traes_2AL_37DC69E9B.1	Blue-light-activated histidine kinase 1	0.316	0.742	0.352	0.308
Traes_6DL_3CBE6793B.3	Phenylalanine--tRNA ligase alpha subunit B	0.698	0.725	0.387	0.308
Traes_1DL_832F31250.22	SKU5 similar 3 LENGTH=621	0.982	1.185	0.437	0.308
Traes_5DS_F3A47B8A81.7	Pentatricopeptide repeat-containing protein	0.532	0.88	0.447	0.308
Traes_6DS_2279F5FDA.2	Elongation factor 4	0.699	0.755	0.459	0.308
Traes_6AS_B4A2C27FA.1	geranyl diphosphate synthase 1 LENGTH=422	0.608	0.935	0.494	0.308
Traes_4DL_98112BEDC.1	Meiotic crossover 1 n=4 Tax=Oryza RepID=B6DMK2_ORYSJ	0.548	0.693	0.622	0.308
Traes_5DS_8654EED1E.4	Cyclin family protein LENGTH=541	1.16	0.972	0.877	0.308
Traes_1DS_B74218BA2.2	NAD-dependent epimerase/dehydratase n=1 Tax=Halothece sp. (strain PCC 7418) RepID=K9Y9Y1_HALP7	0.701	0.414	1.283	0.308
Traes_2AL_723E42163.5	DNA-binding protein EMBP-1	1.356	1.355	1.579	0.308
Traes_7DL_FFC448E15.12	Splicing factor 3B subunit 2	0.449	0.326	0.227	0.309
Traes_2BL_2160BC26B.7	Mitochondrial transcription termination factor family protein LENGTH=641	0.416	0.793	0.506	0.309
Traes_2BL_DFC33FBF4.2	DNA repair protein RAD50	0.198	0.873	0.568	0.309
Traes_1BS_16B335F1C.7	RNA-binding protein with serine-rich domain 1-B	0.781	0.93	0.606	0.309
Traes_4BL_CC8E15D8A.7	Glycerol-3-phosphate dehydrogenase [NAD(P)+]	0.236	0.358	0.608	0.309
Traes_1DL_5E046EFA0.1	Mitochondrial transcription termination factor family protein LENGTH=405	0.822	0.653	0.615	0.309
Traes_5BL_FAB985C54.1	Pentatricopeptide repeat-containing protein	0.505	0.763	0.729	0.309
Traes_2BL_57C499CED.2	F-box/RNI-like superfamily protein LENGTH=443	0.508	0.705	0.73	0.309
Traes_6DS_F526753F6.2	RNA polymerase I specific transcription initiation factor RRN3 protein LENGTH=613	1.43	0.708	0.767	0.309
Traes_1DL_8E587EEAF.1	unknown protein; BEST Arabidopsis thaliana protein match is: unknown protein . LENGTH=337	0.558	0.694	0.891	0.309
Traes_4DL_A950283A1.1	xyloglucan endotransglucosylase/hydrolase 32 LENGTH=299	1.351	1.759	0.945	0.309
Traes_1DL_B13E79B4E.5	Unknown protein	1.645	1.877	2.11	0.309
Traes_3AL_A25408145.3	Kinase interacting (KIP1-like) family protein LENGTH=947	0.4	0.285	0.288	0.31
Traes_5BL_8C053ABF4.19	D-inositol 3-phosphate glycosyltransferase	0.27	0.619	0.293	0.31
Traes_2AL_09781134C.2	Pentatricopeptide repeat-containing protein	0.619	0.764	0.426	0.31
Traes_3B_EFB8F7182.6	Histone-lysine N-methyltransferase setd3	0.552	0.752	0.466	0.31
Traes_4DS_FAA721AB0.1	glutathione synthetase 2 LENGTH=539	0.296	0.703	0.491	0.31
Traes_4AS_02D5EDA76.1	4-hydroxy-tetrahydrodipicolinate reductase	0.691	0.378	0.503	0.31
Traes_1BL_C4B45693E.12	Tubulin-specific chaperone D	0.493	1.158	0.555	0.31
Traes_3DL_41CC28F0F.10	Serine/arginine-rich splicing factor 1	0.366	0.804	0.567	0.31
Traes_4AL_A8CBB811B.14	Growth-regulating factor 9	0.223	0.295	0.935	0.31
Traes_5DS_E4B0950BE.3	S5-4 n=4 Tax=Oryza sativa RepID=J9Y0Y8_ORYSJ	0.785	0.557	1.005	0.31
Traes_2AS_C913A8043.2	receptor-like protein kinase 1 LENGTH=748	0.469	0.515	0.485	0.312
Traes_7AL_8C73DEC63.3	Pentatricopeptide repeat-containing protein	0.858	0.243	0.544	0.312
Traes_4DS_689A29856.2	Expressed protein n=5 Tax=Oryza sativa RepID=Q2QYH5_ORYSJ	0.567	0.439	0.57	0.312
Traes_4AL_C73F0C2A5.4	ATP-dependent RNA helicase, putative LENGTH=1168	0.458	0.938	0.585	0.312
Traes_5AL_EA802A833.1	Serine protease HTRA2, mitochondrial	0.408	0.662	0.613	0.312
Traes_1BS_6F5A5981E.21	Pentatricopeptide repeat-containing protein	0.453	1.162	0.708	0.312
Traes_7DS_5A9420947.3	Arabidopsis protein of unknown function (DUF241) LENGTH=263	0.76	0.262	0.812	0.312
Traes_4DS_52558EEFD.4	MATE efflux family protein LENGTH=521	0.979	0.306	0.878	0.312
Traes_4DS_C5E6E623F.2	30S ribosomal protein S13	0.485	1.303	1.009	0.312
Traes_4AL_8B52D54FD.6	myb domain protein 59 LENGTH=235	1.087	0.996	1.189	0.312
Traes_4AL_8DBE120BC.1	MADS-box transcription factor family protein LENGTH=248	0.795	0.299	0.198	0.313
Traes_6AS_522122669.6	Pentatricopeptide repeat-containing protein	0.515	0.453	0.225	0.313
Traes_3B_CFB9D7EE1.8	Mitochondrial intermediate peptidase	0.475	0.742	0.409	0.313
Traes_2DL_88F4BBAB0.1	Pentatricopeptide repeat-containing protein	0.701	0.293	0.436	0.313
Traes_4AL_E9FD810DB.11	endonuclease III 2 LENGTH=386	0.917	0.544	0.442	0.313
Traes_5AL_4FA888E10.2	Protein kinase family protein LENGTH=433	0.703	0.482	0.455	0.313
Traes_6DS_FA0614C65.17	Sterol 3-beta-glucosyltransferase	0.848	0.657	0.572	0.313
Traes_1BS_0039045F7.4	6-phosphofructo-2-kinase/fructose-2,6-bisphosphatase	0.596	0.222	0.61	0.313
Traes_3DS_C269F33AB.1	receptor like protein 30 LENGTH=786	0.366	0.189	0.661	0.313
Traes_1AS_92A698B19.4	Pentatricopeptide repeat-containing protein	0.572	0.262	0.734	0.313
Traes_2BS_023A3B1E5.1	strictosidine synthase-like 4 LENGTH=370	0.435	0.319	0.759	0.313
Traes_2AL_BC4CD296F.2	RWP-RK domain-containing protein LENGTH=370	0.86	0.571	0.913	0.313
Traes_5DS_2D675A073.9	UPI0002B42D8A related cluster n=2 Tax=unknown RepID=UPI0002B42D8A	0.424	0.573	0.991	0.313
Traes_7BL_285AA85A9.1	Phospholipase D Z	1.495	1.493	1.363	0.313
Traes_3AL_723E36E27.1	Disease resistance protein	0.663	0.605	0.869	0.314
Traes_2AS_B2636F753.1	ATP-dependent DNA helicase PcrA	0.793	0.688	0.91	0.314
Traes_2DL_76460989D.5	Cyclopropane-fatty-acyl-phospholipid synthase LENGTH=867	0.434	0.535	0.202	0.315
Traes_1BS_B7C75A7C4.2	Leucine-rich repeat receptor-like protein kinase family protein LENGTH=1045	1.006	0.731	0.479	0.315
Traes_3B_B0CB736A0.1	Cytokinin dehydrogenase 4	0.615	0.555	0.528	0.315
Traes_2BS_161ADD6F2.1	Unknown protein	0.22	0.483	0.564	0.315
Traes_4AS_C2B915234.21	Chaperone protein DnaJ	0.446	0.623	0.568	0.315
Traes_3AS_4A308DDAA.22	Sodium Bile acid symporter family LENGTH=436	0.81	0.978	0.581	0.315
Traes_3DL_9525125C7.15	DNA LIGASE 6 LENGTH=1396	0.8	0.385	0.632	0.315
Traes_3B_1E182D39B.1	Histidine-containing phosphotransfer protein 4	0.478	0.742	0.644	0.315
Traes_6DS_8942BEFFF.3	Branched-chain-amino-acid aminotransferase	0.755	0.967	0.655	0.315
Traes_3AL_532CA9EE7.4	mitogen-activated protein kinase 16 LENGTH=567	0.902	1.212	0.71	0.315
Traes_1DL_F81794F05.4	pentatricopeptide repeat 336 LENGTH=408	0.718	0.573	0.711	0.315
Traes_3AL_3DBFE1212.1	Pectin lyase-like superfamily protein LENGTH=444	0.942	0.559	0.795	0.315
Traes_3B_BE85B533C.14	PHD finger protein	1.074	0.564	0.817	0.315
Traes_2DL_502F42E39.1	RNA-dependent RNA polymerase 2 LENGTH=1133	0.673	0.376	0.881	0.315
Traes_5BL_67E73FC97.1	Auxin-responsive protein IAA14	0.622	1.441	1.105	0.315
Traes_5DL_AC607C4E9.7	CST complex subunit CTC1	0.547	0.474	0.22	0.316
Traes_2BL_BACB2C86C.1	ankyrin repeat family protein LENGTH=456	1.203	1.158	0.457	0.316
Traes_5DS_90A7CCCBE.1	protein n=2 Tax=Oryza sativa RepID=Q5VQZ6_ORYSJ	0.663	0.436	0.511	0.316
Traes_2AL_58302C706.1	Unknown protein	0.747	0.665	0.517	0.316
Traes_4BS_7581BABEA.6	Exocyst complex component 1	0.482	0.65	0.519	0.316
Traes_7DL_07AD7F716.3	lipase 1 LENGTH=393	0.638	0.236	0.566	0.316
Traes_2BS_93D50B0D6.8	UPI000234EBA5 related cluster n=1 Tax=unknown RepID=UPI000234EBA5	0.741	0.494	0.597	0.316
Traes_3AS_8424ABB06.1	ATP-dependent RNA helicase, putative LENGTH=1168	0.682	0.321	0.616	0.316
Traes_3DL_CEA06A910.3	Kinetochore protein spc25	0.577	0.633	0.693	0.316
Traes_4AL_603B6DC64.11	ABC transporter G family member 33	0.751	0.434	0.707	0.316
Traes_5BL_3A6F61F73.8	Arv1-like protein LENGTH=245	0.701	0.701	0.823	0.316
Traes_5BL_B7A9A15FF.16	Disease resistance protein (TIR-NBS-LRR class) LENGTH=1189	0.868	1.548	0.963	0.316
Traes_1BL_1AF6AE816.17	UPI000234E1E1 related cluster n=1 Tax=unknown RepID=UPI000234E1E1	0.679	0.797	1.44	0.316
Traes_4BL_957013F99.1	SMAD/FHA domain-containing protein LENGTH=916	0.709	0.282	0.365	0.318
Traes_2BL_B4D70C987.4	O-fucosyltransferase family protein LENGTH=549	0.371	0.705	0.422	0.318
Traes_7DL_93AAB1272.1	Ubiquitin carboxyl-terminal hydrolase family protein LENGTH=413	0.866	0.266	0.433	0.318
Traes_5BL_1472D645B.2	Transferrin receptor protein 1	0.777	0.823	0.642	0.318
Traes_1DL_F2DD290E0.3	Mitochondrial transcription termination factor family protein LENGTH=405	1.072	0.41	0.65	0.318
Traes_3B_A06D9FE4E.3	Pentatricopeptide repeat-containing protein	0.731	0.729	0.667	0.318
Traes_5AS_E30131E5D.2	Protein transport protein GOT1	1.169	0.801	0.691	0.318
Traes_1AL_C407541EB.1	Ribonuclease P protein subunit p29	0.796	0.782	0.745	0.318
Traes_1BS_52F0DAD1E1.3	embryo defective 2735 LENGTH=162	0.617	0.321	0.749	0.318
Traes_5BL_38EDFF349.10	DNA mismatch repair protein MutL	1.285	0.918	0.752	0.318
Traes_6AL_D1F8AEED5.7	E3 ubiquitin-protein ligase synoviolin A	0.567	0.742	0.935	0.318
Traes_2BS_2DF6D06D5.17	Chromatin modification-related protein EAF3	1.232	0.637	1.05	0.318
Traes_2AL_F39B465B7.2	protein n=1 Tax=Oryza sativa subsp. japonica RepID=C7J0Z0_ORYSJ	1.034	0.925	1.377	0.318
Traes_7DL_DFECD09C2.1	Replication protein A 32 kDa subunit C	0.785	0.686	0.373	0.319
Traes_5DL_497C59078.1	Pentatricopeptide repeat-containing protein	0.858	0.463	0.42	0.319
Traes_2DL_BBE65D431.6	Pre-mRNA-processing-splicing factor LENGTH=2359	0.789	0.533	0.514	0.319
Traes_4AL_7686588D9.1	Disease resistance protein (CC-NBS-LRR class) family LENGTH=901	0.573	0.522	0.536	0.319
Traes_5BL_A145F5B1F.1	unknown protein; Has 30201 Blast hits to 17322 proteins in 780 species: Archae - 12; Bacteria - 1396; Metazoa - 17338; Fungi - 3422; Plants - 5037; Viruses - 0; Other Eukaryotes - 2996 (source: NCBI BLink). LENGTH=153	0.656	0.859	0.549	0.319
Traes_5DS_C12B467B9.19	callose synthase 1 LENGTH=1950	0.554	0.826	0.586	0.319
Traes_3B_221433BAA.5	S-adenosyl-L-methionine-dependent methyltransferases superfamily protein LENGTH=368	0.74	0.483	0.596	0.319
Traes_5AS_3B5B4D89C.7	UPI0002B4403B related cluster n=3 Tax=unknown RepID=UPI0002B4403B	0.233	0.361	0.604	0.319
Traes_2AL_5F8B0F20C.5	Unknown protein	0.503	0.612	0.691	0.319
Traes_7BL_0459A249B.21	heat shock transcription factor A3 LENGTH=412	0.573	0.258	0.842	0.319
Traes_3B_9FBB57C64.3	Pectin lyase-like superfamily protein LENGTH=540	0.731	0.517	0.93	0.319
Traes_2DL_97EF5A2DD.6	Tafazzin homolog	0.401	1.65	1.006	0.319
Traes_5DS_EC1C1EB53.5	ATP-dependent RNA helicase, putative LENGTH=1168	0.667	0.428	0.345	0.32
Traes_6BS_D6C182082.3	kinesin-like protein 1 LENGTH=1087	0.313	0.255	0.453	0.32
Traes_6AL_7E809E5F7.1	Protein kinase superfamily protein LENGTH=219	0.768	0.544	0.184	0.321
Traes_4AS_75B74D224.2	Inositol-1,4,5-trisphosphate 5-phosphatase 1	0.262	0.32	0.234	0.321
Traes_5DL_D776E4857.1	S-adenosyl-L-methionine-dependent methyltransferases superfamily protein LENGTH=329	0.615	0.821	0.288	0.321
Traes_4AS_D43EFA6C1.6	Pentatricopeptide repeat-containing protein	0.643	0.485	0.364	0.321
Traes_1AL_15C1AD002.1	Regulator of telomere elongation helicase 1 homolog	0.303	0.508	0.384	0.321
Traes_3B_F99F1F9A3.4	Anoctamin-like protein	0.716	0.683	0.446	0.321
Traes_7BL_5E16054F2.6	26S proteasome regulatory subunit S2 1B LENGTH=891	0.684	0.326	0.507	0.321
Traes_5BL_B69A790AE1.3	Pentatricopeptide repeat-containing protein	0.474	0.503	0.555	0.321
Traes_4DS_25860E801.28	Radical SAM superfamily protein LENGTH=372	0.451	0.247	0.608	0.321
Traes_7AS_D82E350BA.1	Pentatricopeptide repeat-containing protein	0.659	0.623	1.07	0.321
Traes_7DL_1EF421EF3.3	Unknown protein	1.272	0.606	1.082	0.321
Traes_1AL_458638D61.3	unknown protein; FUNCTIONS IN: molecular_function unknown; INVOLVED IN: biological_process unknown; LOCATED IN: chloroplast; Has 75 Blast hits to 75 proteins in 20 species: Archae - 2; Bacteria - 4; Metazoa - 0; Fungi - 0; Plants - 36; Viruses - 0; Other Eukaryotes - 33 (source: NCBI BLink). LENGTH=200	1.272	1.313	0.73	0.322
Traes_5BL_3672E06B3.22	PATATIN-like protein 4 LENGTH=428	0.515	0.854	0.286	0.323
Traes_5BS_09003FAF3.26	ERD (early-responsive to dehydration stress) family protein LENGTH=756	0.666	0.765	0.325	0.323
Traes_2BL_4C2A57558.3	Pectin lyase-like superfamily protein LENGTH=414	1.152	0.694	0.362	0.323
Traes_6AS_DCE3056B9.2	Cytochrome P450 superfamily protein LENGTH=513	0.412	0.178	0.389	0.323
Traes_6AL_7D486C4F3.3	Protein kinase superfamily protein LENGTH=765	0.23	0.505	0.397	0.323
Traes_2BS_3B6ABF5E6.1	NAC domain protein,	0.711	0.492	0.433	0.323
Traes_6DS_6CD9BC8DF.11	autophagy 2 LENGTH=1839	0.866	0.29	0.443	0.323
Traes_4BL_D22A2BABC.5	uroporphyrinogen-III synthase family protein LENGTH=321	0.459	0.453	0.467	0.323
Traes_7BL_EBF58C2F5.1	Lysosomal Pro-X carboxypeptidase	0.275	0.688	0.514	0.323
Traes_5DL_F3330B4A0.2	F-box family protein LENGTH=441	0.95	0.707	0.515	0.323
Traes_5DL_4E9E50667.1	Pre-mRNA-splicing factor CLF1	0.501	1.367	0.518	0.323
Traes_6AS_B4A2C27FA.5	geranyl diphosphate synthase 1 LENGTH=422	0.823	0.281	0.581	0.323
Traes_3DL_EB2081A3C.4	Protein of unknown function (DUF679) LENGTH=214	0.326	0.321	0.593	0.323
Traes_5BL_C83F945F6.1	CST complex subunit CTC1	0.874	0.619	0.595	0.323
Traes_3AS_14397FD26.3	Mitochondrial substrate carrier family protein LENGTH=361	0.888	0.357	0.665	0.323
Traes_1AS_E677D893B.3	Nucleoside diphosphate-linked moiety X motif 22	0.568	0.468	0.695	0.323
Traes_4AL_E1F21DDA3.6	protein n=1 Tax=Oryza sativa subsp. japonica RepID=Q0DN48_ORYSJ	1.206	1.937	1.213	0.323
Traes_6DS_7ED5D8F48.1	nicotianamine synthase 4 LENGTH=324	0.53	1.049	2.46	0.323
Traes_2DS_0CC316F75.1	2-oxoglutarate (2OG) and Fe(II)-dependent oxygenase superfamily protein LENGTH=474	0.558	0.437	0.502	0.324
Traes_5DS_3FC58EDF4.1	ankyrin repeat family protein LENGTH=456	0.77	0.633	0.516	0.324
Traes_2BS_9BF5FC105.1	Amine oxidase n=1 Tax=Roseiflexus sp. (strain RS-1) RepID=A5UPM2_ROSS1	0.519	1.223	0.548	0.324
Traes_2BS_9C375A5E4.2	LLA-115 n=1 Tax=Lilium longiflorum RepID=B2BA79_LILLO	0.319	0.751	0.642	0.324
Traes_4BL_1BBF712A1.1	Pyruvate kinase family protein LENGTH=498	0.707	0.549	0.663	0.324
Traes_1DL_F271B8B02.11	Ribonuclease P protein subunit p29	0.734	0.59	0.903	0.324
Traes_3B_FC4159CA9.4	Protein CyaY	2.19	2.625	1.62	0.324
Traes_1AL_979039A13.6	MLO-like protein 8	0.656	0.332	0.568	0.325
Traes_7DS_2C6B88ED2.5	Single-stranded nucleic acid binding R3H domain-containing protein n=1 Tax=Calothrix sp. PCC 7507 RepID=K9PMH9_9CYAN	0.608	0.819	0.68	0.325
Traes_1AL_2EF5725B5.5	Coenzyme F420 hydrogenase subunit beta	0.445	0.321	0.208	0.326
Traes_2BL_48BC152F9.13	Valine--tRNA ligase	0.668	0.489	0.235	0.326
Traes_2BS_732B4246F.1	Lectin-domain containing receptor kinase VI.3	0.915	0.525	0.27	0.326
Traes_2BL_DF70D62241.1	Protein kinase family protein LENGTH=433	0.58	0.692	0.426	0.326
Traes_7AS_0B394DED8.1	Protein yippee-like	0.422	1.188	0.426	0.326
Traes_6BS_D322B8C7E.2	n=4 Tax=Oryza sativa RepID=Q7FB08_ORYSJ	0.268	0.38	0.447	0.326
Traes_5AL_8D19E9781.4	F-box family protein LENGTH=441	0.432	0.514	0.536	0.326
Traes_5BL_BB7FCE151.9	Baculoviral IAP repeat-containing protein 7	0.722	0.678	0.548	0.326
Traes_6DL_7FBDF6570.3	Endosomal targeting BRO1-like domain-containing protein LENGTH=419	0.427	0.782	0.554	0.326
Traes_3AL_DDE8140A8.26	snRNA-activating protein complex subunit	0.404	1.383	0.68	0.326
Traes_6AS_E6F39D946.3	Mitochondrial transcription termination factor family protein LENGTH=405	1.225	0.525	0.689	0.326
Traes_2AS_BC40523C1.2	fructokinase-like 2 LENGTH=616	0.589	0.595	0.737	0.326
Traes_6DS_780824F8F.17	Ribonucleoside-diphosphate reductase large subunit	0.643	0.321	0.867	0.326
Traes_4DL_E0338F480.5	Protein of unknown function (DUF1336) LENGTH=513	1.645	1.823	0.896	0.326
Traes_4AL_0A0BCA67E.1	Cytochrome P450 superfamily protein LENGTH=490	0.482	0.711	0.901	0.326
Traes_5BL_38EDFF349.11	DNA mismatch repair protein MutL	0.942	0.579	0.992	0.326
Traes_3DL_0D91593E6.7	Pentatricopeptide repeat (PPR) superfamily protein LENGTH=664	0.403	0.672	0.307	0.327
Traes_2BL_3C513E536.6	ATPase family gene 2 protein	0.704	0.732	0.385	0.327
Traes_6AS_65D5DA2A9.9	3-oxoacyl-[acyl-carrier-protein] synthase 2	0.785	0.642	0.498	0.327
Traes_6BS_3D0FE96AC.4	Disease resistance protein (CC-NBS-LRR class) family LENGTH=851	0.342	0.677	0.555	0.327
Traes_7AS_13B014806.1	protein n=1 Tax=Oryza sativa subsp. japonica RepID=Q0J4H1_ORYSJ	0.241	0.426	0.568	0.327
Traes_5DS_150347B9A.7	Protein downstream neighbor of Son	0.719	0.797	0.594	0.327
Traes_4AL_094C2F3FB.4	Condensin-2 complex subunit G2	0.578	0.319	0.596	0.327
Traes_5DL_FBC42EC60.1	60S ribosomal protein L5-1	1.261	0.878	0.604	0.327
Traes_4DL_ED3A01AA1.4	Sec14p-like phosphatidylinositol transfer family protein LENGTH=400	0.351	0.355	0.618	0.327
Traes_1BL_C8F1EF72D.16	Heat shock 70 kDa protein 17	1.774	0.727	0.646	0.327
Traes_1BL_C435BB8C3.2	Pentatricopeptide repeat-containing protein	0.541	0.411	0.647	0.327
Traes_5DS_50513AB5E.1	nodulin MtN21 /EamA-like transporter family protein LENGTH=365	0.514	0.662	0.656	0.327
Traes_3B_9B97F74FC.6	serine/threonine protein phosphatase 2A LENGTH=307	0.993	1.09	0.679	0.327
Traes_4BS_F07A4C975.13	Serine/arginine-rich splicing factor 12 n=1 Tax=Triticum urartu RepID=M8A3Q6_TRIUA	0.701	0.386	0.865	0.327
Traes_7AL_9AD23808D.5	Protein kinase superfamily protein LENGTH=412	1.323	0.966	1.052	0.327
Traes_1AS_D99A204A0.1	receptor-like protein kinase 4 LENGTH=818	1.605	0.404	1.08	0.327
Traes_4DL_0CB42BFD6.2	UBA domain-containing protein 7 n=1 Tax=Aegilops tauschii RepID=M8BUM2_AEGTA	0.222	0.623	1.194	0.327
Traes_2DS_8F2D90A64.1	Protein BRASSINAZOLE-RESISTANT 2	2.099	2.741	2.818	0.327
Traes_3AS_BE2A474D7.7	P0028E10.10 protein n=2 Tax=Oryza sativa RepID=Q9AS82_ORYSJ	0.319	0.878	0.415	0.328
Traes_4AL_12F5B2C901.5	Pentatricopeptide repeat-containing protein	0.327	0.61	0.583	0.328
Traes_3B_790E9D6B9.2	UPI000234E4C9 related cluster n=1 Tax=unknown RepID=UPI000234E4C9	0.695	0.655	0.25	0.329
Traes_7AS_17DAAE0CC.2	Deoxyribodipyrimidine photo-lyase	0.731	1.018	0.325	0.329
Traes_7DL_7CAF8712F.10	Formamidopyrimidine-DNA glycosylase	0.49	0.834	0.326	0.329
Traes_1BL_595277E20.1	resistance to phytophthora 1 LENGTH=201	0.384	0.896	0.343	0.329
Traes_2BL_F0E55F48E.1	UPI000234FE70 related cluster n=1 Tax=unknown RepID=UPI000234FE70	0.335	0.597	0.372	0.329
Traes_5AL_4D5F669C41.3	SAUR-like auxin-responsive protein family LENGTH=141	0.673	0.827	0.439	0.329
Traes_3AS_8951A31E9.8	Prolyl 4-hydroxylase subunit alpha-1	0.89	0.55	0.499	0.329
Traes_5BL_13B5BB344.4	Zinc finger protein 391	0.448	0.342	0.545	0.329
Traes_5AL_B5B1E46AF.6	F-box family protein LENGTH=307	0.996	0.401	0.564	0.329
Traes_6BS_4B4E9338A.11	3-oxoacyl-[acyl-carrier-protein] synthase 2	0.366	0.579	0.705	0.329
Traes_5AL_D09BCA49C.17	CCA-adding enzyme	0.63	0.997	0.706	0.329
Traes_2BS_39397CD03.1	Cysteine-rich receptor-like protein kinase 25	0.624	0.559	0.833	0.329
Traes_7BL_07CB426B4.15	Cysteine--tRNA ligase	0.652	0.331	0.871	0.329
Traes_5BL_68F8D5FF1.5	Helix-loop-helix DNA-binding domain containing protein n=2 Tax=Zea mays RepID=B6TUA5_MAIZE	0.927	0.815	0.903	0.329
Traes_2AS_645C4C12C.5	Alkyl hydroperoxide reductase/ Thiol specific antioxidant/ Mal allergen n=1 Tax=Cyanothece sp. (strain PCC 7424) RepID=B7KL33_CYAP7	0.26	1.373	0.905	0.329
Traes_5BL_2C42581BA.1	expansin 11 LENGTH=252	0.728	0.878	1.118	0.329
Traes_2DS_C2EAFA52F.1	Leucine-rich repeat receptor-like protein kinase family protein LENGTH=1045	0.902	1.536	1.666	0.329
Traes_2BS_7C54ABC3A.3	Divalent metal cation transporter MntH	0.538	0.522	0.169	0.331
Traes_6BL_460F4D4A6.8	Histone-lysine N-methyltransferase setd3	0.624	0.398	0.227	0.331
Traes_1AL_FE11953B2.12	SET and MYND domain-containing protein 4	0.87	0.397	0.228	0.331
Traes_3DL_EAAACD108.1	Pectin lyase-like superfamily protein LENGTH=540	0.402	0.42	0.268	0.331
Traes_3DS_79E021146.3	Protein kinase superfamily protein LENGTH=355	0.621	0.517	0.284	0.331
Traes_3AS_102EBF3DD.1	Nuclear transcription factor Y subunit B-4	0.866	0.384	0.302	0.331
Traes_2AL_44814E612.7	Plant protein of unknown function (DUF639) LENGTH=730	0.439	0.294	0.441	0.331
Traes_6BS_896473A9E.1	unknown protein; LOCATED IN: chloroplast; EXPRESSED IN: 22 plant structures; EXPRESSED DURING: 13 growth stages; BEST Arabidopsis thaliana protein match is: unknown protein . LENGTH=341	0.551	0.915	0.443	0.331
Traes_7BS_F41685CF6.2	7SK snRNA methylphosphate capping enzyme	0.744	0.931	0.551	0.331
Traes_7BL_A06EBA088.1	Expressed protein n=1 Tax=Oryza sativa subsp. japonica RepID=Q109I1_ORYSJ	0.872	0.86	0.569	0.331
Traes_3B_C6E6D7622.6	Sucrase/ferredoxin-like family protein LENGTH=443	0.515	0.305	0.612	0.331
Traes_4BL_28CEF77A9.11	transportin 1 LENGTH=895	1.01	1.281	0.654	0.331
Traes_5DS_64BDFB2CF.6	ATPase-like fidgetin	0.871	0.77	0.698	0.331
Traes_4DL_D0E3F7A84.2	phosphatidylinositol-4-phosphate 5-kinase 2 LENGTH=754	0.244	0.691	0.7	0.331
Traes_4AL_D24CF5F70.1	ethylene-dependent gravitropism-deficient and yellow-green-like 3 LENGTH=573	1.051	1.265	0.723	0.331
Traes_1DL_8ADE40972.10	Regulator of chromosome condensation (RCC1) family protein LENGTH=1106	0.751	0.835	0.764	0.331
Traes_5BL_2EB1160BA.10	RING/U-box superfamily protein LENGTH=594	0.877	0.789	0.856	0.331
Traes_7DL_E03C280A4.4	Pentatricopeptide repeat-containing protein	0.456	0.544	0.151	0.332
Traes_5BL_3EFB08E7D.1	Major facilitator superfamily protein LENGTH=282	0.573	1.081	0.231	0.332
Traes_2DL_9DF2B7542.1	Unknown protein	0.848	0.41	0.266	0.332
Traes_6DL_6A41A87DC.1	UPI0001EAA699 related cluster n=2 Tax=unknown RepID=UPI0001EAA699	1.185	1.371	0.281	0.332
Traes_3B_CFB9D7EE1.17	Mitochondrial intermediate peptidase	0.589	0.403	0.284	0.332
Traes_5DL_309BCE305.5	Non-structural maintenance of chromosomes element 1 homolog	1.677	0.941	0.359	0.332
Traes_2BL_6C8D4FFBA.1	auxin response factor 6 LENGTH=935	0.624	0.455	0.417	0.332
Traes_6AS_78AB46AC6.4	Leucine-rich repeat receptor-like protein kinase family protein LENGTH=1045	0.527	0.667	0.472	0.332
Traes_3B_9B97F74FC.4	serine/threonine protein phosphatase 2A LENGTH=307	0.607	1.034	0.473	0.332
Traes_2BS_5294D912F.3	Pentatricopeptide repeat-containing protein	0.616	0.585	0.498	0.332
Traes_1AS_8B8173359.2	Cation/H(+) antiporter 20	0.319	0.494	0.525	0.332
Traes_1DL_17A7CAF79.11	TATA-binding protein-associated factor MOT1	0.913	0.621	0.528	0.332
Traes_7DS_2DE78B938.12	Unknown protein	0.704	0.963	0.569	0.332
Traes_7BS_8F52232A4.5	FAD-dependent oxidoreductase family protein LENGTH=420	0.581	0.694	0.599	0.332
Traes_7AL_EB6ADD89A.19	protein serine/threonine kinases;protein tyrosine kinases;ATP binding;protein kinases LENGTH=1639	0.685	0.418	0.609	0.332
Traes_6DL_F101C7DB6.9	TNF receptor-associated factor 6	0.58	0.353	0.644	0.332
Traes_7DS_F5DCD6740.18	D-alanine--poly(phosphoribitol) ligase subunit 1	0.319	0.711	0.692	0.332
Traes_3B_7E4F18174.3	Lipid A export ATP-binding/permease protein MsbA	0.487	0.636	0.841	0.332
Traes_7BL_F636579CE.3	Rer1 family protein LENGTH=191	1.588	1.323	0.845	0.332
Traes_6AS_E0A257EEA.6	Transcription factor SPATULA	0.379	0.295	0.848	0.332
Traes_3DL_04FECA781.1	Inositol hexakisphosphate and diphosphoinositol-pentakisphosphate kinase 1	0.587	1.02	0.864	0.332
Traes_5AS_51DBC1F49.10	CTP synthase family protein LENGTH=556	1.247	0.882	1.045	0.332
Traes_3AL_9F1A74E40.1	Kinase interacting (KIP1-like) family protein LENGTH=928	0.551	0.887	1.072	0.332
Traes_7BS_2DB53454A.1	glutamate dehydrogenase 3 LENGTH=411	1.142	2.008	1.22	0.332
Traes_6BL_4C5D70E60.26	UPI000234EFE1 related cluster n=1 Tax=unknown RepID=UPI000234EFE1	1.26	0.69	1.666	0.332
Traes_3B_E81A8FACB.3	Protein kinase superfamily protein LENGTH=892	0.396	1.049	0.426	0.333
Traes_1BS_7E65F3FEA.2	4'-phosphopantetheinyl transferase superfamily LENGTH=300	0.4	0.891	0.532	0.333
Traes_7AL_EB6ADD89A.26	protein serine/threonine kinases;protein tyrosine kinases;ATP binding;protein kinases LENGTH=1639	0.469	0.887	0.616	0.333
Traes_5BL_4AF08A25A.1	UPI000234F10E related cluster n=1 Tax=unknown RepID=UPI000234F10E	0.964	0.422	0.159	0.334
Traes_3AS_8FA332E541.3	germin-like protein 9 LENGTH=222	1.069	1.094	0.197	0.334
Traes_4AS_6DEC20069.1	peroxidase 2 LENGTH=335	0.643	0.716	0.29	0.334
Traes_3B_DFD5FFD4A.3	Kinase interacting (KIP1-like) family protein LENGTH=947	0.924	0.739	0.303	0.334
Traes_2DL_37392F721.1	pectinesterase family protein LENGTH=968	0.416	0.775	0.336	0.334
Traes_6AL_96A26DCE1.11	FUNCTIONS IN: molecular_function unknown; INVOLVED IN: biological_process unknown; LOCATED IN: plasma membrane; EXPRESSED IN: 21 plant structures; EXPRESSED DURING: 13 growth stages; BEST Arabidopsis thaliana protein match is: my s in 64 species: Archae - 3; Bacteria - 13; Metazoa - 26; Fungi - 15; Plants - 101; Viruses - 0; Other Eukaryotes - 45 (source: NCBI BLink). LENGTH=492	0.693	0.56	0.378	0.334
Traes_3B_4C5F15789.1	n=1 Tax=Oryza sativa subsp. japonica RepID=Q7XNI0_ORYSJ	0.339	0.387	0.399	0.334
Traes_7DL_2BE8008C3.11	Splicing factor 3A subunit 3	0.442	0.466	0.495	0.334
Traes_2AS_586A36600.12	26S protease regulatory subunit 6A homolog	0.624	3.086	0.525	0.334
Traes_2BS_C8B5E93EC.5	Protein kinase domain containing protein n=1 Tax=Oryza sativa subsp. japonica RepID=Q2QQC1_ORYSJ	0.679	0.474	0.583	0.334
Traes_2BL_FDDA7D8BC.1	Transmembrane proteins 14C LENGTH=177	1.562	0.398	0.602	0.334
Traes_5AS_2F996234C.9	Basic-leucine zipper (bZIP) transcription factor family protein LENGTH=442	0.633	0.6	0.628	0.334
Traes_7BL_1B58EE4B2.2	Pentatricopeptide repeat-containing protein	0.721	0.457	0.65	0.334
Traes_4BL_57202621E.4	Unknown protein	1.325	0.819	0.684	0.334
Traes_7BS_215A09B8C.7	Spastin n=1 Tax=Triticum urartu RepID=M7Z035_TRIUA	1.206	0.891	0.879	0.334
Traes_6BS_C731E68C0.1	Unknown protein	1.315	1.162	1.009	0.334
Traes_2AS_C8887B3D7.1	Wall-associated receptor kinase 3 n=1 Tax=Aegilops tauschii RepID=M8CBL4_AEGTA	0.986	0.732	1.7	0.334
Traes_6DL_C2AF26F20.6	GPI ethanolamine phosphate transferase 1	4.084	3.147	2.396	0.334
Traes_7DS_9DF85403B.2	Pentatricopeptide repeat-containing protein	0.519	0.363	0.362	0.335
Traes_5BL_98D063967.2	Ethylene-responsive transcription factor 1	0.759	0.729	0.286	0.336
Traes_3B_749312AC6.1	Histone-lysine N-methyltransferase, H3 lysine-9 specific	0.524	0.606	0.291	0.336
Traes_1DS_934D31638.2	Protein kinase superfamily protein LENGTH=752	0.316	1.075	0.33	0.336
Traes_7BL_BCA66B639.8	Mechanosensitive ion channel protein LENGTH=497	0.513	0.658	0.374	0.336
Traes_6AS_12868938A.3	30S ribosomal S1-like protein n=1 Tax=Aegilops tauschii RepID=M8CGN9_AEGTA	1.076	0.753	0.382	0.336
Traes_2AL_B4CAD6655.13	Protein kinase superfamily protein LENGTH=663	0.731	0.24	0.441	0.336
Traes_7DL_9019A28FC.1	Kelch-like protein 20	0.769	0.494	0.463	0.336
Traes_5BL_5B1D93E6D.16	UPI000198284E related cluster n=1 Tax=unknown RepID=UPI000198284E	0.443	0.728	0.488	0.336
Traes_6DL_7E4EE095C.20	Malate dehydrogenase (NADP) 1, chloroplastic n=1 Tax=Aegilops tauschii RepID=M8B6A0_AEGTA	0.986	0.521	0.49	0.336
Traes_3B_3E4412094.5	Protein kinase superfamily protein LENGTH=842	0.487	0.652	0.511	0.336
Traes_4DL_975B2E98B.7	unknown protein; FUNCTIONS IN: molecular_function unknown; INVOLVED IN: biological_process unknown; LOCATED IN: chloroplast; EXPRESSED IN: 22 plant structures; EXPRESSED DURING: 13 growth stages; Has 43 Blast hits to 43 proteins in 15 species: Archae - 0; Bacteria - 0; Metazoa - 0; Fungi - 0; Plants - 42; Viruses - 0; Other Eukaryotes - 1 (source: NCBI BLink). LENGTH=340	0.515	0.843	0.57	0.336
Traes_2DL_4A591DBBD.2	Cytochrome P450 superfamily protein LENGTH=513	0.429	0.65	0.572	0.336
Traes_2DL_EC75BE739.1	NBS-LRR disease resistance protein n=14 Tax=Musa RepID=B0JEP8_MUSAM	1.339	1.38	0.572	0.336
Traes_7BS_87C89A14F.9	Methyltransferase family protein LENGTH=301	0.716	0.365	0.594	0.336
Traes_5BL_68F8D5FF1.8	Helix-loop-helix DNA-binding domain containing protein n=2 Tax=Zea mays RepID=B6TUA5_MAIZE	1.216	0.321	0.604	0.336
Traes_4AL_FE0AC7213.15	DNA-directed RNA polymerase III subunit RPC4	0.846	1.349	0.613	0.336
Traes_3AL_50A1008AB.6	cysteine synthase 26 LENGTH=404	0.8	0.815	0.648	0.336
Traes_1AL_2B1000189.1	5'-AMP-activated protein kinase beta-2 subunit protein LENGTH=261	0.473	0.932	0.655	0.336
Traes_3B_C5291CFEB.5	Ferredoxin-thioredoxin reductase, catalytic chain	0.768	0.775	0.678	0.336
Traes_7BS_937CB56CF.38	Coatomer, beta' subunit LENGTH=970	0.22	0.321	0.697	0.336
Traes_4BS_A53F8B91F.10	alpha/beta-Hydrolases superfamily protein LENGTH=418	1.002	0.882	1.012	0.336
Traes_3AL_4EE8BE388.11	Exodeoxyribonuclease III	1.312	0.806	1.095	0.336
Traes_2BL_94872CC98.7	Calcium uptake protein 1, mitochondrial	1.073	0.565	1.261	0.336
Traes_7DL_8368AB176.1	1,4-alpha-glucan-branching enzyme	1.045	0.827	1.333	0.336
Traes_5BS_6B6314FF4.1	AAA-ATPase 1 LENGTH=514	2.25	1.426	2.121	0.336
Traes_5AL_C47E25E35.5	PATATIN-like protein 4 LENGTH=428	1.045	0.83	0.204	0.337
Traes_3AL_69080D745.9	E3 ubiquitin-protein ligase BRE1B	0.89	0.812	0.237	0.337
Traes_1AL_B24F28600.1	WRKY DNA-binding protein 55 LENGTH=292	0.285	0.742	0.239	0.337
Traes_4AL_C76DABBD9.3	serine carboxypeptidase-like 42 LENGTH=473	0.316	0.307	0.263	0.337
Traes_5AL_802515456.4	protein kinase family protein LENGTH=671	0.453	0.848	0.369	0.337
Traes_2BL_A87D42F96.7	Aluminum resistance protein n=16 Tax=Clostridium RepID=C1FNT5_CLOBJ	0.727	0.376	0.514	0.337
Traes_5BL_D45CBC224.3	RNA binding protein n=1 Tax=Zea mays RepID=B6T9D3_MAIZE	0.215	0.935	0.518	0.337
Traes_5BL_5A815D611.6	F-box family protein LENGTH=441	0.526	0.522	0.521	0.337
Traes_5BL_3367D4BA2.1	myosin XI B LENGTH=1500	0.461	0.791	0.532	0.337
Traes_2BS_FEBB2BA1A.1	protein n=1 Tax=Oryza sativa subsp. japonica RepID=C7J5D5_ORYSJ	0.731	0.266	0.618	0.337
Traes_6AL_CD50194CC.1	Transmembrane protein 184C	0.428	0.335	0.623	0.337
Traes_4BS_8D7331E3A.1	Disease resistance-responsive (dirigent-like protein) family protein LENGTH=189	1.137	0.738	0.71	0.337
Traes_3DL_80D668D1D.1	tRNA (cytosine(38)-C(5))-methyltransferase	1.113	1.049	0.715	0.337
Traes_7DL_84EF15150.3	Rhodanese-like domain-containing protein 17	0.615	1.039	0.755	0.337
Traes_2DS_9873F2335.3	COBRA-like protein 1	0.191	0.326	0.852	0.337
Traes_4AS_59897BBAB.12	Unknown protein	1.818	0.398	0.91	0.337
Traes_3AS_C44977369.5	Leucine-rich repeat receptor-like protein kinase family protein LENGTH=1141	0.74	1.458	1.013	0.337
Traes_5AS_C9281FE57.1	Elongation factor 1-alpha	1.722	1.043	1.083	0.337
Traes_7BS_5029D06BA.20	protein kinase family protein LENGTH=855	0.663	0.694	0.412	0.338
Traes_4AL_E1F21DDA3.2	protein n=1 Tax=Oryza sativa subsp. japonica RepID=Q0DN48_ORYSJ	1.087	1.003	0.581	0.338
Traes_2AL_57FC9AD0A.3	FUNCTIONS IN: molecular_function unknown; INVOLVED IN: biological_process unknown; LOCATED IN: plasma membrane, vacuole; EXPRESSED IN: cultured cell;	0.628	0.683	0.684	0.338
Traes_5BL_4E18D2CA5.3	Leucine-rich repeat receptor-like protein kinase family protein LENGTH=1091	0.322	0.585	0.22	0.339
Traes_5DL_07DC060D1.6	Sec14p-like phosphatidylinositol transfer family protein LENGTH=255	1.349	1.024	0.344	0.339
Traes_2BL_BCC9F556B.2	E3 ubiquitin-protein ligase RNF14	0.532	0.594	0.392	0.339
Traes_2BL_7B9673A80.1	Pentatricopeptide repeat (PPR) superfamily protein LENGTH=763	0.562	0.592	0.42	0.339
Traes_4BL_260C515BF.5	Transcription initiation factor IIF subunit alpha	0.556	0.241	0.423	0.339
Traes_7DL_C424EFF5C.10	alpha/beta-Hydrolases superfamily protein LENGTH=357	1.087	0.945	0.432	0.339
Traes_7AS_300D88FD5.1	Leucine-rich repeat receptor-like protein kinase family protein LENGTH=1141	0.953	0.485	0.436	0.339
Traes_2AL_E70EB4142.5	Pentatricopeptide repeat (PPR) superfamily protein LENGTH=644	0.723	0.564	0.447	0.339
Traes_4DS_850CC2D39.10	major facilitator transporter n=1 Tax=Pseudomonas sp. S9 RepID=UPI00025575AE	0.496	0.59	0.481	0.339
Traes_5DL_375E2A53E.2	F-box family protein LENGTH=360	0.714	0.812	0.492	0.339
Traes_5DS_3402EB8DF.4	alanine aminotransferase 2 LENGTH=553	1.014	0.4	0.539	0.339
Traes_2AL_25A3F6BAC.3	Major facilitator superfamily protein LENGTH=489	0.751	0.742	0.544	0.339
Traes_6BS_BEE7B5D2E.2	Leucine-rich repeat receptor-like protein kinase family protein LENGTH=1141	0.636	0.672	0.546	0.339
Traes_2DL_8863A5BB0.2	Ubiquitin carboxyl-terminal hydrolase family protein LENGTH=404	0.471	1.332	0.548	0.339
Traes_6DL_A7AF731AC.1	Pectinacetylesterase family protein LENGTH=397	0.848	0.882	0.585	0.339
Traes_4DL_6460DBEA6.6	Expressed protein n=3 Tax=Oryza RepID=Q10T01_ORYSJ	0.858	0.729	0.59	0.339
Traes_5AL_802515456.13	protein kinase family protein LENGTH=671	0.638	0.569	0.652	0.339
Traes_4BS_DE930BF2E.14	Unknown protein	0.812	0.797	0.672	0.339
Traes_7AS_B02ACB9E8.1	Nucleotide/sugar transporter family protein LENGTH=414	0.844	1.307	0.686	0.339
Traes_3DS_FBCF49C31.2	tRNA (guanine(10)-N2)-methyltransferase homolog	1.318	1.339	0.723	0.339
Traes_1BL_6592C84C3.3	RNase H family protein LENGTH=353	1.03	2.206	0.749	0.339
Traes_1BL_92D564942.3	DNA mismatch repair protein MutS, type 2 LENGTH=796	0.654	0.502	0.807	0.339
Traes_1DS_571BDA15D.5	Disease resistance protein (TIR-NBS-LRR class) family LENGTH=1219	0.946	1.439	0.857	0.339
Traes_4AS_98FDE0185.7	O-fucosyltransferase family protein LENGTH=499	0.919	1.167	0.868	0.339
Traes_5BS_7BDE28375.1	Lysine-specific demethylase 5D	0.836	0.451	0.576	0.34
Traes_3B_E9224EEAA.19	Y-family DNA polymerase H LENGTH=672	0.643	0.319	0.726	0.34
Traes_5AL_91CC4D19C.6	DNA-(apurinic or apyrimidinic site) lyase 2	0.454	0.76	0.417	0.341
Traes_6AS_6966935E4.3	protein n=4 Tax=Oryza sativa RepID=C7J1C7_ORYSJ	0.744	0.313	0.441	0.341
Traes_7DS_DBA74AA10.2	2-oxoglutarate (2OG) and Fe(II)-dependent oxygenase superfamily protein LENGTH=348	0.556	0.539	0.523	0.341
Traes_7AS_2C7102501.2	Pentatricopeptide repeat (PPR) superfamily protein LENGTH=1030	0.527	0.271	0.549	0.341
Traes_7AL_7838263C4.4	Pentatricopeptide repeat-containing protein	0.364	0.735	0.551	0.341
Traes_4DS_3B58FB9BA.1	Leucine-rich repeat receptor-like protein kinase family protein LENGTH=1141	0.547	0.616	0.552	0.341
Traes_5BS_6D318FCF2.24	Unknown protein	1.455	0.509	0.56	0.341
Traes_1DL_3286CFC63.7	Trimethylguanosine synthase n=2 Tax=Triticeae RepID=R7W421_AEGTA	0.56	0.544	0.618	0.341
Traes_5DL_343B8A525.3	Tripartite motif-containing protein 6	0.986	0.666	0.662	0.341
Traes_4DL_219967A99.9	UPI000234EB18 related cluster n=1 Tax=unknown RepID=UPI000234EB18	0.798	0.694	0.683	0.341
Traes_5BL_BBA83B81E.6	RNA helicase family protein LENGTH=1459	0.866	0.719	0.684	0.341
Traes_4BL_50B48BB28.1	ATP-dependent DNA helicase PIF1	1.346	1.145	0.707	0.341
Traes_3B_990E46020.8	Pentatricopeptide repeat-containing protein	0.739	0.557	0.711	0.341
Traes_5BL_EB05716F5.1	F-box family protein LENGTH=359	0.416	0.264	0.774	0.341
Traes_3B_8F40535C5.5	Phosphatidylserine synthase 2	0.766	1.562	0.91	0.341
Traes_4DS_64470C9A5.1	Filament-like plant protein	1.174	1.112	1.025	0.341
Traes_3B_8E66C933E.5	Mitochondrial substrate carrier family protein LENGTH=298	0.413	0.789	1.161	0.341
Traes_2BL_BA070D09A.3	Chromodomain-helicase-DNA-binding protein 4 n=1 Tax=Triticum urartu RepID=M8AP69_TRIUA	0.762	0.585	1.635	0.341
Traes_3DL_9D99D436E.10	Cellulose-synthase-like C6 LENGTH=682	2.232	0.381	1.841	0.341
Traes_1AL_14DCD6020.6	mitogen-activated protein kinase 16 LENGTH=567	2.651	2.928	2.203	0.341
Traes_5DL_8A39C1525.5	purple acid phosphatase 15 LENGTH=532	0.295	0.354	0.173	0.342
Traes_4AS_547AD04C7.1	FUNCTIONS IN: molecular_function unknown; LOCATED IN: endomembrane system; EXPRESSED IN: 22 plant structures; EXPRESSED DURING: 13 growth stages;	0.551	0.43	0.443	0.342
Traes_7BL_173482C93.13	BTB/POZ domain-containing protein	0.695	0.319	0.651	0.342
Traes_2AL_AE2A26BD2.2	ABC transporter G family member 7	0.716	1.238	0.188	0.343
Traes_4AL_CB8D23679.3	Stomatin-1	0.492	0.336	0.268	0.343
Traes_7DS_B27C142A3.3	Protein of unknown function (DUF630 and DUF632) LENGTH=725	0.487	0.415	0.288	0.343
Traes_7BL_9F651664B.1	CAAX amino terminal protease family protein LENGTH=301	0.595	0.305	0.339	0.343
Traes_4AL_12F5B2C901.7	Pentatricopeptide repeat-containing protein	0.31	0.703	0.355	0.343
Traes_4AL_525B8BAA8.3	putative protein kinase 1 LENGTH=777	0.316	0.527	0.369	0.343
Traes_2AS_812F96267.2	Unknown protein	0.428	0.448	0.406	0.343
Traes_1AL_914726769.2	basic helix-loop-helix (bHLH) DNA-binding superfamily protein LENGTH=399	0.643	0.238	0.412	0.343
Traes_3DS_9B74BCFD8.2	ATP-dependent RNA helicase, putative LENGTH=1168	1.015	0.823	0.425	0.343
Traes_4DS_2DEE3D94B.2	unknown protein; BEST Arabidopsis thaliana protein match is: unknown protein . LENGTH=259	0.445	0.723	0.456	0.343
Traes_3B_9C2BF3BEC.2	receptor kinase 2 LENGTH=847	0.571	0.772	0.511	0.343
Traes_1DL_390B46FD0.3	Pentatricopeptide repeat-containing protein	0.44	0.572	0.554	0.343
Traes_7BL_960488EE5.1	Protein of unknown function (DUF604) LENGTH=488	0.59	0.319	0.557	0.343
Traes_5DL_F1D49FACB.11	protein kinase family protein LENGTH=671	0.275	0.488	0.564	0.343
Traes_3DL_218EB7B61.2	Leucine-rich repeat receptor-like protein kinase family protein LENGTH=1124	0.808	0.606	0.569	0.343
Traes_4BL_9ECEDE4D2.37	calcium-dependent protein kinase 30 LENGTH=541	0.615	0.75	0.576	0.343
Traes_6AS_21AF25515.4	UPI0002C2DD6C related cluster n=1 Tax=unknown RepID=UPI0002C2DD6C	0.484	0.652	0.652	0.343
Traes_6DL_E3F49A7F9.8	E3 ubiquitin-protein ligase rnf146	0.319	0.336	0.659	0.343
Traes_4DS_6FAE1CEB5.12	Unknown protein	0.469	0.326	0.661	0.343
Traes_5DS_BE6F6434E.6	Glutathione S-transferase family protein LENGTH=227	0.245	0.655	0.715	0.343
Traes_1DL_A2274582B.2	Antiholin-like protein LrgB	0.675	0.561	0.723	0.343
Traes_3B_70F5B1984.26	Unknown protein	0.466	1.265	0.737	0.343
Traes_5AL_1F4EF559C.24	26S proteasome non-ATPase regulatory subunit 13 homolog B	0.86	1.404	0.778	0.343
Traes_5BL_BF03AAD72.1	unknown protein; BEST Arabidopsis thaliana protein match is: unknown protein . LENGTH=287	0.469	0.453	0.793	0.343
Traes_1DL_1BEDBED0D.8	MATE efflux family protein LENGTH=515	0.527	0.788	0.796	0.343
Traes_7DL_BBB690AC1.11	Unknown protein	0.627	0.86	0.836	0.343
Traes_6BL_13DA1CD58.2	Solute carrier family 2, facilitated glucose transporter member 8	0.85	0.729	0.913	0.343
Traes_6BL_13DA1CD58.3	Solute carrier family 2, facilitated glucose transporter member 8	1.346	0.742	0.977	0.343
Traes_1AL_91518E778.2	Plant protein of unknown function (DUF827) LENGTH=522	0.581	0.659	0.992	0.343
Traes_4AL_949964316.11	UPF0454 protein C12orf49 homolog	0.565	0.563	1.025	0.343
Traes_5BL_108FA8AE9.5	Unknown protein	2.052	1.132	1.048	0.343
Traes_2BL_BAC6CF5B8.1	Unknown protein	1.162	0.806	1.133	0.343
Traes_3DL_2C50C523C.6	F-box only protein 21	0.707	2.192	1.312	0.343
Traes_7DL_F4147F75D.1	Protein kinase superfamily protein LENGTH=393	0.173	0.935	1.719	0.343
Traes_6DL_DF4336709.24	Unknown protein	4.424	3.212	3.585	0.343
Traes_6DS_C7EA481F4.17	Protein kinase superfamily protein LENGTH=1067	0.794	1.087	0.218	0.344
Traes_1BL_263DE6AA9.8	demeter-like 1 LENGTH=1393	0.526	0.603	0.24	0.344
Traes_4AL_D00AB8CFA.6	myb-like transcription factor family protein LENGTH=317	0.638	0.84	0.266	0.344
Traes_2BL_C961E106B.3	Protein kinase superfamily protein LENGTH=949	1.406	0.473	0.358	0.344
Traes_5DS_D6BA513B4.13	Galactosyltransferase family protein LENGTH=393	0.633	0.606	0.383	0.344
Traes_3AS_ADDF32214.6	protein kinase family protein LENGTH=831	0.532	0.956	0.397	0.344
Traes_2DS_06008B006.3	Cyclin-D6-1	0.78	0.896	0.466	0.344
Traes_1DL_AFDF3B024.10	bZIP transcription factor family protein LENGTH=481	0.655	0.503	0.532	0.344
Traes_7AL_C5F8733D0.3	AP2-like ethylene-responsive transcription factor	0.596	0.494	0.608	0.344
Traes_1BL_30664DC1B.6	Citrate synthase family protein LENGTH=474	1.419	0.568	0.626	0.344
Traes_4DS_25860E801.20	Radical SAM superfamily protein LENGTH=372	0.918	0.697	0.641	0.344
Traes_1AL_EE234DBDA.3	Mannose-binding lectin superfamily protein LENGTH=176	0.405	0.795	0.643	0.344
Traes_4AL_01FD4959A.1	UPI000234F4A9 related cluster n=1 Tax=unknown RepID=UPI000234F4A9	0.437	0.297	0.68	0.344
Traes_5DL_7D08D5465.5	UPI00023B2CFD related cluster n=1 Tax=unknown RepID=UPI00023B2CFD	0.671	0.758	0.71	0.344
Traes_3B_B918B741F.4	CST complex subunit STN1	0.494	0.473	0.715	0.344
Traes_2DS_6584E8617.1	B3 domain-containing protein	0.505	0.621	0.785	0.344
Traes_2AL_57BFCA660.1	purine permease 11 LENGTH=379	0.848	0.283	0.815	0.344
Traes_5BL_52053A16A.3	protein n=1 Tax=Oryza sativa subsp. japonica RepID=C7J4B8_ORYSJ	0.902	0.419	0.173	0.346
Traes_2AL_19401E3F3.3	Heterogeneous nuclear ribonucleoprotein U-like protein 1	1.247	0.599	0.246	0.346
Traes_5DL_85A376F73.4	cytochrome c biogenesis protein family LENGTH=355	0.893	0.705	0.268	0.346
Traes_2BS_857F08A1F.23	receptor-like protein kinase 1 LENGTH=748	0.615	0.219	0.284	0.346
Traes_3DS_1984CDF8C.1	Ca-2+ dependent nuclease LENGTH=323	0.699	1.147	0.317	0.346
Traes_7BL_71228150E.1	Protein of unknown function (DUF707) LENGTH=382	0.75	0.487	0.393	0.346
Traes_4BS_A2C177155.3	ferredoxin 3 LENGTH=155	0.606	0.644	0.406	0.346
Traes_3DL_C15892FAF.1	Pentatricopeptide repeat (PPR) superfamily protein LENGTH=610	1.613	0.178	0.483	0.346
Traes_2BS_44F785754.1	F-box/RNI-like superfamily protein LENGTH=452	0.757	0.459	0.564	0.346
Traes_1AL_2A1F22E15.1	myosin 1 LENGTH=1520	0.265	0.699	0.568	0.346
Traes_3B_E4E0CD778.8	Histone-lysine N-methyltransferase 2B	0.926	0.579	0.581	0.346
Traes_1BL_00542B4BA.14	UDP-glucose pyrophosphorylase 3 LENGTH=883	1.236	0.655	0.592	0.346
Traes_6AS_A52CF52D3.4	DNA (cytosine-5)-methyltransferase 3	0.593	0.732	0.624	0.346
Traes_6AS_8DD51304E.3	unknown protein; LOCATED IN: chloroplast; EXPRESSED IN: 22 plant structures; EXPRESSED DURING: 13 growth stages; BEST Arabidopsis thaliana protein match is: unknown protein . LENGTH=341	0.86	1.219	0.669	0.346
Traes_4DL_1F426D07D.1	GDSL esterase/lipase	0.919	1.103	0.674	0.346
Traes_3AL_E4C860D31.2	Protein of unknown function (DUF581) LENGTH=267	0.788	0.755	0.737	0.346
Traes_4BS_BD47B310E.17	Mitochondrial substrate carrier family protein LENGTH=331	1.154	0.701	0.749	0.346
Traes_1DL_379E66DDF.8	UPI000234E323 related cluster n=1 Tax=unknown RepID=UPI000234E323	0.663	0.449	0.807	0.346
Traes_1DL_83FF6472E.2	unknown protein; FUNCTIONS IN: molecular_function unknown; INVOLVED IN: pollen development; LOCATED IN: chloroplast; Has 44 Blast hits to 44 proteins in 20 species: Archae - 0; Bacteria - 4; Metazoa - 0; Fungi - 0; Plants - 39; Viruses - 0; Other Eukaryotes - 1 (source: NCBI BLink). LENGTH=212	0.303	0.834	0.807	0.346
Traes_6BS_1AE1C47BC.10	Mitochondrial transcription termination factor family protein LENGTH=390	0.314	0.742	0.833	0.346
Traes_1AS_0F3ACDCFB.2	Dehydrogenase/reductase SDR family protein 7-like	0.76	0.774	0.958	0.346
Traes_3DL_F2E4FF6E6.3	Trigger factor	0.736	0.398	1.012	0.346
Traes_4BL_29D5AAF91.25	Kinesin light chain 4	0.422	0.773	1.019	0.346
Traes_5DL_C15ECE24E.3	nodulin MtN21 /EamA-like transporter family protein LENGTH=373	1.858	1.738	1.474	0.346
Traes_1BL_CB40AE344.1	FAD-dependent oxidoreductase, putative n=2 Tax=Geobacter RepID=B5E9E0_GEOBB	0.428	0.397	0.323	0.347
Traes_2AL_3E2D1C695.2	U-box domain-containing protein 7	0.67	0.49	0.349	0.347
Traes_4DS_D01CE1919.7	Protein translocase subunit SecA	0.661	0.61	0.482	0.347
Traes_3B_3567813F3.1	Inositol hexakisphosphate and diphosphoinositol-pentakisphosphate kinase	0.806	0.532	0.601	0.347
Traes_6DL_3EB3F8CC3.1	F-box/LRR-repeat protein 14	0.551	1.018	0.204	0.348
Traes_1AL_672A850FF.14	phosphoglycerate kinase 1 LENGTH=481	0.912	0.264	0.211	0.348
Traes_7AL_E6DB4384C.2	Helicase-like protein n=1 Tax=Oryza sativa subsp. japonica RepID=Q9AYF0_ORYSJ	0.964	0.619	0.276	0.348
Traes_7BL_5E16054F2.19	26S proteasome regulatory subunit S2 1B LENGTH=891	0.659	0.619	0.284	0.348
Traes_2DS_C0E8CCC03.14	Disease resistance protein RGA2 n=1 Tax=Aegilops tauschii RepID=N1R0R0_AEGTA	0.673	1.248	0.318	0.348
Traes_6DL_DEA09489A.2	Disease resistance protein RPM1	0.217	0.551	0.379	0.348
Traes_1BL_8FF2B3EDB.6	UPI000234E323 related cluster n=1 Tax=unknown RepID=UPI000234E323	0.304	0.462	0.386	0.348
Traes_3DS_C05D65AE6.3	P0028E10.10 protein n=2 Tax=Oryza sativa RepID=Q9AS82_ORYSJ	0.559	0.562	0.436	0.348
Traes_5DL_AC607C4E9.3	CST complex subunit CTC1	0.27	0.787	0.457	0.348
Traes_4AL_9726307FF.9	Elongation factor 4	0.884	0.566	0.506	0.348
Traes_1DS_344E5B51E.2	Mediator of DNA damage checkpoint protein 1	0.547	0.591	0.527	0.348
Traes_7DS_56889FAD3.3	Potassium transporter 26	0.168	0.711	0.613	0.348
Traes_7DL_ACA00E6A8.1	GDSL esterase/lipase	0.503	0.387	0.627	0.348
Traes_1DL_6BE4FDBA0.5	Glycerol-3-phosphate acyltransferase, chloroplastic	0.916	0.304	0.637	0.348
Traes_2AL_5F8B0F20C.27	Unknown protein	0.597	0.508	0.869	0.348
Traes_4AL_400EB3C17.19	Splicing factor U2af large subunit A	0.904	1.067	0.892	0.348
Traes_3DS_93967C3D1.1	Protein kinase superfamily protein LENGTH=638	0.823	0.782	1	0.348
Traes_2DS_05A402868.1	ribose-5-phosphate isomerase 2 LENGTH=265	0.572	0.666	1.122	0.348
Traes_7DS_B7F6949E6.5	RNA-binding protein mde7	1.432	2.836	1.201	0.348
Traes_6BS_9C1D18AEC.1	UPI000234DE32 related cluster n=1 Tax=unknown RepID=UPI000234DE32	0.781	1.633	2.738	0.348
Traes_5BL_6683DC2C8.2	Receptor-like protein kinase 2	0.31	0.506	0.502	0.349
Traes_1DL_184DB11A0.2	Acyl-CoA N-acyltransferases (NAT) superfamily protein LENGTH=197	0.437	0.972	0.606	0.349
Traes_1AL_9938EEEDC.2	HAT family dimerisation domain containing protein n=3 Tax=Oryza sativa subsp. japonica RepID=Q7XH61_ORYSJ	0.554	0.85	0.694	0.349
Traes_5BL_5775485E4.7	tRNA (adenine(58)-N(1))-methyltransferase non-catalytic subunit TRM6	0.768	0.64	0.263	0.35
Traes_7DS_947850CA2.5	SIGNAL PEPTIDE PEPTIDASE-LIKE 3 LENGTH=540	0.697	0.852	0.288	0.35
Traes_3B_763472B5A.1	Transmembrane protein 56-B	0.597	0.683	0.314	0.35
Traes_6AS_522122669.3	Pentatricopeptide repeat-containing protein	0.423	1.024	0.372	0.35
Traes_7DS_2C6B88ED2.4	Single-stranded nucleic acid binding R3H domain-containing protein n=1 Tax=Calothrix sp. PCC 7507 RepID=K9PMH9_9CYAN	0.222	0.326	0.491	0.35
Traes_2BS_47C15D369.4	ATP-binding cassette sub-family B member 9	1.019	0.285	0.684	0.35
Traes_1AL_A3A71720B.5	Unknown protein	0.909	1.045	0.684	0.35
Traes_1DL_CAE79B246.2	Ubiquitin domain-containing protein LENGTH=114	1.274	1.74	0.7	0.35
Traes_3AS_CC6CD4CCD.16	protein n=1 Tax=Oryza sativa subsp. japonica RepID=Q0E4A0_ORYSJ	1.094	0.853	0.852	0.35
Traes_4AL_2B0F59CA7.3	UPI000234ED0E related cluster n=1 Tax=unknown RepID=UPI000234ED0E	1.232	0.592	1.072	0.35
Traes_7AS_B02ACB9E8.5	Nucleotide/sugar transporter family protein LENGTH=414	1.004	0.967	1.65	0.35
Traes_4DL_B10644C53.2	Transcription-repair-coupling factor	0.652	0.638	0.182	0.351
Traes_4AL_A086BD8A6.2	Kelch domain-containing protein 4	0.673	0.538	0.53	0.351
Traes_3B_6642D8694.3	chlororespiratory reduction 7 LENGTH=156	0.84	0.894	0.979	0.351
Traes_2AL_FEC6F1D3E.3	Cyclopropane-fatty-acyl-phospholipid synthase LENGTH=867	0.424	0.314	0.286	0.352
Traes_1DL_DFAEAA57D.11	RNA-binding protein 40	0.753	0.956	0.297	0.352
Traes_1BL_5B701E71D.5	UPI0002B4C0DA related cluster n=1 Tax=unknown RepID=UPI0002B4C0DA	0.759	0.585	0.317	0.352
Traes_4DL_E3750324A.1	ovate family protein 17 LENGTH=195	0.658	0.489	0.479	0.352
Traes_3DL_C591000B5.5	CBS domain-containing protein CBSCBSPB3	0.857	0.612	0.488	0.352
Traes_3AL_20F9C9C31.3	Lipid-A-disaccharide synthase	0.516	0.42	0.49	0.352
Traes_7BL_4F15114E0.5	Retrotransposon protein, putative, unclassified n=1 Tax=Oryza sativa subsp. japonica RepID=Q7XCP7_ORYSJ	0.451	1.208	0.532	0.352
Traes_2AL_78B25BEC4.4	Phosphatidylinositol-4-phosphate 5-kinase family protein LENGTH=754	0.703	0.539	0.535	0.352
Traes_2AS_7C34895C01.3	Disease resistance protein	0.761	0.248	0.563	0.352
Traes_5BL_AFDA80E42.1	Retrovirus-related Pol polyprotein from transposon TNT 1-94 n=1 Tax=Aegilops tauschii RepID=M8C2B7_AEGTA	0.639	0.591	0.652	0.352
Traes_7DL_FF835C10A.3	caffeoyl-CoA 3-O-methyltransferase LENGTH=232	0.84	0.347	0.676	0.352
Traes_2DS_B065F9783.1	tRNA (guanosine(18)-2'-O)-methyltransferase	0.87	0.727	0.678	0.352
Traes_1BS_EDDA17818.1	Hexose transporter n=3 Tax=Zea mays RepID=K7UTZ0_MAIZE	0.443	0.915	0.683	0.352
Traes_5BL_E0966FFC5.6	Lysine-specific demethylase 3B	1.403	1.713	0.72	0.352
Traes_6BS_4266A0900.1	zinc ion binding;transcription regulators LENGTH=527	0.499	0.759	0.788	0.352
Traes_5DL_C88CFFA6D.2	Leucine-rich repeat receptor-like protein kinase family protein LENGTH=1045	0.623	1.035	0.837	0.352
Traes_4DL_C237DAA02.1	Calmodulin-binding protein LENGTH=601	1.131	0.721	0.844	0.352
Traes_4DS_1E45D7AC7.10	glyceraldehyde-3-phosphate dehydrogenase C2 LENGTH=338	0.902	0.642	0.852	0.352
Traes_1AL_2AA9CB98D.3	protein n=2 Tax=Oryza sativa subsp. japonica RepID=Q5JLF3_ORYSJ	0.934	0.804	0.966	0.352
Traes_4BS_F7758B920.2	Expressed protein n=4 Tax=Oryza RepID=Q10R20_ORYSJ	1.696	0.918	1.051	0.352
Traes_5BL_68F8D5FF1.20	Helix-loop-helix DNA-binding domain containing protein n=2 Tax=Zea mays RepID=B6TUA5_MAIZE	0.537	1.365	1.353	0.352
Traes_4AL_127F7689C.2	Essential protein Yae1, N-terminal LENGTH=199	0.621	0.843	1.397	0.352
Traes_2BL_2D2917BF6.1	RING/FYVE/PHD zinc finger superfamily protein LENGTH=367	0.424	1.195	1.402	0.352
Traes_7DS_B287BBBD9.5	Rhamnogalacturonate lyase family protein LENGTH=617	0.444	0.559	0.537	0.353
Traes_5BL_9BEB44AEE.15	Transcriptional factor B3 family protein LENGTH=512	1.038	0.571	0.641	0.353
Traes_3AS_45338DD83.1	n=1 Tax=Oryza sativa subsp. japonica RepID=Q7XXF8_ORYSJ	0.316	0.906	0.287	0.354
Traes_4AS_C2B915234.17	Chaperone protein DnaJ	0.548	0.344	0.359	0.354
Traes_6DS_58E0E9986.6	Ribosomal RNA small subunit methyltransferase B	0.668	0.375	0.417	0.354
Traes_2AL_FB2B6601D.1	Peroxisomal membrane protein 11-4	0.471	0.535	0.417	0.354
Traes_4BS_F07A4C975.3	Serine/arginine-rich splicing factor 12 n=1 Tax=Triticum urartu RepID=M8A3Q6_TRIUA	0.411	0.328	0.447	0.354
Traes_1DL_B38045FC5.12	Ubiquitin carboxyl-terminal hydrolase 12	1.565	0.978	0.498	0.354
Traes_3B_836F0BC3F.24	Disease resistance protein	0.756	0.593	0.515	0.354
Traes_3AS_C6E7E02DB.2	DNA mismatch repair protein MutS	0.348	0.745	0.561	0.354
Traes_7BS_0C0C6B5B1.1	MORC family CW-type zinc finger protein 3	0.731	0.829	0.606	0.354
Traes_5BL_3CD4DA481.2	protein n=1 Tax=Oryza sativa subsp. japonica RepID=Q0IQE1_ORYSJ	0.557	0.634	0.63	0.354
Traes_2AS_B61546D49.3	Solute carrier family 2, facilitated glucose transporter member 1	0.217	0.3	0.642	0.354
Traes_5BL_04BDEB5D8.7	GRAS family transcription factor LENGTH=490	0.748	0.873	0.642	0.354
Traes_3B_A8D8007CE.7	Arabidopsis protein of unknown function (DUF241) LENGTH=250	0.535	0.549	0.65	0.354
Traes_4AS_C2B915234.15	Chaperone protein DnaJ	0.57	0.67	0.719	0.354
Traes_7DL_1EF421EF3.14	Unknown protein	0.703	0.637	0.782	0.354
Traes_4BL_F8D6B2C2B.1	threonine aldolase 1 LENGTH=358	0.526	0.762	0.829	0.354
Traes_3B_A2FFBD151.10	ABC transporter A family member 8 n=1 Tax=Aegilops tauschii RepID=R7W8J3_AEGTA	1.795	0.377	0.896	0.354
Traes_1AL_9907E1500.4	UDP-N-acetylglucosamine pyrophosphorylase	0.825	0.396	0.902	0.354
Traes_3AS_8C2221837.6	Alkaline phytoceramidase (aPHC) LENGTH=270	0.866	0.896	0.913	0.354
Traes_7DS_309E71F44.5	Malate dehydrogenase	0.434	0.526	0.983	0.354
Traes_2BL_85B3DD81F.2	ERD (early-responsive to dehydration stress) family protein LENGTH=785	0.486	0.623	0.993	0.354
Traes_2DL_D6DA83D5B.5	unknown protein; BEST Arabidopsis thaliana protein match is: unknown protein . LENGTH=474	0.785	0.909	1.055	0.354
Traes_5BS_B5CE4AD17.34	Unknown protein	1.613	0.534	1.198	0.354
Traes_2BL_6EA5B8562.2	Unknown protein	1.521	1.356	1.262	0.354
Traes_6BL_D1D94F04A.3	WD-40 repeat family protein LENGTH=613	2.292	1.636	1.855	0.354
Traes_3AS_AC1FF5A12.1	ATPase family gene 2 protein	0.424	0.662	0.178	0.355
Traes_5AL_91CC4D19C.8	DNA-(apurinic or apyrimidinic site) lyase 2	0.553	0.804	0.238	0.355
Traes_3B_7B24FF1C9.6	Methionyl-tRNA formyltransferase	0.563	0.758	0.262	0.355
Traes_5DL_382806161.1	Homeobox-leucine zipper protein ROC6	0.316	0.711	0.288	0.355
Traes_3B_402C582E8.3	beta glucosidase 11 LENGTH=521	0.567	0.173	0.308	0.355
Traes_2DS_E88D3B94E.2	GTPase obg	0.612	0.442	0.369	0.355
Traes_4BL_D75271319.3	PAP/OAS1 substrate-binding domain superfamily LENGTH=829	0.501	0.473	0.386	0.355
Traes_2AS_5D4814B59.16	UPI000233F451 related cluster n=1 Tax=unknown RepID=UPI000233F451	0.757	0.691	0.389	0.355
Traes_2AL_C97C387C4.3	Protein of unknown function (DUF3741) LENGTH=924	0.31	0.379	0.415	0.355
Traes_2AL_F5F59C512.8	DNA replication helicase, putative LENGTH=1315	0.866	0.366	0.417	0.355
Traes_4BL_75D0DB441.3	tRNA pseudouridine synthase 1	0.889	0.822	0.53	0.355
Traes_7AL_7A572FF1F.24	60S ribosomal protein L14-1	0.894	1.009	0.549	0.355
Traes_5BL_CABD5EB28.1	Kinesin-related protein 4	0.623	0.5	0.572	0.355
Traes_5DL_F5F948B79.20	Tyrosine-protein kinase BAZ1B	0.726	0.498	0.578	0.355
Traes_3B_740F1D123.1	Protein kinase superfamily protein LENGTH=654	1.091	0.909	0.603	0.355
Traes_3B_31B1951521.1	UPI000234EC77 related cluster n=1 Tax=unknown RepID=UPI000234EC77	0.316	0.433	0.605	0.355
Traes_1BL_56BFDECCE.5	DNA polymerase	0.832	0.866	0.607	0.355
Traes_1DL_40AA62241.1	FAD-dependent oxidoreductase, putative n=2 Tax=Geobacter RepID=B5E9E0_GEOBB	0.663	0.688	0.613	0.355
Traes_6BS_08817BB20.1	respiratory burst oxidase protein F LENGTH=944	0.813	0.454	0.621	0.355
Traes_4AL_34E673FD5.2	receptor kinase 2 LENGTH=847	0.817	0.834	0.634	0.355
Traes_4BL_427403B69.3	Endo-1,4-beta-xylanase Z	0.675	0.995	0.637	0.355
Traes_7DL_789B3E59C.1	Speckle-type POZ protein-like protein n=1 Tax=Aegilops tauschii RepID=M8C3M5_AEGTA	0.666	1.661	0.743	0.355
Traes_7DL_4ABBF0B9B.10	Protein kinase superfamily protein LENGTH=412	1.397	0.593	0.8	0.355
Traes_2AL_1598A938B.1	Cytochrome P450 superfamily protein LENGTH=513	0.954	0.62	0.827	0.355
Traes_5AL_4678B3E3A.2	Pentatricopeptide repeat-containing protein	0.369	0.714	0.861	0.355
Traes_2DL_0BF85B80E.3	Protein kinase superfamily protein LENGTH=663	1.122	0.984	0.911	0.355
Traes_1DS_F3A99134B.16	Crotonobetainyl-CoA dehydrogenase	0.711	0.309	0.974	0.355
Traes_4DL_F27734B15.10	Programmed cell death protein 2	0.876	0.659	1.097	0.355
Traes_7AL_3E4CE4463.2	Unknown protein	0.873	0.945	1.362	0.355
Traes_2BS_53F22A555.7	Endothelin-converting enzyme 2	0.964	0.402	1.399	0.355
Traes_2DL_128C9BA9E.1	Unknown protein	3.534	2.048	1.953	0.355
Traes_7BS_32A2F2788.1	Ribonuclease E/G-like protein, chloroplastic	3.288	1.98	2.782	0.355
Traes_6AL_01FB8865C.2	Phosphatidylinositol N-acetylglucosaminyltransferase subunit C	1.161	1.224	0.776	0.356
Traes_4AL_2E4552E00.1	Protein kinase superfamily protein LENGTH=425	0.789	0.623	0.183	0.357
Traes_4BS_AAB62F089.2	Eukaryotic translation initiation factor 3 subunit G	0.479	0.745	0.219	0.357
Traes_6DS_32D001391.2	UPI000234FC3F related cluster n=1 Tax=unknown RepID=UPI000234FC3F	0.385	0.526	0.244	0.357
Traes_3B_9A3BB27A2.1	Unknown protein	0.589	0.849	0.272	0.357
Traes_1BL_8FF2B3EDB.24	UPI000234E323 related cluster n=1 Tax=unknown RepID=UPI000234E323	0.647	0.667	0.285	0.357
Traes_1AL_282B8F3D9.6	RING/FYVE/PHD zinc finger superfamily protein LENGTH=221	0.775	0.807	0.286	0.357
Traes_5DL_811A8382F.12	Chlorophyll a-b binding protein C, chloroplastic	0.854	0.699	0.304	0.357
Traes_2BL_311F780CC.9	40S ribosomal protein S23	0.676	1.367	0.467	0.357
Traes_4BL_C4C5A7075.1	GTP-binding protein	0.668	0.544	0.508	0.357
Traes_1BL_F3F4467C1.1	protein n=3 Tax=Oryza RepID=Q6I5R9_ORYSJ	0.511	1.029	0.508	0.357
Traes_4BS_7AD30AC81.22	chloride channel D LENGTH=792	0.855	0.672	0.523	0.357
Traes_3B_9F7731354.4	hexokinase 1 LENGTH=496	0.597	0.316	0.53	0.357
Traes_3DL_9E676F793.2	Indole-3-glycerol phosphate synthase	0.805	1.045	0.564	0.357
Traes_2DL_E616642B6.7	Ubiquitin-like modifier-activating enzyme atg7	0.624	0.219	0.575	0.357
Traes_2BS_97934559D.6	receptor lectin kinase LENGTH=675	0.626	0.729	0.628	0.357
Traes_6DL_A9902BA1E.3	UPI0002B48FA9 related cluster n=1 Tax=unknown RepID=UPI0002B48FA9	0.633	0.345	0.634	0.357
Traes_3B_5DB871158.1	protein n=3 Tax=Oryza RepID=Q8GRV7_ORYSJ	0.565	0.586	0.65	0.357
Traes_5AL_28CB56861.2	Phosphatidylinositol N-acetyglucosaminlytransferase subunit P-related LENGTH=720	0.46	0.454	0.658	0.357
Traes_2AS_56F42A681.8	histone acetyltransferase of the CBP family 1 LENGTH=1741	0.707	0.568	0.665	0.357
Traes_6BS_FB876A5A5.46	UPI000234E751 related cluster n=1 Tax=unknown RepID=UPI000234E751	0.487	0.652	0.678	0.357
Traes_1BL_61300EA7B.2	Pentatricopeptide repeat-containing protein	0.581	0.494	0.715	0.357
Traes_6BL_55882F049.11	Protein kinase superfamily protein LENGTH=670	0.572	0.926	0.723	0.357
Traes_4BS_7BF159605.3	endonuclease III 2 LENGTH=386	0.333	0.453	0.726	0.357
Traes_5BS_30EC15D1F.2	RING/U-box superfamily protein LENGTH=411	0.499	0.949	0.752	0.357
Traes_4BL_73A9D9B09.13	protein n=1 Tax=Oryza sativa subsp. japonica RepID=Q0J7F5_ORYSJ	0.558	0.935	0.767	0.357
Traes_3B_BE9498307.1	GDSL esterase/lipase	0.848	0.522	0.799	0.357
Traes_5BL_B1986DF6E.8	kinesin 5 LENGTH=790	0.384	0.506	0.807	0.357
Traes_1DL_7B4106561.2	Histidinol-phosphate aminotransferase	0.834	0.879	0.998	0.357
Traes_1BL_1D17AED26.4	Anaphase-promoting complex subunit 1	0.589	0.642	1.045	0.357
Traes_3DS_56394AF06.4	n=1 Tax=Oryza sativa subsp. japonica RepID=Q7XPT5_ORYSJ	2.094	3.405	1.182	0.357
Traes_3AS_CC6CD4CCD.14	protein n=1 Tax=Oryza sativa subsp. japonica RepID=Q0E4A0_ORYSJ	0.442	1.274	1.236	0.357
Traes_3B_AACA397F7.7	Pentatricopeptide repeat-containing protein	0.48	1.032	0.259	0.358
Traes_1AS_6004F782E.5	Pentatricopeptide repeat-containing protein	0.785	0.683	0.288	0.358
Traes_5BL_1DE088A30.3	Magnesium-chelatase subunit ChlI homolog	0.634	0.968	0.555	0.358
Traes_5DS_06815FBE3.25	dynamin-related protein 3A LENGTH=809	0.339	0.748	0.558	0.358
Traes_1AL_D9317D9FC.5	RNA-binding protein 40	0.795	0.878	0.644	0.358
Traes_3B_91F4FD365.13	Zinc finger FYVE domain-containing protein 26	0.955	0.544	0.799	0.358
Traes_7BS_2EA0B317B.1	ABC transporter C family member 10	0.295	1.647	1.305	0.358
Traes_7AS_C9C8CB3B2.2	tRNA (cytidine(34)-2'-O)-methyltransferase	0.272	0.323	0.198	0.359
Traes_4AL_278DB3641.4	Phosphoglycerate mutase family protein LENGTH=316	0.922	0.568	0.234	0.359
Traes_4DS_4D15B9A4C.1	UPI000234ED40 related cluster n=1 Tax=unknown RepID=UPI000234ED40	1.178	0.697	0.261	0.359
Traes_6BL_6BC705098.1	phosphate transporter 2;1 LENGTH=613	0.289	1.309	0.281	0.359
Traes_4DL_975B2E98B.6	unknown protein; FUNCTIONS IN: molecular_function unknown; INVOLVED IN: biological_process unknown; LOCATED IN: chloroplast; EXPRESSED IN: 22 plant structures; EXPRESSED DURING: 13 growth stages; Has 43 Blast hits to 43 proteins in 15 species: Archae - 0; Bacteria - 0; Metazoa - 0; Fungi - 0; Plants - 42; Viruses - 0; Other Eukaryotes - 1 (source: NCBI BLink). LENGTH=340	0.763	0.486	0.314	0.359
Traes_2DL_4A591DBBD.1	Cytochrome P450 superfamily protein LENGTH=513	0.694	0.307	0.338	0.359
Traes_2DL_38F48A6D4.2	NAD(P)-binding Rossmann-fold superfamily protein LENGTH=268	1.038	0.623	0.36	0.359
Traes_2BL_8F164996C.27	ELMO domain-containing protein A	0.473	0.374	0.362	0.359
Traes_5BL_B65D8D67C.1	F-box/LRR-repeat protein 14	0.636	0.592	0.39	0.359
Traes_2DS_B2EF44085.2	Leucine-rich repeat receptor-like protein kinase family protein LENGTH=1091	0.726	0.626	0.405	0.359
Traes_6AL_763EE2AED.10	MATE efflux family protein LENGTH=560	1.078	0.415	0.418	0.359
Traes_3AL_710D3F8021.4	Pentatricopeptide repeat-containing protein	0.378	0.581	0.488	0.359
Traes_5AL_B74B6D583.3	CST complex subunit CTC1	0.197	0.614	0.6	0.359
Traes_2DS_C0E8CCC03.12	Disease resistance protein RGA2 n=1 Tax=Aegilops tauschii RepID=N1R0R0_AEGTA	0.606	0.507	0.688	0.359
Traes_6AS_263764436.9	cysteine synthase D1 LENGTH=324	0.768	0.239	0.714	0.359
Traes_2AL_4678F671E.4	Isoaspartyl peptidase/L-asparaginase	1.244	0.635	0.827	0.359
Traes_5AL_FE6E41DC1.6	Protein kinase superfamily protein LENGTH=697	0.485	0.471	0.866	0.359
Traes_7BL_4CFC83015.8	ABC transporter C family member 8	0.563	2.151	1.192	0.359
Traes_6AS_2E6F75FB3.37	Unknown protein	2.129	0.809	1.347	0.359
Traes_2BL_AACE3AEC6.2	protein n=3 Tax=Oryza RepID=Q8GRV7_ORYSJ	0.914	0.841	0.239	0.36
Traes_1DL_DA0A1C04E.1	Outer membrane OMP85 family protein LENGTH=362	0.374	0.481	0.692	0.36
Traes_3B_E36941AB5.4	DNA polymerase I	0.399	0.618	0.843	0.36
Traes_4DL_C241BE8FE.8	Fructosamine-3-kinase	0.364	1.25	1.056	0.36
Traes_2AL_C97C387C4.8	Protein of unknown function (DUF3741) LENGTH=924	0.272	0.789	0.249	0.361
Traes_2DL_C0FF8F111.2	Solute carrier family 22 member 15-like	0.513	0.597	0.266	0.361
Traes_4DL_A460F5816.2	Pentatricopeptide repeat-containing protein	0.427	0.366	0.286	0.361
Traes_5BL_39E24046D.5	Plant protein of unknown function (DUF641) LENGTH=425	0.719	0.305	0.295	0.361
Traes_7BL_5E16054F2.5	26S proteasome regulatory subunit S2 1B LENGTH=891	0.565	0.712	0.307	0.361
Traes_3AL_D6BFA54C3.8	receptor kinase 2 LENGTH=847	0.978	0.562	0.4	0.361
Traes_4AS_53D5BBB68.3	NHL repeat-containing protein 2	0.255	0.323	0.435	0.361
Traes_7DL_EBDA47FAD.1	Protein of unknown function (DUF707) LENGTH=401	0.367	0.596	0.438	0.361
Traes_6DS_6CD9BC8DF.8	autophagy 2 LENGTH=1839	1.069	1.036	0.46	0.361
Traes_2DL_A381337F4.4	Lupus brain antigen 1-like protein n=1 Tax=Aegilops tauschii RepID=N1QPB7_AEGTA	0.535	0.431	0.5	0.361
Traes_1AS_43FB6A3CF.2	LOB domain-containing protein 13 LENGTH=268	0.564	0.872	0.504	0.361
Traes_7BL_B37ED787C.10	Zinc finger CCCH domain-containing protein 13	1.637	1.521	0.555	0.361
Traes_1BL_B2530B79C.8	pfkB-like carbohydrate kinase family protein LENGTH=471	0.541	0.327	0.562	0.361
Traes_2BS_FD01C1351.3	Ent-kaurene synthase-like 2	1.533	0.514	0.604	0.361
Traes_3B_25904537D.3	lipid phosphate phosphatase 3 LENGTH=364	0.757	0.299	0.661	0.361
Traes_1AL_2B1000189.2	5'-AMP-activated protein kinase beta-2 subunit protein LENGTH=261	0.697	0.763	0.703	0.361
Traes_4AL_BCDF7086F.1	Cytochrome P450 superfamily protein LENGTH=513	0.656	0.42	0.761	0.361
Traes_2BS_D7FDE1B87.1	Peroxidase superfamily protein LENGTH=327	0.738	0.776	0.786	0.361
Traes_3B_6FB363AEA.13	Protein FAR1-RELATED SEQUENCE 3 n=1 Tax=Aegilops tauschii RepID=M8BGQ5_AEGTA	0.595	1.945	0.82	0.361
Traes_4BL_A0C5E3DD0.3	NAC domain protein,	0.826	0.344	0.852	0.361
Traes_2DL_A00550722.13	ADP-ribosylation factor 1 LENGTH=181	1.219	1.097	0.871	0.361
Traes_2AS_EEADD06D6.10	Syntaxin-binding protein 2	0.757	0.473	0.968	0.361
Traes_3B_ADCF93AE0.7	receptor kinase 1 LENGTH=843	0.611	1.669	1.124	0.361
Traes_7BL_545172658.2	Chloroplast envelope membrane protein	2.063	2.502	2.003	0.361
Traes_6DL_CF7D4D7CA.11	MATE efflux family protein LENGTH=560	0.684	0.573	0.349	0.362
Traes_2BL_60834CAE2.7	receptor kinase 2 LENGTH=847	0.709	0.712	0.823	0.362
Traes_6AL_96A26DCE1.10	FUNCTIONS IN: molecular_function unknown; INVOLVED IN: biological_process unknown; LOCATED IN: plasma membrane; EXPRESSED IN: 21 plant structures; EXPRESSED DURING: 13 growth stages; BEST Arabidopsis thaliana protein match is: my s in 64 species: Archae - 3; Bacteria - 13; Metazoa - 26; Fungi - 15; Plants - 101; Viruses - 0; Other Eukaryotes - 45 (source: NCBI BLink). LENGTH=492	0.638	0.597	0.206	0.363
Traes_5AL_D48C74984.1	Pentatricopeptide repeat (PPR) superfamily protein LENGTH=819	0.788	0.388	0.396	0.363
Traes_3DL_9525125C7.4	DNA LIGASE 6 LENGTH=1396	0.508	0.543	0.415	0.363
Traes_2DL_568463EE3.5	RecQ-mediated genome instability protein 1	0.75	0.634	0.416	0.363
Traes_1DL_20191AC56.1	F-box domain containing protein, expressed n=2 Tax=Oryza sativa RepID=Q2QMZ3_ORYSJ	0.643	0.406	0.446	0.363
Traes_2BS_959A4E58A.4	fructokinase-like 2 LENGTH=616	0.281	0.236	0.512	0.363
Traes_3B_06AAA755D.3	unknown protein; FUNCTIONS IN: molecular_function unknown; INVOLVED IN: biological_process unknown; LOCATED IN: endomembrane system; EXPRESSED IN: 15 plant structures; EXPRESSED DURING: 11 growth stages; Has 149 Blast hits to 146 proteins in 39 species: Archae - 0; Bacteria - 4; Metazoa - 21; Fungi - 5; Plants - 30; Viruses - 0; Other Eukaryotes - 89 (source: NCBI BLink). LENGTH=338	0.244	1.124	0.516	0.363
Traes_1DL_08660DC5B.2	protein n=3 Tax=Oryza sativa subsp. japonica RepID=Q0DBW2_ORYSJ	0.482	0.178	0.54	0.363
Traes_5BL_8C053ABF4.9	D-inositol 3-phosphate glycosyltransferase	0.659	0.885	0.554	0.363
Traes_7DS_FF4263AD5.5	O-fucosyltransferase family protein LENGTH=652	0.32	1.095	0.593	0.363
Traes_2BL_539CFA423.1	UPI000234EE19 related cluster n=1 Tax=unknown RepID=UPI000234EE19	0.569	0.54	0.608	0.363
Traes_4AL_70FD38EE6.3	Vacuolar sorting protein 9 (VPS9) domain LENGTH=520	0.458	0.914	0.631	0.363
Traes_7DL_F7060F6A1.5	peptide transporter 2 LENGTH=585	0.812	1.427	0.637	0.363
Traes_4AS_C59905097.1	Cytochrome P450 superfamily protein LENGTH=488	0.396	0.345	0.646	0.363
Traes_6DL_1639FEA79.2	Cysteine-rich repeat secretory protein 15	0.904	0.768	0.684	0.363
Traes_2AL_35CB73CB2.4	nodulin MtN21 /EamA-like transporter family protein LENGTH=359	0.65	1.085	0.721	0.363
Traes_3DL_1D86669CA.3	Protein kinase superfamily protein LENGTH=372	0.287	0.771	0.737	0.363
Traes_2DS_9993A5116.1	unknown protein; Has 33 Blast hits to 33 proteins in 17 species: Archae - 0; Bacteria - 0; Metazoa - 1; Fungi - 0; Plants - 28; Viruses - 0; Other Eukaryotes - 4 (source: NCBI BLink). LENGTH=152	0.911	0.965	0.823	0.363
Traes_1BS_799C8ED00.1	Unknown protein	0.652	0.867	0.824	0.363
Traes_4DS_D809C22F0.4	Protein kinase superfamily protein LENGTH=935	0.887	1.195	0.833	0.363
Traes_3DS_0421BC57D1.5	UPI000234E0C2 related cluster n=7 Tax=unknown RepID=UPI000234E0C2	0.764	1.226	1.019	0.363
Traes_3DL_A990E2B30.1	Leucine-rich repeat receptor-like protein kinase family protein LENGTH=1141	0.996	1.564	1.089	0.363
Traes_1BL_8F750BEB2.6	Nuclear transcription factor Y subunit B	0.775	0.518	1.095	0.363
Traes_1DL_701F070B7.2	UDP-N-acetylmuramoyl-L-alanyl-D-glutamate--2, 6-diaminopimelate ligase	0.586	0.808	1.112	0.363
Traes_4DL_ED76156BD.1	UPI000234E47F related cluster n=1 Tax=unknown RepID=UPI000234E47F	2.383	1.454	1.44	0.363
Traes_3DL_10B383DF6.4	Protein phosphatase 2C 57	1.856	1.631	1.773	0.363
Traes_1DS_4A07D6090.1	trehalose-6-phosphate synthase LENGTH=942	0.387	0.505	0.421	0.364
Traes_7AS_ADBA71B88.2	aluminum-activated malate transporter 9 LENGTH=598	0.818	0.443	0.425	0.364
Traes_1AS_14DA6E33F.1	pentatricopeptide repeat 336 LENGTH=408	0.626	0.442	0.504	0.364
Traes_3DL_1D73EFA2C.15	Acyl-[acyl-carrier-protein]--UDP-N-acetylglucosamine O-acyltransferase	1.004	0.802	0.605	0.364
Traes_3B_CFB9D7EE1.16	Mitochondrial intermediate peptidase	0.742	0.427	0.632	0.364
Traes_3B_3FE5A0D09.3	WD repeat-containing protein 5 homolog	0.617	1.117	0.744	0.364
Traes_1DL_2DA4460BA.8	Solute carrier family 35 member F1	0.285	0.331	0.188	0.365
Traes_7AL_806F06371.2	Kelch-like protein diablo	0.451	0.768	0.293	0.365
Traes_1AL_F636EC6F4.3	respiratory burst oxidase protein F LENGTH=944	0.439	0.806	0.309	0.365
Traes_5BL_520DA61AD.1	UPI000234F2DC related cluster n=1 Tax=unknown RepID=UPI000234F2DC	0.393	1.041	0.339	0.365
Traes_6AL_1553C8C96.1	Cysteine-rich venom protein	0.35	0.782	0.345	0.365
Traes_2AS_18BA58F8D.1	Cyclophilin-like peptidyl-prolyl cis-trans isomerase family protein LENGTH=466	0.469	0.755	0.379	0.365
Traes_5BL_8FD3E826D.1	Pentatricopeptide repeat-containing protein	0.591	0.712	0.443	0.365
Traes_3DL_27D1C646D.6	CTP synthase family protein LENGTH=591	0.765	0.452	0.463	0.365
Traes_6BS_3A00751B5.1	Mitochondrial transcription termination factor family protein LENGTH=405	0.828	0.956	0.55	0.365
Traes_4DS_51F942BCB.4	Glycerophosphoryl diester phosphodiesterase n=9 Tax=Clostridium RepID=A5I6U1_CLOBH	0.874	0.813	0.553	0.365
Traes_7AS_FB1ED87EF.1	Unknown protein	0.969	0.623	0.569	0.365
Traes_4BL_155D927E3.1	Metallo-hydrolase/oxidoreductase superfamily protein LENGTH=354	0.982	0.915	0.572	0.365
Traes_7DL_9019A28FC.3	Kelch-like protein 20	0.343	0.255	0.576	0.365
Traes_4BS_F07A4C975.4	Serine/arginine-rich splicing factor 12 n=1 Tax=Triticum urartu RepID=M8A3Q6_TRIUA	0.734	0.274	0.576	0.365
Traes_3DL_5B2AC5149.5	40S ribosomal protein S28	0.319	0.506	0.587	0.365
Traes_1BL_8FF2B3EDB.45	UPI000234E323 related cluster n=1 Tax=unknown RepID=UPI000234E323	0.719	0.196	0.604	0.365
Traes_7AL_5793EBB0E.1	Unknown protein	1.173	0.486	0.632	0.365
Traes_7AL_EB9BE608A.22	Anthranilate synthase component 1	0.616	0.701	0.684	0.365
Traes_3B_3D9440ED8.7	kinesin-like protein 1 LENGTH=1087	0.586	0.493	0.741	0.365
Traes_4BL_1BBF712A1.3	Pyruvate kinase family protein LENGTH=498	0.804	0.239	0.821	0.365
Traes_7AL_2736E0CC2.5	ATP-binding cassette sub-family B member 9	0.877	0.686	0.902	0.365
Traes_4BS_3CADA573D.3	UPI0002C359D2 related cluster n=1 Tax=unknown RepID=UPI0002C359D2	1.037	0.528	0.977	0.365
Traes_5DL_5597A11EC.1	Fatty acyl-CoA reductase 1	0.606	1.075	1.144	0.365
Traes_3AL_473D0F296.2	Mannan endo-1,4-beta-mannosidase 1	0.49	1.284	1.703	0.365
Traes_2DL_35A2036C3.1	beta glucosidase 13 LENGTH=507	0.649	1.082	3.01	0.365
Traes_7AS_D38C09B83.9	zinc finger (Ran-binding) family protein LENGTH=268	1.281	0.573	0.436	0.366
Traes_4BL_83F647CBE.9	Transcription factor bHLH62	0.551	0.555	1.295	0.366
Traes_2DL_6106336B1.1	Xyloglucan galactosyltransferase KATAMARI1	0.511	0.88	1.533	0.366
Traes_1DL_ED7FDC748.4	high mobility group B3 LENGTH=147	0.356	0.589	0.237	0.367
Traes_3DL_87064D79A1.2	Pentatricopeptide repeat-containing protein	0.615	0.809	0.24	0.367
Traes_1BS_DB050544B.4	Kinase interacting (KIP1-like) family protein LENGTH=947	0.215	0.601	0.421	0.367
Traes_5BL_B17B62E91.1	DDT domain superfamily LENGTH=750	0.56	0.592	0.455	0.367
Traes_5AS_C4CB1564D.4	Phototropic-responsive NPH3 family protein LENGTH=665	0.406	0.287	0.531	0.367
Traes_3DS_D87AA6ECE.7	BREAST CANCER 2 like 2A LENGTH=1187	0.362	0.479	0.536	0.367
Traes_7DL_B176F9FBC.6	Malate dehydrogenase (NADP) 1, chloroplastic n=1 Tax=Aegilops tauschii RepID=M8B6A0_AEGTA	1.462	0.634	0.568	0.367
Traes_4DL_61A868EDD.1	IQ-domain 6 LENGTH=416	0.666	0.453	0.623	0.367
Traes_3B_836F0BC3F.5	Disease resistance protein	0.973	0.997	0.63	0.367
Traes_5AS_68FB50ED1.11	ATPase-like fidgetin	0.953	0.24	0.661	0.367
Traes_5DS_95E437E9D.7	TRICHOME BIREFRINGENCE-LIKE 16 LENGTH=551	0.633	0.75	0.707	0.367
Traes_7DL_7BD1C7F3B.10	Ribosomal RNA small subunit methyltransferase F	0.672	0.622	0.773	0.367
Traes_6AL_D6045E37C.1	LOB domain-containing protein 20 LENGTH=273	0.993	1.114	0.782	0.367
Traes_1AL_E47AEEA86.10	UPI00032AB569 related cluster n=2 Tax=unknown RepID=UPI00032AB569	1.146	0.439	0.802	0.367
Traes_3DL_615BACC27.1	Mitochondrial ATP synthase subunit G protein LENGTH=122	1.488	1.673	0.804	0.367
Traes_1BS_32E191808.1	Protein kinase superfamily protein LENGTH=638	0.707	0.699	0.815	0.367
Traes_5BL_46FC22324.3	ATP-dependent Clp protease ATP-binding subunit ClpC	0.277	0.291	0.904	0.367
Traes_1DL_1847B3E29.14	Beta-adaptin-like protein A	0.804	0.853	0.931	0.367
Traes_7BL_BA181D2AD.6	myb-like transcription factor family protein LENGTH=317	0.624	0.69	1.049	0.367
Traes_4AL_8CEBC2DCF.20	polyamine oxidase 4 LENGTH=497	1.186	1.716	1.067	0.367
Traes_3AL_11EF77756.7	alpha/beta-Hydrolases superfamily protein LENGTH=382	0.356	0.764	1.307	0.367
Traes_4AS_D5F8B2031.29	UPI000234E1F7 related cluster n=1 Tax=unknown RepID=UPI000234E1F7	2.508	1.208	1.569	0.367
Traes_5BS_E903B34DB.2	WD repeat-containing protein 5B	0.422	0.677	0.385	0.368
Traes_1AS_2889F3614.1	UPI000234E4F7 related cluster n=1 Tax=unknown RepID=UPI000234E4F7	0.735	0.881	0.419	0.368
Traes_1AS_92A698B19.10	Pentatricopeptide repeat-containing protein	0.781	0.607	0.611	0.368
Traes_4DS_DD567B06C.2	Y-family DNA polymerase H LENGTH=672	0.568	0.591	0.633	0.368
Traes_1AL_5E9E6239D.3	Glycogen synthase	0.841	0.659	0.634	0.368
Traes_4BS_5A606CB40.4	Inositol-1,4,5-trisphosphate 5-phosphatase 1	0.581	0.607	0.668	0.368
Traes_7DL_BE5128282.2	Core-2/I-branching beta-1,6-N-acetylglucosaminyltransferase family protein LENGTH=447	1.004	1.165	0.684	0.368
Traes_5BL_F770B58BC.14	Ent-kaurene synthase-like 2	0.898	0.701	0.724	0.368
Traes_3AL_0FF2B47AC.3	Protein kinase superfamily protein LENGTH=380	0.559	0.236	0.28	0.369
Traes_4BL_FE7A22D40.6	Mitochondrial import inner membrane translocase subunit Tim17/Tim22/Tim23 family protein LENGTH=531	1.27	0.887	0.286	0.369
Traes_6BS_0FE903B4D.9	Sterol 3-beta-glucosyltransferase	0.775	1.355	0.317	0.369
Traes_5DL_E3530AEAC.1	Endoglucanase 23	0.458	0.735	0.345	0.369
Traes_5DS_677A97159.5	Asparagine synthetase domain-containing protein 1	0.6	0.631	0.35	0.369
Traes_3AS_5F6134871.4	Pentatricopeptide repeat-containing protein	0.738	0.201	0.369	0.369
Traes_5BL_60FC12DA6.2	Ethylene-responsive transcription factor 1	0.922	0.326	0.383	0.369
Traes_5AL_A90174B24.15	tRNA-specific adenosine deaminase	0.589	0.595	0.458	0.369
Traes_6BS_7BE581437.2	HAT family dimerisation domain containing protein n=3 Tax=Oryza sativa subsp. japonica RepID=Q7XH61_ORYSJ	0.866	0.827	0.523	0.369
Traes_6DS_18307F490.5	E3 ubiquitin-protein ligase CCNB1IP1	0.608	0.558	0.53	0.369
Traes_7AS_889925F59.6	Regulator of chromosome condensation (RCC1) family protein LENGTH=954	0.458	0.271	0.531	0.369
Traes_2AS_FFFFA3A1D.1	Auxin-responsive GH3 family protein LENGTH=609	0.61	0.492	0.551	0.369
Traes_1BS_0039045F7.8	6-phosphofructo-2-kinase/fructose-2,6-bisphosphatase	0.345	0.654	0.555	0.369
Traes_7AS_C67EDE227.30	protein kinase family protein LENGTH=837	1.116	0.788	0.576	0.369
Traes_1BL_6EA3DF3B1.1	UPI000234F220 related cluster n=1 Tax=unknown RepID=UPI000234F220	0.53	0.912	0.606	0.369
Traes_4AS_E0038ADE9.7	PAP/OAS1 substrate-binding domain superfamily LENGTH=829	0.44	0.669	0.628	0.369
Traes_4BS_16D02FC1F.7	tRNA (cytosine(34)-C(5))-methyltransferase	0.365	0.616	0.643	0.369
Traes_5BL_EEB3CA8B6.12	Tyrosine-protein kinase BAZ1B	0.749	0.583	0.647	0.369
Traes_4DS_1FB54815C.2	ankyrin repeat family protein LENGTH=456	0.301	0.717	0.678	0.369
Traes_5DL_DEDE5D8D8.5	calcium-transporting ATPase, putative LENGTH=1049	0.673	0.347	0.691	0.369
Traes_2DL_9C4648F53.1	Leucine-rich repeat receptor-like protein kinase family protein LENGTH=872	0.593	1.075	0.705	0.369
Traes_3B_50B8EF4A3.5	Bifunctional polynucleotide phosphatase/kinase	0.54	0.735	0.771	0.369
Traes_7BL_5F85DB363.12	Plant protein of unknown function (DUF641) LENGTH=459	1.217	0.723	0.821	0.369
Traes_7DS_BC2FADDE1.1	Galactoside 2-alpha-L-fucosyltransferase	0.932	1.792	0.821	0.369
Traes_5BL_8C451BEE1.37	S-adenosyl-L-methionine-dependent methyltransferases superfamily protein LENGTH=415	0.645	0.575	0.852	0.369
Traes_7BL_8CEC8F99B.4	RNA-dependent RNA polymerase family protein LENGTH=977	0.905	1.01	0.904	0.369
Traes_5BL_4443086BA.1	Defensin-like protein 2	1.738	1.93	1.048	0.369
Traes_7DL_C39412827.4	response regulator 12 LENGTH=596	1.006	1.27	1.317	0.369
Traes_3B_CD8232E8F.16	Unknown protein	0.971	0.856	1.605	0.369
Traes_1BL_8FF2B3EDB.37	UPI000234E323 related cluster n=1 Tax=unknown RepID=UPI000234E323	0.555	0.705	0.306	0.37
Traes_2AL_BAF3CDCBB.5	Endoribonuclease YbeY	0.56	0.839	0.439	0.37
Traes_7DL_56E6513AB.1	Mechanosensitive ion channel protein 2, chloroplastic	0.519	0.538	0.441	0.37
Traes_3DL_EB2081A3C.2	Protein of unknown function (DUF679) LENGTH=214	0.901	0.494	0.49	0.37
Traes_2BL_EC8C17D31.4	Cytosolic Fe-S cluster assembly factor nubp1	0.8	0.494	0.525	0.37
Traes_5AL_82E3C83CE.3	Pentatricopeptide repeat-containing protein	0.707	0.504	0.57	0.37
Traes_4DS_197136F97.5	HVA22 homologue A LENGTH=177	1.308	1.359	1.148	0.37
Traes_6DL_F47CFC6D9.13	Zinc finger protein 42 homolog	0.964	1.732	1.159	0.37
Traes_4AS_DD5072A70.13	Transcription factor bHLH62	0.345	0.202	0.371	0.371
Traes_4AS_53D5BBB68.2	NHL repeat-containing protein 2	0.419	0.448	0.379	0.371
Traes_4AS_2B3985A65.1	glucose-6-phosphate dehydrogenase 4 LENGTH=635	0.472	0.482	0.382	0.371
Traes_6AL_362F82EAD.7	myb-like transcription factor family protein LENGTH=317	0.517	0.688	0.405	0.371
Traes_4BS_8B4AFA7C2.2	MADS-box transcription factor family protein LENGTH=248	0.638	0.274	0.41	0.371
Traes_2BS_C18C252CF.7	ATP-dependent DNA helicase PIF1	0.306	0.633	0.41	0.371
Traes_3B_4C839468C.8	Disease resistance protein RPM1 n=1 Tax=Aegilops tauschii RepID=M8CLX7_AEGTA	0.209	0.589	0.439	0.371
Traes_1BL_F5A1AAC16.5	Serine protease HtrA-like	0.627	0.616	0.447	0.371
Traes_4DL_5601372BC.6	Protein kinase family protein LENGTH=489	0.232	0.564	0.451	0.371
Traes_7BL_56EBC7055.25	fatty acid desaturase 2 LENGTH=383	0.393	1.195	0.451	0.371
Traes_5DL_62ED51600.3	DNA cross-link repair 1A protein	0.82	0.672	0.453	0.371
Traes_3B_89EB8209E.4	tRNA (guanine(10)-N2)-methyltransferase homolog	0.553	1.483	0.453	0.371
Traes_5AL_8A8EFB6B9.1	flavonol synthase 1 LENGTH=336	1.247	1.965	0.501	0.371
Traes_2AL_92B6B30FD.10	Unknown protein	0.451	0.255	0.508	0.371
Traes_7BL_54EC4FDEE.2	UPI0002C2F7DF related cluster n=1 Tax=unknown RepID=UPI0002C2F7DF	0.628	0.764	0.516	0.371
Traes_6AL_763EE2AED.5	MATE efflux family protein LENGTH=560	0.637	0.701	0.52	0.371
Traes_1DL_F4E0E796B.4	protein n=1 Tax=Oryza sativa subsp. japonica RepID=C7J5V3_ORYSJ	0.707	0.674	0.544	0.371
Traes_3DL_5D4C0328A.6	DNA polymerase eta	0.996	0.458	0.564	0.371
Traes_5AS_BD7A39353.2	Pentatricopeptide repeat (PPR) superfamily protein LENGTH=307	0.606	0.672	0.571	0.371
Traes_3DL_946496128.1	Helicase-like protein n=1 Tax=Oryza sativa subsp. japonica RepID=Q5VR06_ORYSJ	2.156	1.278	0.572	0.371
Traes_5DS_8A8D193E8.16	Trimethylguanosine synthase n=2 Tax=Triticeae RepID=R7W421_AEGTA	0.713	1.229	0.575	0.371
Traes_7DL_F22970CC8.2	Unknown protein	0.474	0.395	0.577	0.371
Traes_2DL_5FF92904A.4	MutS2 protein	0.871	0.915	0.586	0.371
Traes_4BL_D0EC089BC.2	Protein of unknown function, DUF593 LENGTH=760	0.237	0.633	0.59	0.371
Traes_6AL_362F82EAD.3	myb-like transcription factor family protein LENGTH=317	0.635	0.487	0.597	0.371
Traes_4BL_0F4170116.1	xyloglucan endotransglucosylase/hydrolase 28 LENGTH=332	1.047	0.991	0.604	0.371
Traes_2BL_A928A2B7F.4	UDP-N-acetylglucosamine--peptide N-acetylglucosaminyltransferase 110 kDa subunit	0.785	0.555	0.618	0.371
Traes_2BL_0FEB31E96.6	n=3 Tax=Oryza sativa RepID=Q01L88_ORYSA	0.757	0.319	0.623	0.371
Traes_4BL_73A9D9B09.14	protein n=1 Tax=Oryza sativa subsp. japonica RepID=Q0J7F5_ORYSJ	0.541	0.508	0.65	0.371
Traes_2DS_55CF58829.2	Cyclophilin-like peptidyl-prolyl cis-trans isomerase family protein LENGTH=466	1.337	1.065	0.691	0.371
Traes_7DS_29650EE79.1	Heparanase-like protein 3	0.719	0.575	0.697	0.371
Traes_7DS_71AA80028.4	UPI0002C35B70 related cluster n=1 Tax=unknown RepID=UPI0002C35B70	1.542	0.236	0.752	0.371
Traes_5BS_62E8B62EE.10	GDSL esterase/lipase	0.621	1.185	0.77	0.371
Traes_6BL_B2C1502D0.5	DNA cross-link repair 1A protein	0.356	1.024	0.808	0.371
Traes_2DL_E6C6F7EF5.1	Mitochondrial phosphate carrier protein 3, mitochondrial	2.142	1.654	0.945	0.371
Traes_7DL_875C956C1.23	CAAX amino terminal protease family protein LENGTH=301	1.108	0.573	1.006	0.371
Traes_5BL_8C451BEE1.26	S-adenosyl-L-methionine-dependent methyltransferases superfamily protein LENGTH=415	0.867	0.412	1.021	0.371
Traes_4AL_045FB8710.3	Phytosulfokine receptor 1	0.975	0.396	1.047	0.371
Traes_5AL_B5B1E46AF.1	F-box family protein LENGTH=307	0.795	0.795	1.2	0.371
Traes_5AS_B5D3A65FD.1	G-patch domain-containing protein C1486.03	2.884	3.405	1.21	0.371
Traes_5AL_15C06CFC0.2	Heavy metal transport/detoxification superfamily protein LENGTH=319	0.874	1.158	1.288	0.371
Traes_4DL_6598DAF2E.3	AP2-like ethylene-responsive transcription factor	0.89	0.85	2.049	0.371
Traes_3B_4DBA54059.1	F-box domain containing protein n=1 Tax=Oryza sativa subsp. japonica RepID=Q0IRT8_ORYSJ	0.854	0.702	0.352	0.372
Traes_3AS_1B9CD4863.2	Transcription factor bHLH110	0.731	1.014	0.431	0.372
Traes_7AS_F8CC07140.3	DNA polymerase IV	0.877	0.729	0.579	0.372
Traes_4DL_0784EE74B.9	Pseudouridine synthase family protein LENGTH=416	0.66	0.468	1.127	0.372
Traes_1BL_8FF2B3EDB.11	UPI000234E323 related cluster n=1 Tax=unknown RepID=UPI000234E323	0.692	0.414	0.172	0.373
Traes_4BS_C6D5E25DA.2	Pentatricopeptide repeat-containing protein	0.59	0.602	0.218	0.374
Traes_3B_E6D5D487E.1	Protein kinase family protein LENGTH=433	0.455	0.711	0.218	0.374
Traes_4DS_478BB4898.6	Expressed protein n=6 Tax=Oryza RepID=Q10D93_ORYSJ	0.49	0.464	0.261	0.374
Traes_2AS_FD2772F5D.4	Pentatricopeptide repeat-containing protein	0.416	0.254	0.266	0.374
Traes_7BL_A04B4A50C.6	receptor kinase 1 LENGTH=843	0.471	0.603	0.308	0.374
Traes_5BL_3CD624CE9.1	Pentatricopeptide repeat-containing protein	0.57	0.414	0.346	0.374
Traes_2DL_17184E96D.7	CCCH zinc finger and SMR domain-containing protein n=2 Tax=Magnaporthaceae RepID=J3NQZ4_GAGT3	0.573	0.76	0.364	0.374
Traes_6DS_322D04736.5	nodulin MtN21 /EamA-like transporter family protein LENGTH=365	0.936	0.78	0.377	0.374
Traes_7BL_251D13E32.16	UPI000234E377 related cluster n=1 Tax=unknown RepID=UPI000234E377	0.727	0.538	0.459	0.374
Traes_5AL_4678B3E3A.5	Pentatricopeptide repeat-containing protein	0.37	0.351	0.491	0.374
Traes_7DL_681628659.1	synaptotagmin A LENGTH=579	0.753	0.777	0.523	0.374
Traes_7DL_3CA55A18E.2	Pentatricopeptide repeat-containing protein	1.002	0.629	0.534	0.374
Traes_7DS_9F00BF882.7	ABC transporter C family member 10	0.638	0.854	0.539	0.374
Traes_3B_58EF227AB.7	Exostosin family protein LENGTH=511	0.776	0.607	0.55	0.374
Traes_5DL_1522B03F7.5	Saccharopine dehydrogenase LENGTH=428	0.319	0.415	0.568	0.374
Traes_4DS_5CA9BAB5B.2	Pentatricopeptide repeat-containing protein	0.652	0.739	0.579	0.374
Traes_6BL_82AE2FF80.2	Leucine-rich repeat receptor-like protein kinase family protein LENGTH=872	0.665	0.638	0.615	0.374
Traes_5BS_580CC3E5F.5	B3 domain-containing protein	1.642	1.043	0.615	0.374
Traes_7AS_D38C09B83.10	zinc finger (Ran-binding) family protein LENGTH=268	0.782	0.869	0.65	0.374
Traes_3B_AFB46056F.20	E3 ubiquitin-protein ligase BRE1-like 1	0.624	0.414	0.653	0.374
Traes_5DL_21090CF5B.10	D-amino acid dehydrogenase small subunit	1.043	0.448	0.655	0.374
Traes_4AL_DA2BA70B1.8	Inositol-1,4,5-trisphosphate 5-phosphatase 1	0.667	0.982	0.693	0.374
Traes_3AL_32C9EEC67.3	Lipid A export ATP-binding/permease protein MsbA	0.681	0.751	0.73	0.374
Traes_4DL_6A0D5CFCB.4	NHL repeat-containing protein 2	0.785	0.307	0.744	0.374
Traes_4AS_DD5072A70.1	Transcription factor bHLH62	0.666	0.838	0.746	0.374
Traes_5BL_68A5FC522.1	UDP-3-O-acylglucosamine N-acyltransferase	0.988	0.599	0.753	0.374
Traes_7DS_62264B1E9.3	Receptor expression-enhancing protein 5	0.565	0.649	0.759	0.374
Traes_7AL_43E61D0AB.2	Serine/threonine-protein kinase	0.972	1.276	0.77	0.374
Traes_1AL_F531B8796.4	Mitochondrial inner membrane protein OXA1	0.741	0.793	0.802	0.374
Traes_5BL_44DB2B3BA.1	Protein of unknown function (DUF1191) LENGTH=316	0.226	0.473	0.866	0.374
Traes_5AL_1A5B6071E.2	TRICHOME BIREFRINGENCE-LIKE 32 LENGTH=451	0.375	0.629	0.881	0.374
Traes_5AS_61975A4A6.1	FAR1-related sequence 5 LENGTH=788	0.707	0.881	0.921	0.374
Traes_2AL_0104351C8.1	unknown protein; Has 33 Blast hits to 33 proteins in 10 species: Archae - 0; Bacteria - 0; Metazoa - 0; Fungi - 0; Plants - 33; Viruses - 0; Other Eukaryotes - 0 (source: NCBI BLink). LENGTH=140	1.619	0.958	1.057	0.374
Traes_2AS_6752A8168.12	protein n=2 Tax=Oryza sativa subsp. japonica RepID=Q6Z060_ORYSJ	0.366	0.694	1.077	0.374
Traes_3AS_DA65363CD.24	25.3 kDa vesicle transport protein	0.487	0.412	1.456	0.374
Traes_6DS_320989EBE.1	F-box protein n=1 Tax=Aegilops tauschii RepID=M8CCC9_AEGTA	0.707	1.912	1.46	0.374
Traes_5BL_25B166544.1	Disease resistance protein RGA2 n=1 Tax=Triticum urartu RepID=M7ZYM6_TRIUA	1.337	1.075	1.584	0.374
Traes_4AS_A3AFAC88C.2	RNA 2'-phosphotransferase, Tpt1 / KptA family LENGTH=289	0.339	1.288	1.693	0.374
Traes_4AL_540A34BB2.1	Rp1-like protein n=1 Tax=Oryza australiensis RepID=E0Y9U4_9ORYZ	1.348	1.998	2.117	0.374
Traes_5BL_FC4E5FB7C.16	Protein LOL3	1.862	1.678	2.478	0.374
Traes_3AS_4A308DDAA.14	Sodium Bile acid symporter family LENGTH=436	0.913	0.695	0.5	0.375
Traes_3B_2F5D73D6F.2	Magnesium-protoporphyrin IX monomethyl ester [oxidative] cyclase	0.866	0.617	0.501	0.375
Traes_2BS_92FD1F4B2.1	Pentatricopeptide repeat-containing protein	0.641	0.541	0.563	0.375
Traes_3AL_3445B0339.9	Receptor-like protein kinase	0.798	0.963	0.572	0.375
Traes_4BS_633B95A5C.8	GDP-mannose transporter	0.983	1.041	0.585	0.375
Traes_4DL_B10644C53.1	Transcription-repair-coupling factor	0.479	0.696	0.595	0.375
Traes_2DL_4F03E49E7.6	protein kinase family protein LENGTH=703	0.77	0.487	0.681	0.375
Traes_1BL_880809A451.2	UPI0002C30223 related cluster n=1 Tax=unknown RepID=UPI0002C30223	0.723	0.641	0.69	0.375
Traes_2BS_38899D1B3.1	MBOAT (membrane bound O-acyl transferase) family protein LENGTH=345	0.874	1.104	0.775	0.375
Traes_5BS_09003FAF3.22	ERD (early-responsive to dehydration stress) family protein LENGTH=756	0.506	0.487	0.79	0.375
Traes_1BS_02BB5C185.4	Gamma-tubulin complex component 4 homolog	0.955	0.279	0.8	0.375
Traes_2DL_54D11D5E7.1	myb domain protein 9 LENGTH=336	0.537	0.952	0.802	0.375
Traes_3AS_C6A90DC36.1	16.9 kDa class I heat shock protein 1	0.695	1.901	0.251	0.376
Traes_1BS_0039045F7.9	6-phosphofructo-2-kinase/fructose-2,6-bisphosphatase	0.619	0.519	0.256	0.376
Traes_7AS_48AE6B03F.5	Potassium channel SKOR	0.624	0.843	0.276	0.376
Traes_2BS_24E1B5A9B.10	UPI000233F451 related cluster n=1 Tax=unknown RepID=UPI000233F451	0.324	0.677	0.283	0.376
Traes_5BL_44E3609A7.7	DNA-(apurinic or apyrimidinic site) lyase 2	0.593	0.896	0.333	0.376
Traes_1DL_25AE62890.12	UDP-glucose pyrophosphorylase 3 LENGTH=883	1.122	0.835	0.472	0.376
Traes_5BL_E60B4121F.6	DNA mismatch repair protein MutS	0.643	0.299	0.482	0.376
Traes_3AL_62734BE78.20	BTB/POZ domain-containing protein FBL11	0.479	0.603	0.504	0.376
Traes_5DL_31C810B28.13	unknown protein; BEST Arabidopsis thaliana protein match is: unknown protein . LENGTH=649	0.866	0.744	0.516	0.376
Traes_6DL_29067DFB4.5	Unknown protein	0.926	0.884	0.521	0.376
Traes_2BS_FE00DFD86.2	Cytochrome P450 superfamily protein LENGTH=520	0.639	0.691	0.522	0.376
Traes_6DS_C2E0F7B0F.6	Glyoxylate/hydroxypyruvate reductase B	0.54	0.638	0.56	0.376
Traes_4BS_F1E3E59FF.6	Serine/threonine-protein kinase TEL1	0.726	0.315	0.561	0.376
Traes_7DL_186A707C8.1	NADH:ubiquinone oxidoreductase complex I intermediate-associated protein 30 n=1 Tax=Cyanothece sp. (strain PCC 7424) RepID=B7KAZ6_CYAP7	0.656	0.571	0.566	0.376
Traes_7DL_22779CF47.2	A/G-specific adenine glycosylase	0.835	1.017	0.588	0.376
Traes_3DS_BCF43F52D.6	unknown protein; FUNCTIONS IN: molecular_function unknown; INVOLVED IN: biological_process unknown; LOCATED IN: endomembrane system; EXPRESSED IN: 15 plant structures; EXPRESSED DURING: 11 growth stages; Has 149 Blast hits to 146 proteins in 39 species: Archae - 0; Bacteria - 4; Metazoa - 21; Fungi - 5; Plants - 30; Viruses - 0; Other Eukaryotes - 89 (source: NCBI BLink). LENGTH=338	0.701	0.652	0.628	0.376
Traes_4BS_E2F16278F.1	protein n=1 Tax=Oryza sativa subsp. japonica RepID=Q53M13_ORYSJ	0.785	0.648	0.672	0.376
Traes_5BL_FE85D06DB.5	Queuine tRNA-ribosyltransferase	0.729	0.591	0.707	0.376
Traes_4AL_B92C3A462.6	Pathogenesis-related thaumatin superfamily protein LENGTH=249	0.56	0.232	0.71	0.376
Traes_7DS_755C5DE62.1	Rp1-like protein n=1 Tax=Oryza australiensis RepID=E0Y9U4_9ORYZ	1.42	1.16	0.755	0.376
Traes_5AS_91EF1CE49.2	Folylpolyglutamate synthase	0.658	0.72	0.76	0.376
Traes_3DL_AB2AF7C94.12	Class II aminoacyl-tRNA and biotin synthetases superfamily protein LENGTH=532	0.414	0.775	0.805	0.376
Traes_2AL_F8B992A32.3	UPI0002C2F264 related cluster n=1 Tax=unknown RepID=UPI0002C2F264	0.793	1.066	0.83	0.376
Traes_6BL_13DA1CD58.1	Solute carrier family 2, facilitated glucose transporter member 8	1.106	0.981	0.832	0.376
Traes_4AS_6C0AB5E18.2	Branched-chain-amino-acid aminotransferase 6	0.854	0.472	0.846	0.376
Traes_2DL_48CCFF042.2	UDP-Glycosyltransferase superfamily protein LENGTH=480	0.975	1.237	0.96	0.376
Traes_6BL_1470DF97B.1	Disease resistance protein RPM1	1.182	0.776	0.97	0.376
Traes_6DL_71544DFF8.16	Nucleoporin GLE1	0.476	1.17	1.071	0.376
Traes_5BL_637A3C970.8	galacturonosyltransferase 4 LENGTH=616	0.759	0.469	1.08	0.376
Traes_3B_A2E885DC7.6	WD repeat-containing protein RBAP1 n=1 Tax=Zea mays RepID=K7V4U6_MAIZE	0.657	0.633	1.161	0.376
Traes_5AL_647AE2E8C.1	Protein kinase superfamily protein LENGTH=440	1.261	1.742	1.247	0.376
Traes_4AL_8F91DD3EC.3	WD repeat-containing protein 82-B	2.887	1.29	2.555	0.376
Traes_5AS_4A059C548.13	ERD (early-responsive to dehydration stress) family protein LENGTH=771	0.83	0.683	0.417	0.377
Traes_5DL_D765A0EEB.1	protein kinase family protein LENGTH=837	0.401	0.425	0.479	0.377
Traes_2DL_4C8968BAF.2	mitogen-activated protein kinase 18 LENGTH=615	0.96	0.483	0.231	0.378
Traes_3DL_F09148353.4	S-formylglutathione hydrolase LENGTH=284	0.723	0.703	0.276	0.378
Traes_3AL_9FC0C6D0F.3	Pentatricopeptide repeat-containing protein	0.316	0.935	0.31	0.378
Traes_1DL_2DA4460BA.6	Solute carrier family 35 member F1	0.635	0.597	0.344	0.378
Traes_1DL_B52CC2283.4	E3 ubiquitin-protein ligase RFWD3	0.789	0.465	0.37	0.378
Traes_2BL_0152DB0B4.4	Pentatricopeptide repeat-containing protein	0.319	0.391	0.473	0.378
Traes_6BL_5043E73D1.3	F-box/LRR-repeat protein 14	0.816	0.932	0.527	0.378
Traes_4BL_7D9A254C3.8	phosphatidylinositol-4-phosphate 5-kinase 2 LENGTH=754	0.652	0.297	0.532	0.378
Traes_5AL_FE487DC6B.1	dihydroflavonol 4-reductase-like1 LENGTH=326	0.812	0.489	0.548	0.378
Traes_1BS_796383BD4.4	Protein kinase superfamily protein LENGTH=414	0.707	0.215	0.576	0.378
Traes_2DL_C93772319.3	UPI000234EBCB related cluster n=1 Tax=unknown RepID=UPI000234EBCB	1.562	0.573	0.576	0.378
Traes_5AL_7CA51731A.3	Beta-1,3-galactosyltransferase 7	0.854	1.387	0.576	0.378
Traes_6AL_AA27B1F8E.3	Unknown protein	0.986	2.497	0.608	0.378
Traes_5BL_BF2F369A9.2	RING/U-box superfamily protein LENGTH=320	0.424	0.483	0.623	0.378
Traes_6AL_362F82EAD.16	myb-like transcription factor family protein LENGTH=317	0.498	0.57	0.626	0.378
Traes_5DS_46237B176.1	Cytochrome P450 superfamily protein LENGTH=513	0.522	0.747	0.647	0.378
Traes_4BL_83F647CBE.10	Transcription factor bHLH62	0.768	0.566	0.661	0.378
Traes_1DL_8E3221B60.4	pfkB-like carbohydrate kinase family protein LENGTH=471	0.893	0.941	0.675	0.378
Traes_1BL_2B5FBD5D8.1	Trimethylguanosine synthase n=2 Tax=Triticeae RepID=R7W421_AEGTA	0.687	0.775	0.702	0.378
Traes_3AL_967D84F86.1	ATP synthase subunit 9, mitochondrial	0.727	0.525	0.723	0.378
Traes_6DS_64DD7BAA2.2	Mitochondrial transcription termination factor family protein LENGTH=405	0.45	0.181	0.737	0.378
Traes_5BL_B2AA7D0EB.1	O-methyltransferase family protein LENGTH=325	0.744	0.189	0.799	0.378
Traes_5DL_76071BE38.8	D-inositol 3-phosphate glycosyltransferase	0.79	0.412	0.799	0.378
Traes_7DL_5300B0F40.14	PAP-associated domain-containing protein 5	0.515	0.622	0.933	0.378
Traes_4BS_F97ED76C3.7	Unknown protein	0.313	0.755	0.99	0.378
Traes_3B_44CDD4CA2.10	DNA mismatch repair protein MutS	0.643	0.729	0.998	0.378
Traes_3DL_DFACE051B.9	Protein kinase superfamily protein LENGTH=1296	0.828	0.299	1.111	0.378
Traes_7DS_8EF34D883.1	F-box/kelch-repeat protein	1.414	1.145	1.114	0.378
Traes_1DL_8E8EBCB2F.1	30S ribosomal protein S12	2.272	1.035	1.15	0.378
Traes_3B_EDFCBD301.2	Glucan endo-1,3-beta-glucosidase GI	0.625	0.611	1.154	0.378
Traes_4DS_63083B4941.1	germin-like protein 4 LENGTH=220	0.437	0.755	1.322	0.378
Traes_7BL_73A039E13.4	Transmembrane protein 184C	0.669	1.401	1.769	0.378
Traes_6AS_2CAE778D1.1	polyamine oxidase 2 LENGTH=490	2.945	3.117	2.582	0.378
Traes_6AS_8FEB76C3D.3	Leucine-rich repeat receptor-like protein kinase family protein LENGTH=1045	0.8	0.596	0.246	0.379
Traes_1BS_C2E3780CB.4	Phosphatidylinositide phosphatase SAC1	0.742	0.339	0.364	0.379
Traes_3DL_597E5DAE5.1	UPI000234E34B related cluster n=1 Tax=unknown RepID=UPI000234E34B	0.674	0.235	0.374	0.379
Traes_2AL_2AA557F45.1	Protein of unknown function, DUF547 LENGTH=629	0.607	0.815	0.503	0.379
Traes_7DS_65CD11ECA.9	Glucose-repressible alcohol dehydrogenase transcriptional effector	0.483	0.739	0.591	0.379
Traes_3B_AB9E88B61.18	Inositol-1,4,5-trisphosphate 5-phosphatase 1	0.773	0.522	0.756	0.379
Traes_1BL_11B77FFD3.5	UPI000234F85D related cluster n=1 Tax=unknown RepID=UPI000234F85D	0.591	0.76	0.791	0.379
Traes_5BL_E0E94A9A9.1	Chlorophyll a-b binding protein 7, chloroplastic	0.433	0.804	0.827	0.379
Traes_2BL_02F7AAE93.6	COX assembly mitochondrial protein 2 homolog	0.68	0.847	0.877	0.379
Traes_5BL_80B6F9967.2	UDP-Glycosyltransferase superfamily protein LENGTH=453	0.885	2.126	1.174	0.379
Traes_3DL_2C491BB2A.4	Protein tesmin/TSO1-like CXC 5	0.953	1.827	1.177	0.379
Traes_2BL_1EC03BF66.9	mercaptopyruvate sulfurtransferase 1 LENGTH=379	0.862	1.136	0.213	0.38
Traes_3B_C8345C56B.10	Protein kinase family protein LENGTH=433	0.832	1.415	0.267	0.38
Traes_5BS_5B7315F37.1	Solute carrier family 2, facilitated glucose transporter member 8	0.658	0.593	0.268	0.38
Traes_7AL_FD03D8A1D.2	26S proteasome regulatory subunit S2 1B LENGTH=891	0.367	0.724	0.307	0.38
Traes_7BL_A04B4A50C.8	receptor kinase 1 LENGTH=843	0.602	0.365	0.329	0.38
Traes_3DL_696B619D0.6	Chromodomain-helicase-DNA-binding protein 3	0.639	0.357	0.396	0.38
Traes_5AS_763E51250.3	FAR1-related sequence 5 LENGTH=788	0.562	0.434	0.4	0.38
Traes_6BS_19599FD83.8	protein n=2 Tax=Oryza sativa RepID=Q0E1X1_ORYSJ	0.525	0.381	0.412	0.38
Traes_2BL_765C03F01.6	NAD(P)-binding Rossmann-fold superfamily protein LENGTH=268	0.707	0.51	0.421	0.38
Traes_2AL_C4FD0F855.3	ATP-dependent DNA helicase Q-like 5	0.66	0.434	0.49	0.38
Traes_5BS_BEAE8B4FF.5	UPI000234EFF7 related cluster n=1 Tax=unknown RepID=UPI000234EFF7	0.759	1.011	0.496	0.38
Traes_5AS_C74ABA5EF.3	Protein kinase family protein LENGTH=433	0.436	0.814	0.521	0.38
Traes_1BL_995B94F17.8	serine carboxypeptidase-like 18 LENGTH=446	0.878	0.787	0.546	0.38
Traes_5BL_98FFAAB7F1.3	protein n=3 Tax=Oryza RepID=Q6Z4C8_ORYSJ	0.725	0.892	0.561	0.38
Traes_1AL_24185F4B6.8	26S proteasome non-ATPase regulatory subunit 1 homolog A	0.633	0.797	0.585	0.38
Traes_1AS_49C129246.2	Pectin lyase-like superfamily protein LENGTH=431	0.719	0.613	0.601	0.38
Traes_5BL_EED36D3B9.14	Beta-glucanase n=5 Tax=Bacteroides RepID=Q8A5X4_BACTN	0.858	0.701	0.605	0.38
Traes_5BL_BB7FCE151.19	Baculoviral IAP repeat-containing protein 7	0.316	0.696	0.613	0.38
Traes_2DL_819580541.5	protein n=1 Tax=Oryza sativa subsp. japonica RepID=Q7EZX1_ORYSJ	0.805	0.408	0.62	0.38
Traes_3B_BEF2FDE60.4	Protein kinase superfamily protein LENGTH=892	0.481	0.581	0.625	0.38
Traes_4DS_CDC8E6A04.3	Protein prenyltransferase alpha subunit repeat-containing protein 1-B	0.459	0.634	0.625	0.38
Traes_2DL_315F97F59.2	Arabidopsis thaliana protein of unknown function (DUF794) LENGTH=460	0.885	0.673	0.636	0.38
Traes_3B_4A4F02C74.1	17.6 kDa class II heat shock protein LENGTH=155	2.801	0.434	0.639	0.38
Traes_4BL_7DC664210.1	Pentatricopeptide repeat-containing protein	0.866	0.218	0.714	0.38
Traes_2BL_989C4938E.7	Disease resistance protein RGA2 n=1 Tax=Aegilops tauschii RepID=M8BUW4_AEGTA	1.401	0.566	0.723	0.38
Traes_5DS_CE6463FDF.6	Protein kinase superfamily protein LENGTH=390	0.63	0.489	0.732	0.38
Traes_2BS_3A447793C.5	UDP-Glycosyltransferase superfamily protein LENGTH=489	0.242	1.365	0.737	0.38
Traes_2AL_2889B4D2F.4	Ribonuclease P protein subunit p29 n=1 Tax=Triticum urartu RepID=M7ZU05_TRIUA	0.836	0.684	0.776	0.38
Traes_7DL_FFC448E15.10	Splicing factor 3B subunit 2	0.534	0.499	0.804	0.38
Traes_3B_56551ADF5.3	Two pore calcium channel protein 1	2.431	0.321	0.815	0.38
Traes_2DL_BD9042E2B.10	Folate-biopterin transporter	0.383	0.363	1.002	0.38
Traes_1DS_82AC28763.6	ATP-dependent DNA helicase Q1	0.917	0.484	1.074	0.38
Traes_3AL_2BB9FE3BC.3	protein n=1 Tax=Oryza sativa subsp. japonica RepID=Q0JIM9_ORYSJ	0.283	0.279	1.13	0.38
Traes_7BL_B91111BD7.7	Regulator of Vps4 activity in the MVB pathway protein LENGTH=466	0.673	0.666	1.724	0.38
Traes_7DL_56E6513AB.2	Mechanosensitive ion channel protein 2, chloroplastic	0.778	0.319	0.169	0.381
Traes_3B_961134EA9.12	BTB/POZ domain-containing protein FBL11	0.459	0.591	0.374	0.381
Traes_1DS_ACCFFA791.2	Pentatricopeptide repeat-containing protein	0.375	0.416	0.483	0.381
Traes_4BS_7ADAB9E95.1	Pentatricopeptide repeat-containing protein	0.665	0.699	0.555	0.381
Traes_3B_D7CCB565F.3	Disease resistance protein (CC-NBS-LRR class) family LENGTH=927	0.803	0.616	0.899	0.381
Traes_1DL_9190CA8A3.1	Pentatricopeptide repeat-containing protein	0.563	0.746	0.218	0.382
Traes_7AL_DE79AE0D6.1	Cytochrome P450 superfamily protein LENGTH=520	0.581	0.459	0.231	0.382
Traes_5BS_BCEA0112C.5	Disease resistance protein	0.434	0.62	0.266	0.382
Traes_3B_64947A4B9.10	RNA polymerase-associated RTF1-like protein n=2 Tax=Triticeae RepID=M8C020_AEGTA	0.426	0.548	0.399	0.382
Traes_6DL_30F715B53.11	myb-like transcription factor family protein LENGTH=317	0.487	0.275	0.414	0.382
Traes_1AL_D0C2B93DB.7	Folylpolyglutamate synthase	0.681	0.551	0.456	0.382
Traes_4BL_8E58F5D47.20	O-fucosyltransferase family protein LENGTH=568	0.975	0.787	0.465	0.382
Traes_5AL_3618D7967.3	Esterase/lipase/thioesterase family protein LENGTH=684	0.748	0.782	0.51	0.382
Traes_1DS_77A0B3EF1.3	Triose phosphate/phosphate translocator, chloroplastic	0.505	0.527	0.522	0.382
Traes_5BL_E63045B6B.7	protein n=1 Tax=Oryza sativa subsp. japonica RepID=C7J4B8_ORYSJ	1.056	0.725	0.522	0.382
Traes_7AS_642A89615.1	NC domain-containing protein-related LENGTH=283	0.775	0.922	0.528	0.382
Traes_1AS_84A1B9A25.2	Phototropic-responsive NPH3 family protein LENGTH=454	0.713	0.564	0.536	0.382
Traes_3DL_71FA5AE24.7	Histone-lysine N-methyltransferase setd3	0.544	0.835	0.544	0.382
Traes_1DL_4D0FC5A3E.4	Multidrug resistance protein MdtK	0.431	0.691	0.565	0.382
Traes_7BL_6BF235DE5.4	Pseudouridine synthase family protein LENGTH=430	0.873	0.171	0.57	0.382
Traes_2AL_917E4883B.3	Alpha/beta hydrolase fold protein n=3 Tax=Thauera RepID=C4ZIV7_THASP	0.42	1.01	0.581	0.382
Traes_3B_A85C9F1CB.2	Pentatricopeptide repeat-containing protein	0.739	0.786	0.591	0.382
Traes_4BS_55C293C9C.1	Pyruvate kinase family protein LENGTH=498	0.701	0.593	0.595	0.382
Traes_2AL_53BE4ECB9.2	Cytochrome P450 superfamily protein LENGTH=513	0.8	1	0.601	0.382
Traes_2AS_6752A8168.2	protein n=2 Tax=Oryza sativa subsp. japonica RepID=Q6Z060_ORYSJ	0.909	0.961	0.608	0.382
Traes_7BS_192A9C1F7.16	ATPase family gene 2 protein	0.802	0.637	0.618	0.382
Traes_4DS_482FC33E6.2	Protein kinase superfamily protein LENGTH=593	2.178	1.838	0.672	0.382
Traes_1DL_174BE5842.12	ATP-dependent Clp protease ATP-binding subunit ClpX	1.025	0.86	0.675	0.382
Traes_2BL_71ED6B5BD.7	Protein kinase superfamily protein LENGTH=333	0.684	1.337	0.692	0.382
Traes_5BL_BBA83B81E.7	RNA helicase family protein LENGTH=1459	0.233	0.786	0.697	0.382
Traes_2BS_8CC1ED8A2.5	Cyclopropane-fatty-acyl-phospholipid synthase LENGTH=867	0.573	0.642	0.703	0.382
Traes_4BL_0DE363839.12	DENN domain-containing protein 5B	0.505	0.396	0.754	0.382
Traes_2BS_C8B5E93EC.25	Protein kinase domain containing protein n=1 Tax=Oryza sativa subsp. japonica RepID=Q2QQC1_ORYSJ	0.439	0.642	0.754	0.382
Traes_4BS_39CA9A1D1.4	PIF1 helicase LENGTH=344	1.242	0.57	0.83	0.382
Traes_5BL_6AED8A71F.2	protein n=3 Tax=Oryza RepID=Q0J7C5_ORYSJ	0.672	0.702	0.898	0.382
Traes_2DS_199F7B30E.5	Homeodomain-like transcriptional regulator LENGTH=1131	0.897	0.562	0.973	0.382
Traes_4AL_6DA5F88F5.4	Disease resistance protein (CC-NBS-LRR class) family LENGTH=927	1.818	1.588	1.032	0.382
Traes_1DS_2E29C7B7D.12	Regulator of chromosome condensation (RCC1) family protein LENGTH=434	0.731	1.712	1.036	0.382
Traes_2DL_4C8968BAF.4	mitogen-activated protein kinase 18 LENGTH=615	0.502	0.736	1.337	0.382
Traes_5DL_6BEB13C45.2	Methyltransferase, putative, family protein n=6 Tax=Mycobacterium RepID=H8IV89_MYCIA	1.074	2.078	1.376	0.382
Traes_5DL_D576C01A1.4	Heat shock protein DnaJ domain protein n=1 Tax=Cyanothece sp. (strain PCC 7822) RepID=E0UB98_CYAP2	0.82	0.942	1.609	0.382
Traes_3AS_6708DB707.1	Leucine-rich repeat (LRR) family protein LENGTH=415	0.517	1.181	1.683	0.382
Traes_6DL_D74F0C687.7	UPI000234F71B related cluster n=1 Tax=unknown RepID=UPI000234F71B	1.334	0.978	1.757	0.382
Traes_1BS_9CA4C3CF1.1	Pentatricopeptide repeat-containing protein	0.668	0.474	0.388	0.383
Traes_2AL_796D6C2DE.1	Glutamate decarboxylase-like protein 1	0.738	0.777	0.528	0.383
Traes_6AS_749D6E592.3	cyclin-dependent kinase C;1 LENGTH=505	0.751	0.815	0.634	0.383
Traes_5BL_6A1B25FF7.1	Pentatricopeptide repeat-containing protein	0.723	0.633	0.639	0.383
Traes_7BS_87C89A14F.8	Methyltransferase family protein LENGTH=301	0.538	0.623	0.672	0.383
Traes_5DS_DBD03AC91.2	Protein kinase superfamily protein LENGTH=390	0.44	0.737	0.679	0.383
Traes_1BL_4FD5BD211.7	Coenzyme F420 hydrogenase subunit beta	0.249	0.835	0.201	0.384
Traes_2AL_331BEE365.1	Cytosolic Fe-S cluster assembly factor NUBP1 homolog	0.738	0.591	0.237	0.384
Traes_2DL_89AC9E335.3	F-box family protein LENGTH=252	0.624	0.393	0.273	0.384
Traes_3AL_FD45E1703.1	General transcription factor 2-related zinc finger protein LENGTH=536	1.069	0.878	0.314	0.384
Traes_1BL_945D6E152.6	Helicase-like protein n=1 Tax=Oryza sativa subsp. japonica RepID=Q84QR0_ORYSJ	0.252	0.483	0.323	0.384
Traes_1AL_856C748AD.4	Katanin p80 WD40 repeat-containing subunit B1 homolog	0.885	1.168	0.332	0.384
Traes_5AL_91CC4D19C.2	DNA-(apurinic or apyrimidinic site) lyase 2	0.677	1.032	0.415	0.384
Traes_6DS_118F2235C.10	Eukaryotic aspartyl protease family protein LENGTH=405	0.612	0.662	0.421	0.384
Traes_6AL_B9AF975BA.1	CBS domain-containing protein LENGTH=408	0.709	0.595	0.468	0.384
Traes_7BS_1542EA53A.1	Squamosa promoter-binding-like protein 16	0.986	0.711	0.502	0.384
Traes_5DL_97455E379.1	Gibberellin receptor GID1L2 n=1 Tax=Zea mays RepID=B6T7L7_MAIZE	1.028	0.797	0.505	0.384
Traes_5DL_198EDCDFC.7	Transmembrane Fragile-X-F-associated protein LENGTH=467	0.424	0.72	0.54	0.384
Traes_1AL_0D9C3AC58.5	Pentatricopeptide repeat-containing protein	0.489	0.551	0.555	0.384
Traes_4AL_AAEC3B435.2	unknown protein; FUNCTIONS IN: molecular_function unknown; INVOLVED IN: biological_process unknown; LOCATED IN: plasma membrane; EXPRESSED IN: 22 plant structures; EXPRESSED DURING: 13 growth stages; BEST Arabidopsis thaliana protein match is: unknown protein . LENGTH=325	0.69	0.819	0.555	0.384
Traes_3DS_3464F9D37.15	tRNA pseudouridine(38/39) synthase	0.724	0.668	0.56	0.384
Traes_7AS_889925F59.1	Regulator of chromosome condensation (RCC1) family protein LENGTH=954	0.452	0.356	0.564	0.384
Traes_3AS_3CECFD2DA.1	protodermal factor 1 LENGTH=306	0.597	0.797	0.584	0.384
Traes_5AL_13F2BD5AF.2	unknown protein; Has 25 Blast hits to 25 proteins in 11 species: Archae - 0; Bacteria - 0; Metazoa - 0; Fungi - 0; Plants - 25; Viruses - 0; Other Eukaryotes - 0 (source: NCBI BLink). LENGTH=80	0.257	1.593	0.599	0.384
Traes_2AL_3138C5183.2	receptor kinase 2 LENGTH=847	0.469	0.434	0.613	0.384
Traes_4DS_51F942BCB.6	Glycerophosphoryl diester phosphodiesterase n=9 Tax=Clostridium RepID=A5I6U1_CLOBH	1.169	0.909	0.625	0.384
Traes_5DL_D794C8995.7	Protein kinase superfamily protein LENGTH=390	0.511	0.705	0.634	0.384
Traes_4DS_A73B50C9D.4	methionine S-methyltransferase LENGTH=1071	0.709	0.415	0.644	0.384
Traes_2AL_06AD35739.4	Glycogen synthase	0.631	0.717	0.644	0.384
Traes_2DL_A795D8251.3	Mitochondrial transcription termination factor family protein LENGTH=641	0.723	0.567	0.646	0.384
Traes_1DL_5CC3F516A.14	Replication protein A 70 kDa DNA-binding subunit n=1 Tax=Medicago truncatula RepID=G8A0U6_MEDTR	0.912	0.945	0.697	0.384
Traes_1BS_ADAF95870.1	UPI000234E82A related cluster n=1 Tax=unknown RepID=UPI000234E82A	0.373	0.919	0.718	0.384
Traes_4BL_3C28FA35B.12	Phosphonoacetaldehyde hydrolase	0.571	0.723	0.723	0.384
Traes_1BS_ADAF95870.2	UPI000234E82A related cluster n=1 Tax=unknown RepID=UPI000234E82A	0.712	0.677	0.727	0.384
Traes_1AL_979039A13.5	MLO-like protein 8	1.072	1.258	0.739	0.384
Traes_5BL_2F8F8CD07.12	Rab3 GTPase-activating protein non-catalytic subunit	0.425	1.024	0.741	0.384
Traes_2DS_4C3CA5104.17	Phosphoglycerate mutase family protein LENGTH=282	0.757	0.804	0.743	0.384
Traes_7DL_7AFEBC852.9	Flap endonuclease 1	0.659	0.797	0.759	0.384
Traes_5AL_DC7F3D86D.4	Nucleolar protein 6	0.873	0.644	0.782	0.384
Traes_5BS_6D318FCF2.25	Unknown protein	0.379	0.761	0.852	0.384
Traes_3B_4E64CB784.43	methionine S-methyltransferase LENGTH=1071	0.493	2.048	0.881	0.384
Traes_3B_F9F3AAAED.10	F-box family protein LENGTH=377	0.661	0.606	0.884	0.384
Traes_4DS_B761B130E.3	Protein kinase superfamily protein LENGTH=842	0.478	0.436	0.907	0.384
Traes_5DL_AF18B781D.5	protein n=1 Tax=Oryza sativa subsp. japonica RepID=C7J4B8_ORYSJ	0.639	0.473	0.908	0.384
Traes_5AL_27B27BE39.2	Esterase/lipase/thioesterase family protein LENGTH=684	0.893	0.37	1.077	0.384
Traes_7AL_E816A5FCF.5	Pentatricopeptide repeat-containing protein	0.252	0.691	1.095	0.384
Traes_5AL_C2CD10270.2	UPI000198284E related cluster n=1 Tax=unknown RepID=UPI000198284E	0.922	0.89	1.252	0.384
Traes_5AS_5C3DF63C5.2	Protein of unknown function (DUF1336) LENGTH=504	0.673	1.288	1.291	0.384
Traes_4BS_D13DA131B.4	F-box protein	0.487	1.326	1.41	0.384
Traes_2DS_46947F571.2	galacturonosyltransferase 7 LENGTH=619	1.414	0.935	1.431	0.384
Traes_7DS_53CB7553D.2	BTB/POZ domain-containing protein LENGTH=460	0.97	1.943	1.706	0.384
Traes_7BL_772B2DB6F.5	Disease resistance protein (CC-NBS-LRR class) family LENGTH=1049	0.569	0.804	0.481	0.385
Traes_7DL_F67B7AB7E.9	Histone-lysine N-methyltransferase ATXR5	0.647	0.418	0.379	0.386
Traes_6AL_C141DEE3A.9	TNF receptor-associated factor 6	0.739	0.594	0.442	0.386
Traes_1AL_70BB09568.1	Unknown protein	1.003	0.623	0.473	0.386
Traes_2AL_1AD2DDF83.8	Protoporphyrinogen oxidase	1.139	0.62	0.772	0.386
Traes_1AL_C67577AB2.4	Methyltransferase-like protein 13	1.019	0.539	0.953	0.386
Traes_3B_2764B18AA.20	Protein kinase superfamily protein LENGTH=611	0.84	0.86	0.19	0.387
Traes_1AL_74A7618B0.21	WD repeat-containing protein 91	1.106	0.69	0.206	0.387
Traes_5AL_85ADD8461.4	receptor kinase 2 LENGTH=847	0.254	1.03	0.256	0.387
Traes_2BS_E3902D22F.1	Unknown protein	0.374	1.279	0.256	0.387
Traes_6BS_F2F4A80AA.1	NAD-dependent epimerase/dehydratase n=1 Tax=Lyngbya sp. (strain PCC 8106) RepID=A0YY33_LYNSP	0.675	0.856	0.266	0.387
Traes_4BL_E72E34754.3	Prostamide/prostaglandin F synthase	1.039	0.7	0.274	0.387
Traes_5AS_C4EDEEF2C.1	Leucine-rich repeat receptor-like protein kinase family protein LENGTH=1045	0.571	0.266	0.28	0.387
Traes_3AS_B84449232.1	UPI000234E082 related cluster n=1 Tax=unknown RepID=UPI000234E082	1.895	0.323	0.282	0.387
Traes_1DL_2B6CBD7B1.3	Protein kinase superfamily protein LENGTH=380	0.643	0.389	0.288	0.387
Traes_4DS_5E5F6BD03.6	Ribonuclease P protein subunit p30	0.477	0.648	0.312	0.387
Traes_4DL_2DBB27DDD.4	CRT (chloroquine-resistance transporter)-like transporter 2 LENGTH=431	0.424	0.592	0.336	0.387
Traes_6DS_9DD64BD48.6	Argonaute family protein LENGTH=997	0.274	0.445	0.362	0.387
Traes_4BS_0BD0083A6.1	Protein of unknown function (DUF594) LENGTH=866	0.568	0.225	0.363	0.387
Traes_3DL_8B572DD71.7	chloride channel E LENGTH=749	0.558	0.542	0.371	0.387
Traes_6DS_91AFBD070.11	Urease accessory protein UreF	0.933	0.789	0.385	0.387
Traes_4BL_6671F7A3C.3	expansin 11 LENGTH=252	0.819	0.858	0.427	0.387
Traes_4AL_FCF129CB0.9	HHIP-like protein 1	0.573	0.228	0.431	0.387
Traes_4BL_90C56578D.2	Pentatricopeptide repeat-containing protein	0.6	0.243	0.439	0.387
Traes_7BS_3974582E7.15	UPI000234E008 related cluster n=1 Tax=unknown RepID=UPI000234E008	0.823	0.92	0.453	0.387
Traes_6BS_698D9AFAC.1	Pentatricopeptide repeat-containing protein	0.316	0.279	0.456	0.387
Traes_7BS_A4D58FF51.11	ATPase family gene 2 protein	0.848	0.827	0.464	0.387
Traes_7DS_B32CB3150.1	DNA replication licensing factor MCM3 homolog	0.615	0.446	0.467	0.387
Traes_7DL_A745E3DBB.6	Lipid A export ATP-binding/permease protein MsbA	0.688	0.45	0.487	0.387
Traes_7AL_B0DAD3EF4.4	Flap endonuclease 1	0.692	0.662	0.487	0.387
Traes_7AL_A9F7F3170.21	Protein of unknown function (DUF630 and DUF632) LENGTH=814	1.06	1.112	0.504	0.387
Traes_4DL_9A66824D0.2	DNA repair protein-related LENGTH=327	0.466	0.454	0.51	0.387
Traes_7DS_F5DCD6740.23	D-alanine--poly(phosphoribitol) ligase subunit 1	0.701	0.637	0.517	0.387
Traes_2AL_214E52293.1	Cytochrome P450 superfamily protein LENGTH=488	0.647	0.261	0.519	0.387
Traes_3B_1763E055A.2	DNA damage-binding protein 2	0.469	0.422	0.521	0.387
Traes_6DL_7FBDF6570.6	Endosomal targeting BRO1-like domain-containing protein LENGTH=419	0.697	0.471	0.54	0.387
Traes_1BL_C8F1EF72D.14	Heat shock 70 kDa protein 17	0.933	0.83	0.548	0.387
Traes_1BL_42FAD5DBE.4	MLO-like protein 8	0.465	1.005	0.56	0.387
Traes_5AL_4D0AF8C20.2	NEDD8-activating enzyme E1 regulatory subunit	0.701	1.514	0.561	0.387
Traes_1AL_9EA8CBF9E.12	RNA polymerase II C-terminal domain phosphatase-like 4	0.447	0.546	0.564	0.387
Traes_1AL_246B50313.14	UDP-glucose pyrophosphorylase 3 LENGTH=883	0.517	0.843	0.636	0.387
Traes_3B_D756389C3.1	unknown protein; BEST Arabidopsis thaliana protein match is: unknown protein . LENGTH=449	0.618	1.506	0.702	0.387
Traes_4BL_E04C8BB89.2	tubulin beta chain 2 LENGTH=450	0.936	1.066	0.73	0.387
Traes_6BL_13B361CEB.1	ATP-dependent DNA helicase Q-like 3	0.757	0.301	0.742	0.387
Traes_2AL_C6A21184F.4	beta-carotene hydroxylase 2 LENGTH=303	0.934	1.292	0.81	0.387
Traes_5DL_451405F2E.5	Chalcone--flavonone isomerase	1.16	0.672	0.879	0.387
Traes_6DL_1E551E3EB.9	Vacuolar fusion protein MON1 homolog A	0.742	0.398	0.885	0.387
Traes_3DL_D4D097967.3	zinc knuckle (CCHC-type) family protein LENGTH=393	0.637	0.414	0.927	0.387
Traes_7AL_26D9F73E3.3	alpha/beta-Hydrolases superfamily protein LENGTH=357	2.02	2.159	1.327	0.387
Traes_5AL_8D592F645.4	UPI0002C360EC related cluster n=1 Tax=unknown RepID=UPI0002C360EC	0.446	0.402	0.297	0.388
Traes_5DS_AAFC44739.5	kinesin 4 LENGTH=987	0.439	0.97	0.334	0.388
Traes_4AS_9662391A9.2	Rho GTPase-activating protein 7	0.602	0.631	0.449	0.388
Traes_6DL_16279F989.12	unknown protein; Has 28 Blast hits to 26 proteins in 11 species: Archae - 0; Bacteria - 0; Metazoa - 0; Fungi - 0; Plants - 28; Viruses - 0; Other Eukaryotes - 0 (source: NCBI BLink). LENGTH=357	0.491	0.224	0.466	0.388
Traes_4AL_C685358F7.3	Cytosolic Fe-S cluster assembly factor NUBP1 homolog	1.041	0.742	0.56	0.388
Traes_5BL_0B967B6A3.5	cDNA, clone: J100049A20, full insert sequence n=2 Tax=Oryza sativa subsp. japonica RepID=B7FA65_ORYSJ	0.509	0.683	0.59	0.388
Traes_2DL_A591AC867.2	chloride channel C LENGTH=779	1.442	0.482	0.82	0.388
Traes_1DL_BA63B25B7.10	Uncharacterized conserved protein (DUF2215) LENGTH=498	0.506	0.561	0.909	0.388
Traes_6BL_9478CD04B.3	DNA-binding protein SMUBP-2	0.668	0.377	0.237	0.389
Traes_6BL_E5C999FC8.16	Cyclin family protein LENGTH=541	0.573	0.66	0.266	0.389
Traes_7DS_A6AF12601.12	UPI000234FC63 related cluster n=1 Tax=unknown RepID=UPI000234FC63	0.474	0.755	0.28	0.389
Traes_5AL_647E44702.3	Splicing factor U2af large subunit A	0.259	0.672	0.358	0.389
Traes_7BS_D79780A08.2	Protein of unknown function (DUF630 and DUF632) LENGTH=865	0.305	0.982	0.405	0.389
Traes_3B_9B97F74FC.2	serine/threonine protein phosphatase 2A LENGTH=307	0.648	0.832	0.415	0.389
Traes_4AS_9CDAAD254.1	Dimethylaniline monooxygenase [N-oxide-forming] 5	0.343	0.956	0.447	0.389
Traes_2BL_B4D70C987.10	O-fucosyltransferase family protein LENGTH=549	0.61	0.606	0.467	0.389
Traes_6DS_91AFBD070.6	Urease accessory protein UreF	0.644	0.721	0.479	0.389
Traes_3AL_451376DA0.5	JmjC domain-containing protein D	0.538	1.139	0.523	0.389
Traes_7BS_CF2B7CB66.4	Pentatricopeptide repeat (PPR) superfamily protein LENGTH=1440	0.602	0.685	0.526	0.389
Traes_6DS_05CAF5D04.5	Pentatricopeptide repeat-containing protein	0.566	0.834	0.542	0.389
Traes_5DL_FA626A188.3	ABC transporter A family member 7	0.394	0.624	0.56	0.389
Traes_2AS_5D4814B59.3	UPI000233F451 related cluster n=1 Tax=unknown RepID=UPI000233F451	0.675	0.596	0.64	0.389
Traes_3AL_463EC3BEB.4	protein kinase family protein LENGTH=671	0.424	0.529	0.642	0.389
Traes_3AL_AFECF052B.2	Protein kinase family protein LENGTH=489	0.738	0.843	0.655	0.389
Traes_6DL_83113F602.22	UPI000234FE35 related cluster n=1 Tax=unknown RepID=UPI000234FE35	1.325	0.343	0.658	0.389
Traes_2BS_ED690F1AD.12	Protein of unknown function (DUF707) LENGTH=438	0.808	0.402	0.667	0.389
Traes_7BL_173482C93.16	BTB/POZ domain-containing protein	0.992	0.234	0.683	0.389
Traes_5DS_AD4D4057C.9	kinesin 5 LENGTH=790	0.475	0.717	0.689	0.389
Traes_1DL_184DB11A0.1	Acyl-CoA N-acyltransferases (NAT) superfamily protein LENGTH=197	0.556	0.722	0.714	0.389
Traes_2AL_83BE38AAC.30	Peptide-N(4)-(N-acetyl-beta-glucosaminyl)asparagine amidase	0.593	1.008	0.737	0.389
Traes_1BS_C8A500342.7	Protein kinase superfamily protein LENGTH=462	0.585	0.938	0.767	0.389
Traes_2DL_73ACD5EC5.6	Chromodomain-helicase-DNA-binding protein 1-like	0.633	1.645	0.775	0.389
Traes_3B_8B167DAB9.1	Double-strand break repair protein MRE11	0.547	0.677	0.799	0.389
Traes_4AL_0E9826526.1	Protein kinase family protein LENGTH=433	0.778	0.906	0.842	0.389
Traes_4BL_5D316DD23.4	AP2-like ethylene-responsive transcription factor	1	0.633	0.895	0.389
Traes_5AL_E4CDDA6B2.2	Histone acetyltransferase type B catalytic subunit	0.597	0.628	0.918	0.389
Traes_5BL_BCA9D4B2F.10	Pyruvate dehydrogenase E1 component subunit alpha	1.479	0.737	1.036	0.389
Traes_3AS_F82D27C20.4	Potassium voltage-gated channel subfamily H member 3	1.345	0.996	1.31	0.389
Traes_4AS_E123EBEB1.10	winged-helix DNA-binding transcription factor family protein LENGTH=453	1.934	1.17	1.561	0.389
Traes_4BL_02A0E48EF.3	COP9 signalosome complex subunit 1	1.734	1.881	2.527	0.389
Traes_4BS_929E7B27B.3	TESMIN/TSO1-like CXC 2 LENGTH=674	0.8	0.72	0.436	0.39
Traes_3AS_A553F2D3A.2	BREAST CANCER 2 like 2A LENGTH=1187	0.857	0.596	0.446	0.39
Traes_3AL_AA2B2E395.6	Lipid A export ATP-binding/permease protein MsbA	0.785	0.755	0.6	0.39
Traes_2AS_B2636F753.3	ATP-dependent DNA helicase PcrA	0.584	0.738	0.682	0.39
Traes_1DS_2CCB79A41.3	Protein kinase superfamily protein LENGTH=400	0.341	0.41	0.77	0.39
Traes_3AL_6DB0FF2C7.2	Pentatricopeptide repeat-containing protein	1.41	0.578	0.222	0.391
Traes_6DL_0BB8C0273.2	Protein of unknown function (DUF604) LENGTH=524	0.446	0.478	0.243	0.391
Traes_2DL_2DFD7A000.1	F-box protein	0.69	0.4	0.254	0.391
Traes_2AL_BAF3CDCBB.8	Endoribonuclease YbeY	0.517	1.024	0.325	0.391
Traes_7BS_F5E09776D.2	DNA polymerase IV	0.703	0.291	0.329	0.391
Traes_2BS_82E35A769.1	Leucine-rich repeat receptor-like protein kinase family protein LENGTH=1045	0.742	0.868	0.386	0.391
Traes_3DL_9525125C7.10	DNA LIGASE 6 LENGTH=1396	0.67	0.506	0.398	0.391
Traes_6AS_B4A2C27FA.9	geranyl diphosphate synthase 1 LENGTH=422	0.456	0.717	0.469	0.391
Traes_1DL_379E66DDF.21	UPI000234E323 related cluster n=1 Tax=unknown RepID=UPI000234E323	0.364	0.597	0.477	0.391
Traes_5DL_E1438A97F.1	Agmatine coumaroyltransferase-2	0.292	1.075	0.485	0.391
Traes_2DS_11DCCC70F.2	Glyoxylate/hydroxypyruvate reductase B	0.84	0.336	0.486	0.391
Traes_1BL_8E8A04CDE.11	Eukaryotic translation initiation factor eIF2A family protein LENGTH=513	0.295	0.748	0.498	0.391
Traes_1AL_928B9DEB9.2	Pentatricopeptide repeat-containing protein	0.636	0.608	0.509	0.391
Traes_2BL_985C16D8A.3	proteinaceous RNase P 1 LENGTH=572	0.861	0.512	0.516	0.391
Traes_2AL_4183377DA.2	FASCICLIN-like arabinogalactan protein 8 LENGTH=420	0.644	0.711	0.516	0.391
Traes_7AS_F8CC07140.8	DNA polymerase IV	0.942	0.464	0.529	0.391
Traes_7AS_72BB4B1CF.7	Pentatricopeptide repeat-containing protein	1.068	0.915	0.551	0.391
Traes_6BL_E2F8DAB34.16	Ceramide kinase	0.478	0.379	0.565	0.391
Traes_4BS_7FBA51DE5.7	Pentatricopeptide repeat-containing protein	0.234	0.902	0.579	0.391
Traes_3AL_805BC83D8.4	TBC1 domain family member 13	0.838	0.906	0.59	0.391
Traes_1BS_D6B72688C.3	UPI000234F058 related cluster n=1 Tax=unknown RepID=UPI000234F058	1.371	0.902	0.601	0.391
Traes_2AL_091681562.1	Pentatricopeptide repeat-containing protein	0.398	0.431	0.607	0.391
Traes_4BL_3B8727D00.3	Calcium-binding EF-hand family protein LENGTH=375	0.884	0.358	0.622	0.391
Traes_5AL_818B832D3.2	Non-lysosomal glucosylceramidase	0.619	0.564	0.626	0.391
Traes_3B_B7FFC33B1.3	myb domain protein 105 LENGTH=330	0.882	0.733	0.63	0.391
Traes_2BS_8A40B568C.1	basic helix-loop-helix (bHLH) DNA-binding superfamily protein LENGTH=240	0.416	1.103	0.631	0.391
Traes_6BL_725FA4C6B.2	Pentatricopeptide repeat-containing protein	0.469	0.465	0.646	0.391
Traes_5BL_8C451BEE1.39	S-adenosyl-L-methionine-dependent methyltransferases superfamily protein LENGTH=415	0.842	0.777	0.649	0.391
Traes_5DS_4EBE5360A.10	Unknown protein	1.479	1.167	0.655	0.391
Traes_4BL_45CA283A7.10	Phosphatidylinositide phosphatase SAC1-A	1.206	0.633	0.728	0.391
Traes_6BS_244C3B96F.2	Pentatricopeptide repeat-containing protein	0.223	0.843	0.747	0.391
Traes_7AL_A086258BE.2	Homeodomain-like superfamily protein LENGTH=388	0.695	0.915	0.757	0.391
Traes_1DL_D25A9371F.4	protein n=1 Tax=Oryza sativa subsp. japonica RepID=Q5JJU0_ORYSJ	0.704	1.536	0.799	0.391
Traes_2DL_43E2FA6EB.5	Fatty acid hydroxylase superfamily LENGTH=630	1.933	1.652	0.819	0.391
Traes_6BL_80713D8E7.6	mRNA cap guanine-N7 methyltransferase 1	0.706	1.243	0.826	0.391
Traes_4AL_D95FB66D7.12	MATE efflux family protein LENGTH=521	0.274	1.032	0.841	0.391
Traes_3AL_CF1E3D5D1.16	protein n=2 Tax=Oryza sativa subsp. japonica RepID=Q0JQL9_ORYSJ	0.568	0.899	0.842	0.391
Traes_6BS_0FE903B4D.10	Sterol 3-beta-glucosyltransferase	1.004	0.37	0.863	0.391
Traes_1AL_1E7404054.5	Leucine--tRNA ligase	0.525	0.717	0.874	0.391
Traes_2BS_B9F3A0286.4	3-phosphoserine phosphatase LENGTH=295	1.321	0.789	0.909	0.391
Traes_7AS_563892127.1	O-fucosyltransferase family protein LENGTH=439	0.285	0.573	0.994	0.391
Traes_3B_B7987FCCB.9	Protein of unknown function DUF455 LENGTH=383	0.902	0.398	1.05	0.391
Traes_5AL_BFA3601CB.4	E3 ubiquitin ligase SCF complex subunit SKP1/ASK1 family protein LENGTH=171	1.047	0.755	1.05	0.391
Traes_1BL_C8F1EF72D.26	Heat shock 70 kDa protein 17	0.518	0.408	1.071	0.391
Traes_2AL_6B94AA858.7	Fanconi anemia group D2 protein homolog	0.267	0.588	1.203	0.391
Traes_3B_5CC8E4682.2	Unknown protein	1.022	0.441	1.25	0.391
Traes_7AL_845FF9388.1	Protein FAR1-RELATED SEQUENCE 5 n=1 Tax=Aegilops tauschii RepID=M8BU25_AEGTA	1.083	1.654	1.302	0.391
Traes_2DS_05A402868.4	ribose-5-phosphate isomerase 2 LENGTH=265	0.843	1.464	2.003	0.391
Traes_2BS_CDE410A7D.6	O-fucosyltransferase family protein LENGTH=568	1.6	1.676	0.24	0.392
Traes_6BS_4723C124F.4	Lipid A export ATP-binding/permease protein MsbA	0.546	0.542	0.382	0.392
Traes_2BS_F4E831A77.3	60 kDa chaperonin 2	0.269	0.551	0.456	0.392
Traes_7AS_C4F62435F.2	Pentatricopeptide repeat-containing protein	0.189	0.72	0.457	0.392
Traes_5DS_6B51C7989.4	Disease resistance protein RPM1	0.56	0.504	0.479	0.392
Traes_5AL_FA3033A40.7	calcium-transporting ATPase, putative LENGTH=1049	0.878	0.435	0.529	0.392
Traes_2AS_9EF6900DC.1	Ribosomal protein-like n=1 Tax=Oryza sativa subsp. japonica RepID=Q8GVY1_ORYSJ	1.833	0.881	0.632	0.392
Traes_6AS_DBBB44E2D.1	Arabidopsis protein of unknown function (DUF241) LENGTH=250	0.619	0.679	0.656	0.392
Traes_1AL_A19D9321E.18	electron-transfer flavoprotein:ubiquinone oxidoreductase LENGTH=633	0.23	0.246	0.713	0.392
Traes_4AL_39C161D66.6	ATP-dependent DNA helicase mph1	0.704	0.55	0.731	0.392
Traes_2BS_582108B07.2	protein n=1 Tax=Oryza sativa subsp. japonica RepID=Q0JPZ8_ORYSJ	0.658	0.856	0.862	0.392
Traes_3B_DAC6C58D5.2	XH/XS domain-containing protein LENGTH=634	0.963	0.6	0.705	0.393
Traes_7DL_1F6591D75.6	hAT transposon superfamily protein LENGTH=605	0.7	0.812	0.165	0.394
Traes_5DS_B985C476E.17	GPI ethanolamine phosphate transferase 3	0.796	0.843	0.19	0.394
Traes_5BS_E5FAD58A8.1	protein n=3 Tax=Oryza RepID=Q6K5Q2_ORYSJ	0.258	0.294	0.232	0.394
Traes_2AL_0E1A207DC.6	Peptidyl-tRNA hydrolase family protein LENGTH=219	1.102	1.536	0.234	0.394
Traes_7DL_CBE55F38C.8	UPI000234FB3C related cluster n=1 Tax=unknown RepID=UPI000234FB3C	0.673	0.602	0.252	0.394
Traes_6DL_3925E5524.1	serine carboxypeptidase-like 25 LENGTH=473	0.287	0.729	0.256	0.394
Traes_1DL_6BE4FDBA0.8	Glycerol-3-phosphate acyltransferase, chloroplastic	0.778	0.322	0.272	0.394
Traes_1DL_6C7F8D963.4	B-block binding subunit of TFIIIC LENGTH=1729	0.703	0.24	0.288	0.394
Traes_6AS_A938111EE.15	Unknown protein	0.321	0.431	0.288	0.394
Traes_5AS_F129A293A.8	phosphatidylinositol-4-phosphate 5-kinase 2 LENGTH=754	0.524	0.35	0.293	0.394
Traes_7DL_F6AEFEDA5.3	40S ribosomal protein S27	0.757	1.024	0.336	0.394
Traes_5BL_BB7FCE151.1	Baculoviral IAP repeat-containing protein 7	0.454	0.455	0.365	0.394
Traes_2DL_E616642B6.2	Ubiquitin-like modifier-activating enzyme atg7	0.407	0.511	0.391	0.394
Traes_5AL_3B85A55D6.9	Agmatine deiminase	0.694	0.339	0.399	0.394
Traes_7AS_4F2BF3156.4	FAR1-related sequence 5 LENGTH=788	1.299	0.614	0.406	0.394
Traes_1AS_5CB1B76C7.5	Protein of unknown function (DUF3741) LENGTH=836	0.437	0.292	0.41	0.394
Traes_5BL_D4F89C0CE.2	Protein kinase family protein LENGTH=433	0.86	0.663	0.411	0.394
Traes_4DL_C32077899.3	glucose-6-phosphate dehydrogenase 4 LENGTH=635	0.692	0.298	0.423	0.394
Traes_7AS_FC3899044.5	myosin 1 LENGTH=1520	0.359	0.466	0.431	0.394
Traes_3AL_7AAF81512.3	EPIDERMAL PATTERNING FACTOR-like protein 9	0.812	0.58	0.451	0.394
Traes_7DS_C9480FED4.1	n=2 Tax=Oryza sativa subsp. japonica RepID=Q7X7Y4_ORYSJ	0.316	0.657	0.466	0.394
Traes_4AL_FCF129CB0.4	HHIP-like protein 1	0.609	0.587	0.487	0.394
Traes_6BL_D1672C1EF.1	LAG1 longevity assurance homolog 3 LENGTH=308	0.215	0.347	0.507	0.394
Traes_7DL_B176F9FBC.2	Malate dehydrogenase (NADP) 1, chloroplastic n=1 Tax=Aegilops tauschii RepID=M8B6A0_AEGTA	0.771	0.633	0.508	0.394
Traes_3B_291491177.10	tRNA(His) guanylyltransferase 1	0.259	0.464	0.511	0.394
Traes_4DL_599F12E56.1	Ubiquitin carboxyl-terminal hydrolase family protein LENGTH=449	0.731	0.73	0.564	0.394
Traes_5BL_8C451BEE1.21	S-adenosyl-L-methionine-dependent methyltransferases superfamily protein LENGTH=415	0.65	0.607	0.571	0.394
Traes_4DS_7AD87200E.1	UPI000234EF3C related cluster n=1 Tax=unknown RepID=UPI000234EF3C	0.257	0.639	0.581	0.394
Traes_6DL_B9D9A013E.2	Oxyanion-translocating ATPase n=1 Tax=Rivularia sp. PCC 7116 RepID=K9RL64_9CYAN	0.613	0.687	0.61	0.394
Traes_1BS_B61A9061D.2	Pre-rRNA-processing protein TSR2	0.8	0.593	0.65	0.394
Traes_4DS_86CE18C61.4	alpha-L-arabinofuranosidase 1 LENGTH=678	0.981	0.434	0.664	0.394
Traes_7AS_60857DEDD.2	Leucine-rich repeat receptor-like protein kinase family protein LENGTH=1141	0.778	0.614	0.678	0.394
Traes_2AL_A788B2364.6	auxin response factor 4 LENGTH=788	0.592	0.775	0.723	0.394
Traes_6BL_D4C88549F.6	DNA mismatch repair protein MutL	0.418	0.646	0.743	0.394
Traes_6DL_494C0E525.1	MATE efflux family protein LENGTH=477	1.087	0.909	0.754	0.394
Traes_4BS_15E05CE63.12	Mitochondrial uncoupling protein 1	0.567	0.623	0.786	0.394
Traes_3AS_88742286F.4	Ubiquitin carboxyl-terminal hydrolase 12	2.151	1.387	0.792	0.394
Traes_7BS_89B635053.9	C2H2-like zinc finger protein LENGTH=396	0.517	0.694	0.793	0.394
Traes_4BL_7741D3F9A.5	UPI00032AAE60 related cluster n=2 Tax=unknown RepID=UPI00032AAE60	1.019	1.279	0.809	0.394
Traes_3B_FCAC971CB.2	Transcription factor DP LENGTH=385	1.066	0.926	0.822	0.394
Traes_4DL_90EE13CA8.4	Ras-related protein Rab-14	0.597	1.239	0.826	0.394
Traes_5BL_DA44BDBC2.4	DNA-directed RNA polymerase III subunit RPC8	1.319	0.633	0.83	0.394
Traes_5DL_D776E4857.5	S-adenosyl-L-methionine-dependent methyltransferases superfamily protein LENGTH=329	0.356	1.623	0.83	0.394
Traes_3AL_585690EFD.4	D-glycerate 3-kinase, chloroplastic	1.786	0.86	0.888	0.394
Traes_4AS_167FECEB8.6	UPI0002C2ED4A related cluster n=2 Tax=unknown RepID=UPI0002C2ED4A	0.649	0.2	1.045	0.394
Traes_6BS_9BDAEC739.24	Leucine-rich receptor-like protein kinase family protein LENGTH=980	0.606	0.41	1.057	0.394
Traes_3AL_D39128E7C.6	Protein kinase superfamily protein LENGTH=611	1.556	1.769	1.198	0.394
Traes_4BL_F428A5CDC.9	RING/FYVE/PHD-type zinc finger family protein LENGTH=522	0.994	0.86	1.346	0.394
Traes_5AL_33FD3C7BA.6	Malate dehydrogenase	1.072	2.867	2.17	0.394
Traes_5BS_DCF93CC86.9	Unknown protein	0.482	0.768	2.288	0.394
Traes_7BL_CD7564E75.1	Leucine-rich repeat receptor-like protein kinase family protein LENGTH=1045	0.416	0.735	0.422	0.395
Traes_7DL_AF0184CE6.1	Tetraspanin family protein LENGTH=269	1.217	1.012	0.426	0.395
Traes_1DS_18CC58683.21	Reticulon family protein LENGTH=255	0.953	0.44	0.443	0.395
Traes_5BL_A145F5B1F.2	unknown protein; Has 30201 Blast hits to 17322 proteins in 780 species: Archae - 12; Bacteria - 1396; Metazoa - 17338; Fungi - 3422; Plants - 5037; Viruses - 0; Other Eukaryotes - 2996 (source: NCBI BLink). LENGTH=153	0.902	0.652	0.469	0.395
Traes_4AL_9C7A34EE9.2	Leucine-rich receptor-like protein kinase family protein LENGTH=1101	0.79	0.83	0.665	0.395
Traes_6BS_34AECFCAB.2	UPI000234FC3F related cluster n=1 Tax=unknown RepID=UPI000234FC3F	0.437	0.556	0.676	0.395
Traes_3AL_6D74A5E54.8	Kelch-like protein 5	0.818	0.754	0.724	0.395
Traes_7DL_C04B75706.3	Leucine-rich repeat receptor-like protein kinase family protein LENGTH=1091	1.013	1.212	0.766	0.395
Traes_1DL_2FFAC24CE.3	Cysteine--tRNA ligase	0.986	0.594	0.914	0.395
Traes_7DS_EB0ADD31F.2	ABC transporter C family member 10	0.843	1.223	0.168	0.396
Traes_2AL_95C143390.2	protein n=2 Tax=Oryza sativa subsp. japonica RepID=Q0J577_ORYSJ	0.198	0.683	0.23	0.396
Traes_6BL_905A374B2.17	alpha-galactosidase 2 LENGTH=396	0.477	0.554	0.251	0.396
Traes_1BL_0C23FD1FF.2	Cyclin-dependent kinase E-1	0.8	0.197	0.352	0.396
Traes_1BL_17FB1541B.2	UPI0002C33AC3 related cluster n=1 Tax=unknown RepID=UPI0002C33AC3	0.711	0.458	0.357	0.396
Traes_4BL_D2E80031E.7	ATPase family AAA domain-containing protein 5	0.43	0.442	0.374	0.396
Traes_4BS_5A606CB40.8	Inositol-1,4,5-trisphosphate 5-phosphatase 1	0.771	0.64	0.398	0.396
Traes_4DS_9AE2030AE.10	endonuclease III 2 LENGTH=386	0.443	0.608	0.4	0.396
Traes_5BL_06D9266A6.2	HORMA domain-containing protein 1	0.947	0.852	0.443	0.396
Traes_7AL_55CE13B0E.3	Splicing factor 3B subunit 2	0.486	0.185	0.447	0.396
Traes_1AS_82BFA8EC8.1	Boron transporter 4	0.866	0.719	0.472	0.396
Traes_1BL_2EAFEE9E0.42	FBD-associated F-box protein LENGTH=459	1.212	0.272	0.475	0.396
Traes_5BS_928A013D5.2	UPI000234F1EE related cluster n=1 Tax=unknown RepID=UPI000234F1EE	0.719	0.725	0.495	0.396
Traes_1DL_83AA90CEA.18	WD repeat-containing protein 91	0.8	0.694	0.507	0.396
Traes_6BS_E2C75486A.2	Alba DNA/RNA-binding protein LENGTH=130	1.683	1.931	0.508	0.396
Traes_3DL_FC2BF1260.9	Carboxyl-terminal-processing protease	0.816	1.055	0.551	0.396
Traes_6AS_A52CF52D3.3	DNA (cytosine-5)-methyltransferase 3	0.833	0.295	0.553	0.396
Traes_3B_862C6F386.5	RHOMBOID-like 2 LENGTH=317	0.808	0.559	0.572	0.396
Traes_2AL_9D5FA9A71.3	Cyclopropane-fatty-acyl-phospholipid synthase LENGTH=867	0.771	1.311	0.608	0.396
Traes_7BL_B8F43EFA7.1	Expressed protein n=2 Tax=Oryza sativa RepID=Q109I2_ORYSJ	0.87	0.899	0.609	0.396
Traes_7DL_53FE7ED2B.2	26S proteasome regulatory subunit S2 1B LENGTH=891	0.615	0.271	0.626	0.396
Traes_2DL_CCB710B20.9	Isoleucine--tRNA ligase	0.434	0.631	0.672	0.396
Traes_1DL_99A04DF9C.3	Protein of unknown function (DUF604) LENGTH=548	0.884	0.755	0.681	0.396
Traes_3DL_EFFA73895.6	GDSL esterase/lipase	1.167	1.162	0.684	0.396
Traes_5AS_9A992F18A.1	L-gulonolactone oxidase	0.654	0.798	0.686	0.396
Traes_6DL_6514424A9.4	Protein kinase family protein LENGTH=499	1.034	0.729	0.691	0.396
Traes_5AL_9FADECE0A1.6	Pentatricopeptide repeat-containing protein	0.713	0.956	0.694	0.396
Traes_6BL_2077548C0.3	elongation factor family protein LENGTH=676	0.778	0.935	0.712	0.396
Traes_5DL_02D649D6E.3	RING/FYVE/PHD zinc finger superfamily protein LENGTH=994	0.848	0.216	0.713	0.396
Traes_2AS_B78B7D701.1	UPI0002B4BFDE related cluster n=1 Tax=unknown RepID=UPI0002B4BFDE	0.482	0.244	0.762	0.396
Traes_3AS_B51373A34.11	D111/G-patch domain-containing protein LENGTH=530	0.866	0.812	0.782	0.396
Traes_1AL_0D9C3AC58.4	Pentatricopeptide repeat-containing protein	0.585	0.506	0.808	0.396
Traes_6DS_ED5344F1D.3	FKBP-like peptidyl-prolyl cis-trans isomerase family protein LENGTH=207	0.771	0.755	0.852	0.396
Traes_1DL_690BC8EF6.7	UPI000234F669 related cluster n=1 Tax=unknown RepID=UPI000234F669	0.719	0.806	0.964	0.396
Traes_3B_B7987FCCB.3	Protein of unknown function DUF455 LENGTH=383	0.706	0.761	0.966	0.396
Traes_5BL_7B45B85A1.4	Alpha-(1,4)-fucosyltransferase	1.889	2.29	0.973	0.396
Traes_3DL_325A49FCC.12	Lipid A export ATP-binding/permease protein MsbA	0.762	0.956	0.983	0.396
Traes_3AL_943665768.4	Protein kinase superfamily protein LENGTH=411	0.513	0.738	0.987	0.396
Traes_4AL_BF363B1AC.11	CBS domain-containing protein CBSCBSPB3	0.848	0.416	1.002	0.396
Traes_2DL_E324B45FE.2	Microtubule-associated protein RP/EB family member 1A	0.99	0.875	1.085	0.396
Traes_4BL_21D048992.2	Tetratricopeptide repeat protein 7A	1	0.705	1.154	0.396
Traes_1DL_FE85D16A6.8	homolog of yeast CDT1 A LENGTH=571	2.495	0.644	1.254	0.396
Traes_4AL_99EC19637.12	mRNA capping enzyme family protein LENGTH=672	1.098	1.797	1.453	0.396
Traes_5DS_92470E736.5	Plant protein of unknown function (DUF828) with plant pleckstrin homology-like region LENGTH=475	1.296	0.725	1.79	0.396
Traes_2DL_B5576B8FC.3	ATP-dependent DNA helicase Q-like 4A	0.576	0.642	0.401	0.397
Traes_4AL_525B8BAA8.1	putative protein kinase 1 LENGTH=777	0.8	0.483	0.421	0.397
Traes_5BL_3CD624CE9.4	Pentatricopeptide repeat-containing protein	0.645	0.361	0.454	0.397
Traes_1BL_5EBE999F6.8	subtilisin-like serine protease 2 LENGTH=764	0.511	0.326	0.568	0.397
Traes_2BS_AF733E06F.2	Disease resistance protein (CC-NBS-LRR class) family LENGTH=927	0.739	0.506	0.694	0.397
Traes_6BL_E486D0E41.16	glucose-6-phosphate dehydrogenase 6 LENGTH=515	0.821	0.805	0.826	0.397
Traes_3DL_192F8F3AC.1	Elongator complex protein 3	0.757	0.361	0.206	0.398
Traes_7BL_5E16054F2.8	26S proteasome regulatory subunit S2 1B LENGTH=891	0.746	0.412	0.272	0.398
Traes_3AS_F565F74EF.20	Breast cancer type 2 susceptibility protein homolog	1.127	0.243	0.274	0.398
Traes_4AL_E1E33D866.6	Protein FAM136A	0.638	0.683	0.288	0.398
Traes_1BL_917AB0D4B.10	6-phosphogluconate dehydrogenase, decarboxylating 1	0.69	1.075	0.318	0.398
Traes_4BL_BC43D1D05.2	protein n=1 Tax=Oryza sativa subsp. japonica RepID=C7J0T0_ORYSJ	0.508	0.567	0.348	0.398
Traes_6DL_33CEA818C.3	Anaphase-promoting complex subunit 4	0.527	0.738	0.365	0.398
Traes_3B_6A243A111.7	Cyclin-dependent kinase G-2	0.886	0.232	0.421	0.398
Traes_5BS_4BDF479A61.2	Pentatricopeptide repeat-containing protein	0.446	0.527	0.436	0.398
Traes_6AL_6C04F90EB.7	unknown protein; Has 28 Blast hits to 26 proteins in 11 species: Archae - 0; Bacteria - 0; Metazoa - 0; Fungi - 0; Plants - 28; Viruses - 0; Other Eukaryotes - 0 (source: NCBI BLink). LENGTH=357	0.647	0.439	0.444	0.398
Traes_2DL_97EF5A2DD.5	Tafazzin homolog	0.334	1.238	0.447	0.398
Traes_2BS_5E3DB8CA9.2	IAA-amino acid hydrolase ILR1-like 8	1.029	0.518	0.453	0.398
Traes_1BL_725F481D9.14	Oxysterol-binding protein-related protein 2A	0.375	1.103	0.477	0.398
Traes_5BL_D64910DA2.13	Phosphatidylinositol N-acetylglucosaminyltransferase subunit GPI1	0.695	0.642	0.481	0.398
Traes_4AL_A8CBB811B.1	Growth-regulating factor 9	0.619	0.42	0.507	0.398
Traes_3B_3E3A272F6.14	snRNA-activating protein complex subunit	0.564	0.414	0.559	0.398
Traes_7BL_7000BB34D.3	Pentatricopeptide repeat-containing protein	0.874	0.489	0.568	0.398
Traes_6DL_7E4EE095C.5	Malate dehydrogenase (NADP) 1, chloroplastic n=1 Tax=Aegilops tauschii RepID=M8B6A0_AEGTA	0.686	0.418	0.579	0.398
Traes_5DL_586F69506.3	CASP-like protein	0.487	0.759	0.585	0.398
Traes_3B_050F5B97C.5	Sister chromatid cohesion protein PDS5 homolog A-B	0.61	0.588	0.594	0.398
Traes_5DL_C9A5F0437.3	Ubiquitin carboxyl-terminal hydrolase family protein LENGTH=387	0.565	0.896	0.607	0.398
Traes_4AL_C3729F680.2	fructose-bisphosphate aldolase 2 LENGTH=398	0.345	0.531	0.61	0.398
Traes_6AS_6690EEF71.1	Arabidopsis protein of unknown function (DUF241) LENGTH=250	0.615	1.344	0.617	0.398
Traes_3DS_6CEFDA246.7	UPI0002C2DC7D related cluster n=1 Tax=unknown RepID=UPI0002C2DC7D	0.513	0.531	0.636	0.398
Traes_4DS_261E93270.14	Growth-regulating factor 9	0.686	0.262	0.658	0.398
Traes_5AS_4D17CFC07.8	histone deacetylase 15 LENGTH=564	1.893	1.182	0.672	0.398
Traes_5BS_7FF02D8B3.1	ATPase-like fidgetin	1.153	0.662	0.678	0.398
Traes_5DS_0188CB5B2.4	Pentatricopeptide repeat-containing protein	0.532	0.386	0.696	0.398
Traes_4DS_5E52DD1CF.13	kinesin 1 LENGTH=793	1.26	0.924	0.706	0.398
Traes_5BL_5F8443EFD.5	Phosphatidylinositol-4-phosphate 5-kinase family protein LENGTH=781	0.764	0.577	0.723	0.398
Traes_5DL_93AA7CC5A.8	UPI00032A58DF related cluster n=5 Tax=unknown RepID=UPI00032A58DF	0.461	0.884	0.752	0.398
Traes_7DL_7511EEEC2.2	NAD(P)-binding Rossmann-fold superfamily protein LENGTH=480	0.508	0.319	0.769	0.398
Traes_4BL_F3313D3D9.7	Chromodomain-helicase-DNA-binding protein 1-like	0.715	0.752	0.794	0.398
Traes_5AL_3AC102570.1	Solute carrier family 2, facilitated glucose transporter member 8	0.366	0.298	0.812	0.398
Traes_2BS_47C15D369.7	ATP-binding cassette sub-family B member 9	1.379	1.049	0.833	0.398
Traes_3AL_95E5DEDA3.1	Pentatricopeptide repeat (PPR) superfamily protein LENGTH=664	0.809	1.774	0.842	0.398
Traes_5DL_ED906617B.13	Zinc finger MYND domain-containing protein 15	1.53	1.109	0.848	0.398
Traes_1DS_05B16509E.3	Disease resistance RPP13-like protein 4	0.636	1.251	0.852	0.398
Traes_6DL_1227E9FA1.26	Unknown protein	1.123	0.737	0.865	0.398
Traes_1DS_2D5F6035E.2	Protein FAR1-RELATED SEQUENCE 3 n=1 Tax=Aegilops tauschii RepID=M8BGQ5_AEGTA	1.266	1.344	1.083	0.398
Traes_7AL_30D0944A3.4	Stomatin-like protein 2, mitochondrial	1.383	0.91	1.15	0.398
Traes_3AL_EC7F5E694.2	Unknown protein	0.734	0.694	1.154	0.398
Traes_3B_6FB363AEA.4	Protein FAR1-RELATED SEQUENCE 3 n=1 Tax=Aegilops tauschii RepID=M8BGQ5_AEGTA	0.647	1.203	1.17	0.398
Traes_2AL_FD0320F1D.1	Pachytene checkpoint protein 2 homolog	1.105	1.738	1.504	0.398
Traes_7DL_F130DB97D.6	Phosphatidylinositol-4-phosphate 5-kinase family protein LENGTH=781	0.599	0.672	0.462	0.399
Traes_7BL_6E9F300D7.3	protein n=3 Tax=Oryza sativa RepID=C7J3Y0_ORYSJ	0.662	0.664	0.592	0.399
Traes_2DL_7A8F60286.9	DNA mismatch repair protein MutS	1.185	0.331	0.686	0.399
Traes_7BL_84671B6A8.19	Lysine-specific demethylase 5A	1.064	1.094	1.069	0.399
Traes_6BS_1032BE6CB.34	Ubiquitin thioesterase otubain-like	1.087	0.705	0.203	0.401
Traes_7AS_BBBC6B489.1	Maturase K	0.495	0.313	0.28	0.401
Traes_1AS_4C784AA40.6	Serine protease Do-like HtrA	0.684	0.526	0.304	0.401
Traes_7DS_E0BE28F79.4	phosphomannomutase LENGTH=246	0.744	0.896	0.319	0.401
Traes_2AS_441B46FFE.1	Pentatricopeptide repeat-containing protein	0.937	0.729	0.321	0.401
Traes_7DS_1511895811.1	Unknown protein	1.805	0.229	0.322	0.401
Traes_1AS_49C129246.4	Pectin lyase-like superfamily protein LENGTH=431	0.723	0.935	0.322	0.401
Traes_3AS_36C0C90F0.5	Pentatricopeptide repeat (PPR) superfamily protein LENGTH=971	0.476	0.978	0.336	0.401
Traes_3B_85DC06F0B.2	Expressed protein n=2 Tax=Oryza sativa RepID=Q2QY96_ORYSJ	0.487	0.625	0.345	0.401
Traes_6DS_DB325C573.7	UPI000234FE13 related cluster n=1 Tax=unknown RepID=UPI000234FE13	0.345	0.644	0.358	0.401
Traes_4DS_69308E608.16	TRICHOME BIREFRINGENCE-LIKE 28 LENGTH=424	0.711	0.989	0.412	0.401
Traes_4DL_17E425D64.1	Protein of unknown function, DUF593 LENGTH=675	0.391	0.664	0.413	0.401
Traes_1AL_3101735C3.1	Disease resistance protein (TIR-NBS-LRR class) family LENGTH=966	1.013	1.518	0.426	0.401
Traes_1BL_0DC9E75CF.2	unknown protein; FUNCTIONS IN: molecular_function unknown; INVOLVED IN: biological_process unknown; LOCATED IN: mitochondrion; BEST Arabidopsis thaliana protein match is: unknown protein . LENGTH=214	0.942	1.049	0.442	0.401
Traes_3B_122F65CB7.2	60S ribosomal protein L18	0.416	0.483	0.497	0.401
Traes_3B_C9462A961.7	Dual-specificity RNA methyltransferase RlmN	0.658	0.701	0.498	0.401
Traes_5DL_7188CE002.1	2-oxoglutarate (2OG) and Fe(II)-dependent oxygenase superfamily protein LENGTH=348	0.535	0.445	0.544	0.401
Traes_4BS_15E05CE63.6	Mitochondrial uncoupling protein 1	0.725	0.646	0.562	0.401
Traes_7BL_6590999C5.6	kinesin-like protein 1 LENGTH=1087	0.776	1.035	0.566	0.401
Traes_3AL_A014B9B20.4	Crossover junction endonuclease MUS81	0.619	1.792	0.57	0.401
Traes_2BL_51F23B677.1	Serine/threonine-protein kinase n=2 Tax=Oryza RepID=I1PPL9_ORYGL	0.638	0.676	0.594	0.401
Traes_3DL_BCBFE35C6.4	unknown protein; BEST Arabidopsis thaliana protein match is: unknown protein . LENGTH=202	0.639	0.506	0.604	0.401
Traes_6DL_71C7D368A.3	Pre-mRNA-processing-splicing factor LENGTH=2359	0.848	0.411	0.628	0.401
Traes_5BL_E60B4121F.4	DNA mismatch repair protein MutS	0.717	0.717	0.629	0.401
Traes_3B_1F2A76FD2.2	Glycosyltransferase family 61 protein LENGTH=384	0.822	0.523	0.643	0.401
Traes_3DS_95DB943D3.1	GDSL esterase/lipase	0.89	0.642	0.644	0.401
Traes_5DS_2D675A073.4	UPI0002B42D8A related cluster n=2 Tax=unknown RepID=UPI0002B42D8A	0.468	0.581	0.663	0.401
Traes_5BS_FE527E3E9.15	5-methylthioadenosine/S-adenosylhomocysteine deaminase	0.695	0.245	0.665	0.401
Traes_5AL_30909FA8D.2	Nef-associated protein 1	0.671	0.561	0.699	0.401
Traes_3DS_2BA4812B7.15	Protein kinase superfamily protein LENGTH=551	0.551	0.87	0.701	0.401
Traes_3B_8E4456BB5.1	Kelch-like protein 7	0.633	0.367	0.708	0.401
Traes_3B_11C55D799.1	cytochrome B561-1 LENGTH=230	0.929	0.262	0.799	0.401
Traes_2BL_171777733.6	Ubiquitin carboxyl-terminal hydrolase 27	1.394	0.819	0.819	0.401
Traes_6AS_7076AC0D9.15	Pyruvate kinase family protein LENGTH=510	2.183	1.492	0.852	0.401
Traes_2DL_27BE1AA79.5	mRNA cap guanine-N7 methyltransferase 2	0.778	0.906	0.881	0.401
Traes_6AS_EAFC36CA6.4	Aspartyl/glutamyl-tRNA(Asn/Gln) amidotransferase subunit B	0.451	1.258	1.015	0.401
Traes_5BL_C7974D49F.1	Disease resistance protein (CC-NBS-LRR class) family LENGTH=927	0.768	0.787	1.079	0.401
Traes_3B_A0CFD8B09.2	Cytochrome P450 superfamily protein LENGTH=512	0.816	0.348	1.095	0.401
Traes_3B_F77D290CD.9	Isocitrate dehydrogenase [NADP]	0.879	1.201	1.213	0.401
Traes_5BL_FB7AA1702.1	UPI000234F05C related cluster n=1 Tax=unknown RepID=UPI000234F05C	0.936	1.583	1.31	0.401
Traes_3AL_398647708.23	Unknown protein	0.524	0.919	1.389	0.401
Traes_6BS_1032BE6CB.36	Ubiquitin thioesterase otubain-like	0.615	0.262	1.39	0.401
Traes_6AL_EA25F9AE4.1	Cysteine-rich receptor-like protein kinase 25 n=2 Tax=Triticeae RepID=M8CJ50_AEGTA	0.275	1.043	1.428	0.401
Traes_3DL_3E215D878.6	Gamma-glutamyl phosphate reductase	1.042	1.493	3.131	0.401
Traes_1DL_379E66DDF.35	UPI000234E323 related cluster n=1 Tax=unknown RepID=UPI000234E323	0.319	0.316	0.245	0.402
Traes_7BS_4B3521967.8	Protein of unknown function (DUF630 and DUF632) LENGTH=725	0.249	0.317	0.254	0.402
Traes_7DL_F9C6F0137.4	Protein kinase superfamily protein LENGTH=579	1.123	0.718	0.49	0.402
Traes_5BL_0EB61B406.2	Calmodulin-binding protein LENGTH=601	0.781	0.92	0.495	0.402
Traes_6DS_B72174801.11	Disease resistance protein	0.723	0.758	0.534	0.402
Traes_7DL_7CAF8712F.11	Formamidopyrimidine-DNA glycosylase	0.472	0.614	0.555	0.402
Traes_5BS_C1A527B70.5	tRNA modification GTPase MnmE	0.801	0.582	0.566	0.402
Traes_6AL_11DF4BDD7.9	lipase class 3 family protein LENGTH=1003	0.752	0.79	0.631	0.402
Traes_4AL_03689A52A.11	ubiquitin-protein ligase 7 LENGTH=1142	0.578	0.599	0.699	0.402
Traes_3AL_B6FCF9A2D.2	Sulfite exporter TauE/SafE family protein LENGTH=449	0.74	0.857	0.754	0.402
Traes_1DL_25AE62890.14	UDP-glucose pyrophosphorylase 3 LENGTH=883	0.616	0.599	0.814	0.402
Traes_2DS_73C1FB8E6.14	casein kinase 1 LENGTH=450	0.511	0.209	1.185	0.402
Traes_7DL_E1D7A51C8.10	Ethylene-responsive transcription factor 10	0.395	0.717	0.151	0.403
Traes_2BS_87F489B68.1	HXXXD-type acyl-transferase family protein LENGTH=428	0.692	0.41	0.202	0.403
Traes_4DS_6BE8F994B.9	Poly(A) RNA polymerase protein 1	0.394	0.705	0.209	0.403
Traes_5DL_F5F948B79.25	Tyrosine-protein kinase BAZ1B	1.049	0.711	0.239	0.403
Traes_5AL_4D796B58D.1	DNA-directed RNA polymerase subunit beta''	0.676	0.612	0.293	0.403
Traes_1BL_0721C39AE.1	Cytokinin riboside 5'-monophosphate phosphoribohydrolase LOG	0.511	0.538	0.302	0.403
Traes_5BL_1E6720B2B.10	Glycogen debranching enzyme	0.832	0.326	0.308	0.403
Traes_4DS_0A01300F2.4	Eukaryotic aspartyl protease family protein LENGTH=425	0.816	0.939	0.308	0.403
Traes_1DL_9190CA8A3.6	Pentatricopeptide repeat-containing protein	0.776	1.132	0.342	0.403
Traes_4AL_094C2F3FB.1	Condensin-2 complex subunit G2	0.633	0.505	0.366	0.403
Traes_2DS_9FD377942.1	protein n=4 Tax=Oryza RepID=C7IXR2_ORYSJ	0.487	0.672	0.394	0.403
Traes_4BL_E613734C0.1	Filament-like plant protein 1	0.456	0.603	0.419	0.403
Traes_7BS_589260584.26	Rhamnogalacturonate lyase family protein LENGTH=617	0.767	0.566	0.446	0.403
Traes_4DS_64470C9A5.4	Filament-like plant protein	0.477	0.365	0.458	0.403
Traes_7DL_C206F8511.5	RNA-binding protein 1 LENGTH=360	1.515	0.896	0.462	0.403
Traes_3B_1E48259D6.2	Leucine-rich repeat receptor-like protein kinase family protein LENGTH=1045	0.593	0.464	0.469	0.403
Traes_7AS_233250416.2	Telomerase reverse transcriptase	0.334	0.319	0.486	0.403
Traes_4BS_EF67F6008.1	Ubiquitin carboxyl-terminal hydrolase family protein LENGTH=439	0.595	0.564	0.499	0.403
Traes_7AL_EC2DE4DFA.6	DNA repair and recombination protein RadA	0.632	0.665	0.511	0.403
Traes_2AL_6B94AA858.8	Fanconi anemia group D2 protein homolog	0.563	0.426	0.514	0.403
Traes_5BL_F770B58BC.26	Ent-kaurene synthase-like 2	0.893	0.823	0.526	0.403
Traes_2AL_883DFD294.1	Uncharacterised protein family UPF0090 LENGTH=305	1.528	1.338	0.545	0.403
Traes_4AS_0FE9254551.3	Pentatricopeptide repeat (PPR) superfamily protein LENGTH=196	0.79	0.566	0.572	0.403
Traes_4AL_BB3B91394.3	O-fucosyltransferase family protein LENGTH=512	0.731	0.705	0.572	0.403
Traes_2BL_2F3B6A70B.4	Protoporphyrinogen oxidase	0.971	0.989	0.576	0.403
Traes_4AS_4681DB61B.5	Prolyl 3-hydroxylase 1	0.951	0.499	0.587	0.403
Traes_6AL_D6BA531C11.1	Zinc finger protein CONSTANS-LIKE 3	0.61	0.416	0.592	0.403
Traes_2AL_BC7774554.9	mercaptopyruvate sulfurtransferase 1 LENGTH=379	0.568	0.927	0.593	0.403
Traes_2BS_857F08A1F.1	receptor-like protein kinase 1 LENGTH=748	0.381	0.906	0.62	0.403
Traes_5DL_4F38323F3.7	myb domain protein 3r-3 LENGTH=510	0.657	0.458	0.653	0.403
Traes_3AL_F8C3F27A3.2	Mitochondrial intermediate peptidase	0.546	1.187	0.656	0.403
Traes_5DL_6DB11A63C.4	WD-40 repeat family protein LENGTH=613	0.599	0.679	0.68	0.403
Traes_5DL_9013E91B0.4	PATATIN-like protein 4 LENGTH=428	1.06	0.553	0.703	0.403
Traes_6BS_D07E7C577.3	RNA polymerase I specific transcription initiation factor RRN3 protein LENGTH=613	0.433	1.041	0.715	0.403
Traes_1BL_57BAD3C3C.9	WD repeat-containing protein 91	0.706	0.377	0.721	0.403
Traes_3AL_49290BAFC.8	chloride channel E LENGTH=749	0.74	0.629	0.721	0.403
Traes_1BL_81B6B493C.11	oligopeptide transporter 7 LENGTH=766	0.616	0.614	0.779	0.403
Traes_4DS_5CEB4DB49.8	Nucleoporin autopeptidase LENGTH=1041	1.645	1.2	0.806	0.403
Traes_3DL_7D8E5D381.7	Pectin lyase-like superfamily protein LENGTH=540	0.83	0.662	0.812	0.403
Traes_5AL_78A6081BC.1	2-oxoglutarate (2OG) and Fe(II)-dependent oxygenase superfamily protein LENGTH=353	0.975	0.483	0.833	0.403
Traes_1BL_E623C0FF71.2	Pentatricopeptide repeat-containing protein	0.221	0.687	0.852	0.403
Traes_5AL_034B1A374.2	galacturonosyltransferase 7 LENGTH=619	0.395	0.619	0.867	0.403
Traes_1AL_775E0D54C.3	Basic salivary proline-rich protein 2 n=3 Tax=Zea mays RepID=B6TCS1_MAIZE	0.7	0.725	0.893	0.403
Traes_3DL_441FB3597.1	2-oxoglutarate (2OG) and Fe(II)-dependent oxygenase superfamily protein LENGTH=371	0.957	1.195	0.896	0.403
Traes_6AS_077708991.1	Mitchondrion orf173 n=6 Tax=commelinids RepID=Q8HCM5_ORYSJ	0.35	0.812	0.918	0.403
Traes_7BS_3B8263CB0.2	Pentatricopeptide repeat-containing protein	0.624	0.815	0.935	0.403
Traes_1BL_0BF7D21D4.2	8-amino-7-oxononanoate synthase	0.522	0.813	0.95	0.403
Traes_7BL_5D6B7314D.12	Leucine-rich repeat receptor-like protein kinase family protein LENGTH=1124	0.303	0.717	1.213	0.403
Traes_1BL_3B94C1872.1	unknown protein; BEST Arabidopsis thaliana protein match is: unknown protein . LENGTH=571	0.738	0.445	1.274	0.403
Traes_2DL_35A902233.2	Chaperone DnaJ-domain superfamily protein LENGTH=230	0.404	1.075	1.345	0.403
Traes_2AL_ABFB98EC3.3	ATP-dependent DNA helicase PIF1 n=4 Tax=Medicago truncatula RepID=G7JG70_MEDTR	1.619	1.561	1.385	0.403
Traes_4BL_A71648154.3	3-ketoacyl-CoA synthase 10 LENGTH=550	0.316	0.843	1.503	0.403
Traes_6BS_8EC98E541.1	Histidine-containing phosphotransfer protein 1	2.088	2.564	1.607	0.403
Traes_6DL_83113F602.12	UPI000234FE35 related cluster n=1 Tax=unknown RepID=UPI000234FE35	0.524	0.433	0.217	0.404
Traes_2AL_F7B2DDD29.1	Serine/threonine-protein kinase	0.4	0.512	0.358	0.404
Traes_1DL_528476008.9	Pentatricopeptide repeat-containing protein	0.544	0.458	0.384	0.404
Traes_7AL_6E220ADA0.7	Mechanosensitive ion channel protein LENGTH=497	0.799	0.557	0.4	0.404
Traes_7AS_717C80845.4	NADH dehydrogenase	0.534	0.928	0.41	0.404
Traes_4AL_603B6DC64.5	ABC transporter G family member 33	0.942	0.65	0.426	0.404
Traes_2DS_D8F139C21.2	DNA glycosylase n=1 Tax=Coccomyxa subellipsoidea C-169 RepID=I0YUU2_9CHLO	0.477	0.89	0.455	0.404
Traes_3B_FE130D0C9.4	Transcription factor bHLH123	0.989	1.012	0.462	0.404
Traes_7DL_A58470942.12	Pentatricopeptide repeat-containing protein	0.391	0.431	0.518	0.404
Traes_2DS_22A335A25.2	Leucine-rich receptor-like protein kinase family protein LENGTH=980	0.652	0.575	0.579	0.404
Traes_2AS_53BFA14C7.1	Heat stress transcription factor A-3	0.76	0.642	0.669	0.404
Traes_3B_FAFDE8FA8.20	receptor kinase 2 LENGTH=847	0.74	0.676	0.713	0.404
Traes_4DS_51F942BCB.7	Glycerophosphoryl diester phosphodiesterase n=9 Tax=Clostridium RepID=A5I6U1_CLOBH	0.48	0.354	1.014	0.404
Traes_3DL_49A183EF0.12	beta-galactosidase 16 LENGTH=815	0.306	0.827	0.231	0.406
Traes_5BL_EC9896AB3.8	Protein kinase superfamily protein LENGTH=690	0.247	0.978	0.237	0.406
Traes_6BS_4F10EAF69.2	Pentatricopeptide repeat-containing protein	0.267	0.459	0.243	0.406
Traes_1BL_C1C4BC78B.19	UPF0496 protein	0.371	0.391	0.297	0.406
Traes_3AL_B21FE056C.5	WD-40 repeat family protein LENGTH=613	0.25	0.622	0.316	0.406
Traes_5DL_0EB8336E9.4	RNA-binding protein 25 n=1 Tax=Aegilops tauschii RepID=R7VZ34_AEGTA	0.682	0.613	0.344	0.406
Traes_3B_CCD96A751.21	protein n=3 Tax=Oryza sativa subsp. japonica RepID=Q10AL3_ORYSJ	0.238	0.412	0.349	0.406
Traes_2BL_476B6147F.1	Oxygen-evolving enhancer protein 2, chloroplastic	0.172	0.5	0.351	0.406
Traes_3AL_FDB866177.1	Pentatricopeptide repeat-containing protein	0.451	0.272	0.353	0.406
Traes_2BL_B472DE767.3	YELLOW STRIPE like 7 LENGTH=688	0.771	0.735	0.359	0.406
Traes_3B_48D0C61D7.10	UPI00032AA83D related cluster n=1 Tax=unknown RepID=UPI00032AA83D	1.034	0.887	0.375	0.406
Traes_4AL_AC4724319.3	COX VIIa-like protein n=1 Tax=Zea mays RepID=B6U1Q4_MAIZE	0.451	0.646	0.387	0.406
Traes_7DS_E9556D790.1	Arabidopsis protein of unknown function (DUF241) LENGTH=263	0.986	0.454	0.389	0.406
Traes_4DL_6190A655A.16	WD repeat-containing protein 6	0.667	0.815	0.406	0.406
Traes_4DS_5AAF38D73.9	protein kinase family protein LENGTH=671	0.453	0.44	0.412	0.406
Traes_4AS_69903F29C.1	Fasciclin-like domain-containing protein n=1 Tax=Populus trichocarpa RepID=B9HT02_POPTR	0.279	0.377	0.429	0.406
Traes_2AL_28B13CC56.1	Pre-mRNA-processing-splicing factor LENGTH=2359	0.749	1.008	0.429	0.406
Traes_1AL_D5664FB85.9	UPI000234E323 related cluster n=1 Tax=unknown RepID=UPI000234E323	0.531	0.393	0.434	0.406
Traes_4DS_48CA15C9A.1	serine carboxypeptidase-like 40 LENGTH=502	0.481	0.567	0.503	0.406
Traes_2BS_C18C252CF.11	ATP-dependent DNA helicase PIF1	0.274	1.83	0.507	0.406
Traes_3B_22384335B.2	Copine family protein 2	0.205	0.559	0.523	0.406
Traes_3B_1E1A1BEB2.10	tRNA-specific adenosine deaminase	0.626	0.619	0.542	0.406
Traes_4AL_BB3B91394.25	O-fucosyltransferase family protein LENGTH=512	0.565	0.551	0.564	0.406
Traes_6BS_6D0EAEE57.10	Glycerophosphoryl diester phosphodiesterase, putative n=1 Tax=Ricinus communis RepID=B9SBY4_RICCO	0.826	0.473	0.565	0.406
Traes_7DS_CE6195564.5	Lactoylglutathione lyase / glyoxalase I family protein LENGTH=135	0.35	0.797	0.568	0.406
Traes_7BL_BCA66B639.9	Mechanosensitive ion channel protein LENGTH=497	0.436	0.493	0.57	0.406
Traes_7AL_711786A25.1	Unknown protein	2.343	1.654	0.57	0.406
Traes_2AL_48FCB6488.27	Unknown protein	0.707	0.726	0.576	0.406
Traes_6BS_E7A25FBA9.1	MATE efflux family protein LENGTH=559	0.628	0.597	0.599	0.406
Traes_5DL_C51700922.4	nodulin MtN21 /EamA-like transporter family protein LENGTH=359	3.234	1.505	0.613	0.406
Traes_1DL_32315BB69.1	Pentatricopeptide repeat-containing protein	0.771	0.46	0.62	0.406
Traes_4AS_9C6F21F87.2	Tetraspanin family protein LENGTH=269	0.24	0.279	0.65	0.406
Traes_5AL_886E8DACD.1	GRAS family transcription factor LENGTH=490	0.237	0.818	0.65	0.406
Traes_7BL_F4A311A08.6	endonuclease V family protein LENGTH=277	0.899	0.981	0.672	0.406
Traes_3B_C5291CFEB.10	Ferredoxin-thioredoxin reductase, catalytic chain	0.234	0.483	0.697	0.406
Traes_5BL_FB5052CEC1.1	Hydrolase, alpha/beta fold family protein n=1 Tax=Synechococcus sp. PCC 7335 RepID=B4WQZ4_9SYNE	0.281	0.601	0.7	0.406
Traes_7BS_CF247665F.21	ABC transporter G family member 39	0.751	0.279	0.723	0.406
Traes_4AS_080C79870.1	3-ketoacyl-CoA synthase 11 LENGTH=509	0.553	0.633	0.737	0.406
Traes_7BS_D5EB949A8.8	UPI00032A6CE3 related cluster n=1 Tax=unknown RepID=UPI00032A6CE3	1.06	1.145	0.737	0.406
Traes_6AL_7D6B87520.4	UPI0002B48FA9 related cluster n=1 Tax=unknown RepID=UPI0002B48FA9	0.771	0.677	0.739	0.406
Traes_4AL_A086BD8A6.9	Kelch domain-containing protein 4	0.743	0.826	0.742	0.406
Traes_1AL_DEF14D73D.2	AP2-like ethylene-responsive transcription factor	0.226	0.369	0.744	0.406
Traes_3B_7B24FF1C9.4	Methionyl-tRNA formyltransferase	0.638	0.913	0.809	0.406
Traes_1BL_F540980BE.51	Helicase-like protein n=1 Tax=Oryza sativa subsp. japonica RepID=Q5VR06_ORYSJ	0.816	0.761	0.842	0.406
Traes_7DS_8210E1D16.5	unknown protein; BEST Arabidopsis thaliana protein match is: unknown protein . LENGTH=466	0.794	0.623	0.866	0.406
Traes_2AL_12936730D.1	calmodulin-binding receptor-like cytoplasmic kinase 3 LENGTH=510	1.619	1.012	0.922	0.406
Traes_4DL_28A7E8B08.1	50S ribosomal protein L18	0.827	0.92	0.924	0.406
Traes_1AS_B348717F1.2	DOF zinc finger protein 1 LENGTH=194	0.967	1.241	0.927	0.406
Traes_6BL_DF39217B8.1	C2 calcium/lipid-binding plant phosphoribosyltransferase family protein LENGTH=1029	1.027	0.729	0.983	0.406
Traes_3B_93F60DCAE.12	beta glucosidase 11 LENGTH=521	1.034	1.276	0.988	0.406
Traes_7AL_28B931610.5	DTW domain-containing protein LENGTH=381	0.764	0.683	0.989	0.406
Traes_3DL_25C08D2D0.2	Unknown protein	1.649	1.229	0.989	0.406
Traes_2DL_485183B12.2	Protein FLOWERING LOCUS T	0.957	0.827	1.065	0.406
Traes_2DS_9DCB3014E.1	trehalose-6-phosphate phosphatase LENGTH=374	0.866	0.665	1.095	0.406
Traes_2DS_D6B4D6BF8.9	Phospholipid-transporting ATPase 2	1.767	1.062	1.394	0.406
Traes_2BS_5711385CA.1	Unknown protein	1.165	0.765	1.551	0.406
Traes_7DS_C031FF102.1	late embryogenesis abundant protein-related / LEA protein-related LENGTH=559	2.38	2.114	1.87	0.406
Traes_1DL_021C6BBFA.10	beta-galactosidase 17 LENGTH=697	0.816	1.615	2.143	0.406
Traes_5AL_D2F65FB13.1	JmjC domain-containing protein 7	1.818	3.194	2.19	0.406
Traes_5DL_C0BE26770.2	Tetratricopeptide repeat (TPR)-like superfamily protein LENGTH=430	0.319	0.355	0.404	0.407
Traes_5DL_85C00F901.1	UPI00032A7639 related cluster n=4 Tax=unknown RepID=UPI00032A7639	0.977	0.553	0.408	0.407
Traes_6DL_4F321EABD.1	Pumilio domain-containing protein 12	0.781	1.157	0.509	0.407
Traes_7BS_3B8263CB0.3	Pentatricopeptide repeat-containing protein	0.874	0.277	0.544	0.407
Traes_2BL_570C1CAA7.9	UPI000234EFC4 related cluster n=1 Tax=unknown RepID=UPI000234EFC4	0.509	0.492	0.569	0.407
Traes_1BS_6F5A5981E.26	Pentatricopeptide repeat-containing protein	0.458	0.687	0.606	0.407
Traes_3DS_9DE04AD1D.2	Transcriptional corepressor LEUNIG	0.22	0.956	0.615	0.407
Traes_4AL_12F5B2C901.3	Pentatricopeptide repeat-containing protein	0.364	0.54	0.737	0.407
Traes_1BS_64D8E7F76.1	Protein of unknown function (DUF1635) LENGTH=231	0.473	1.553	0.782	0.407
Traes_5BL_5F8443EFD.10	Phosphatidylinositol-4-phosphate 5-kinase family protein LENGTH=781	0.979	0.418	0.946	0.407
Traes_6BL_2B8881FAE.11	Bidirectional sugar transporter N3	1.094	1.575	0.986	0.407
Traes_5BL_F0FC14B2A.2	glutaredoxin 4 LENGTH=169	1.056	0.905	1.086	0.407
Traes_5BL_7E7897519.3	Folate-biopterin transporter	0.557	0.542	1.278	0.407
Traes_7DL_D99F89DEC.17	GDSL esterase/lipase	0.866	0.657	0.236	0.408
Traes_7BL_B91111BD7.8	Regulator of Vps4 activity in the MVB pathway protein LENGTH=466	0.247	0.911	0.241	0.408
Traes_7BS_681629D49.3	Protein kinase superfamily protein LENGTH=883	0.382	0.321	0.247	0.408
Traes_2DL_75BF1DBF2.1	Pentatricopeptide repeat-containing protein	0.785	0.568	0.29	0.408
Traes_6AS_39667BBA9.4	adenylate kinase family protein LENGTH=588	0.524	0.21	0.306	0.408
Traes_2DL_BE6923314.3	CRS1 / YhbY (CRM) domain-containing protein LENGTH=841	0.662	0.378	0.34	0.408
Traes_1DS_4E5CD5170.2	UPI000234EB57 related cluster n=1 Tax=unknown RepID=UPI000234EB57	1.663	0.683	0.352	0.408
Traes_6AS_72337DA23.2	Cytochrome P450 superfamily protein LENGTH=539	0.646	0.398	0.365	0.408
Traes_4BS_7FBA51DE5.6	Pentatricopeptide repeat-containing protein	0.38	0.314	0.38	0.408
Traes_6BL_B953AC1BF.3	O-fucosyltransferase family protein LENGTH=508	0.606	0.722	0.409	0.408
Traes_2AL_01E90E61A.1	Cyclopropane-fatty-acyl-phospholipid synthase LENGTH=867	0.468	0.271	0.424	0.408
Traes_3DL_CA8A0548F.1	Helicase-like protein n=1 Tax=Chondrus crispus RepID=R7QNE4_CHOCR	1.405	1.106	0.427	0.408
Traes_2DS_E27ADECC6.6	DHHC-type zinc finger family protein LENGTH=291	0.707	0.585	0.433	0.408
Traes_4DL_65B3128BF.1	RNA polymerase sigma-C factor	0.643	0.631	0.447	0.408
Traes_2DL_819580541.7	protein n=1 Tax=Oryza sativa subsp. japonica RepID=Q7EZX1_ORYSJ	0.469	0.35	0.456	0.408
Traes_7AS_B1947FF11.2	ABC transporter G family member 39	0.328	0.491	0.469	0.408
Traes_7DL_E95F49CC7.5	Protein phosphatase 2C family protein LENGTH=420	0.768	0.595	0.479	0.408
Traes_6AS_A0537B100.2	F-box family-7 n=3 Tax=Oryza RepID=B9V0P9_ORYNI	0.446	0.526	0.507	0.408
Traes_6DS_BEE6220D9.8	Mitochondrial substrate carrier family protein LENGTH=325	1.271	0.691	0.511	0.408
Traes_2BS_857F08A1F.27	receptor-like protein kinase 1 LENGTH=748	0.606	0.302	0.523	0.408
Traes_5AS_3A01557D8.8	UPI0002B42D8A related cluster n=2 Tax=unknown RepID=UPI0002B42D8A	0.746	0.812	0.56	0.408
Traes_3DS_70B2A193E.6	zinc induced facilitator-like 2 LENGTH=484	1.178	0.5	0.576	0.408
Traes_2BL_64BD73A7C.1	Pentatricopeptide repeat-containing protein	0.966	0.612	0.583	0.408
Traes_7BL_91E996D71.18	cysteine synthase D2 LENGTH=323	0.771	0.633	0.59	0.408
Traes_7DL_A58470942.21	Pentatricopeptide repeat-containing protein	0.413	0.78	0.593	0.408
Traes_5AL_2D1DD96ED.5	Mediator of RNA polymerase II transcription subunit 20a	1.546	1.85	0.596	0.408
Traes_2AS_006348058.12	Peptide chain release factor 2 LENGTH=482	0.656	0.748	0.611	0.408
Traes_2BS_A92244460.4	ATP-dependent DNA helicase PcrA	0.546	0.591	0.616	0.408
Traes_5BL_16E2C48B8.1	early nodulin-like protein 14 LENGTH=182	0.986	0.768	0.616	0.408
Traes_2AL_D3D671F67.3	beta glucosidase 13 LENGTH=507	0.305	0.705	0.618	0.408
Traes_6DS_9E13FEA61.4	Eukaryotic initiation factor 4A (ATP-dependent RNA helicase eIF4A) n=2 Tax=Trebouxiophyceae RepID=E1ZM95_CHLVA	0.652	0.492	0.624	0.408
Traes_7DL_28F6E444C.3	Alpha-L-fucosidase 2	0.244	0.616	0.677	0.408
Traes_1DL_528476008.4	Pentatricopeptide repeat-containing protein	0.534	0.836	0.68	0.408
Traes_7DL_CBE55F38C.18	UPI000234FB3C related cluster n=1 Tax=unknown RepID=UPI000234FB3C	0.897	0.323	0.691	0.408
Traes_1AL_97A25D0F6.8	Ubiquitin carboxyl-terminal hydrolase 12	1.018	0.293	0.748	0.408
Traes_5AL_26B44A7A7.5	60 kDa chaperonin 1	1.281	0.402	0.756	0.408
Traes_3DL_79FECEC16.5	RECA homolog 3 LENGTH=389	0.679	0.906	0.756	0.408
Traes_2AL_C9A69DBA9.1	Malate dehydrogenase	0.848	0.633	0.761	0.408
Traes_4AS_00A947384.3	unknown protein; BEST Arabidopsis thaliana protein match is: unknown protein . LENGTH=449	1.042	0.812	0.785	0.408
Traes_3DS_910415CA8.1	ubiquitin-conjugating enzyme 23 LENGTH=1102	0.352	1.077	0.799	0.408
Traes_5AL_8F5E57430.4	Vesicular glutamate transporter 3	0.477	0.729	0.832	0.408
Traes_2BL_A687959FB.8	phototropin 2 LENGTH=915	0.521	0.65	0.953	0.408
Traes_7AL_AF0405238.2	post-illumination chlorophyll fluorescence increase LENGTH=268	0.789	1.732	1.083	0.408
Traes_4AL_50918719B.7	Protein kinase superfamily protein LENGTH=410	0.982	1.441	1.1	0.408
Traes_1BL_8C2AE102F.4	Translation initiation factor IF-2	1.322	0.865	1.303	0.408
Traes_7DS_C1DCFDA6D.7	U-box domain-containing protein LENGTH=400	0.475	1.052	1.474	0.408
Traes_6AS_15ABF3B3E1.1	nicotianamine synthase 3 LENGTH=320	0.946	1.57	1.958	0.408
Traes_2BS_360437C18.1	Protein of unknown function (DUF630 and DUF632) LENGTH=953	2.397	2.19	2.45	0.408
Traes_4BL_80E33158E.5	LAG1 longevity assurance homolog 3 LENGTH=308	0.75	0.531	0.514	0.409
Traes_5AL_4678B3E3A.8	Pentatricopeptide repeat-containing protein	0.562	0.694	0.534	0.409
Traes_2BS_9163D91F4.25	glutamate dehydrogenase 3 LENGTH=411	0.832	0.705	0.568	0.409
Traes_7AL_EB6ADD89A.29	protein serine/threonine kinases;protein tyrosine kinases;ATP binding;protein kinases LENGTH=1639	0.682	0.655	0.604	0.409
Traes_1DS_A373E79EA.6	Protein kinase superfamily protein LENGTH=462	0.85	0.729	0.605	0.409
Traes_2AL_9EB42E6F3.6	Sec14p-like phosphatidylinositol transfer family protein LENGTH=554	0.493	0.603	0.625	0.409
Traes_5AL_B925FC757.5	Cation/calcium exchanger 5	0.993	1.127	0.651	0.409
Traes_4AL_C43A8327A.9	ankyrin repeat family protein LENGTH=456	0.394	0.423	0.741	0.409
Traes_1DL_099BB52C8.5	Energy-coupling factor transporter transmembrane protein EcfT	0.829	1.033	0.741	0.409
Traes_4BL_5DC1FA83D.12	Protein WEAK CHLOROPLAST MOVEMENT UNDER BLUE LIGHT 1	0.41	0.493	0.186	0.41
Traes_1AL_24185F4B6.4	26S proteasome non-ATPase regulatory subunit 1 homolog A	0.627	0.653	0.496	0.41
Traes_1DL_206AA4253.2	TATA box-binding protein-associated factor RNA polymerase I subunit B	1.166	0.976	0.757	0.41
Traes_2DS_1CB7816A4.1	Cysteine-rich receptor-like protein kinase 15	0.544	0.878	0.867	0.41
Traes_2BL_52D693373.5	Plant protein of unknown function (DUF639) LENGTH=730	0.729	0.61	0.301	0.411
Traes_2DL_E17A1BB12.3	actin-related protein 6 LENGTH=421	0.841	0.541	0.308	0.411
Traes_4BS_6FD4DB601.15	major facilitator transporter n=1 Tax=Pseudomonas sp. S9 RepID=UPI00025575AE	0.728	0.814	0.315	0.411
Traes_2DS_1E5B4D14C.6	histone acetyltransferase of the CBP family 1 LENGTH=1741	1.058	0.835	0.32	0.411
Traes_5BL_CC991AF54.6	ATP-dependent RNA helicase, mitochondrial (SUV3) LENGTH=571	0.981	0.448	0.372	0.411
Traes_7BL_8802F6210.6	PAP-associated domain-containing protein 5	0.878	0.773	0.4	0.411
Traes_4AL_0AB210B82.1	Pentatricopeptide repeat (PPR) superfamily protein LENGTH=458	1.556	0.983	0.424	0.411
Traes_7BL_66478C383.7	Dolichyl-diphosphooligosaccharide--protein glycosyltransferase subunit DAD1	1.207	1.294	0.431	0.411
Traes_5BL_2C77A04C2.2	FAR1-related sequence 5 LENGTH=788	1.261	0.69	0.485	0.411
Traes_7DL_5300B0F40.22	PAP-associated domain-containing protein 5	0.61	0.42	0.489	0.411
Traes_4DS_3E4748773.3	Zinc finger CCCH domain-containing protein 22	0.486	0.375	0.548	0.411
Traes_1AL_967652022.3	NB-ARC domain containing protein, expressed n=4 Tax=Oryza sativa subsp. japonica RepID=Q8W5N5_ORYSJ	0.581	0.896	0.55	0.411
Traes_2DS_6CD8340F8.3	Core-2/I-branching beta-1,6-N-acetylglucosaminyltransferase family protein LENGTH=362	0.305	0.742	0.56	0.411
Traes_1DS_FFC3A3686.5	ATP-dependent DNA helicase Q-like 3	0.433	0.956	0.57	0.411
Traes_4AS_9CE0842A8.1	Protein of unknown function (DUF3464) LENGTH=214	0.319	0.768	0.572	0.411
Traes_1AL_00E8CE811.4	E3 ubiquitin-protein ligase sina	0.778	0.823	0.572	0.411
Traes_3AL_3DBA1DA98.11	Succinate dehydrogenase flavoprotein subunit	0.619	0.374	0.575	0.411
Traes_5DL_36EA2ED14.1	WD repeat-containing protein 44	0.699	0.372	0.58	0.411
Traes_4DS_5E016CDB7.57	protein n=3 Tax=Oryza RepID=Q6Z6L4_ORYSJ	1.102	0.5	0.584	0.411
Traes_2AL_FD568AF40.5	unknown protein; FUNCTIONS IN: molecular_function unknown; INVOLVED IN: biological_process unknown; LOCATED IN: chloroplast thylakoid membrane, chloroplast, chloroplast envelope; EXPRESSED IN: 24 plant structures; EXPRESSED DURING: 13 growth stages; Has 30201 Blast hits to 17322 proteins in 780 species: Archae - 12; Bacteria - 1396; Metazoa - 17338; Fungi - 3422; Plants - 5037; Viruses - 0; Other…	1.131	1.725	0.597	0.411
Traes_1AL_A19D9321E.7	electron-transfer flavoprotein:ubiquinone oxidoreductase LENGTH=633	0.752	0.617	0.604	0.411
Traes_6AL_5A3E5FBBD.20	Pentatricopeptide repeat-containing protein	0.633	0.812	0.605	0.411
Traes_2DL_6523CB8291.1	Disease resistance protein RGA2 n=1 Tax=Aegilops tauschii RepID=R7WAI2_AEGTA	0.71	0.353	0.621	0.411
Traes_5BS_804E3DD2A.4	Tuftelin-interacting protein 11	0.495	0.603	0.628	0.411
Traes_7DS_1DD0D02E7.6	Pentatricopeptide repeat-containing protein	0.776	0.508	0.638	0.411
Traes_1DS_AEA3EFCDB.3	protein n=1 Tax=Oryza sativa subsp. japonica RepID=Q6EPC5_ORYSJ	0.928	0.808	0.65	0.411
Traes_3AL_A53327264.2	Glucan endo-1,3-beta-glucosidase	0.936	0.827	0.661	0.411
Traes_4DL_29A136781.2	Transcription factor bHLH62	0.675	0.602	0.663	0.411
Traes_3DL_D784E9E04.2	Protein kinase superfamily protein LENGTH=372	0.298	0.683	0.672	0.411
Traes_6BS_D07E7C577.4	RNA polymerase I specific transcription initiation factor RRN3 protein LENGTH=613	0.882	0.664	0.675	0.411
Traes_4BS_94CA610E9.21	E3 ubiquitin-protein ligase UPL7	0.855	0.534	0.677	0.411
Traes_4BL_CD3D0F2B4.3	Phosphatidylinositol N-acetylglucosaminyltransferase subunit P	0.848	0.776	0.714	0.411
Traes_3DL_4821A99F8.1	Expressed protein n=2 Tax=Oryza sativa RepID=Q2R153_ORYSJ	0.175	0.642	0.815	0.411
Traes_4DS_D26240C48.12	Unknown protein	1.158	0.86	0.821	0.411
Traes_7DL_D99F89DEC.19	GDSL esterase/lipase	0.505	0.249	0.824	0.411
Traes_7BS_0A9C9EA1B.2	multipolar spindle 1 LENGTH=385	1.554	0.307	0.838	0.411
Traes_2AL_6C8E334CE1.4	Ubiquitin carboxyl-terminal hydrolase family protein LENGTH=418	0.451	0.72	0.884	0.411
Traes_2DL_7DC730A67.2	UPI000234F09C related cluster n=1 Tax=unknown RepID=UPI000234F09C	0.882	0.44	0.902	0.411
Traes_4DL_2DBB27DDD.7	CRT (chloroquine-resistance transporter)-like transporter 2 LENGTH=431	0.79	0.609	0.992	0.411
Traes_1AL_A9D90A3D3.10	receptor kinase 2 LENGTH=847	0.938	0.758	1.078	0.411
Traes_3B_59964823F.13	Calcium-independent phospholipase A2-gamma n=1 Tax=Triticum urartu RepID=M8A6N3_TRIUA	1.475	0.827	1.085	0.411
Traes_1BL_BED7D477C.6	Mitochondrial substrate carrier family protein LENGTH=478	0.663	1.483	1.284	0.411
Traes_3DL_9E676F793.4	Indole-3-glycerol phosphate synthase	1.747	0.956	1.394	0.411
Traes_3B_95F1E596F.1	Unknown protein	0.722	0.915	1.686	0.411
Traes_3AS_99368CA0E.15	Protein PLANT CADMIUM RESISTANCE 10	2.342	1.395	1.847	0.411
Traes_7AS_63A57C3B7.6	Zinc finger protein VAR3, chloroplastic n=1 Tax=Triticum urartu RepID=M7ZXK3_TRIUA	0.896	2.793	2.044	0.411
Traes_5DS_3EE830A43.9	telomere repeat binding factor 1 LENGTH=300	1.156	1.888	2.363	0.411
Traes_4BL_5B565FA50.2	UPI0002B48B20 related cluster n=2 Tax=unknown RepID=UPI0002B48B20	0.757	0.761	0.272	0.412
Traes_2AS_45A0E50BF.3	Aminotransferase-like, plant mobile domain family protein LENGTH=667	0.553	0.38	0.507	0.412
Traes_2AL_09CBB6A86.3	UPI000234FDBA related cluster n=1 Tax=unknown RepID=UPI000234FDBA	0.444	0.768	0.636	0.412
Traes_3B_CA706317E.1	Disease resistance protein RGA2	1.235	0.658	0.694	0.412
Traes_3DL_0253F1D11.5	Lipid A export ATP-binding/permease protein MsbA	0.713	0.537	0.7	0.412
Traes_7DS_043F7ABB5.2	Phosphate transporter PHO1-3	0.796	0.522	0.726	0.412
Traes_5AL_AA08CC186.2	unknown protein; FUNCTIONS IN: molecular_function unknown; INVOLVED IN: biological_process unknown; EXPRESSED IN: 22 plant structures; EXPRESSED DURING: 13 growth stages; Has 30201 Blast hits to 17322 proteins in 780 species: Archae - 12; Bacteria - 1396; Metazoa - 17338; Fungi - 3422; Plants - 5037; Viruses - 0; Other Eukaryotes - 2996 (source: NCBI BLink). LENGTH=293	1.515	0.323	0.808	0.412
Traes_7DS_C1DCFDA6D.6	U-box domain-containing protein LENGTH=400	1.353	1.379	0.808	0.412
Traes_6DL_336483178.3	methionine aminopeptidase 1D LENGTH=350	0.992	1.068	0.941	0.412
Traes_4BL_F3313D3D9.6	Chromodomain-helicase-DNA-binding protein 1-like	1.228	0.682	1.287	0.412
Traes_6AS_EAE7F2FC4.5	Pentatricopeptide repeat-containing protein	0.628	0.339	0.213	0.413
Traes_7DL_5DF358135.11	Diphosphomevalonate decarboxylase	0.324	0.319	0.274	0.413
Traes_7DL_67A7A5859.5	Pentatricopeptide repeat-containing protein	0.707	0.545	0.274	0.413
Traes_1DS_0968BAC9A.1	HXXXD-type acyl-transferase family protein LENGTH=426	0.482	0.276	0.288	0.413
Traes_5DL_2968954BC.2	Pentatricopeptide repeat-containing protein	0.343	0.577	0.289	0.413
Traes_2BL_2FFF890AA.2	Leucine-rich repeat receptor-like protein kinase family protein LENGTH=1045	0.695	0.525	0.294	0.413
Traes_7BL_2264A26D1.1	Xanthine dehydrogenase/oxidase	0.673	0.335	0.304	0.413
Traes_2AL_2E0E5D433.1	Vacuolar sorting protein 9 (VPS9) domain LENGTH=712	0.633	0.8	0.342	0.413
Traes_2BL_920F2EC33.1	alpha/beta-Hydrolases superfamily protein LENGTH=239	0.936	0.243	0.376	0.413
Traes_1DL_70725EF89.2	peptide chain release factor, putative LENGTH=406	0.595	0.427	0.395	0.413
Traes_1AL_B5E708C85.1	Cell number regulator 6	0.593	0.554	0.405	0.413
Traes_6BL_FB874195D.1	UDP-Glycosyltransferase superfamily protein LENGTH=489	0.953	0.198	0.421	0.413
Traes_4BS_B36D53E8B.2	cationic amino acid transporter 2 LENGTH=635	0.278	0.64	0.434	0.413
Traes_6BL_99361B2E9.5	Pentatricopeptide repeat-containing protein	0.728	0.89	0.447	0.413
Traes_5AL_D0E9F6CAC.6	fatty acid hydroxylase 1 LENGTH=237	0.414	0.515	0.458	0.413
Traes_2BS_24FAD31B8.3	calcium-dependent protein kinase 14 LENGTH=530	1.157	0.768	0.464	0.413
Traes_3AL_41AC2099E.4	NAC domain protein,	0.388	0.313	0.49	0.413
Traes_1AS_ACB6DAF3A.6	Phosphatidylinositide phosphatase SAC1	0.652	0.755	0.493	0.413
Traes_6AL_9C36CBEFA.5	n=1 Tax=Oryza sativa subsp. japonica RepID=Q7XVF1_ORYSJ	0.658	0.486	0.495	0.413
Traes_5BS_DBEA2794C.7	Cyclin A2;4 LENGTH=461	0.473	0.346	0.52	0.413
Traes_3B_64947A4B9.5	RNA polymerase-associated RTF1-like protein n=2 Tax=Triticeae RepID=M8C020_AEGTA	0.485	0.612	0.522	0.413
Traes_5AL_FA3033A40.13	calcium-transporting ATPase, putative LENGTH=1049	0.744	0.647	0.528	0.413
Traes_5AL_271B17F29.1	Guanylate-binding family protein LENGTH=602	0.524	0.711	0.532	0.413
Traes_3AL_24752A53F.3	Pentatricopeptide repeat-containing protein	0.557	0.65	0.552	0.413
Traes_6BS_E71FD70EE1.4	Mitochondrial transcription termination factor family protein LENGTH=405	0.558	0.656	0.562	0.413
Traes_1DL_16135C990.1	unknown protein; BEST Arabidopsis thaliana protein match is: unknown protein . LENGTH=471	0.725	0.662	0.564	0.413
Traes_4BS_B60C8930B.2	alpha/beta-Hydrolases superfamily protein LENGTH=344	0.846	0.782	0.57	0.413
Traes_6AL_CDE19196B.10	LUC7 related protein LENGTH=404	0.656	0.843	0.577	0.413
Traes_1DL_3F4A8E2D6.3	Protein TIC110, chloroplastic	0.216	0.321	0.585	0.413
Traes_7BS_5ABB5EF22.17	UPI00032A6B5F related cluster n=1 Tax=unknown RepID=UPI00032A6B5F	0.719	1.319	0.604	0.413
[truncated: 216,154+ more rows]

## Sheet: 1B-OKU_Ta_1AL_RPKM_no 0s+51
S1B Table. Coding sequence-based gene IDs having total RPKM values >51
Name	Annotation	Control RPKM	Pn RPKM	Pt RPKM	Pn+Pt RPKM	Total RPKM
Traes_4BL_1C570A289.1	Microtubule-associated protein 70-4	13.815	13.004	11.346	12.838	51.003
Traes_4DS_B45CD7A20.3	RING/FYVE/PHD zinc finger superfamily protein LENGTH=288	11.024	14.916	13.569	11.498	51.007
Traes_5BL_F2193F0FA.1	Inhibitor of growth protein 4	12.312	14.356	12.209	12.134	51.011
Traes_2BS_76FEB367C.2	Adenine nucleotide alpha hydrolases-like superfamily protein LENGTH=162	10.905	15.448	11.742	12.919	51.014
Traes_1AL_7A4E7326F.1	NAD(P)-binding Rossmann-fold superfamily protein LENGTH=301	11.622	13.761	13.246	12.385	51.014
Traes_6DS_8921D3DEB.1	Chaperone protein dnaJ 6	11.62	12.848	12.599	13.948	51.015
Traes_5DL_EF1C26105.3	cysteine synthase C1 LENGTH=368	12.607	13.467	12.439	12.502	51.015
Traes_1BL_C86F8C02A.2	60S ribosomal protein L37a	15.904	12.872	10.505	11.738	51.019
Traes_2DL_A2092E8B2.7	glycolipid transfer protein 2 LENGTH=223	9.286	12.704	13.738	15.295	51.023
Traes_4DS_93C31924A.1	Transmembrane 9 superfamily member 3	13.831	13.219	13.634	10.342	51.026
Traes_4AL_E748E3D52.1	Trafficking protein particle complex subunit 5	13.23	15.522	10.363	11.918	51.033
Traes_7DS_082D4840B.1	Unknown protein	14.616	14.58	12.126	9.712	51.034
Traes_5DS_644B8CDD5.1	C-8,7 sterol isomerase LENGTH=223	8.651	12.322	9.999	20.065	51.037
Traes_7DL_89CA6CBD6.2	BEST Arabidopsis thaliana protein match is: kinectin-related . LENGTH=338	10.912	13.177	13.37	13.58	51.039
Traes_2DL_D17DCB9CB.2	Ras-related protein Rab-2-B	10.284	13.401	13.905	13.449	51.039
Traes_2DL_682D84924.3	Outer arm dynein light chain 1 protein LENGTH=1708	13.784	13.694	12.744	10.817	51.039
Traes_1AS_EADB6A2A0.1	Auxin-responsive protein IAA15	11.366	10.735	12.079	16.864	51.044
Traes_2BS_9D77461D8.1	Protein kinase superfamily protein LENGTH=343	12.814	11.486	11.73	15.014	51.044
Traes_1AL_ED72E167A.4	alpha-galactosidase 2 LENGTH=396	13.009	11.339	12.015	14.684	51.047
Traes_6BL_3430205E8.5	Alpha-aminoadipic semialdehyde synthase	13.084	12.124	12.13	13.711	51.049
Traes_3AS_CBB5F7EB6.2	Heavy metal-associated domain containing protein n=2 Tax=Oryza sativa RepID=Q84TS2_ORYSJ	10.924	13.575	12.082	14.47	51.051
Traes_1AL_E37C3AA91.1	Peroxisomal membrane protein PEX14	11.548	11.308	13.766	14.433	51.055
Traes_7BL_9B64DB4A7.4	T-complex protein 1 subunit gamma	12.145	12.932	12.649	13.33	51.056
Traes_5AL_3E4A18D36.1	UPI0001985923 related cluster n=1 Tax=unknown RepID=UPI0001985923	13.201	12.451	12.003	13.406	51.061
Traes_7DS_840864F27.1	Serine/threonine-protein kinase HT1 n=1 Tax=Aegilops tauschii RepID=M8CW88_AEGTA	14.881	11.35	13.004	11.828	51.063
Traes_4BL_F858A2E97.1	Cytochrome P450 superfamily protein LENGTH=513	10.778	13.938	13.895	12.456	51.067
Traes_4BS_6020E30BF.8	4-hydroxy-3-methylbut-2-enyl diphosphate reductase LENGTH=466	11.403	14.205	15.456	10.007	51.071
Traes_4BL_5370E1E38.2	ADP-ribosylation factor GTPase-activating protein 1	12.976	13.422	12.083	12.593	51.074
Traes_1AL_4F69555EE.2	complex 1 family protein / LVR family protein LENGTH=106	12.191	13.638	12.932	12.313	51.074
Traes_6AL_E08761C9F.1	formin 8 LENGTH=760	13.713	14.595	12.279	10.491	51.078
Traes_1AL_399C1DBF5.4	Tubby-like F-box protein 8	11.388	12.43	13.247	14.015	51.08
Traes_5BL_B291D258F.1	(P)ppGpp synthetase I (GTP pyrophosphokinase), SpoT/RelA n=2 Tax=Nostocaceae RepID=D4TG52_9NOST	14.366	14.118	10.196	12.4	51.08
Traes_5AL_42D382466.1	PPPDE putative thiol peptidase family protein LENGTH=245	12.283	12.903	12.298	13.605	51.089
Traes_3DS_7CBDEA82A.1	Thioredoxin superfamily protein LENGTH=253	10.801	14.176	13.494	12.629	51.1
Traes_3AL_9FC82F434.1	Conserved oligomeric Golgi complex subunit 1	13.371	12.279	12.911	12.539	51.1
Traes_4AL_DF6BEB17A.1	RING/FYVE/PHD zinc finger superfamily protein LENGTH=288	11.763	14.284	11.931	13.126	51.104
Traes_7DL_8F7D7C0E2.4	Protein kinase superfamily protein LENGTH=577	13.477	11.917	12.86	12.85	51.104
Traes_1AL_A4AD064F9.1	glucan endo-1,3-beta-glucosidase-like protein 3 LENGTH=194	15.3	13.394	13.808	8.602	51.104
Traes_6BS_460FEFBF9.2	UPI000234FEAB related cluster n=1 Tax=unknown RepID=UPI000234FEAB	11.684	14.045	14.471	10.905	51.105
Traes_5AL_B462691D7.2	threonine aldolase 1 LENGTH=358	10.751	12.136	12.817	15.405	51.109
Traes_1DS_31913486E.4	Protein kinase superfamily protein LENGTH=409	13.521	12.17	12.18	13.239	51.11
Traes_2DL_979683DCA.1	n=4 Tax=Oryza RepID=Q7XTE5_ORYSJ	13.312	15.044	10.141	12.622	51.119
Traes_7DS_485E7E61C.4	Glucose-6-phosphate/phosphate translocator 2, chloroplastic	11.909	12.44	14.622	12.158	51.129
Traes_5DL_FAD14F008.2	aldose 1-epimerase family protein LENGTH=306	11.489	14.964	13.505	11.173	51.131
Traes_4DL_7D5AF81A6.4	eukaryotic translation initiation factor 2 beta subunit LENGTH=268	13.886	11.563	11.643	14.04	51.132
Traes_2DL_4AA8E1AA9.2	Peroxiredoxin-2	9.797	15.046	9.635	16.655	51.133
Traes_5BL_0DF672776.1	Glutathione S-transferase family protein LENGTH=227	11.058	12.744	16.346	10.986	51.134
Traes_5DL_EF1C26105.4	cysteine synthase C1 LENGTH=368	14.274	12.289	10.922	13.655	51.14
Traes_5DL_ABE67F1AD.2	lon protease 2 LENGTH=888	12.7	12.347	12.535	13.561	51.143
Traes_4BL_8981249AA.2	Small nuclear ribonucleoprotein family protein LENGTH=131	12	10.982	17.226	10.936	51.144
Traes_4BS_7C5E57EDB.3	UPI000234E304 related cluster n=1 Tax=unknown RepID=UPI000234E304	9.831	14.041	15.956	11.317	51.145
Traes_3DS_490538BB0.1	50S ribosomal protein L3	13.025	7.893	13.637	16.591	51.146
Traes_2AL_77B172DB2.4	RNA-binding (RRM/RBD/RNP motifs) family protein LENGTH=405	12.81	13.334	13.53	11.474	51.148
Traes_2DL_C2A5DAC13.1	Small nuclear ribonucleoprotein family protein LENGTH=128	11.506	12.781	11.489	15.375	51.151
Traes_7DL_3CFC9FA82.1	monodehydroascorbate reductase 6 LENGTH=493	12.618	12.895	12.722	12.917	51.152
Traes_4BL_906CE3FD5.5	CTC-interacting domain 7 LENGTH=567	12.135	14.93	12.229	11.862	51.156
Traes_3B_8BF889816.2	n=2 Tax=Oryza sativa RepID=Q7XNP7_ORYSJ	14.732	11.452	13.691	11.281	51.156
Traes_2DL_30A76D312.1	U3 small nucleolar ribonucleoprotein protein IMP3	13.828	14.494	12.357	10.477	51.156
Traes_7AS_8344D4F43.1	Aquaporin-like superfamily protein LENGTH=268	11.012	13.499	11.989	14.658	51.158
Traes_5BS_CC2EDD419.1	Rf2 protein n=4 Tax=Oryza RepID=F1SZ42_ORYSJ	13.61	12.851	12.153	12.544	51.158
Traes_5DL_34595A8CC.2	Protein kinase family protein LENGTH=433	11.091	14.725	14.657	10.689	51.162
Traes_4AL_FAB289E82.2	Acyl-coenzyme A oxidase 3	11.81	12.045	14.788	12.524	51.167
Traes_1AL_403F4A486.1	Protein phosphatase 2C family protein LENGTH=420	12.943	12.289	12.984	12.951	51.167
Traes_3AS_90F96442F.1	Reticulon family protein LENGTH=255	13.107	11.877	13.024	13.159	51.167
Traes_5BS_F128385EB.1	calcineurin B-like 3 LENGTH=230	12.01	11.736	12.211	15.212	51.169
Traes_7AS_07B06D6C3.4	Protein kinase superfamily protein LENGTH=453	13.1	14.482	10.324	13.267	51.173
Traes_3B_2D64F3CE6.1	Small nuclear ribonucleoprotein family protein LENGTH=109	10.643	14.058	14.452	12.021	51.174
Traes_2DL_D2D0D127F.1	n=3 Tax=Oryza sativa RepID=Q7FAG5_ORYSJ	10.654	11.636	16.109	12.776	51.175
Traes_2DL_1AC533055.1	Plant protein of unknown function (DUF827) LENGTH=1345	13.314	13.217	13.07	11.576	51.177
Traes_1AS_488596E82.3	Chaperone protein dnaJ 2	14.941	11.97	12.009	12.258	51.178
Traes_2AS_B1B372658.3	bZIP transcription factor family protein LENGTH=330	13.267	12.611	11.4	13.901	51.179
Traes_5BL_808FF9377.2	Mitochondrial Rho GTPase 1	13.921	11.769	13.072	12.419	51.181
Traes_1BL_092DFE276.2	Peroxidase superfamily protein LENGTH=326	11.291	12.909	14.387	12.602	51.189
Traes_2DL_DAAE7AFAF.4	UDP-N-acetylglucosamine pyrophosphorylase	13.063	12.336	12.612	13.18	51.191
Traes_7AS_3D4456877.2	Proline-rich cell wall protein-like n=3 Tax=Andropogoneae RepID=B6TN35_MAIZE	14.707	9.395	13.175	13.919	51.196
Traes_4DL_3E14ABEFD.2	eukaryotic translation initiation factor 2 alpha subunit LENGTH=344	13.211	12.74	12.676	12.569	51.196
Traes_3B_BB21F29BA.1	Tetratricopeptide repeat protein 5	12.094	14.033	10.59	14.483	51.2
Traes_7AS_48F030E21.2	Oxysterol-binding protein-related protein 4C	13.876	12.528	12.245	12.552	51.201
Traes_1AL_247316C21.1	Coatomer subunit zeta-1	13.288	12.669	12.92	12.326	51.203
Traes_3DS_4885C4A65.1	Ubiquitin carboxyl-terminal hydrolase 14	12.484	11.046	14.411	13.265	51.206
Traes_1AL_BAAF4391C.3	Histone superfamily protein LENGTH=136	12.325	12.556	13.68	12.646	51.207
Traes_3B_A3524961A.1	Eukaryotic aspartyl protease family protein LENGTH=461	15.773	10.262	15.197	9.975	51.207
Traes_2BS_11EB60656.2	Elongation factor 1-alpha	14.556	12.236	13.048	11.368	51.208
Traes_3B_827165658.3	Protein kinase superfamily protein LENGTH=654	12.746	14.337	12.567	11.561	51.211
Traes_1DS_FDA15FB471.2	Unknown protein	11.277	14.337	11.484	14.114	51.212
Traes_5DL_CAF80DFD8.1	thioredoxin 2 LENGTH=133	11.582	14.008	14.014	11.609	51.213
Traes_6AL_28CCA7F5D.4	3-isopropylmalate dehydratase large subunit	12.506	10.679	13.36	14.67	51.215
Traes_2BS_91D74939B.1	Protein of unknown function (DUF630 and DUF632) LENGTH=775	14.227	14.828	11.189	10.972	51.216
Traes_3AL_231D9596A.3	Protein kinase superfamily protein LENGTH=775	13.548	14.385	11.842	11.445	51.22
Traes_6BL_72872DD7A.5	Tetratricopeptide repeat protein 12	13.635	12.494	14.831	10.267	51.227
Traes_2BS_83728128C.2	Auxin-responsive family protein LENGTH=395	13.054	12.897	11.676	13.602	51.229
Traes_6DS_0EAA42912.1	Unknown protein	11.583	14.615	11.952	13.081	51.231
Traes_5BL_9610E4F60.2	Coatomer subunit zeta-2	11.897	13.842	12.297	13.198	51.234
Traes_2AL_80AA44A25.1	Protein pelota	10.863	15.166	9.912	15.294	51.235
Traes_3DL_CFCA7AA6B.1	Protein kinase superfamily protein LENGTH=525	13.935	13.062	12.003	12.235	51.235
Traes_4DL_916662691.2	Protein of unknown function (DUF3511) LENGTH=116	11.343	15.154	10.573	14.167	51.237
Traes_7AL_EA1DE71E6.3	26S protease regulatory subunit 8	12.511	14.337	11.534	12.86	51.242
Traes_3DS_F12FD0416.1	saposin B domain-containing protein LENGTH=213	11.656	11.627	13.16	14.806	51.249
Traes_1AS_B9AC0C959.1	Mediator of RNA polymerase II transcription subunit 28	12.258	14.437	12.687	11.867	51.249
Traes_3B_D4349F4F6.2	UPI0002C35DAA related cluster n=1 Tax=unknown RepID=UPI0002C35DAA	12.263	13.837	13.162	11.993	51.255
Traes_3AS_6233856C7.2	4-methyl-5(b-hydroxyethyl)-thiazole monophosphate biosynthesis ThiJ n=1 Tax=Desulfotignum phosphitoxidans DSM 13687 RepID=UPI0003285EDC	12.734	12.148	12.581	13.795	51.258
Traes_3DL_4EF2BFCFA.2	MACPF domain-containing protein	14.692	13.28	14.484	8.805	51.261
Traes_4DL_9264FDAD8.4	Cystathionine gamma-lyase	11.757	13.592	12.874	13.039	51.262
Traes_4AL_F70256184.1	G-type lectin S-receptor-like serine/threonine-protein kinase	12.866	11.157	12.824	14.416	51.263
Traes_3AL_20BAF937E.4	NAD-dependent epimerase/dehydratase n=2 Tax=Burkholderia RepID=B1G547_9BURK	14.554	12.744	13.679	10.29	51.267
Traes_4AS_FD9FAE3D8.2	Galactosylgalactosylxylosylprotein 3-beta-glucuronosyltransferase P	9.303	16.727	11.757	13.484	51.271
Traes_2DS_82E5468C9.3	Developmentally-regulated GTP-binding protein 1 homolog	14.258	12.955	13.458	10.601	51.272
Traes_4AS_70DF607CC.4	WRKY DNA-binding protein 46 LENGTH=295	13.481	12.175	12.24	13.377	51.273
Traes_5DS_BDF5CCD6F.4	carotenoid cleavage dioxygenase 1 LENGTH=538	11.818	12.172	14.479	12.805	51.274
Traes_5AL_BCE0E5EB9.1	protein n=4 Tax=Oryza RepID=Q7F8T8_ORYSJ	14.031	12.404	11.388	13.454	51.277
Traes_7DS_0EDF86808.1	mitogen-activated protein kinase 3 LENGTH=370	14.336	13.648	11.864	11.431	51.279
Traes_6DL_92B3B176F.3	Sister chromatid cohesion protein PDS5 homolog A	14.631	12.282	12.254	12.114	51.281
Traes_5BL_0E4378FA1.1	Protein kinase superfamily protein LENGTH=333	13.259	13.644	12.062	12.322	51.287
Traes_1AL_9496844B4.11	Helicase-like protein n=1 Tax=Oryza sativa subsp. japonica RepID=Q5VR06_ORYSJ	12.369	15.948	12.507	10.466	51.29
Traes_1DL_281C17822.3	UPI00032AB5B0 related cluster n=1 Tax=unknown RepID=UPI00032AB5B0	14.954	12.451	10.994	12.893	51.292
Traes_7BS_4FE42A949.5	Chromodomain-helicase-DNA-binding protein 3	12.691	12.404	12.581	13.619	51.295
Traes_6DL_29D1C52F2.1	protein n=3 Tax=Oryza RepID=Q6K714_ORYSJ	14.465	12.003	10.993	13.838	51.299
Traes_7BS_EC453C646.5	ABC transporter G family member 39	13.309	10.753	16.231	11.009	51.302
Traes_4DL_459F0A715.2	Filament-like plant protein 4	12.048	12.791	14.164	12.307	51.31
Traes_5AL_A9B3F0AE6.3	60S ribosomal protein L44	14.414	12.369	12.86	11.667	51.31
Traes_2DS_955CDEB0B.2	Receptor expression-enhancing protein 5	11.284	14.55	10.612	14.866	51.312
Traes_4AL_6AC76F7EE.1	RNA-binding protein 34	13.717	13.304	13.209	11.082	51.312
Traes_4DS_1E47439C6.1	calcium-dependent protein kinase 2 LENGTH=495	11.729	13.149	12.318	14.127	51.323
Traes_2AL_57DBE964F.1	gamma-soluble NSF attachment protein LENGTH=291	12.813	11.844	11.708	14.962	51.327
Traes_4DS_FABA6C874.4	Splicing factor U2af large subunit B	13.363	12.307	13.62	12.039	51.329
Traes_5BL_D5F4C9608.1	Bromo-adjacent homology (BAH) domain-containing protein LENGTH=193	11.606	13.523	14.171	12.03	51.33
Traes_1DL_2B11C55B9.2	peroxisomal adenine nucleotide carrier 1 LENGTH=322	13.129	12.407	12.137	13.666	51.339
Traes_2DS_554CD5259.2	Protein kinase family protein LENGTH=433	10.21	17.185	9.835	14.111	51.341
Traes_1DS_486DB7BFE.2	NAD-dependent malic enzyme 1 LENGTH=623	11.404	12.199	12.732	15.008	51.343
Traes_1AS_5C9586342.3	NAD(P)H dehydrogenase (quinone)	12.634	15.918	11.519	11.279	51.35
Traes_5BL_C37854F54.2	Disease resistance protein	14.436	12.854	11.694	12.368	51.352
Traes_4DL_5C0B9E7D7.3	Calmodulin-binding transcription activator 1	14.346	12.7	11.777	12.533	51.356
Traes_1BL_5F5FD0364.1	Glutaredoxin-3	12.775	11.773	13.587	13.223	51.358
Traes_5BL_AEEB6621B.5	UTP--glucose-1-phosphate uridylyltransferase	10.852	11.382	16.438	12.689	51.361
Traes_7DL_8E0F29CAE.1	UPI0002BC966F related cluster n=1 Tax=unknown RepID=UPI0002BC966F	10.627	13.65	14.843	12.241	51.361
Traes_7AL_5A439334C.5	Clathrin light chain protein LENGTH=338	13.361	11.759	11.941	14.3	51.361
Traes_1DL_1D65B5F10.3	peptide transporter 3 LENGTH=582	10.098	9.393	13.673	18.2	51.364
Traes_4DL_91981E83A.1	Ataxin-2 C-terminal region family protein, expressed n=6 Tax=Oryza RepID=Q10QX0_ORYSJ	13.899	13.076	11.919	12.471	51.365
Traes_3DS_286DCD7D7.1	RING-box 1 LENGTH=142	11.938	12.246	13.344	13.838	51.366
Traes_7BL_669F52E39.2	Protein MEMO1	11.68	14.117	11.357	14.216	51.37
Traes_2BS_C51A7FD9A.3	Serine/arginine-rich splicing factor 1	11.893	10.783	14.322	14.38	51.378
Traes_6DL_311F47955.1	Cytochrome b-c1 complex subunit 6	10.244	11.275	12.229	17.631	51.379
Traes_6AL_8519351FB.3	Pre-mRNA-processing protein 45	13.583	11.752	13.207	12.841	51.383
Traes_7DL_86B4ED180.1	Protein of unknown function (DUF668) LENGTH=657	12.66	14.254	10.75	13.722	51.386
Traes_5DL_0327160B7.2	protein n=4 Tax=Oryza RepID=Q7F8T8_ORYSJ	12.814	11.862	12.323	14.387	51.386
Traes_2AL_4D4595F8A.1	U3 small nucleolar ribonucleoprotein protein IMP3	12.849	13.397	11.17	13.97	51.386
Traes_2BS_584CC2068.1	Unknown protein	15.216	15.322	10.923	9.926	51.387
Traes_2BS_D5A97B888.3	Solute carrier family 2, facilitated glucose transporter member 2	14.869	11.321	10.568	14.632	51.39
Traes_5AL_2DE3A8330.1	cinnamoyl coa reductase LENGTH=332	9.051	16.331	11.357	14.652	51.391
Traes_2DL_0F42DC919.2	Methylthioribose kinase 1	11.6	13.072	15.209	11.515	51.396
Traes_7AL_84A71B21D.3	beta glucosidase 40 LENGTH=510	11.264	13.851	12.959	13.33	51.404
Traes_1DS_D99BB5674.1	Macrophage erythroblast attacher	13.318	13.987	12.755	11.345	51.405
Traes_2BS_8B6A1183D.6	UPI000234E9E8 related cluster n=1 Tax=unknown RepID=UPI000234E9E8	10.013	13.992	11.626	15.78	51.411
Traes_3B_50450B9D2.2	Proline--tRNA ligase	11.421	13.134	12.22	14.638	51.413
Traes_2DL_8E1ACF36A1.1	Kelch-like protein 3	13.122	13.944	12.879	11.468	51.413
Traes_7AS_F42F7C775.2	MEI2-like protein 5 LENGTH=800	13.702	12.664	12.252	12.796	51.414
Traes_1BL_805626CBB.1	protein kinase family protein LENGTH=831	11.103	12.085	14.087	14.142	51.417
Traes_1AS_66A759B84.4	Protein EARLY RESPONSIVE TO DEHYDRATION 15	13.313	13.502	8.074	16.529	51.418
Traes_2BS_66FD9E41C.1	Cytochrome P450 superfamily protein LENGTH=512	11.309	12.65	13.774	13.686	51.419
Traes_1AL_FC50A1181.1	Protein kinase superfamily protein LENGTH=285	11.699	12.991	13.592	13.143	51.425
Traes_4AS_6C3949109.1	Membrane-associated progesterone receptor component 2	10.268	14.982	13.285	12.892	51.427
Traes_4BS_F039918C6.1	Syntaxin-61	12.933	13.688	12.195	12.616	51.432
Traes_1DL_069A3790F.1	NADH dehydrogenase [ubiquinone] 1 alpha subcomplex assembly factor 3	13.183	13.891	11.484	12.876	51.434
Traes_5AL_1CD029260.1	tubulin beta-1 chain LENGTH=447	9.12	21.506	9.795	11.019	51.44
Traes_4DL_EE41726EA.2	response regulator 1 LENGTH=690	14.697	12.153	12.042	12.555	51.447
Traes_2BL_E473B6F6E.3	Eukaryotic translation initiation factor isoform 4G-2	15.251	11.798	11.821	12.578	51.448
Traes_4BL_33CC47B5D.1	sugar transporter protein 12 LENGTH=502	12.032	10.713	14.032	14.671	51.448
Traes_2AS_EB431B6B5.2	Ectonucleoside triphosphate diphosphohydrolase 5	12.058	14.16	13.875	11.355	51.448
Traes_2AL_6D683536F.1	UPI0002C31468 related cluster n=1 Tax=unknown RepID=UPI0002C31468	12.892	12.995	11.385	14.179	51.451
Traes_5BL_87CFD581E.2	ubiquitin activating enzyme 2 LENGTH=1077	12.28	11.761	13.167	14.244	51.452
Traes_7BS_85FA8E828.5	Nuclear migration protein nudC	12.642	12.928	11.017	14.865	51.452
Traes_1AL_9B315EE59.2	NAD-dependent malic enzyme 2 LENGTH=607	13.516	11.845	12.571	13.523	51.455
Traes_6DS_CD0D4ECEC.1	Transducin family protein / WD-40 repeat family protein LENGTH=1376	14.68	14.207	14.048	8.526	51.461
Traes_1DL_3140D8325.1	protein n=3 Tax=Oryza RepID=Q9LE46_ORYSJ	11.93	14.832	12.109	12.593	51.464
Traes_5AS_4F6CAD0A8.1	Senescence-associated protein n=3 Tax=Zea mays RepID=B6UEV1_MAIZE	14.552	12.65	10.709	13.553	51.464
Traes_7DS_1DAA0FD56.1	Peroxidase superfamily protein LENGTH=326	9.981	13.427	16.106	11.954	51.468
Traes_7DS_771C3A317.1	BolA-like family protein LENGTH=177	14.088	14.271	13.119	9.99	51.468
Traes_2BS_999F9A579.3	Arf-GAP with GTPase, ANK repeat and PH domain-containing protein 1	13.333	12.763	11.446	13.929	51.471
Traes_5BL_390E20A89.1	protein n=1 Tax=Oryza sativa subsp. japonica RepID=Q0IUH3_ORYSJ	13.896	12.879	11.549	13.148	51.472
Traes_4AL_1AB7E5F8C.5	4-hydroxy-3-methylbut-2-enyl diphosphate reductase LENGTH=466	12.882	12.603	14.77	11.218	51.473
Traes_6AL_03A5B7087.1	permease, cytosine/purines, uracil, thiamine, allantoin family protein LENGTH=599	10.676	12.919	13.745	14.135	51.475
Traes_2BS_EC3C5A358.1	Pyridoxamine 5'-phosphate oxidase family protein LENGTH=392	13.796	10.698	13.319	13.662	51.475
Traes_2AS_163C67BA9.1	time for coffee LENGTH=1555	15.028	12.035	11.697	12.72	51.48
Traes_2DL_740F1CDC4.6	Epsin-2	14.635	12.729	12.605	11.516	51.485
Traes_4DS_D2860A215.1	UBX domain-containing protein 4 n=2 Tax=Triticeae RepID=M8AI76_TRIUA	12.596	14.521	11.654	12.714	51.485
Traes_2BS_9CB52FFC4.5	zeta-carotene desaturase LENGTH=558	12.462	12.616	14.876	11.534	51.488
Traes_3B_D728DCE24.2	Nascent polypeptide-associated complex subunit alpha-like protein n=2 Tax=Triticeae RepID=M7ZW96_TRIUA	13.67	15.272	11.89	10.656	51.488
Traes_3AL_37C86BCBE.6	Transferrin receptor protein 2	13.277	16.167	11.471	10.578	51.493
Traes_3B_CB014C9FF.1	30S ribosomal protein S11	11.395	14.065	13.213	12.821	51.494
Traes_7DS_7E5E07181.3	Leucine-rich receptor-like protein kinase family protein LENGTH=1173	14.235	15.092	11.174	10.993	51.494
Traes_6AL_28CCA7F5D.6	3-isopropylmalate dehydratase large subunit	12.157	14.546	11.872	12.922	51.497
Traes_6BL_32AC50975.1	phosphoenolpyruvate carboxylase 1 LENGTH=967	13.657	13.231	12.584	12.03	51.502
Traes_1AL_BE586F40B.3	F-box/LRR-repeat protein 15	16.661	12.673	11.731	10.439	51.504
Traes_7AS_DB2B4E3DE.1	3-oxoacyl-[acyl-carrier-protein] synthase 2	13.952	12.135	14.112	11.307	51.506
Traes_6AL_41C57BD86.2	Prolyl-tRNA synthetase associated domain-containing protein 1	12.221	13.198	14.209	11.88	51.508
Traes_4BS_195968869.5	Protein transport protein Sec61 subunit beta	12.547	13.792	15.331	9.838	51.508
Traes_4DL_56B3A5D47.1	Naringenin,2-oxoglutarate 3-dioxygenase n=2 Tax=Triticeae RepID=M7YYV8_TRIUA	12.086	12.926	13.759	12.741	51.512
Traes_2BL_FE8093996.2	Tetratricopeptide repeat (TPR)-like superfamily protein LENGTH=492	12.82	13.07	13.582	12.04	51.512
Traes_5AL_385883702.1	Rad23 UV excision repair protein family LENGTH=378	12.481	14.592	12.131	12.309	51.513
Traes_1DL_07D6B6E83.3	tubulin beta chain 2 LENGTH=450	13.158	13.475	12.49	12.39	51.513
Traes_2DL_C2687E8AB.1	purple acid phosphatase 9 LENGTH=651	13.602	13.083	13.239	11.589	51.513
Traes_7DS_CF7992717.1	Embryogenesis transmembrane protein-like n=2 Tax=Oryza sativa RepID=Q5ZA60_ORYSJ	10.489	11.022	12.968	17.036	51.515
Traes_3B_46EA630E4.1	Unknown protein	12.312	9.393	14.724	15.087	51.516
Traes_7BS_F4F29E103.2	unknown protein; FUNCTIONS IN: molecular_function unknown; INVOLVED IN: biological_process unknown; LOCATED IN: membrane; BEST Arabidopsis thaliana protein match is: unknown protein . LENGTH=204	13.233	13.389	12.544	12.351	51.517
Traes_2BL_25B8EFDAB.1	Unknown protein	16.175	13.064	11.823	10.455	51.517
Traes_1DL_D030CE017.1	Ferric-chelate reductase 1 n=1 Tax=Triticum urartu RepID=M7ZJ38_TRIUA	13.582	13.494	12.776	11.667	51.519
Traes_5AS_EBDD25259.2	V-type proton ATPase 16 kDa proteolipid subunit	10.525	14.642	15.172	11.181	51.52
Traes_4DS_442FB1D91.2	HXXXD-type acyl-transferase family protein LENGTH=428	11.355	12.657	14.3	13.212	51.524
Traes_2BS_B222598CE.2	GEM-like protein 1	12.707	13.019	13.594	12.208	51.528
Traes_7BL_9EC5EE4F6.1	Disease resistance protein (CC-NBS-LRR class) family LENGTH=842	14.883	12.315	12.723	11.608	51.529
Traes_3AS_413E4DDF6.1	Zinc finger protein 511	10.692	14.156	12.106	14.576	51.53
Traes_1DS_E89ABDAC6.2	Pyrimidine-specific ribonucleoside hydrolase RihA	12.027	13.336	13.506	12.663	51.532
Traes_4DL_447CDBB85.3	protein kinase 2B LENGTH=426	13.481	15.299	10.975	11.78	51.535
Traes_1BS_D86496196.3	RNA-binding protein 8A-B	14.683	13.615	12.18	11.06	51.538
Traes_1BL_AB3B8444B.2	ATP-dependent Clp protease proteolytic subunit	13.305	13.325	11.949	12.964	51.543
Traes_1AL_F4704A30A.1	Unknown protein	12.028	15.112	12.364	12.039	51.543
Traes_3DL_C8F57899C.3	FAR1-related sequence 1 LENGTH=774	14.886	13.294	12.006	11.36	51.546
Traes_5DL_264309F34.1	10 kDa chaperonin	14.424	11.961	13.51	11.654	51.549
Traes_6DS_FD1509258.4	unknown protein; BEST Arabidopsis thaliana protein match is: unknown protein . LENGTH=191	13.312	14.144	10.656	13.44	51.552
Traes_5DL_C3D011187.3	actin 7 LENGTH=377	13.698	11.196	13.266	13.394	51.554
Traes_7AS_4E944F697.1	U3 small nucleolar ribonucleoprotein protein IMP4	14.047	11.557	14.549	11.401	51.554
Traes_3DL_CB9CA6DF6.3	ATP synthase subunit beta	12.947	13.007	11.341	14.262	51.557
Traes_7AS_040F849A5.1	17.8 kDa class I heat shock protein	15.452	13.837	12.025	10.25	51.564
Traes_4DL_7D5AF81A6.5	eukaryotic translation initiation factor 2 beta subunit LENGTH=268	12.084	12.484	13.993	13.009	51.57
Traes_7DS_99ED89374.1	phosphatidylinositol-4-phosphate 5-kinase family protein LENGTH=1791	15.305	13.636	10.923	11.707	51.571
Traes_1DS_4A2001BAC.1	Chaperone protein dnaJ 10	12.911	13.521	12.171	12.972	51.575
Traes_2DL_3A69DD453.3	L-lactate dehydrogenase [cytochrome]	11.095	14.616	12.873	12.993	51.577
Traes_3DS_DBE9BA748.1	Protein of unknown function (DUF1664) LENGTH=383	12.108	14.276	12.574	12.624	51.582
Traes_3B_CBED2F0C1.1	16.9 kDa class I heat shock protein 2	12.093	15.114	9.774	14.604	51.585
Traes_5BL_FCF62F21B.3	Zinc finger protein CONSTANS-LIKE 3	9.41	13.712	13.803	14.668	51.593
Traes_7AS_E5316198E.1	Cytochrome P450 superfamily protein LENGTH=513	10.495	11.73	15.68	13.69	51.595
Traes_7BS_67ACAF7F4.2	Ubiquitin thioesterase otubain-like	13.24	13.428	11.031	13.896	51.595
Traes_2DL_0BFAAD13F.3	Protein kinase superfamily protein LENGTH=456	13.165	14.126	13.152	11.154	51.597
Traes_7BL_9F1904C9A.1	Potassium transporter family protein LENGTH=781	13.178	11.734	12.477	14.217	51.606
Traes_5AL_13E2DEC48.4	MADS-box transcription factor 14	13.112	12.319	11.122	15.056	51.609
Traes_5BL_7B0ED7548.2	prephenate dehydratase 1 LENGTH=424	12.549	13.852	13.781	11.432	51.614
Traes_4AL_AA1B0B73A.1	E3 ubiquitin-protein ligase RHF2A	10.373	12.705	14.733	13.804	51.615
Traes_5DS_AB49D55A9.3	Heavy metal transport/detoxification superfamily protein LENGTH=587	13.185	11.932	11.202	15.297	51.616
Traes_4AS_05D1CEFD5.2	Pathogenesis-related thaumatin superfamily protein LENGTH=345	12.811	13.721	11.107	13.981	51.62
Traes_2AS_54268422D.1	Unknown protein	11.422	10.896	13.083	16.22	51.621
Traes_3DL_7A1FCF1DE.2	Auxin efflux carrier family protein LENGTH=431	14.289	12.925	12.839	11.581	51.634
Traes_7BS_4306A478C.1	Eukaryotic aspartyl protease family protein LENGTH=583	12.955	11.565	12.582	14.533	51.635
Traes_3AS_0A005B552.2	Eukaryotic translation initiation factor 3 subunit A	14.818	12.114	12.956	11.747	51.635
Traes_4AL_12911033F.3	Ion channel DMI1	13.852	12.895	13.364	11.526	51.637
Traes_2BS_AD6DEB270.1	Phenylalanine ammonia-lyase	8.937	14.723	11.454	16.529	51.643
Traes_7AL_A6429C2D4.1	Protein kinase superfamily protein LENGTH=577	13.412	14.58	12.131	11.522	51.645
Traes_7DL_F40C5C57D.1	Vesicle-associated membrane protein-associated protein A	12.586	11.68	14.589	12.793	51.648
Traes_7BL_E4BC8AB8B.2	ABC transporter G family member 29	13.073	10.999	14.483	13.093	51.648
Traes_5DL_C3D011187.4	actin 7 LENGTH=377	12.886	12.608	13.583	12.575	51.652
Traes_6DL_59ABDD919.3	unknown protein; BEST Arabidopsis thaliana protein match is: unknown protein . LENGTH=235	13.879	14.079	11.802	11.893	51.653
Traes_4DS_B45CD7A20.1	RING/FYVE/PHD zinc finger superfamily protein LENGTH=288	11.252	13.622	11.308	15.474	51.656
Traes_5BL_808FF9377.3	Mitochondrial Rho GTPase 1	12.242	11.58	13.07	14.765	51.657
Traes_5BL_1DDC04E95.1	UPI00032A9149 related cluster n=1 Tax=unknown RepID=UPI00032A9149	13.722	11.638	11.547	14.754	51.661
Traes_6BL_DB59E0A43.1	Uncharacterised conserved protein (UCP012943) LENGTH=359	10.696	13.803	11.128	16.04	51.667
Traes_4AL_A7E5F01FE.2	histidine kinase 3 LENGTH=1036	16.383	12.892	11.749	10.643	51.667
Traes_3AL_3AD6A6E0E.1	IQ-domain 2 LENGTH=461	12.84	11.948	13.831	13.052	51.671
Traes_5BL_BA20DE6DD.1	pirin LENGTH=287	13.997	12.749	10.575	14.35	51.671
Traes_3AS_6505083E0.3	sucrose phosphate synthase 1F LENGTH=1043	14.171	10.548	13.991	12.965	51.675
Traes_1AL_6CC82AADD.2	Splicing factor 3B subunit 5	14.726	10.554	11.711	14.692	51.683
Traes_3B_1CAFB516E.1	Protein kinase superfamily protein LENGTH=425	15.904	15.383	9.981	10.415	51.683
Traes_4BS_F97ED76C3.39	Unknown protein	12.972	15.361	10.33	13.023	51.686
Traes_2AS_B7C8408BF.1	protein n=1 Tax=Oryza sativa subsp. japonica RepID=Q0D5M9_ORYSJ	11.376	13.849	13.038	13.427	51.69
Traes_2DL_7BD6D9C1D.3	Calmodulin-binding protein LENGTH=622	12.703	13.152	13.394	12.446	51.695
Traes_3AS_8BC4FEEDB.1	Poly(U)-binding-splicing factor PUF60	14.264	14.294	8.791	14.355	51.704
Traes_3B_9C0B9A3F6.1	FeS cluster assembly protein SufD	12.698	13.432	14.211	11.367	51.708
Traes_7DS_F16F4AA0F.1	2-oxoglutarate (2OG) and Fe(II)-dependent oxygenase superfamily protein LENGTH=364	14.881	12.891	13.505	10.439	51.716
Traes_2DL_11B2302AA.2	Chaperone protein DnaJ	12.773	12.356	13.236	13.354	51.719
Traes_1DS_826841555.4	arginine/serine-rich splicing factor 35 LENGTH=350	14.521	13.224	12.112	11.863	51.72
Traes_4AL_830C5DA64.2	Succinyl-CoA ligase [ADP-forming] subunit beta	12.87	12.475	14.519	11.858	51.722
Traes_2DS_9E235A057.3	V-type proton ATPase subunit H	13.408	13.077	13.001	12.236	51.722
Traes_7AS_319963623.1	U-box domain-containing protein 40	10.339	15.193	14.683	11.512	51.727
Traes_1DS_EA2AB1859.1	Ras-related protein Rab-25	13.942	12.101	13.756	11.929	51.728
Traes_7DS_4759ECAEF.1	ABC transporter C family member 10	14.705	13.461	13.316	10.25	51.732
Traes_7AL_5C9D36038.1	Peroxidase superfamily protein LENGTH=324	14.244	11.405	11.227	14.859	51.735
Traes_1AL_BB4202556.1	FAD-binding Berberine family protein LENGTH=532	17.91	12.915	9.588	11.324	51.737
Traes_4DL_BC11B1968.1	Mitotic checkpoint protein BUB3	11.785	12.621	14.322	13.01	51.738
Traes_6AL_99D8F22F3.1	expansin B2 LENGTH=273	12.138	14.238	13.966	11.399	51.741
Traes_7BL_9B64DB4A7.2	T-complex protein 1 subunit gamma	12.366	14	13.763	11.616	51.745
Traes_4DS_0521C8ABF.1	bZIP transcription factor family protein LENGTH=481	11.589	14.652	12.957	12.549	51.747
Traes_5DS_1EA8393B0.2	Phosphatidylinositol 3,4,5-trisphosphate 3-phosphatase and dual-specificity protein phosphatase PTEN	14.075	12.555	14.165	10.954	51.749
Traes_5BL_E3904C0B8.2	citrate synthase 2 LENGTH=514	12.923	11.311	13.987	13.529	51.75
Traes_2AL_C59AC8444.2	Calmodulin-binding protein LENGTH=622	12.749	11.7	13.51	13.82	51.779
Traes_5AL_2CDA282711.5	SAUR-like auxin-responsive protein family LENGTH=183	12.963	16.978	9.854	11.984	51.779
Traes_5DL_11A35E16D.7	Plant regulator RWP-RK family protein LENGTH=808	15.625	12.582	11.474	12.099	51.78
Traes_3DL_A91ADA3C7.1	regulatory protein (NPR1) LENGTH=593	10.662	13.551	12.289	15.279	51.781
Traes_3AS_65AFE0153.1	RING/U-box superfamily protein LENGTH=666	14.345	14.565	10.473	12.401	51.784
Traes_6DS_A4316050C.1	AT hook motif DNA-binding family protein LENGTH=411	11.72	14.846	13.065	12.157	51.788
Traes_4DL_01E02A089.2	Kelch-like protein 1	13.284	13.211	12.422	12.877	51.794
Traes_2AL_436D234EE.1	tubby like protein 10 LENGTH=445	14.676	14.264	10.386	12.47	51.796
Traes_4DL_EEC3DE452.1	Homeobox-leucine zipper protein family LENGTH=274	13.808	12.059	11.31	14.623	51.8
Traes_6BS_9226FBE33.1	Peptidase S16, lon domain protein n=5 Tax=Nostocaceae RepID=K9QXW1_NOSS7	13.892	13.674	11.027	13.208	51.801
Traes_3B_EC1C41412.3	UPI00032AB5B0 related cluster n=1 Tax=unknown RepID=UPI00032AB5B0	13.608	11.213	12.558	14.423	51.802
Traes_3AL_113E587D6.2	Protein YIPF6	15.445	11.905	10.328	14.124	51.802
Traes_7BL_246C63025.1	protein n=1 Tax=Oryza sativa subsp. japonica RepID=Q6ASS0_ORYSJ	12.782	13.077	13.794	12.157	51.81
Traes_5BL_57FAA23EE.2	Ankyrin repeat domain-containing protein 2	11.834	14.043	12.966	12.968	51.811
Traes_6BS_ED3820356.4	Hsc70-interacting protein	12.368	12.814	12.824	13.808	51.814
Traes_3DS_73299A991.1	unknown protein; FUNCTIONS IN: molecular_function unknown; INVOLVED IN: biological_process unknown; EXPRESSED IN: 22 plant structures; EXPRESSED DURING: 13 growth stages; Has 53 Blast hits to 53 proteins in 20 species: Archae - 0; Bacteria - 8; Metazoa - 8; Fungi - 0; Plants - 34; Viruses - 0; Other Eukaryotes - 3 (source: NCBI BLink). LENGTH=211	11.952	12.012	12.37	15.486	51.82
Traes_3B_88A72E922.4	signal peptide peptidase LENGTH=344	13.766	12.497	13.579	11.979	51.821
Traes_3DS_D2A54EE71.6	tRNA 2'-phosphotransferase 1	13.571	15.103	11.466	11.691	51.831
Traes_5BL_1D099E868.1	glycine-rich RNA-binding protein 2 LENGTH=158	15.982	12.56	11.892	11.398	51.832
Traes_5BS_F7853DBB6.1	sucrose-phosphatase 1 LENGTH=423	10.4	12.11	15.507	13.817	51.834
Traes_4AS_48684D448.2	U2 small nuclear ribonucleoprotein B LENGTH=232	11.962	13.786	12.339	13.75	51.837
Traes_2BL_7865F8E03.1	lecithin:cholesterol acyltransferase 3 LENGTH=447	11.707	11.994	14.257	13.884	51.842
Traes_7AS_7D807D401.1	Ubiquitin carboxyl-terminal hydrolase 23	13.811	13.733	12.402	11.899	51.845
Traes_4BL_EEB40147B.1	YTH domain family protein 2 n=1 Tax=Triticum urartu RepID=M7Z8H8_TRIUA	17.329	12.487	10.303	11.73	51.849
Traes_3DL_17064B852.3	unknown protein; FUNCTIONS IN: molecular_function unknown; INVOLVED IN: biological_process unknown; LOCATED IN: plasma membrane; EXPRESSED IN: 19 plant structures; EXPRESSED DURING: 11 growth stages; Has 309 Blast hits to 256 proteins in 99 species: Archae - 0; Bacteria - 11; Metazoa - 192; Fungi - 12; Plants - 36; Viruses - 0; Other Eukaryotes - 58 (source: NCBI BLink). LENGTH=1405	17.187	10.809	9.126	14.73	51.852
Traes_1AL_D39C4F23A.2	60S ribosomal protein L36-3	12.457	13.749	12.474	13.173	51.853
Traes_6AS_0E332AE32.2	Hsc70-interacting protein	11.532	13.03	12.992	14.301	51.855
Traes_4AL_29D07D6C3.1	UPI0002B43D20 related cluster n=2 Tax=unknown RepID=UPI0002B43D20	14.346	11.36	12.897	13.252	51.855
Traes_3B_D9FF855C2.2	Expressed protein n=2 Tax=Oryza sativa RepID=Q851B5_ORYSJ	10.856	14.541	12.952	13.507	51.856
Traes_4BL_CE91DFE45.4	60S ribosomal protein L18-3	14.137	14.55	13.628	9.542	51.857
Traes_5AL_852A1474C.1	response regulator 2 LENGTH=664	13.253	13.105	12.751	12.754	51.863
Traes_2BL_A82C980C0.1	Heavy metal transport/detoxification superfamily protein LENGTH=177	11.875	16.055	8.921	15.014	51.865
Traes_3AS_922E17525.2	ubiquitin-conjugating enzyme 20 LENGTH=180	12.979	13.697	12.556	12.64	51.872
Traes_5DS_A9AB6377B.1	Chaperone protein DnaJ	14.059	12.972	12.495	12.351	51.877
Traes_1AS_DF6E8A48B.1	ankyrin repeat-containing protein 2 LENGTH=350	11.587	12.222	10.367	17.703	51.879
Traes_7BL_9ED99FB9E1.2	F-box/LRR-repeat protein 2	12.177	14.542	11.835	13.325	51.879
Traes_5DL_9269C8E24.3	RING/FYVE/PHD zinc finger superfamily protein LENGTH=288	12.325	12.367	14.009	13.189	51.89
Traes_6BL_AFEDF5AE1.5	Acetyl-coenzyme A synthetase	12.678	12.371	13.798	13.043	51.89
Traes_1BL_07C296E67.5	30S ribosomal protein S12	13.113	15.011	13.119	10.649	51.892
Traes_7DS_665A19612.6	Cystinosin homolog	11.276	13.075	13.581	13.96	51.892
Traes_7AS_1FF425026.1	Cytochrome P450 superfamily protein LENGTH=490	10.622	12.532	10.274	18.468	51.896
Traes_1DS_EB7992957.3	UPI00032A610A related cluster n=1 Tax=unknown RepID=UPI00032A610A	11.579	13.401	12.971	13.949	51.9
Traes_7AS_07B06D6C3.2	Protein kinase superfamily protein LENGTH=453	13.177	13.513	12.14	13.075	51.905
Traes_2DS_EE3839C45.2	receptor kinase 1 LENGTH=843	12.774	12.869	13.854	12.409	51.906
Traes_5AL_FC2EA66C1.2	Cytochrome b-c1 complex subunit 6	8.195	13.298	16.953	13.462	51.908
Traes_1AL_E5C3EB7F0.1	RHOMBOID-like protein 14 LENGTH=334	12.158	14.337	13.707	11.706	51.908
Traes_1AL_45AB9EF34.2	tubby like protein 7 LENGTH=379	11.212	15.641	12.583	12.474	51.91
Traes_4DS_0490170D0.1	Cyclin family protein LENGTH=541	13.585	12.807	12.173	13.345	51.91
Traes_6AL_5BFB40DEE.2	germin-like protein 5 LENGTH=219	10.806	16.714	12.568	11.825	51.913
Traes_5AL_CA3CF0003.2	Inhibitor of growth protein 4	12.39	14.725	12.875	11.928	51.918
Traes_3DL_8F17D7E07.5	Dolichyl-diphosphooligosaccharide--protein glycosyltransferase subunit 2	13.921	14.583	13.411	10.004	51.919
Traes_2AL_65782D26E.2	transportin 1 LENGTH=895	13.397	13.466	13.118	11.938	51.919
Traes_2AS_4FE408936.2	DNA-directed RNA polymerases I, II, and III subunit rpabc3	12.647	14.048	11.49	13.736	51.921
Traes_5DS_BDF5CCD6F.3	carotenoid cleavage dioxygenase 1 LENGTH=538	10.478	13.4	15.014	13.033	51.925
Traes_7AS_629EDD6EA.1	Microtubule-associated protein TORTIFOLIA1, putative n=1 Tax=Ricinus communis RepID=B9S2H6_RICCO	11.798	12.14	14.718	13.27	51.926
Traes_5DL_172D87806.1	Gamma-glutamylaminecyclotransferase B	11.717	16.177	12.366	11.667	51.927
Traes_7AL_DE59ED46C.2	Acyl-ACP thioesterase LENGTH=367	16.04	13.661	11.615	10.611	51.927
Traes_1DL_DB75BFD8A.1	Breast carcinoma-amplified sequence 3 homolog	13.996	12.804	11.993	13.135	51.928
Traes_4BL_0708D53D5.1	purple acid phosphatase 27 LENGTH=611	14.041	11.392	12.379	14.116	51.928
Traes_1AL_448761522.1	Major facilitator superfamily protein LENGTH=557	13.588	14.337	13.52	10.484	51.929
Traes_3B_F4851F3E1.3	NADH:cytochrome B5 reductase 1 LENGTH=281	12.009	14.617	11.978	13.328	51.932
Traes_6BS_B23A2B1D8.3	AT hook motif DNA-binding family protein LENGTH=318	11.859	14.294	14.286	11.498	51.937
Traes_5BS_4C0AD2649.2	acyl carrier protein 5 LENGTH=139	13.089	10.52	13.589	14.739	51.937
Traes_1BL_8405346AF.4	Single-stranded nucleic acid binding R3H protein LENGTH=351	14.61	13.333	12.849	11.145	51.937
Traes_7BL_9ED99FB9E1.3	F-box/LRR-repeat protein 2	11.465	14.085	14.247	12.146	51.943
Traes_6AS_2FB24B03E.1	Homeobox protein knotted-1-like 2	14.204	12.827	12.263	12.649	51.943
Traes_4DL_E873342EC.3	UPI00032A77B6 related cluster n=1 Tax=unknown RepID=UPI00032A77B6	13.718	12.638	13.344	12.243	51.943
Traes_2AS_B967C500F.1	Proteasome subunit alpha type-2	11.347	13.727	13.327	13.544	51.945
Traes_3DL_71FAE056C.1	40S ribosomal protein S18	13.318	14.337	13.473	10.819	51.947
Traes_2BS_BD4B57EFE.1	Unknown protein	14.738	10.067	14.951	12.191	51.947
Traes_2BL_84C64DBE2.2	beta glucosidase 40 LENGTH=510	11.677	9.749	14.925	15.599	51.95
Traes_3AL_556B29440.3	DEK domain-containing chromatin associated protein LENGTH=462	14.641	12.197	12.149	12.966	51.953
Traes_1BL_1091D4522.7	Protein DEHYDRATION-INDUCED 19	11.063	14.747	12.849	13.297	51.956
Traes_3AS_DA65363CD.27	25.3 kDa vesicle transport protein	15.041	14.421	12.996	9.501	51.959
Traes_1DL_22F439ED5.3	ADP-ribosylation factor 1 LENGTH=181	12.345	16.375	11.444	11.795	51.959
Traes_2AL_872BEF88D.1	E3 ubiquitin-protein ligase UPL6	12.574	12.696	15.466	11.225	51.961
Traes_6DS_50E0A27BF.1	Histone H2B.2	14.651	14.687	15.187	7.438	51.963
Traes_5BL_E1212466B.2	AP-1 complex subunit sigma-1	11.217	14.017	12.535	14.194	51.963
Traes_2AS_505DF386F.1	formin homolog 6 LENGTH=899	13.184	13.534	13.287	11.962	51.967
Traes_6AS_AFBB715C3.3	histone H2A 7 LENGTH=150	13.752	13.167	14.254	10.794	51.967
Traes_6DL_0D44EDC0E.5	hydroxycinnamoyl-CoA shikimate/quinate hydroxycinnamoyl transferase LENGTH=433	13.216	13.818	11.244	13.69	51.968
Traes_2BL_0AF92756E.5	Importin-7	14.831	11.822	14.507	10.809	51.969
Traes_2AL_81C13DF27.2	Aldo-keto reductase	11.069	9.46	15.738	15.705	51.972
Traes_5BL_05819E27A.1	Formate--tetrahydrofolate ligase	11.389	12.361	13.923	14.3	51.973
Traes_4DS_AFFD88C47.1	65-kDa microtubule-associated protein 6	11.212	11.458	14.49	14.818	51.978
Traes_7BL_8966ED2C7.3	40S ribosomal protein S25-2	11.191	15.532	9.04	16.217	51.98
Traes_1DS_EDBC5757C.4	ferrochelatase 2 LENGTH=522	10.655	12.5	12.921	15.905	51.981
Traes_3B_4C7A16805.1	lipoxygenase 1 LENGTH=859	12.806	12.797	13.982	12.404	51.989
Traes_6DS_D73EF38D7.1	Protein disulfide isomerase-like 1-4	11.299	12.144	14.365	14.183	51.991
Traes_1AL_E12BF1698.2	expansin B2 LENGTH=273	14.399	11.694	12.759	13.153	52.005
Traes_4DL_7937917C3.1	unknown protein; FUNCTIONS IN: molecular_function unknown; INVOLVED IN: biological_process unknown; LOCATED IN: endomembrane system; EXPRESSED IN: 23 plant structures; EXPRESSED DURING: 15 growth stages; Has 30201 Blast hits to 17322 proteins in 780 species: Archae - 12; Bacteria - 1396; Metazoa - 17338; Fungi - 3422; Plants - 5037; Viruses - 0; Other Eukaryotes - 2996 (source: NCBI BLink). LENGT…	12.589	13.427	11.191	14.799	52.006
Traes_3B_1EBDA02AF.6	Protein kinase superfamily protein LENGTH=285	12.723	12.321	12.898	14.065	52.007
Traes_7DS_620A652F3.2	Eukaryotic aspartyl protease family protein LENGTH=583	12.598	13.468	13.531	12.41	52.007
Traes_1AS_8D33AB43B.2	ATP binding cassette subfamily B4 LENGTH=1286	14.112	12.86	13.793	11.244	52.009
Traes_4AS_887399584.1	Aldose reductase	9.649	11.606	15.994	14.762	52.011
Traes_5DS_FB851A705.4	Syntaxin-132	12.252	17.086	9.773	12.9	52.011
Traes_2AS_28EEA5BBC.1	PHD finger protein ALFIN-LIKE 9	11.682	17.307	11.348	11.675	52.012
Traes_2AS_F5EC4CAB6.1	endoribonuclease L-PSP family protein LENGTH=187	15.483	13.993	12.742	9.795	52.013
Traes_5BL_2218E73E9.40	CTP synthase family protein LENGTH=591	15.852	11.844	11.48	12.838	52.014
Traes_6AL_5E2427983.2	ABC transporter ATP-binding protein ARB1	13.132	12.832	13.416	12.639	52.019
Traes_3DL_4D163E634.1	alpha/beta-Hydrolases superfamily protein LENGTH=309	11.237	12.867	12.94	14.975	52.019
Traes_6AL_28CCA7F5D.5	3-isopropylmalate dehydratase large subunit	11.966	12.422	14.835	12.801	52.024
Traes_5AL_C852E5035.2	Ubiquitin-like superfamily protein LENGTH=73	11.373	14.725	11.568	14.36	52.026
Traes_2AS_BBA8F93D6.4	Serine/arginine-rich splicing factor 1	13.105	14.091	12.336	12.494	52.026
Traes_2AS_4FE408936.3	DNA-directed RNA polymerases I, II, and III subunit rpabc3	13.754	14.145	11.263	12.864	52.026
Traes_3B_7566032BA.1	ATP-dependent RNA helicase DED1	13.968	13.246	11.918	12.896	52.028
Traes_2AS_3B0E92500.4	xylose isomerase family protein LENGTH=477	11.339	12.897	11.701	16.098	52.035
Traes_3AL_F03FB85C1.1	exocyst subunit exo70 family protein E1 LENGTH=658	13.854	12.808	12.372	13.003	52.037
Traes_1DL_6B975E5C4.3	Secretory carrier-associated membrane protein 3	12.68	14.3	11.632	13.429	52.041
Traes_3B_0E6828C51.1	serine carboxypeptidase-like 20 LENGTH=497	12.888	12.293	12.862	14	52.043
Traes_5AL_04D3E97F0.1	basic leucine zipper 25 LENGTH=403	12.11	13.49	12.265	14.178	52.043
Traes_6AS_BDB3A336E.1	Unknown protein	11.885	13.059	11.8	15.3	52.044
Traes_1DL_625438C451.3	exocyst subunit exo70 family protein B1 LENGTH=624	14.665	12.923	12.168	12.293	52.049
Traes_3AS_959B5EBF4.2	Carbohydrate-binding-like fold LENGTH=1227	11.787	11.675	17.669	10.92	52.051
Traes_7DS_98A4089131.1	spermidine synthase 2 LENGTH=340	9.81	14.137	11.615	16.49	52.052
Traes_2DS_18F0E5AD3.1	Alpha/beta hydrolase domain-containing protein 13	13.253	13.553	11.539	13.709	52.054
Traes_4BL_CC3E282A71.2	Expressed protein n=3 Tax=Oryza RepID=Q8H7N4_ORYSJ	14.053	11.283	9.374	17.344	52.054
Traes_6AS_991B780D1.3	histone H2A 7 LENGTH=150	13.056	11.224	14.645	13.136	52.061
Traes_2AL_95D918793.3	Eukaryotic translation initiation factor 3 subunit H	13.204	11.983	13.348	13.528	52.063
Traes_6DL_5256CC04C.1	Unknown protein	11.479	13.097	12.824	14.664	52.064
Traes_7AS_DE1248005.4	Aldehyde dehydrogenase	16.121	10.823	10.513	14.61	52.067
Traes_5BL_AEEB6621B.2	UTP--glucose-1-phosphate uridylyltransferase	12.659	11.973	14.528	12.909	52.069
Traes_2DL_8D010DF80.1	NADH dehydrogenase [ubiquinone] 1 alpha subcomplex subunit 2	11.237	13.602	13.104	14.127	52.07
Traes_2AL_90DC433FE.1	UPI0002C30A6C related cluster n=1 Tax=unknown RepID=UPI0002C30A6C	12.604	13.531	13.905	12.037	52.077
Traes_6AL_56964CC95.2	40S ribosomal protein S30	7.794	18.206	14.998	11.081	52.079
Traes_2DS_BCC054582.1	Unknown protein	11.648	15.369	10.606	14.457	52.08
Traes_4AL_6EB9C1311.1	Cathepsin B	11.848	16.601	11.248	12.383	52.08
Traes_5BS_D47AE343D.3	Receptor expression-enhancing protein 6	12.868	16.404	10.882	11.928	52.082
Traes_1BL_B2530B79C.12	pfkB-like carbohydrate kinase family protein LENGTH=471	12.891	13.875	13.118	12.2	52.084
Traes_3DS_71BF6EC00.2	Fatty acyl-CoA reductase 1	11.637	16.209	9.675	14.564	52.085
Traes_4BL_A7420FB2A.1	alpha/beta-Hydrolases superfamily protein LENGTH=329	17.135	14.554	8.711	11.687	52.087
Traes_7DL_4DDDFE9DE.3	Stromal cell-derived factor 2-like protein	14.062	10.531	14.824	12.675	52.092
Traes_6BL_1522620BB.1	Transmembrane 9 superfamily member 4	14.395	12.108	13.029	12.564	52.096
Traes_4DL_75D8BD9F0.1	calmodulin 7 LENGTH=149	12.629	11.756	12.435	15.28	52.1
Traes_7AS_7A237402A.1	ABC transporter G family member 14	13.993	13.173	12.517	12.417	52.1
Traes_5BL_D64A3D8FC.1	WPP domain interacting protein 2 LENGTH=509	14.292	12.686	13.382	11.743	52.103
Traes_6BS_F8CB48479.1	Peptidase S16 lon domain protein n=3 Tax=Nostocaceae RepID=K9ZFD7_ANACC	14.185	12.998	11.273	13.65	52.106
Traes_4AS_2603E68AF.3	Nuclear transcription factor Y subunit A-5	12.261	14.907	12.137	12.802	52.107
Traes_6AL_CB9D4A93B.1	ATP-dependent Clp protease LENGTH=656	12.917	13.02	14.96	11.214	52.111
Traes_4AL_BC704AB76.1	unknown protein; BEST Arabidopsis thaliana protein match is: unknown protein . LENGTH=151	12.432	14.034	12.806	12.842	52.114
Traes_2AS_35AEC0101.2	HXXXD-type acyl-transferase family protein LENGTH=457	16.548	10.372	12.36	12.837	52.117
Traes_2BS_D4E86AAA6.5	xylose isomerase family protein LENGTH=477	12.319	14.367	9.042	16.39	52.118
Traes_3DL_2795DC25B.1	basic helix-loop-helix (bHLH) DNA-binding family protein LENGTH=466	14.281	12.545	10.122	15.17	52.118
Traes_2DL_77F235694.1	myb domain protein 79 LENGTH=261	13.566	15.609	15.065	7.884	52.124
Traes_5AL_FB26B1C25.1	Protein kinase superfamily protein LENGTH=670	13.554	11.867	13.829	12.876	52.126
Traes_3DL_E1F32C202.1	Signal recognition particle subunit SRP72	14.445	12.962	13.046	11.677	52.13
Traes_6DS_536814F70.2	histone H2A 7 LENGTH=150	11.738	14.654	14.352	11.393	52.137
Traes_7AL_0B358E4B4.3	histone H2A 6 LENGTH=150	12.944	14.498	13.185	11.512	52.139
Traes_6AL_8E3293C90.1	nuclear matrix constituent protein-related LENGTH=1128	14.749	13.011	12.115	12.266	52.141
Traes_4DL_C9CBE5A1D.3	Nucleotide-sugar transporter family protein LENGTH=308	16.657	15.575	10.86	9.049	52.141
Traes_2DL_DAAE7AFAF.1	UDP-N-acetylglucosamine pyrophosphorylase	12.913	11.091	14.493	13.648	52.145
Traes_3B_2CE02BF1E.1	NB-ARC domain-containing disease resistance protein LENGTH=835	13.351	12.744	15.083	10.967	52.145
Traes_7DL_FCA4D310B.2	nudix hydrolase homolog 2 LENGTH=278	13.498	13.981	14.384	10.284	52.147
Traes_2DS_E9486F4DC.2	Serine/arginine-rich splicing factor 1	12.478	12.23	14.861	12.581	52.15
Traes_5DL_9824E97A8.1	Protein kinase superfamily protein LENGTH=492	12.317	13.454	11.826	14.555	52.152
Traes_2AS_2C3FC2736.4	Calmodulin-binding transcription activator 3	16.618	15.953	10.951	8.635	52.157
Traes_2DS_28D8638F5.2	Terpenoid cyclases/Protein prenyltransferases superfamily protein LENGTH=785	11.886	12.848	16.302	11.122	52.158
Traes_7AS_3CE4D06A2.2	Regulator of chromosome condensation (RCC1) family protein LENGTH=396	11.95	15.98	9.414	14.819	52.163
Traes_6BL_08F77FAA5.9	Protein kinase superfamily protein LENGTH=400	12.473	14.465	13.894	11.334	52.166
Traes_7DL_DB32ADFAE.2	External alternative NAD(P)H-ubiquinone oxidoreductase B2, mitochondrial	13.885	12.284	13.161	12.843	52.173
Traes_2BL_964FC881C.2	alanine aminotransferase 2 LENGTH=553	11.196	12.514	15.22	13.244	52.174
Traes_5DS_D50F61EE5.1	Cation/H(+) antiporter 18	13.513	10.65	15.719	12.293	52.175
Traes_2AS_9CD650EBE.1	ABC transporter, ATP-binding/permease protein n=2 Tax=Rhodobacteraceae RepID=B9NPC4_9RHOB	12.996	14.122	13.676	11.382	52.176
Traes_5DL_876F0FCBE.5	60S ribosomal protein L32-1	15.615	12.029	14.888	9.648	52.18
Traes_3B_A89F250C6.1	DNA-3-methyladenine glycosylase 1	11.721	15.971	15.283	9.206	52.181
Traes_7BL_998EC9F74.7	myb-like transcription factor family protein LENGTH=317	15.565	11.811	9.098	15.707	52.181
Traes_2AL_CAE899DAB.1	Testis-specific Y-encoded-like protein 1	11.645	14.093	14.712	11.734	52.184
Traes_3DS_2B09B3362.1	Leucine-rich repeat receptor-like protein kinase family protein LENGTH=1045	12.331	12.663	14.183	13.009	52.186
Traes_5AL_6229FA837.1	RHOMBOID-like 2 LENGTH=317	13.738	12.318	16.511	9.622	52.189
Traes_4DS_05E17AA54.8	Serine/threonine protein phosphatase 2A 55 kDa regulatory subunit B' delta isoform	13.321	13.526	13.267	12.079	52.193
Traes_3B_924B78EE5.1	Nuclear transcription factor Y subunit B	10.699	15.54	12.676	13.286	52.201
Traes_7AS_A10772390.1	F-box protein	14.017	14.033	12.668	11.486	52.204
Traes_7DS_485E7E61C.5	Glucose-6-phosphate/phosphate translocator 2, chloroplastic	13.024	13.082	13.141	12.96	52.207
Traes_5DL_CA09C31F9.3	carbonic anhydrase 2 LENGTH=331	15.1	12.615	12.901	11.591	52.207
Traes_2AS_D5A17B47B.1	WD-40 repeat family protein LENGTH=613	14.885	15.488	11.956	9.881	52.21
Traes_4BL_63A544CAE.2	germin-like protein 9 LENGTH=222	10.879	12.461	13.295	15.577	52.212
Traes_5AS_1980CF067.1	metacaspase 2 LENGTH=418	5.876	16.288	10.098	19.952	52.214
Traes_4BL_1FEA56C34.2	AP-1 complex subunit beta	13.675	12.257	13.997	12.285	52.214
Traes_4BS_7981F6181.1	Inositol monophosphatase family protein LENGTH=271	12.815	11.695	12.969	14.736	52.215
Traes_4BL_CC83B2B88.2	Hopanoid-associated sugar epimerase n=11 Tax=Burkholderia RepID=B2T812_BURPP	12.884	15.332	12.776	11.227	52.219
Traes_6AL_6A883EF6E.2	unknown protein; BEST Arabidopsis thaliana protein match is: unknown protein . LENGTH=235	13.867	13.456	13.169	11.73	52.222
Traes_2DS_51CCC69F4.10	Splicing factor, arginine/serine-rich 2 n=2 Tax=Triticeae RepID=M8CNI4_AEGTA	15.904	14.452	9.694	12.172	52.222
Traes_3DL_D38664F45.1	Protein of unknown function (DUF630 and DUF632) LENGTH=694	13.41	14.11	12.423	12.282	52.225
Traes_4DL_7BCF0EF63.3	UPI0002B46107 related cluster n=1 Tax=unknown RepID=UPI0002B46107	11.993	15.95	13.321	10.967	52.231
Traes_4BS_39BDB67AA.1	calcium-dependent protein kinase 17 LENGTH=528	12.523	13.506	12.953	13.249	52.231
Traes_5DL_6C92F272F.2	pirin LENGTH=287	13.108	13.332	11.536	14.256	52.232
Traes_7BS_AFA3E4C97.1	COP9 signalosome complex subunit 6a	15.333	11.803	13.632	11.467	52.235
Traes_3AL_C8CC634C4.1	Auxin-responsive protein IAA5	15.936	11.209	12.776	12.319	52.24
Traes_7DL_7AF52054F.3	RNA-binding protein 1 LENGTH=360	13.195	14.151	11.062	13.833	52.241
Traes_7AL_A29227860.1	ABC transporter G family member 40	12.616	14.479	12.043	13.107	52.245
Traes_4AL_BB3B91394.18	O-fucosyltransferase family protein LENGTH=512	15.029	12.979	10.086	14.151	52.245
Traes_1DL_63D5C4C8E.2	histone deacetylase 2B LENGTH=306	18.997	15.825	8.573	8.85	52.245
Traes_1BL_A3626956E.1	NAD-dependent malic enzyme 2 LENGTH=607	13.43	12.643	13.901	12.278	52.252
Traes_7DS_5C60CF774.1	Proteasome subunit alpha type-4-1	11.418	16.359	12.612	11.867	52.256
Traes_4AL_923705B18.1	Expressed protein n=2 Tax=Oryza sativa subsp. japonica RepID=Q53LL1_ORYSJ	14.811	12.77	13.06	11.617	52.258
Traes_6AL_7E70268F1.1	Inorganic pyrophosphatase	13.419	12.564	12.681	13.597	52.261
Traes_1AS_FFE6026D8.1	RNA-binding protein 39	11.813	15.696	16.451	8.303	52.263
Traes_2BS_5497C0A63.9	time for coffee LENGTH=1555	14.166	14.729	12.116	11.256	52.267
Traes_3B_246BF892E.1	Bifunctional protein aas	12.581	13.142	15.316	11.229	52.268
Traes_1AL_7F4B707C7.1	UPI0002C2E614 related cluster n=1 Tax=unknown RepID=UPI0002C2E614	16.077	12.932	12.025	11.235	52.269
Traes_2DL_0D1C8A54F.1	beta glucosidase 46 LENGTH=516	12.013	11.746	14.336	14.175	52.27
Traes_7DL_7AF52054F.1	RNA-binding protein 1 LENGTH=360	14.259	12.786	11.393	13.833	52.271
Traes_2BL_4CAE4DB05.3	RNA-binding (RRM/RBD/RNP motifs) family protein LENGTH=405	14.082	12.422	13.243	12.526	52.273
Traes_4BS_1D859B3D3.2	alpha-L-arabinofuranosidase 1 LENGTH=678	13.442	10.406	13.198	15.229	52.275
Traes_6AS_2FB24B03E.3	Homeobox protein knotted-1-like 2	12.24	14.337	12.32	13.38	52.277
Traes_7AS_0C70395CB.1	RNA binding LENGTH=901	13.149	12.694	13.313	13.121	52.277
Traes_5BL_1430C137A.3	Xanthine dehydrogenase/oxidase	13.041	14.865	12.331	12.042	52.279
Traes_7AS_ABDAEB668.1	U-box domain-containing protein kinase family protein LENGTH=835	14.619	12.004	12.24	13.42	52.283
Traes_4DS_93C31924A.2	Transmembrane 9 superfamily member 3	13.702	12.722	12.885	12.975	52.284
Traes_6AS_901774D0F.1	Leucine-rich repeat receptor-like protein kinase family protein LENGTH=1045	14.883	11.29	11.646	14.469	52.288
Traes_2BL_3D8015131.3	RING/U-box superfamily protein LENGTH=379	13.309	12.126	13.66	13.199	52.294
Traes_5BS_4D14D4E42.1	Serine/arginine-rich splicing factor 33	11.348	14.679	13.08	13.192	52.299
Traes_5DL_56BDB0133.2	Ribosomal protein L10 family protein LENGTH=235	12.599	12.786	12.965	13.95	52.3
Traes_1BS_CE58290DD.2	Aldose reductase	8.744	12.061	14.905	16.592	52.302
Traes_5BL_A82E5C73D.6	UPI0002C31165 related cluster n=1 Tax=unknown RepID=UPI0002C31165	10.874	17.445	13.044	10.942	52.305
Traes_1AL_6CDAB2400.2	Autophagy-related protein 3	12.452	13.453	12.024	14.376	52.305
Traes_3B_ACEDDC345.1	UDP-Glycosyltransferase superfamily protein LENGTH=447	11.107	12.513	12.748	15.938	52.306
Traes_7DL_AEAE90568.4	ABC transporter G family member 40	12.308	16.348	11.358	12.292	52.306
Traes_5AL_64C39D875.2	TPX2 (targeting protein for Xklp2) protein family LENGTH=338	12.001	13.901	13.105	13.3	52.307
Traes_2DL_F5AC8F7CB.3	2-oxoglutarate dehydrogenase, E1 component LENGTH=1025	13.283	11.262	14.407	13.355	52.307
Traes_1BS_CCF9F5064.1	Nitrogen regulatory protein P-II homolog	12.299	14.265	11.966	13.779	52.309
Traes_2DL_1AC533055.2	Plant protein of unknown function (DUF827) LENGTH=1345	13.227	13.398	12.992	12.696	52.313
Traes_5DS_ED1CB5D7E.3	adenylate kinase 1 LENGTH=246	11.802	13.732	13.536	13.248	52.318
Traes_2AS_90E3B2E76.1	Protein transport protein Sec24-like	13.503	11.497	13.078	14.241	52.319
Traes_7AL_BB6A371C2.1	unknown protein; LOCATED IN: chloroplast; EXPRESSED IN: 12 plant structures; EXPRESSED DURING: 6 growth stages;	15.59	10.451	13.612	12.667	52.32
Traes_4BL_C95C95B9D.7	Cohesin subunit SA-1	15.568	13.775	11.887	11.09	52.32
Traes_1DL_67B00FEE8.1	pH-response regulator protein palA/RIM20	13.889	11.703	12.964	13.766	52.322
Traes_2BS_B222598CE.1	GEM-like protein 1	11.022	12.65	14.003	14.65	52.325
Traes_2BS_B529429A3.2	Cytochrome c oxidase subunit 6b-1	13.754	12.54	14.126	11.907	52.327
Traes_5BL_E502846D0.1	P-loop containing nucleoside triphosphate hydrolases superfamily protein LENGTH=829	15.884	12.498	13.678	10.268	52.328
Traes_7DL_B3141A94A.1	Protein phosphatase 2C family protein LENGTH=357	11.572	13.757	12.094	14.907	52.33
Traes_5BL_289FBD7DE.4	Kelch-like protein 1	12.253	13.226	11.801	15.06	52.34
Traes_1DS_31913486E.1	Protein kinase superfamily protein LENGTH=409	12.107	13.988	12.683	13.566	52.344
Traes_4DL_BD6E09FB7.1	UPI000234FAB5 related cluster n=1 Tax=unknown RepID=UPI000234FAB5	14.462	12.111	12.985	12.788	52.346
Traes_3DL_CDBB45EBA.2	NAD(P)H dehydrogenase (quinone)	13.002	15.544	11.427	12.379	52.352
Traes_1BL_E3C06435A.2	mitochondrial processing peptidase alpha subunit LENGTH=499	14.297	14.009	11.498	12.558	52.362
Traes_1DS_AF1AE931D.1	Expressed protein n=1 Tax=Oryza sativa subsp. japonica RepID=Q109Q0_ORYSJ	13.702	12.972	11.99	13.702	52.366
Traes_4DS_24AC069C3.1	Golgi SNAP receptor complex member 2	10.562	14.832	11.014	15.959	52.367
Traes_7DS_197A95728.3	sequence-specific DNA binding transcription factors;sequence-specific DNA binding LENGTH=349	13.208	12.908	12.076	14.177	52.369
Traes_3AL_C701AFDFC.1	E3 ubiquitin-protein ligase BRE1-like 2	14.146	13.767	12.899	11.557	52.369
Traes_4DL_46E48F062.3	RHOMBOID-like 2 LENGTH=317	10.756	13.37	12.397	15.847	52.37
Traes_1BL_EEE547F72.13	Thioesterase superfamily protein LENGTH=155	19.522	13.427	12.776	6.646	52.371
Traes_7BL_C3C8C190B.2	UPI000234E3D6 related cluster n=1 Tax=unknown RepID=UPI000234E3D6	16.404	11	11.638	13.331	52.373
Traes_3B_D9FF855C2.1	Expressed protein n=2 Tax=Oryza sativa RepID=Q851B5_ORYSJ	12.877	15.757	12.397	11.346	52.377
Traes_2BL_21BEB1963.4	Eukaryotic translation initiation factor 3 subunit H	15.16	11.306	13.029	12.882	52.377
Traes_2AL_8C082280E.1	Plant protein of unknown function (DUF828) with plant pleckstrin homology-like region LENGTH=406	13.3	15.525	11.973	11.58	52.378
Traes_5BL_0A654A16E.1	Protein of unknown function (DUF1005) LENGTH=461	16.668	10.347	9.858	15.505	52.378
Traes_3DL_CB9CA6DF6.4	ATP synthase subunit beta	13.266	11.661	13.615	13.838	52.38
Traes_3B_CC06A375B.1	MATE efflux family protein LENGTH=506	10.347	17.426	9.613	14.995	52.381
Traes_2DS_2890D385B.1	Structural maintenance of chromosomes domain-containing protein n=1 Tax=Citrus sinensis RepID=G9I822_CITSI	13.072	14.389	12.364	12.559	52.384
Traes_5AS_BAB2E495B.1	RNA 3'-terminal phosphate cyclase-like protein	12.326	14.516	13.04	12.503	52.385
Traes_2BL_B805C339B.2	Protein kinase superfamily protein LENGTH=371	15.433	13.736	13.008	10.215	52.392
Traes_5DS_554AEC0FE.1	Demethylmenaquinone methyltransferase	12.15	12.145	14.624	13.478	52.397
Traes_2BL_5E9E6B02E.1	protein n=3 Tax=Oryza RepID=Q6ZK58_ORYSJ	12.984	14.347	11.857	13.214	52.402
Traes_7AS_7D19D3C98.1	DCN1-like protein 2	12.209	11.6	14.17	14.425	52.404
Traes_4AL_A0ED75A26.1	Transcription factor PCF2	13.712	14.152	12.228	12.314	52.406
Traes_7DL_123407C04.9	protein n=1 Tax=Oryza sativa subsp. japonica RepID=Q0JNH7_ORYSJ	12.603	13.862	12.104	13.838	52.407
Traes_2BL_24878587D.2	Protein kinase superfamily protein LENGTH=720	12.285	15.498	12.174	12.452	52.409
Traes_7AL_DBAE4ADC7.2	DNL-type zinc finger protein	14.172	14.587	12.109	11.541	52.409
Traes_2AS_0330760C2.1	Developmentally-regulated GTP-binding protein 1 homolog	13.918	11.532	14.001	12.96	52.411
Traes_6AS_8C76F6F50.2	3-isopropylmalate dehydratase large subunit	14.083	14.77	11.734	11.824	52.411
Traes_2AL_79FC22D43.2	Small nuclear ribonucleoprotein family protein LENGTH=128	13.893	14.823	11.675	12.021	52.412
Traes_2BL_B82A90542.1	Unknown protein	15.413	12.46	13.289	11.254	52.416
Traes_5BL_10D2FEBA1.1	protein n=1 Tax=Oryza sativa subsp. japonica RepID=C7J4B8_ORYSJ	13.399	13.129	12.688	13.203	52.419
Traes_5DL_65B3D7CD3.1	Molybdenum cofactor sulfurase	13.791	12.586	13.036	13.008	52.421
Traes_7DL_2E248FD67.2	rRNA 2'-O-methyltransferase fibrillarin	12.819	14.996	11.023	13.586	52.424
Traes_6BS_9B886B116.2	60 kDa chaperonin 1	15.172	10.334	12.804	14.114	52.424
Traes_2BL_4FE7EF03D.9	Protein kinase superfamily protein LENGTH=883	11.995	17.596	13.163	9.683	52.437
Traes_4DL_03C293B02.1	Dolichyldiphosphatase 1	12.214	15.532	11.88	12.815	52.441
Traes_6DS_124B0C794.2	Protein disulfide isomerase-like 1-4	12.739	12.988	13.897	12.821	52.445
Traes_1AS_884D71E51.1	HXXXD-type acyl-transferase family protein LENGTH=461	11.334	11.748	12.326	17.038	52.446
Traes_2AL_EA83C48EF.2	Cysteine and histidine-rich domain-containing protein 1	14.774	12.223	14.198	11.259	52.454
Traes_3AL_7A2C54868.1	UPI0002C31C10 related cluster n=1 Tax=unknown RepID=UPI0002C31C10	12.592	14.717	14.293	10.855	52.457
Traes_2BL_43BE1F24C.1	Ubiquitin carboxyl-terminal hydrolase 4	12.532	12.059	16.64	11.227	52.458
Traes_7AL_5A439334C.3	Clathrin light chain protein LENGTH=338	12.249	11.605	13.115	15.49	52.459
Traes_2AL_8123ADD82.2	Superoxide dismutase [Cu-Zn]	12.727	12.801	13.528	13.407	52.463
Traes_1AL_9B91417F7.1	Urea active transporter	10.172	15.952	14.274	12.066	52.464
Traes_7DS_013F094A9.1	GDSL esterase/lipase	14.881	15.846	8.405	13.339	52.471
Traes_5AL_35752FC19.5	kinesin 4 LENGTH=987	12.358	13.09	14.415	12.613	52.476
Traes_2BS_5EE1EB5E7.1	novel plant snare 13 LENGTH=269	13.194	13.965	11.688	13.631	52.478
Traes_3AL_39236690F.1	MATE efflux family protein LENGTH=501	11.928	15.831	11.179	13.544	52.482
Traes_4DL_CEEDAF3D9.1	50S ribosomal protein L5	13.113	13.583	14.625	11.164	52.485
Traes_6AL_7B4E7C8D9.3	BSD domain-containing protein LENGTH=317	14.137	14.149	11.771	12.428	52.485
Traes_6DL_9B4BD06C9.2	UPI000234F845 related cluster n=2 Tax=unknown RepID=UPI000234F845	12.84	13.205	11.489	14.951	52.485
Traes_1BL_3138953D6.2	cAMP-regulated phosphoprotein 19-related protein LENGTH=140	13.475	12.753	10.555	15.704	52.487
Traes_5BL_B580E79BC.4	cold-regulated 413-plasma membrane 2 LENGTH=203	13.307	12.696	13.166	13.324	52.493
Traes_2DL_6846DF140.1	DNAJ heat shock N-terminal domain-containing protein LENGTH=726	13.839	12.421	12.552	13.681	52.493
Traes_7BS_C541DF41A.1	Pre-mRNA-processing-splicing factor LENGTH=2359	15.082	12.629	13.096	11.686	52.493
Traes_5AL_A33DF5E3A.3	triosephosphate isomerase LENGTH=315	14.587	12.131	13.971	11.806	52.495
Traes_5BL_B00DC12C0.1	UPI0002C34AF2 related cluster n=1 Tax=unknown RepID=UPI0002C34AF2	12.252	13.381	11.191	15.672	52.496
Traes_1AL_0880C8B30.1	Arginyl-tRNA--protein transferase 1	13.089	13.636	13.119	12.653	52.497
Traes_2BL_9B714C723.1	U6 snRNA-associated Sm-like protein LSm6	8.842	14.719	11.014	17.924	52.499
Traes_2AS_8AD07EDC7.1	RING finger protein 141	12.275	15.399	12.04	12.788	52.502
Traes_3DS_DCF1875CA.1	Auxin response factor 1	11.859	12.141	15.198	13.31	52.508
Traes_3AL_A28C10B6C.1	like COV 2 LENGTH=261	12.557	10.456	10.164	19.332	52.509
Traes_3AL_CFCC5FDA2.1	Fatty acid oxidation complex subunit alpha	10.2	15.154	12.372	14.785	52.511
Traes_5AL_8992A0E53.1	Homeobox-leucine zipper protein ATHB-14	14.504	14.082	11.041	12.886	52.513
Traes_7AL_DB96A5939.1	cytochrome B561-1 LENGTH=230	11.703	13.83	13.006	13.974	52.513
Traes_3B_1127B83C6.3	protein n=1 Tax=Oryza sativa subsp. japonica RepID=Q5NAC0_ORYSJ	12.226	13.721	12.776	13.791	52.514
Traes_7DL_BCAD58536.1	F-box family protein LENGTH=579	12.604	13.955	12.972	12.984	52.515
Traes_2AS_BBA8F93D6.3	Serine/arginine-rich splicing factor 1	11.82	15.038	13.593	12.068	52.519
Traes_4BL_85FA0FC2C.1	PLAC8 family protein LENGTH=232	13.896	12.507	12.399	13.717	52.519
Traes_3AL_D6308ECE1.1	unknown protein; FUNCTIONS IN: molecular_function unknown; INVOLVED IN: biological_process unknown; EXPRESSED IN: 22 plant structures; EXPRESSED DURING: 16 growth stages; Has 227 Blast hits to 225 proteins in 83 species: Archae - 0; Bacteria - 17; Metazoa - 98; Fungi - 29; Plants - 51; Viruses - 1; Other Eukaryotes - 31 (source: NCBI BLink). LENGTH=417	15.772	12.213	14.196	10.339	52.52
Traes_5DS_5C5E450C1.4	DCN1-like protein 2	9.253	13.294	13.241	16.733	52.521
Traes_5DL_2853356CE.1	unknown protein; LOCATED IN: chloroplast; BEST Arabidopsis thaliana protein match is: unknown protein . LENGTH=314	11.011	15.59	14.373	11.547	52.521
Traes_5BL_03D637203.1	Cytochrome P450 superfamily protein LENGTH=513	12.029	14.223	13.081	13.188	52.521
Traes_2AL_6D683536F.2	UPI0002C31468 related cluster n=1 Tax=unknown RepID=UPI0002C31468	14.236	14.337	11.921	12.028	52.522
Traes_4DL_CE5AAA3C0.1	UPI0002C373BA related cluster n=1 Tax=unknown RepID=UPI0002C373BA	13.234	13.708	13.983	11.599	52.524
Traes_5AL_64C39D875.1	TPX2 (targeting protein for Xklp2) protein family LENGTH=338	11.539	15.416	12.11	13.46	52.525
Traes_5BL_6642E2A8B.4	phosphoenolpyruvate carboxylase 1 LENGTH=967	11.681	12.699	14.64	13.508	52.528
Traes_2AL_C32E14F72.1	Unknown protein	12.648	15.631	11.324	12.925	52.528
Traes_6DL_2294244E3.2	Plant neutral invertase family protein LENGTH=534	12.716	13.799	11.655	14.368	52.538
Traes_7BS_E3E8C9AAE.3	Signal recognition particle receptor subunit beta	16.698	10.856	11.265	13.722	52.541
Traes_3B_7062F212B.2	Major facilitator superfamily protein LENGTH=601	9.706	10.498	16.463	15.876	52.543
Traes_5DL_84C398615.2	unknown protein; BEST Arabidopsis thaliana protein match is: unknown protein . LENGTH=245	11.229	14.395	10.509	16.415	52.548
Traes_2BL_5AF56498A.2	U5 small nuclear ribonucleoprotein helicase, putative LENGTH=2171	13.561	15.212	11.703	12.075	52.551
Traes_3B_BB24C4E64.1	Inorganic pyrophosphatase	11.739	15.379	14.277	11.162	52.557
Traes_2DS_E4E7268951.1	Calcium-dependent lipid-binding (CaLB domain) family protein LENGTH=388	12.264	15.685	12.176	12.432	52.557
Traes_5BL_57CBDD724.1	5'-AMP-activated protein kinase subunit gamma-2	14.222	13.502	13.417	11.417	52.558
Traes_5AS_EC2C63733.2	Major facilitator superfamily protein LENGTH=567	14.461	12.736	15.112	10.253	52.562
Traes_1BS_12A93E46E.2	Chaperone protein DnaJ	14.689	12.605	13.654	11.617	52.565
Traes_3B_478FC7C87.1	CBS domain-containing protein CBSCBSPB4	13.561	12.188	13.273	13.543	52.565
Traes_1DL_C91A5BF61.1	Leucine-rich repeat protein kinase family protein LENGTH=886	13.007	13.063	12.49	14.011	52.571
Traes_5BL_D4625FF94.1	unknown protein; BEST Arabidopsis thaliana protein match is: unknown protein . LENGTH=245	11.286	11.851	8.912	20.527	52.576
Traes_4AL_79FB88A68.1	ABC transporter G family member 39	12.723	10.814	16.29	12.749	52.576
Traes_3AL_649B26DF6.1	protein kinase family protein LENGTH=837	16.25	15.409	11.343	9.577	52.579
Traes_7DL_6A664E1EB.1	Pectin lyase-like superfamily protein LENGTH=475	11.946	14.337	13.586	12.726	52.595
Traes_2DS_BE8BF0D1E.1	Saccharopine dehydrogenase-like oxidoreductase	13.399	15.039	11.656	12.501	52.595
Traes_7DS_620A652F3.4	Eukaryotic aspartyl protease family protein LENGTH=583	11.645	13.373	13.883	13.695	52.596
Traes_5BL_CFE26736C.1	Protein kinase superfamily protein LENGTH=355	13.759	16.406	8.64	13.791	52.596
Traes_2BL_357EBFAF9.1	late embryogenesis abundant protein-related / LEA protein-related LENGTH=559	10.309	11.052	16.579	14.661	52.601
Traes_7DS_D59F7887E.2	Chaperone protein DnaJ	14.852	12.294	12.787	12.668	52.601
Traes_4BL_A0A0E8D56.5	Calcium-transporting ATPase	13.912	12.996	12.113	13.583	52.604
Traes_1BL_C9B36DE76.2	Protein kinase superfamily protein LENGTH=470	13.68	14.008	12.57	12.352	52.61
Traes_7DL_AEAE90568.3	ABC transporter G family member 40	12.286	14.77	12.243	13.314	52.613
Traes_4BS_E9F9FE3C5.3	UDP-glucose 6-dehydrogenase family protein LENGTH=480	14.966	11.47	13.134	13.044	52.614
Traes_4BS_46DEEBE46.1	E3 ubiquitin-protein ligase HACE1	15.155	13.244	11.423	12.793	52.615
Traes_6AS_CB50110091.3	Eukaryotic translation initiation factor 5	11.801	13.462	13.519	13.834	52.616
Traes_3AS_D41508CC4.3	Triose phosphate/phosphate translocator, chloroplastic	15.704	9.775	14.083	13.054	52.616
Traes_1DL_581C5EBEA.2	DNA-directed RNA polymerase II subunit RPB7	11.583	13.694	14.09	13.252	52.619
Traes_4AL_575E3ADD4.2	Protein yippee-like	10.451	15.092	13.998	13.08	52.621
Traes_2BS_D435A8999.4	WRKY DNA-binding protein 34 LENGTH=568	14.585	11.7	12.537	13.806	52.628
Traes_4AL_198AD99FF.6	Clathrin, heavy chain LENGTH=1705	13.678	14.054	13.249	11.65	52.631
Traes_7DS_51E4B75F7.2	Cytochrome c oxidase subunit 5b-1, mitochondrial	15.384	11.385	13.024	12.838	52.631
Traes_4AS_BE6C4B0A8.1	Paladin	14.37	14.447	13.002	10.813	52.632
Traes_6DS_C89CDEA0E.2	Transmembrane protein 120B	15.248	12.96	12.386	12.039	52.633
Traes_3DL_667460515.1	GYF domain-containing protein LENGTH=1492	15.302	12.563	14.093	10.678	52.636
Traes_1AS_EAC96C4AF.1	Peroxidase superfamily protein LENGTH=326	11.284	17.76	9.675	13.919	52.638
Traes_1AL_61DFD90BF.1	Nascent polypeptide-associated complex subunit beta	11.995	14.766	13.088	12.792	52.641
Traes_2BL_6224F0936.2	serine carboxypeptidase-like 19 LENGTH=465	12.814	11.812	11.211	16.806	52.643
Traes_3B_7062F212B.1	Major facilitator superfamily protein LENGTH=601	9.56	10.925	16.468	15.694	52.647
Traes_4DL_74A03B3BE.1	expansin-like A1 LENGTH=265	13.199	12.25	11.748	15.452	52.649
Traes_5DS_2DCA98842.1	Expressed protein n=3 Tax=Oryza RepID=Q8LN63_ORYSJ	8.62	19.233	10.283	14.513	52.649
Traes_5AL_11B3D3F16.1	Dihydrolipoamide acetyltransferase component(E2) of pyruvate dehydrogenase complex n=6 Tax=Synechocystis sp. PCC 6803 RepID=F7URM9_SYNYG	8.81	17.662	14.998	11.179	52.649
Traes_7BS_8879067DE.1	2-oxoglutarate (2OG) and Fe(II)-dependent oxygenase superfamily protein LENGTH=361	13.006	15.675	11.924	12.048	52.653
Traes_2BS_5A91BD84B.1	Elongation factor 1-alpha	13.592	10.01	15.54	13.515	52.657
Traes_3DS_5347A0F47.2	UPI0002C31B92 related cluster n=1 Tax=unknown RepID=UPI0002C31B92	13.869	11.765	14.149	12.875	52.658
Traes_4DL_469179461.4	Glutathione S-transferase family protein LENGTH=235	13.115	12.17	15.469	11.905	52.659
Traes_7AS_D19879FDA.2	GEM-like protein 1	14.337	9.151	15.456	13.716	52.66
Traes_3B_09C9E1813.1	Acetamidase/Formamidase family protein LENGTH=452	14.807	14.548	11.774	11.533	52.662
Traes_1DL_7BCFD82D7.1	Major facilitator superfamily protein LENGTH=590	9.917	10.271	13.73	18.749	52.667
Traes_5DL_5102E4BB3.3	Signal peptidase I	13.519	14.572	12.776	11.802	52.669
Traes_5DL_B43E0A124.1	Cell cycle control protein 50A	12.883	14.708	14.457	10.622	52.67
Traes_5AL_E431A9606.1	Indole-3-acetaldehyde oxidase	13.049	13.234	13.169	13.223	52.675
Traes_1DL_C59C0E0FF.3	Phosphatidate phosphatase LPIN3	11.928	14.487	13.175	13.085	52.675
Traes_5BL_05819E27A.3	Formate--tetrahydrofolate ligase	12.101	11.887	13.663	15.028	52.679
Traes_4BS_79679D156.1	Eukaryotic peptide chain release factor subunit 1-3	13.168	12.275	13.651	13.585	52.679
Traes_5DS_FCE7BC3FA.1	Unknown protein	14.483	10.902	13.225	14.073	52.683
Traes_7AL_748A1D705.1	dihydroflavonol 4-reductase-like1 LENGTH=326	12.163	13.288	13.402	13.831	52.684
Traes_2DS_8A6C4EC25.1	P-loop containing nucleoside triphosphate hydrolases superfamily protein LENGTH=475	12.173	13.142	12.066	15.304	52.685
Traes_4DL_469179461.2	Glutathione S-transferase family protein LENGTH=235	16.744	10.741	12.966	12.234	52.685
Traes_5BL_C852E5035.1	Ubiquitin-like superfamily protein LENGTH=73	12.417	15.887	12.195	12.187	52.686
Traes_5AL_670A84226.2	MATE efflux family protein LENGTH=501	17.435	12.903	13.062	9.286	52.686
Traes_6AL_9B873CB22.1	germin-like protein 5 LENGTH=219	11.935	14.096	13.909	12.749	52.689
Traes_2AL_2394F534B.2	L-lactate dehydrogenase [cytochrome]	10.591	13.512	12.693	15.9	52.696
Traes_1DS_DB6D05EE4.4	12-oxophytodienoate reductase 2 LENGTH=374	12.531	12.034	13.236	14.902	52.703
Traes_1BL_A39030355.3	Coatomer subunit gamma-2	12.612	12.71	13.91	13.471	52.703
Traes_1BL_4DE9BC061.1	UPI00032A774A related cluster n=1 Tax=unknown RepID=UPI00032A774A	14.229	12.002	13.983	12.491	52.705
Traes_1BS_CC330A60B.1	Disease resistance protein RPM1	13.539	11.944	14.854	12.37	52.707
Traes_5AL_12FDD7791.2	respiratory burst oxidase protein F LENGTH=944	11.328	15.402	13.208	12.77	52.708
Traes_3DS_BD6E3A638.1	unknown protein; BEST Arabidopsis thaliana protein match is: unknown protein . LENGTH=514	14.509	11.833	13.081	13.286	52.709
Traes_4DL_5624AF463.1	UPF0202 protein	13.806	14.155	13.38	11.37	52.711
Traes_7BL_927994F1F.1	Structural maintenance of chromosomes protein 1	14.881	12.709	11.993	13.128	52.711
Traes_7BS_59409EC92.1	thioredoxin 2 LENGTH=133	11.576	17.372	10.381	13.384	52.713
Traes_1AL_E12BF1698.5	expansin B2 LENGTH=273	12.557	12.173	13.914	14.071	52.715
Traes_1AL_06E2D1837.2	Endo-1,3;1,4-beta-D-glucanase	14.706	14.94	10.643	12.427	52.716
Traes_7BL_53AA25AA1.1	WRKY DNA-binding protein 46 LENGTH=295	7.711	13.294	12.079	19.634	52.718
Traes_3AL_819AE2405.1	AP-4 complex subunit beta-1	12.473	13.96	16.306	9.98	52.719
Traes_6BS_AFEDB5738.2	Ribosome biogenesis regulatory protein homolog	13.102	11.54	14.282	13.796	52.72
Traes_1AL_494A2BAD5.1	Protein kinase superfamily protein LENGTH=342	12.477	15.745	11.236	13.263	52.721
Traes_6BS_BA8489C46.1	Chloride channel protein CLC-a	11.587	16.217	13.404	11.514	52.722
Traes_3B_2835A3E46.2	Low temperature and salt responsive protein family LENGTH=54	18.176	13.074	11.632	9.84	52.722
Traes_5BL_A3602CBB9.1	Beta-fructofuranosidase, insoluble isoenzyme 4	11.316	16.889	12.846	11.672	52.723
Traes_1BL_63019C378.1	Unknown protein	12.084	12.487	12.158	15.995	52.724
Traes_4BL_A25367D68.1	D-ribulose-5-phosphate-3-epimerase LENGTH=281	12.464	13.166	13.662	13.432	52.724
Traes_1BL_3765A51EC.1	Glutathione S-transferase family protein LENGTH=227	4.043	8.168	21.694	18.833	52.738
Traes_2BL_A14EA5AE4.2	YELLOW STRIPE like 7 LENGTH=688	13.888	11.527	11.978	15.348	52.741
Traes_2BL_3326DA0601.1	Protein FAM188A	13.225	13.662	12.977	12.877	52.741
Traes_2DS_F722A52EA.5	adenylate kinase family protein LENGTH=588	13.518	13.799	14.687	10.744	52.748
Traes_5DS_B420915D1.1	Unknown protein	13.992	11.996	13.819	12.941	52.748
Traes_3DL_2869C6EDE.1	Unknown protein	9.568	16.741	15.422	11.019	52.75
Traes_1DL_0DF53C55A.1	Cytochrome P450 superfamily protein LENGTH=520	14.087	12.073	10.042	16.548	52.75
Traes_5BL_57CBDD724.2	5'-AMP-activated protein kinase subunit gamma-2	12.286	13.593	13.743	13.133	52.755
Traes_2AS_2665FACE9.1	Protein kinase superfamily protein LENGTH=577	13.805	14.591	13.023	11.348	52.767
Traes_6DS_DF702DB91.3	SPla/RYanodine receptor (SPRY) domain-containing protein LENGTH=467	12.958	12.63	13.537	13.643	52.768
Traes_3AS_6F7F83BBE.1	Zinc transporter ZIP13	13.641	15	10.014	14.116	52.771
Traes_7DS_AFD45A1BD.4	vesicle-associated membrane protein 727 LENGTH=240	12.151	12.807	12.489	15.325	52.772
Traes_2DS_4E8FAEA97.1	DHHC-type zinc finger family protein LENGTH=307	12.463	13.081	12.195	15.034	52.773
Traes_4DS_2B5A9846B.1	2-oxoglutarate (2OG) and Fe(II)-dependent oxygenase superfamily protein LENGTH=365	13.016	14.971	11.032	13.756	52.775
Traes_3AL_A643DF820.1	UPI0002C368A1 related cluster n=1 Tax=unknown RepID=UPI0002C368A1	13.866	13.441	12.514	12.955	52.776
Traes_4AL_4CF8C4AD2.3	Haloacid dehalogenase-like hydrolase, putative n=1 Tax=Synechococcus sp. PCC 7335 RepID=B4WLE0_9SYNE	11.78	14.238	12.747	14.019	52.784
Traes_7AS_E07C3602E.1	Carbohydrate kinase, thermoresistant glucokinase family n=3 Tax=Sphingobium RepID=J2WEG7_9SPHN	13.272	12.176	12.869	14.47	52.787
Traes_1DL_7277B4C11.2	alpha/beta-Hydrolases superfamily protein LENGTH=473	13.844	13.119	14.413	11.412	52.788
Traes_4DL_CE62F16B1.4	U2 small nuclear ribonucleoprotein B LENGTH=232	16.343	11.485	11.461	13.5	52.789
Traes_1DL_A9A4CEDB1.3	Glutaredoxin-3	13.349	11.83	13.316	14.298	52.793
Traes_2DL_EA44E41C1.1	Disease resistance protein (CC-NBS-LRR class) family LENGTH=888	15.816	13.193	14.407	9.378	52.794
Traes_1AL_791D3B325.2	PLATZ transcription factor family protein LENGTH=213	13.315	14.373	11.685	13.422	52.795
Traes_5BL_CF86991F4.2	actin 7 LENGTH=377	12.822	12.614	15.583	11.777	52.796
Traes_7BL_C35CABF69.1	myb-like transcription factor family protein LENGTH=344	14.879	12.934	13.584	11.399	52.796
Traes_5AL_59F919B4D.1	SPFH/Band 7/PHB domain-containing membrane-associated protein family LENGTH=286	9.953	13.67	13.318	15.857	52.798
Traes_2AL_45653B80E.1	Cyclin-D5-2	10.602	11.948	15.818	14.43	52.798
Traes_3DS_7FEFB7E02.1	endonuclease 4 LENGTH=299	10.38	17.623	12.776	12.021	52.8
Traes_2BL_525F94D2C.1	Protein phosphatase 2C family protein LENGTH=283	12.633	14.628	12.123	13.419	52.803
Traes_7DS_68E77A130.1	Expressed protein n=1 Tax=Oryza sativa subsp. japonica RepID=Q336U4_ORYSJ	11.066	13.613	11.679	16.445	52.803
Traes_5DL_D888F6DE4.1	Vegetative cell wall protein gp1 n=4 Tax=Zea mays RepID=B6T5K5_MAIZE	9.482	13.813	12.309	17.201	52.805
Traes_5DL_C3D011187.2	actin 7 LENGTH=377	13.191	11.37	13.727	14.519	52.807
Traes_1BL_79727CFEF.7	Transcription elongation factor Spt6 LENGTH=1197	15.343	13.148	11.587	12.729	52.807
Traes_1AS_BAFF9D0B4.2	ACT domain-containing protein LENGTH=411	10.941	16.047	13.461	12.359	52.808
Traes_6AS_2FB24B03E.2	Homeobox protein knotted-1-like 2	12.701	13.909	12.908	13.291	52.809
Traes_4AL_12911033F.2	Ion channel DMI1	13.223	14.31	13.614	11.664	52.811
Traes_7BS_D3E627D04.10	Protein-tyrosine sulfotransferase	15.072	12.65	13.153	11.937	52.812
Traes_6AL_5E2427983.1	ABC transporter ATP-binding protein ARB1	13.451	12.137	13.911	13.315	52.814
Traes_1AS_84BD0B7BD.1	carotenoid cleavage dioxygenase 1 LENGTH=538	15.015	11.509	15.442	10.848	52.814
Traes_5DS_BD0D78A6F.2	Sterile alpha motif (SAM) domain-containing protein LENGTH=125	13.97	13.156	13.179	12.513	52.818
Traes_1AL_1615ED0FA.2	S-adenosyl-L-methionine-dependent methyltransferases superfamily protein LENGTH=600	11.594	19.124	9.614	12.489	52.821
Traes_2AS_D203F725F.1	Leucine-rich repeat receptor-like protein kinase family protein LENGTH=1124	15.355	12.22	10.473	14.774	52.822
Traes_2DS_AA2167119.1	5-formyltetrahydrofolate cyclo-ligase	15.787	11.617	10.633	14.786	52.823
Traes_4DL_DB198125D.1	Protein of unknown function (DUF 3339) LENGTH=69	12.871	16.738	8.159	15.056	52.824
Traes_2DL_9A224C8D3.4	Eukaryotic translation initiation factor 3 subunit H	12.369	12.35	15.856	12.254	52.829
Traes_5BS_99626B0B6.1	unknown protein; BEST Arabidopsis thaliana protein match is: unknown protein . LENGTH=355	12.674	12.398	13.318	14.439	52.829
Traes_6AL_45AADCA03.2	BET1-like protein	13.119	13.412	12.639	13.662	52.832
Traes_3AS_CD8EF3E96.1	FRIGIDA-like protein LENGTH=532	14.579	12.808	13.837	11.608	52.832
Traes_1AS_34DBDBA7D.4	Charged multivesicular body protein 5	13.514	10.474	10.866	17.982	52.836
Traes_4BL_188A551F7.1	Unknown protein	12.837	17.484	11.167	11.35	52.838
Traes_1DL_BC6FCBF0A.1	Proteasome subunit beta type-6	11.498	15.101	12.53	13.71	52.839
Traes_5DS_1EA8393B0.1	Phosphatidylinositol 3,4,5-trisphosphate 3-phosphatase and dual-specificity protein phosphatase PTEN	11.522	10.348	16.229	14.746	52.845
Traes_7DL_7AF52054F.2	RNA-binding protein 1 LENGTH=360	13.234	14.337	12.665	12.611	52.847
Traes_5DS_EEC7B4413.3	unknown protein; FUNCTIONS IN: molecular_function unknown; INVOLVED IN: biological_process unknown; LOCATED IN: chloroplast; EXPRESSED IN: 20 plant structures; EXPRESSED DURING: 13 growth stages; Has 30201 Blast hits to 17322 proteins in 780 species: Archae - 12; Bacteria - 1396; Metazoa - 17338; Fungi - 3422; Plants - 5037; Viruses - 0; Other Eukaryotes - 2996 (source: NCBI BLink). LENGTH=185	10.35	15.491	13.399	13.607	52.847
Traes_7AS_3F301BF781.2	Expressed protein n=2 Tax=Oryza sativa subsp. japonica RepID=Q53LL1_ORYSJ	15.377	12.493	12.776	12.201	52.847
Traes_4BL_2EC596132.1	sterol methyltransferase 1 LENGTH=336	13.38	11.793	14.651	13.025	52.849
Traes_2BS_4FCA62C53.2	Insulin-degrading enzyme	13.694	13.883	11.945	13.327	52.849
Traes_5AL_1897F7F2C.19	Peptide-N(4)-(N-acetyl-beta-glucosaminyl)asparagine amidase	14.868	11.124	14.318	12.539	52.849
Traes_7AS_E0D388328.1	Elongation factor 4	14.861	14.95	12.667	10.375	52.853
Traes_4AS_D24EFE35B.1	alpha/beta-Hydrolases superfamily protein LENGTH=566	14.978	13.427	11.845	12.607	52.857
Traes_3DS_1B83ED762.2	ubiquitin-conjugating enzyme 3 LENGTH=150	12.489	14.162	9.983	16.224	52.858
Traes_1BS_C012FD5DC.3	calmodulin-binding family protein LENGTH=532	17.23	12.054	10.766	12.81	52.86
Traes_6DL_BEDFBC80F.1	TBC1 domain family member 15	14.234	12.91	13.306	12.415	52.865
Traes_3B_29EA1B8AF.2	cellulose synthase family protein LENGTH=985	14.996	10.039	13.267	14.565	52.867
Traes_1AL_EB8A4C9F1.1	Cytochrome P450 superfamily protein LENGTH=512	13.422	14.418	13.265	11.762	52.867
Traes_1DS_486DB7BFE.4	NAD-dependent malic enzyme 1 LENGTH=623	11.332	12.391	12.518	16.627	52.868
Traes_1AL_2FC3ECCEA.1	Ran-binding protein 3-like	13.072	13.649	12.626	13.523	52.87
Traes_3DL_4574DE1DA.1	Eukaryotic translation initiation factor 3 subunit M	14.244	13.169	13.146	12.314	52.873
Traes_1BL_CEC6E5B08.1	S-adenosyl-L-methionine-dependent methyltransferases superfamily protein LENGTH=600	9.817	19.514	9.76	13.787	52.878
Traes_1DL_B3BF3A405.2	Unknown protein	14.452	16.078	12.078	10.27	52.878
Traes_3B_168B1FDCE.2	Disease resistance protein RPM1 n=1 Tax=Aegilops tauschii RepID=M8BYX2_AEGTA	11.014	15.469	11.166	15.23	52.879
Traes_4AS_13C312D8E.2	D-ribulose-5-phosphate-3-epimerase LENGTH=281	11.842	14.488	15.019	11.538	52.887
Traes_6BS_00C0BF046.1	F-box/LRR-repeat protein 7	13.547	13.654	12.7	12.987	52.888
Traes_5BS_64875F924.1	Unknown protein	10.835	14.84	13.303	13.91	52.888
Traes_5BL_B98442666.5	calcium dependent protein kinase 1 LENGTH=610	13.855	11.485	13.775	13.778	52.893
Traes_5BS_8068D79C1.1	guanylate kinase LENGTH=390	13.874	13.512	11.317	14.195	52.898
Traes_4AL_B9AC4BB961.1	Salt-induced protein n=1 Tax=Leymus chinensis RepID=L0AR00_LEYCH	15.511	14.355	10.944	12.094	52.904
Traes_3AS_5F931AEE4.1	4,5-DOPA dioxygenase extradiol-like protein	13.988	12.365	14.783	11.769	52.905
Traes_5BL_9CD03DFCE.2	UPI0001983FAD related cluster n=1 Tax=unknown RepID=UPI0001983FAD	13.823	13.587	12.555	12.941	52.906
Traes_1DS_9F40AFE24.1	Prolyl 4-hydroxylase subunit alpha-1	15.093	12.621	13.656	11.54	52.91
Traes_2DL_B8EA5B0C6.4	Tetratricopeptide repeat protein 12	14.286	14.262	12.826	11.536	52.91
Traes_7DS_2DE78B938.18	Unknown protein	14.333	14.162	12.457	11.96	52.912
Traes_7AL_ADAC59D80.2	Far upstream element-binding protein 3	13.944	12.998	12.925	13.045	52.912
Traes_6BL_34C164C83.1	Unknown protein	12.785	16.446	11.367	12.315	52.913
Traes_6BL_FAB996F25.1	Calmodulin-binding protein LENGTH=647	15.176	13.247	11.269	13.223	52.915
Traes_1DL_B3855303E.3	Transcription initiation factor IIF subunit alpha	13.444	13.428	11.819	14.226	52.917
Traes_4DS_FABA6C874.5	Splicing factor U2af large subunit B	12.59	15.457	13.714	11.157	52.918
Traes_6DL_75468CCAB.1	Charged multivesicular body protein 6	12.416	13.09	11.221	16.193	52.92
Traes_3AL_113E587D6.1	Protein YIPF6	14.179	15.606	11.05	12.092	52.927
Traes_2AL_CF862CF2D.2	ammonium transporter 1;1 LENGTH=501	10.909	15.332	11.895	14.794	52.93
Traes_3DL_621E77DAE.1	selenium-binding protein 1 LENGTH=490	10.17	12.562	13.136	17.063	52.931
Traes_1AL_57586AC98.1	Ras-related protein Rab-25	11.726	14.601	12.894	13.71	52.931
Traes_6DL_DDE21406F.2	protein n=2 Tax=Oryza sativa RepID=Q6KA98_ORYSJ	11.76	13.624	12.804	14.743	52.931
Traes_6DS_989682E3C.1	RNA-binding protein 39	12.763	14.255	14.017	11.899	52.934
Traes_2AL_7A5AD3700.1	Golgi pH regulator	14.536	13.528	12.926	11.948	52.938
Traes_6BS_45E6FBE8B.3	Beta-fructofuranosidase, insoluble isoenzyme 4	15.533	12.261	12.052	13.093	52.939
Traes_1DL_008837571.1	Protein of unknown function (DUF616) LENGTH=581	15.226	12.6	13.564	11.553	52.943
Traes_1AL_F38E87DC4.1	unknown protein; FUNCTIONS IN: molecular_function unknown; INVOLVED IN: biological_process unknown; LOCATED IN: endomembrane system; BEST Arabidopsis thaliana protein match is: unknown protein . LENGTH=358	14.634	12.149	14.972	11.191	52.946
Traes_4AL_A92657C6E.4	phosphoglucomutase LENGTH=623	11.676	11.948	14.641	14.685	52.95
Traes_2DL_2E452AC22.2	PHD finger family protein / bromo-adjacent homology (BAH) domain-containing protein LENGTH=228	13.392	15.167	11.238	13.154	52.951
Traes_3B_B5966F991.3	Mitochondrial import receptor subunit TOM20	14.058	9.558	15.417	13.919	52.952
Traes_2BS_D7F40DF36.1	Pyruvate dehydrogenase E1 component subunit alpha	13.142	12.201	14.453	13.16	52.956
Traes_3AS_68529BA25.3	Carboxymethylenebutenolidase homolog	13.656	12.117	12.417	14.768	52.958
Traes_1BS_DF0A86458.3	unknown protein; BEST Arabidopsis thaliana protein match is: unknown protein . LENGTH=117	11.991	12.161	10.609	18.211	52.972
Traes_2DL_FC9F0FF61.1	Ribosome maturation protein SBDS	12.618	13.628	12.518	14.211	52.975
Traes_5DL_CAF80DFD8.2	thioredoxin 2 LENGTH=133	13.165	13.979	12.736	13.098	52.978
Traes_2AS_E457DA21E.2	NADH dehydrogenase [ubiquinone] 1 alpha subcomplex subunit 6	11.75	15.082	12.61	13.538	52.98
Traes_7DL_46D42DF68.1	Tyrosine--tRNA ligase	12.242	12.345	14.615	13.781	52.983
Traes_2DL_B7ECF4B311.2	Glycosyltransferase family 61 protein LENGTH=470	13.761	13.228	15.488	10.512	52.989
Traes_6DL_D3A3D1384.8	3-isopropylmalate dehydratase large subunit	13.406	12.374	14.604	12.606	52.99
Traes_7BS_DDB4D7D59.5	Sister chromatid cohesion PDS5-B-B-like protein n=1 Tax=Aegilops tauschii RepID=M8AN02_AEGTA	15.704	14.19	11.912	11.187	52.993
Traes_4AS_EA88238D8.1	Ras-related protein Rab-5A	10.876	14.897	12.622	14.602	52.997
Traes_2BL_FD1569D04.2	Protein kinase superfamily protein LENGTH=720	12.949	13.265	13.794	12.992	53
Traes_5BL_10BFBACCA.1	allene oxide synthase LENGTH=518	13.863	16.28	10.633	12.228	53.004
Traes_7AL_5A439334C.1	Clathrin light chain protein LENGTH=338	15.395	13.913	10.696	13.004	53.008
Traes_6BS_C6217BCE3.2	Histone H2B.1	13.423	10.799	11.908	16.88	53.01
Traes_5DL_2CE622975.4	Protein XAP5 CIRCADIAN TIMEKEEPER	16.132	16.022	11.195	9.662	53.011
Traes_2AL_A47310DDA.3	Ras-related protein Rab-2-B	13.194	13.869	12.165	13.784	53.012
Traes_1DL_3140D8325.2	protein n=3 Tax=Oryza RepID=Q9LE46_ORYSJ	9.424	15.448	13.422	14.719	53.013
Traes_1AL_DE1EC781C.1	histone deacetylase 8 LENGTH=377	13.474	12.915	14.687	11.942	53.018
Traes_6DL_365F9D5C8.7	Disease resistance protein (CC-NBS-LRR class) family LENGTH=907	13.586	18.219	11.516	9.697	53.018
Traes_3AL_D9BB988AF.1	ATP-dependent Clp protease ATP-binding subunit clpX n=1 Tax=Aegilops tauschii RepID=M8CXA9_AEGTA	11.976	14.683	14.577	11.785	53.021
Traes_4DL_B051EEC36.1	5'-AMP-activated protein kinase beta-2 subunit protein LENGTH=320	14.515	12.487	12.276	13.743	53.021
Traes_2DL_92D3036CC.2	Cysteine protease ATG4B	13.852	11.542	13.546	14.082	53.022
Traes_2AL_7F64A38C7.11	glucose-6-phosphate dehydrogenase 6 LENGTH=515	12.527	13.781	12.5	14.215	53.023
Traes_5DL_9A1602EFB.1	early nodulin-like protein 2 LENGTH=349	11.252	11.667	13.903	16.205	53.027
Traes_3DL_295AE3C47.2	Inorganic pyrophosphatase	14.27	12.444	14.464	11.851	53.029
Traes_5AS_A60E23BBC.4	Ubiquitin related modifier 1 LENGTH=99	13.006	15.484	10.732	13.811	53.033
Traes_4BS_79679D156.2	Eukaryotic peptide chain release factor subunit 1-3	13.411	13.484	13.624	12.514	53.033
Traes_2DL_4B06BC921.1	Mitochondrial import inner membrane translocase subunit Tim17/Tim22/Tim23 family protein LENGTH=189	13.06	15.502	11.609	12.865	53.036
Traes_1DL_7F4438BF5.2	Unknown protein	16.997	13.994	11.069	10.976	53.036
Traes_1DL_62C123C10.1	Cleavage and polyadenylation specificity factor subunit 5	12.14	14.174	13.477	13.248	53.039
Traes_2DS_29ED1D7E0.1	Protein kinase superfamily protein LENGTH=829	12.395	12.111	14.884	13.649	53.039
Traes_5AS_238F990CC.2	Syntaxin-52	12.187	13.476	11.844	15.534	53.041
Traes_5AS_A3881C198.2	malate dehydrogenase LENGTH=403	10.654	11.692	15.753	14.943	53.042
Traes_7DL_F71DA020E.1	PATATIN-like protein 5 LENGTH=435	9.095	17.785	8.77	17.393	53.043
Traes_2BS_1C0E9EC45.3	unknown protein; BEST Arabidopsis thaliana protein match is: unknown protein . LENGTH=331	12.681	13.74	14.507	12.117	53.045
Traes_4BL_FBEB828CD.2	eukaryotic translation initiation factor 4E LENGTH=235	9.971	16.971	14.267	11.838	53.047
Traes_6BL_82F945E17.10	Got1/Sft2-like vescicle transport protein family LENGTH=135	13.441	15.152	11.014	13.441	53.048
Traes_1DL_DB75BFD8A.2	Breast carcinoma-amplified sequence 3 homolog	13.467	12.3	13.451	13.836	53.054
Traes_1AS_EA309FDCE.1	E3 UFM1-protein ligase 1 homolog	12.917	15.428	11.09	13.622	53.057
Traes_5DL_6546498F0.1	alpha/beta-Hydrolases superfamily protein LENGTH=317	12.075	13.356	13.461	14.167	53.059
Traes_7AS_A0F81D4C9.2	RING/U-box superfamily protein LENGTH=328	13.351	14.404	12.244	13.06	53.059
Traes_6AL_639BEAAD8.1	Ripening-related protein n=2 Tax=Medicago truncatula RepID=G7L3L5_MEDTR	11.663	13.175	15.535	12.69	53.063
Traes_2DS_4646885A5.5	xylose isomerase family protein LENGTH=477	12.325	11.577	12.322	16.84	53.064
Traes_2AS_5907AC060.1	D-isomer specific 2-hydroxyacid dehydrogenase family protein LENGTH=323	12.304	15.399	12.303	13.06	53.066
Traes_1BL_0302D9F63.2	ATPase family gene 2 protein	13.203	11.78	13.485	14.599	53.067
Traes_1AL_DFD344287.2	eukaryotic translation initiation factor 4E LENGTH=235	10.191	15.981	12.12	14.779	53.071
Traes_1AL_5B26F6A14.2	Glutamyl-tRNA reductase family protein LENGTH=543	12.317	13.902	12.262	14.59	53.071
Traes_4DL_82761E00C.1	Endoplasmic reticulum-Golgi intermediate compartment protein 3	13.726	13.541	10.656	15.151	53.074
Traes_2BS_9CB52FFC4.10	zeta-carotene desaturase LENGTH=558	11.135	15.822	12.532	13.585	53.074
Traes_2BL_525F94D2C.3	Protein phosphatase 2C family protein LENGTH=283	13.709	14.721	11.365	13.285	53.08
Traes_7AS_F94F0E1F6.1	oligopeptide transporter 7 LENGTH=766	14.905	14.649	13.47	10.061	53.085
Traes_7BS_FB63C6B6E.2	membrane-anchored ubiquitin-fold protein 2 LENGTH=124	13.644	12.917	11.878	14.657	53.096
Traes_7BS_2D1A0EE27.1	Protein binding protein n=3 Tax=Andropogoneae RepID=B6TDA2_MAIZE	11.281	12.165	16.519	13.134	53.099
Traes_7DL_D37C4A029.1	3-phosphoinositide-dependent protein kinase-1, putative LENGTH=333	13.59	12.515	13.235	13.759	53.099
Traes_1AS_71E83DA18.1	Peroxidase superfamily protein LENGTH=325	14.053	11.849	13.002	14.195	53.099
Traes_3B_C149261D3.2	NAD(P)-binding Rossmann-fold superfamily protein LENGTH=324	10.109	12.947	12.911	17.136	53.103
Traes_5AL_B81181BDA.1	aldehyde oxidase 4 LENGTH=1337	11.472	13.685	15.331	12.622	53.11
Traes_2DL_AE9EA2DBA.2	Glycogenin-2	12.755	11.319	12.744	16.294	53.112
Traes_3AS_FE3B3E73D.1	ATP-dependent Clp protease proteolytic subunit	15.382	13.996	11.84	11.894	53.112
Traes_7DS_2066693F5.1	Protein kinase superfamily protein LENGTH=412	13.219	15.233	12.641	12.021	53.114
Traes_6DL_EEF0D4C9C.2	Deoxyhypusine hydroxylase-B	11.692	12.073	15.158	14.191	53.114
Traes_2BL_29B48C9E4.2	beta glucosidase 13 LENGTH=507	9.965	6.581	16.965	19.604	53.115
Traes_7BS_CACE095C1.1	Oxysterol-binding protein-related protein 4C	13.28	15.206	11.227	13.402	53.115
Traes_7BS_0B7C600F6.5	Peptidyl-prolyl cis-trans isomerase	13.362	9.926	15.724	14.104	53.116
Traes_4BS_095DC0EB9.2	Pleckstrin homology (PH) domain-containing protein LENGTH=504	12.995	13.346	13.792	12.985	53.118
Traes_5DL_C07162B01.2	Protein kinase superfamily protein LENGTH=412	14.025	13.309	13.253	12.54	53.127
Traes_1BL_3D31CB42B.1	unknown protein; FUNCTIONS IN: molecular_function unknown; INVOLVED IN: biological_process unknown; LOCATED IN: cellular_component unknown; EXPRESSED IN: cultured cell; BEST Arabidopsis thaliana protein match is: unknown protein . LENGTH=251	11.146	12.175	14.638	15.169	53.128
Traes_5AL_F80B422BA.1	vacuolar iron transporter 1 LENGTH=250	9.879	12.092	15.361	15.797	53.129
Traes_4AL_270CB8B2F.2	Unknown protein	18.242	12.484	12.53	9.875	53.131
Traes_2BL_6373BC072.1	unknown protein; BEST Arabidopsis thaliana protein match is: unknown protein . LENGTH=93	13.527	12.36	12.996	14.249	53.132
Traes_1AL_DA243499C.2	Glucan endo-1,3-beta-glucosidase 7	13.518	9.857	13.096	16.666	53.137
Traes_5AL_75F6102E3.1	Proteasome subunit beta type-4	12.361	15.337	12.122	13.325	53.145
Traes_7DS_620A652F3.3	Eukaryotic aspartyl protease family protein LENGTH=583	13.147	14.099	13.445	12.455	53.146
Traes_3B_ACB7AD56D.3	NAD-dependent epimerase/dehydratase n=2 Tax=Burkholderia RepID=B1G547_9BURK	14.655	11.73	13.938	12.823	53.146
Traes_2BL_449E3C41A.2	PPPDE putative thiol peptidase family protein LENGTH=245	11.257	15.014	14.146	12.73	53.147
Traes_6BS_02D0630AD.1	Epithelial splicing regulatory protein 1	11.631	14.392	13.341	13.784	53.148
Traes_4BS_E024BE836.1	Leucine-rich receptor-like protein kinase family protein LENGTH=977	13.683	13.803	14.734	10.928	53.148
Traes_6AL_8907A355B.1	Protein kinase superfamily protein LENGTH=834	13	16.589	11.561	12.006	53.156
Traes_6AL_817634DE1.1	Quinone oxidoreductase-like protein 1	12.575	16.008	8.622	15.954	53.159
Traes_3B_CBDA637E0.1	F-box family protein LENGTH=122	13.095	13.381	12.149	14.537	53.162
Traes_1DL_D25A5C76E.1	cyclin-dependent kinase C;1 LENGTH=505	14.787	12.76	12.939	12.682	53.168
Traes_4AL_AA1B0B73A.2	E3 ubiquitin-protein ligase RHF2A	11.985	15.941	13.986	11.259	53.171
Traes_3B_CBED71C45.1	alpha/beta-Hydrolases superfamily protein LENGTH=308	11.867	12.825	12.835	15.653	53.18
Traes_5BS_FA51386D7.1	DEAD-box ATP-dependent RNA helicase 27	12.035	15.112	11.74	14.295	53.182
Traes_4DL_B138DF6FC.3	ABC transporter C family member 5	16.169	12.546	12.861	11.608	53.184
Traes_1AS_34DBDBA7D.3	Charged multivesicular body protein 5	13.349	15.757	12.089	11.991	53.186
Traes_5BL_04D6A2A15.2	Protein kinase superfamily protein LENGTH=408	14.41	14.586	12.729	11.466	53.191
Traes_6AL_515A1E7B3.1	unknown protein; Has 16 Blast hits to 16 proteins in 8 species: Archae - 0; Bacteria - 0; Metazoa - 0; Fungi - 0; Plants - 16; Viruses - 0; Other Eukaryotes - 0 (source: NCBI BLink). LENGTH=81	14.309	12.239	11.062	15.588	53.198
Traes_1BL_CADC54213.1	SAC3/GANP family protein, expressed n=5 Tax=Oryza RepID=Q10LF9_ORYSJ	13.494	15.287	13.203	11.216	53.2
Traes_2BL_3DBAA0726.1	lecithin:cholesterol acyltransferase 3 LENGTH=447	13.569	12.832	13.323	13.478	53.202
Traes_6AL_18DD66CE7.5	receptor-like protein kinase 4 LENGTH=818	12.203	15.413	12.901	12.686	53.203
Traes_2AL_19C1560D1.2	MATE efflux family protein LENGTH=477	11.592	15.007	14.243	12.365	53.207
Traes_5AL_F7D399E50.1	phospholipase D alpha 1 LENGTH=810	15.065	14.907	12.849	10.389	53.21
Traes_2DL_AC63FD8BB.1	proline transporter 1 LENGTH=442	12.109	12.915	13.753	14.434	53.211
Traes_3B_ADF3036C3.2	AP-4 complex subunit beta	12.359	11.497	15.507	13.85	53.213
Traes_7BL_661B177B5.1	Copine family protein 2	14.318	14.798	13.68	10.417	53.213
Traes_5AL_263A7209C.3	Ubiquitin-conjugating enzyme family protein LENGTH=185	13.607	16.188	13.696	9.723	53.214
Traes_7BS_E44103F40.1	Ankyrin repeat domain-containing protein 2	14.414	12.954	12.693	13.153	53.214
Traes_5AL_9E1236CE1.3	TRICHOME BIREFRINGENCE-LIKE 28 LENGTH=424	15.414	11.938	13.581	12.282	53.215
Traes_4BL_72AC318FB.4	Haloacid dehalogenase-like hydrolase (HAD) superfamily protein LENGTH=280	13.533	14.685	13.705	11.295	53.218
Traes_2AS_FFF7E2302.1	Eukaryotic peptide chain release factor subunit 1-3	14.621	12.827	12.134	13.637	53.219
Traes_6AL_5E2427983.3	ABC transporter ATP-binding protein ARB1	13.794	13.225	12.921	13.28	53.22
Traes_5AL_4C0E79FCA.1	glutamate receptor 2.7 LENGTH=952	15.23	11.206	12.643	14.147	53.226
Traes_7AL_A6429C2D4.2	Protein kinase superfamily protein LENGTH=577	13.715	12.278	12.603	14.632	53.228
Traes_1DL_CD211C1E2.2	3-demethylubiquinone-9 3-methyltransferase	11.107	12.268	15.461	14.395	53.231
Traes_1DL_68F6D21C8.2	ENTH/ANTH/VHS superfamily protein LENGTH=571	12.991	12.309	14.009	13.923	53.232
Traes_1AS_04DF4F7FB.2	12-oxophytodienoate reductase 2 LENGTH=374	11.005	15.011	12.115	15.107	53.238
Traes_3AL_F28856AD8.3	calcium-dependent protein kinase 6 LENGTH=529	12.449	14.407	13.401	12.998	53.255
Traes_2BS_ECB89174C.1	Potassium transporter family protein LENGTH=775	12.146	13.237	14.035	13.838	53.256
Traes_3DL_04755F612.1	Disease resistance protein	13.347	11.951	13.786	14.174	53.258
Traes_5AL_4E653044F.1	Protein LSD1	12.508	12.71	11.593	16.45	53.261
Traes_2BS_6DB302A2C.2	unknown protein; BEST Arabidopsis thaliana protein match is: unknown protein . LENGTH=286	13.427	14.337	13.252	12.247	53.263
Traes_5DL_F149F6BD2.1	RNA-binding protein 1 LENGTH=360	13.524	13.159	13.787	12.794	53.264
Traes_6BL_81B30CFDA.1	NAD-dependent epimerase/dehydratase family protein LENGTH=667	12.299	14.731	16.345	9.892	53.267
Traes_4DS_C917B7464.1	Ras-related protein Rab-5B	12.802	12.584	11.238	16.643	53.267
Traes_2AL_4C641849D.1	Zinc transporter 9	13.145	14.126	12.823	13.173	53.267
Traes_3B_F3805FEF6.1	Senescence/dehydration-associated protein-related LENGTH=381	11.494	15.245	10.987	15.545	53.271
Traes_7AL_487B7CFBB.1	hydroxyproline-rich glycoprotein family protein LENGTH=589	15.324	10.88	12.129	14.938	53.271
Traes_3AL_7CC0C8632.9	phosphofructokinase 3 LENGTH=489	13.105	11.63	15.022	13.515	53.272
Traes_2DL_8B4D0711E.2	OTU domain-containing protein 5	13.149	13.599	13.833	12.692	53.273
Traes_3DL_D59B267D6.1	Ypt/Rab-GAP domain of gyp1p superfamily protein LENGTH=777	13.437	14.649	13.856	11.331	53.273
Traes_3AL_627D37CB3.1	Ras-related protein Rab-18-B	14.137	14.157	11.812	13.167	53.273
Traes_4AS_D2DED6CD7.2	UDP-glucose 4-epimerase	14.122	13.178	13.265	12.709	53.274
Traes_1AL_399C1DBF5.2	Tubby-like F-box protein 8	14.072	13.552	10.926	14.725	53.275
Traes_1BL_C4634A139.4	UPI00032AAAA0 related cluster n=1 Tax=unknown RepID=UPI00032AAAA0	13.798	12.108	12.623	14.751	53.28
Traes_6AS_24BBF81DB.2	Sec14p-like phosphatidylinositol transfer family protein LENGTH=637	13.644	12.737	14.201	12.702	53.284
Traes_4DL_B81290546.1	Bifunctional inhibitor/lipid-transfer protein/seed storage 2S albumin superfamily protein LENGTH=177	18.107	7.088	12.489	15.603	53.287
Traes_4BL_D59FF84CA.4	Chorismate synthase	11.393	14.588	12.731	14.575	53.287
Traes_6AL_6C8740229.2	dynamin-like 3 LENGTH=920	14.129	13.346	14.416	11.397	53.288
Traes_4AL_FF208A87A.3	Potassium transporter family protein LENGTH=827	12.341	14.227	11.542	15.179	53.289
Traes_1AS_0BA9E9422.1	cullin 1 LENGTH=738	13.119	13.186	13.925	13.06	53.29
Traes_1DL_9DE76F004.1	tubby like protein 7 LENGTH=379	12.434	13.882	13.161	13.814	53.291
Traes_2AL_40EA9EC7F.1	unknown protein; LOCATED IN: plasma membrane; EXPRESSED IN: 25 plant structures; EXPRESSED DURING: 15 growth stages; Has 35333 Blast hits to 34131 proteins in 2444 species: Archae - 798; Bacteria - 22429; Metazoa - 974; Fungi - 991; Plants - 531; Viruses - 0; Other Eukaryotes - 9610 (source: NCBI BLink). LENGTH=574	12.954	15.039	12.255	13.043	53.291
Traes_7DL_66682FE93.1	Zinc finger CCHC domain-containing protein 10	9.901	16.861	11.676	14.857	53.295
Traes_4BL_B9D1E9C99.1	RNA-binding protein 1 LENGTH=360	12.948	14.028	12.17	14.154	53.3
Traes_1DL_A232B706B.1	UPI0002C375D3 related cluster n=1 Tax=unknown RepID=UPI0002C375D3	14.411	15.451	12.528	10.912	53.302
Traes_6AL_61011E60D.1	Charged multivesicular body protein 6	13.706	13.963	11.943	13.702	53.314
Traes_4AL_8AFEB8D04.1	ATP-dependent DNA helicase II subunit 2	13.465	13.391	13.551	12.909	53.316
Traes_6DL_4D9A5C511.1	2-oxoglutarate (2OG) and Fe(II)-dependent oxygenase superfamily protein LENGTH=348	9.424	9.046	17.795	17.053	53.318
Traes_2BL_0F596F7E0.6	Sister chromatid cohesion protein PDS5 homolog B	15.246	13.842	10.53	13.7	53.318
Traes_3AL_8AD42A127.1	Galactose-binding protein LENGTH=660	15.474	11.337	14.006	12.506	53.323
Traes_7AS_E28C6595A.5	UPI00032AC6A2 related cluster n=1 Tax=unknown RepID=UPI00032AC6A2	12.443	14.407	15.36	11.115	53.325
Traes_4AL_DF55853C2.1	Peroxidase superfamily protein LENGTH=324	10.508	14.355	13.568	14.899	53.33
Traes_7BS_D75B13E9B.3	serine carboxypeptidase-like 29 LENGTH=479	13.543	12.65	13.742	13.396	53.331
Traes_4DS_36B5C1EFA.2	Magnesium-dependent phosphatase 1	12.409	12.567	11.076	17.283	53.335
Traes_1AL_C84EAD5EB.4	Auxin-responsive family protein LENGTH=404	14.093	11.831	14.037	13.374	53.335
Traes_5BL_BE8F54AAA1.1	histone H2A 6 LENGTH=150	10.917	15.033	12.776	14.618	53.344
Traes_6AL_BC90E95BB.1	Riboflavin biosynthesis protein RibBA	10.981	12.823	12.625	16.918	53.347
Traes_2DS_D9BBDFA85.1	Mediator of RNA polymerase II transcription subunit 33B	14.645	12.377	13.971	12.367	53.36
Traes_7BL_BDFACD619.3	Rer1 family protein LENGTH=191	11.707	13.217	13.974	14.463	53.361
Traes_4AL_3339E4870.1	microsomal glutathione s-transferase, putative LENGTH=194	9.108	17.128	8.489	18.636	53.361
Traes_7AS_6EA60DAE6.1	Pre-mRNA-processing-splicing factor LENGTH=2359	14.312	13.287	14.434	11.328	53.361
Traes_1BS_170500B8B.5	aspartic proteinase A1 LENGTH=506	14.432	14.13	12.644	12.157	53.363
Traes_1BS_5482C0A74.1	Coiled-coil domain-containing protein 130 homolog	12.446	13.471	13.062	14.388	53.367
Traes_6DL_79D318089.4	Acetyl-coenzyme A synthetase	13.696	13.119	13.97	12.585	53.37
Traes_3AL_627D37CB3.2	Ras-related protein Rab-18-B	12.181	12.985	13.419	14.787	53.372
Traes_7AS_AEBBB2DDE.1	WD repeat-containing protein 38	12.183	13.516	13.172	14.503	53.374
Traes_1AS_979764E8F.1	E3 UFM1-protein ligase 1 homolog	13.327	12.88	14.905	12.27	53.382
Traes_5DL_D19F361B7.1	germin-like protein 2 LENGTH=222	10.072	15.04	13.006	15.265	53.383
Traes_3B_07E0CF4E1.3	Glucan endo-1,3-beta-glucosidase GV	8.87	15.652	11.703	17.159	53.384
Traes_1DL_8CBF971B7.1	V-type proton ATPase subunit C	17.128	15.646	9.529	11.081	53.384
Traes_7DS_0862E65F9.1	UPI00032A9A67 related cluster n=1 Tax=unknown RepID=UPI00032A9A67	14.472	13.588	12.252	13.075	53.387
Traes_7DL_8F7D7C0E2.3	Protein kinase superfamily protein LENGTH=577	14.795	13.559	11.005	14.039	53.398
Traes_2DL_99A21BFBF.2	gamma-soluble NSF attachment protein LENGTH=291	13.007	14.543	15.036	10.814	53.4
Traes_6AL_2A11939F7.2	Splicing factor 3B subunit 2	13.949	13.194	13.787	12.47	53.4
Traes_6BL_0FA7270E4.1	Unknown protein	10.602	16.068	13.437	13.299	53.406
Traes_7BS_B415C3CF2.2	DHHC-type zinc finger family protein LENGTH=443	13.969	13.55	12.116	13.787	53.422
Traes_2DS_5A62799DD.1	Inosine-5'-monophosphate dehydrogenase	14.361	10.355	15.311	13.399	53.426
Traes_2BL_13D5272D7.2	phenylalanine ammonia-lyase 2 LENGTH=717	10.972	13.226	14.203	15.032	53.433
Traes_5DL_B70062D0D.2	unknown protein; FUNCTIONS IN: molecular_function unknown; INVOLVED IN: biological_process unknown; LOCATED IN: endomembrane system; EXPRESSED IN: 24 plant structures; EXPRESSED DURING: 13 growth stages; Has 45 Blast hits to 45 proteins in 11 species: Archae - 0; Bacteria - 0; Metazoa - 0; Fungi - 0; Plants - 45; Viruses - 0; Other Eukaryotes - 0 (source: NCBI BLink). LENGTH=395	14.472	12.179	12.821	13.963	53.435
Traes_4AL_4BEBDA941.1	Ribosomal protein S8 family protein LENGTH=130	13.162	13.518	15.251	11.514	53.445
Traes_5BL_65826E1A1.1	Heat stress transcription factor B-1	10.334	14.773	10.674	17.665	53.446
Traes_2BS_EF12AFEA2.2	SNARE associated Golgi protein family LENGTH=274	13.229	15.891	13.106	11.227	53.453
Traes_7AL_ADBB1224B.1	Coiled-coil domain-containing protein 12	12.444	13.883	12.658	14.469	53.454
Traes_5BL_7821274AB.1	Expressed protein n=3 Tax=Oryza RepID=Q2QPH6_ORYSJ	13.994	12.543	12.982	13.936	53.455
Traes_2AL_AFD4437B9.1	Unknown protein	11.511	12.084	15.696	14.167	53.458
Traes_2DL_4481C0380.2	serine carboxypeptidase-like 21 LENGTH=505	16.119	12.669	11.226	13.447	53.461
Traes_6DL_2674E34D4.2	NADH dehydrogenase [ubiquinone] 1 alpha subcomplex subunit 9, mitochondrial	12.395	12.691	14.093	14.283	53.462
Traes_5DL_3F2DF091A.1	Endoplasmic reticulum-Golgi intermediate compartment protein 3	13.893	13.639	12.74	13.198	53.47
Traes_4BS_2BE54A743.3	protein-protein interaction regulator family protein LENGTH=470	14.751	14.647	12.638	11.436	53.472
Traes_6AL_4C5935B62.5	Membrane-anchored ubiquitin-fold protein 3	12.891	13.453	13.181	13.951	53.476
Traes_5DL_C10A6C491.2	Hippocampus abundant transcript-like protein 1	13.164	15.323	12.337	12.652	53.476
Traes_7DL_D4B6FF473.5	V-type ATP synthase alpha chain	12.637	11.841	16.085	12.916	53.479
Traes_6AL_1114326DB.1	Zinc finger CCCH domain-containing protein 17	12.811	12.526	11.845	16.299	53.481
Traes_1AL_BE5A46FA1.1	TRICHOME BIREFRINGENCE-LIKE 28 LENGTH=424	13.488	12.774	11.846	15.374	53.482
Traes_3AL_B4CA7789D.2	Protein DEHYDRATION-INDUCED 19 homolog 3	12.452	12.253	15.089	13.692	53.486
Traes_2AL_91E6A8ED6.2	Tetratricopeptide repeat protein 28	13.845	11.483	15.72	12.438	53.486
Traes_3B_3EA61523F.2	Secretory carrier-associated membrane protein 2	11.409	15.174	12.776	14.13	53.489
Traes_1AL_3AF581C11.3	dual specificity protein phosphatase 1 LENGTH=228	12.697	13.08	12.599	15.117	53.493
Traes_5BL_D4625FF94.2	unknown protein; BEST Arabidopsis thaliana protein match is: unknown protein . LENGTH=245	11.748	10.388	11.304	20.054	53.494
Traes_1DS_8794D6442.5	UPI00032AB5B0 related cluster n=1 Tax=unknown RepID=UPI00032AB5B0	15.619	14.649	11.793	11.433	53.494
Traes_5BL_4CAAE7049.1	DNA-directed RNA polymerase subunit D	11.624	14.078	14.585	13.21	53.497
Traes_5BL_CF86991F4.4	actin 7 LENGTH=377	12.944	12.006	14.032	14.526	53.508
Traes_5DL_62B6773BC.1	strictosidine synthase-like 3 LENGTH=390	11.324	15.613	11.572	15	53.509
Traes_1AL_C84EAD5EB.3	Auxin-responsive family protein LENGTH=404	13.234	13.185	13.639	13.453	53.511
Traes_7AS_8E06242AF.1	UPI0002B42D2D related cluster n=2 Tax=unknown RepID=UPI0002B42D2D	17.496	14.053	12.144	9.819	53.512
Traes_3B_0B143CBAC.1	Heat shock 70 kDa protein 18	20.048	11.087	13.066	9.316	53.517
Traes_4DL_0BF454A73.1	Protein of unknown function (DUF607) LENGTH=336	10.716	17.343	11.952	13.507	53.518
Traes_6AS_653CE86DE.3	AT hook motif DNA-binding family protein LENGTH=318	12.918	13.644	14.27	12.688	53.52
Traes_2BL_1C31451BE.1	BTB/POZ and TAZ domain-containing protein 2	14.094	14.425	14.296	10.707	53.522
Traes_3B_C0604E667.1	pentatricopeptide repeat 336 LENGTH=408	14.94	13.142	13.962	11.478	53.522
Traes_3DL_F982BF0FB.6	NAD-dependent malic enzyme 1 LENGTH=623	15.568	13.943	12.259	11.755	53.525
Traes_2DL_FAF4631B2.1	Major facilitator superfamily protein LENGTH=591	12.849	13.918	14.073	12.685	53.525
Traes_2BS_999F9A579.4	Arf-GAP with GTPase, ANK repeat and PH domain-containing protein 1	15.313	11.505	12.747	13.966	53.531
Traes_7AS_91DB5B1F8.1	Heterogeneous nuclear ribonucleoprotein Q n=1 Tax=Aegilops tauschii RepID=M8CPT9_AEGTA	14.013	14.114	12.221	13.184	53.532
Traes_1BL_CAB6FC379.2	Cyanate hydratase	9.622	12.303	12.077	19.531	53.533
Traes_7AS_6CD0381D4.3	Aminoacylase-1	15.527	9.981	10.647	17.379	53.534
Traes_5BL_FADBBD901.3	cinnamoyl coa reductase 1 LENGTH=344	11.353	14.742	13.708	13.738	53.541
Traes_2DL_173667245.2	Syntaxin-132	13.666	13.342	13.572	12.961	53.541
Traes_4AL_198AD99FF.5	Clathrin, heavy chain LENGTH=1705	14.325	13.828	13.44	11.948	53.541
Traes_4AS_4EA16E347.1	Unknown protein	13.43	14.052	14.438	11.628	53.548
Traes_2AL_C13CD3ECB.1	myb-like transcription factor family protein LENGTH=365	13.688	15.472	10.871	13.521	53.552
Traes_2BL_952166688.1	U3 small nucleolar RNA-associated protein 10	14.092	13.022	14.729	11.709	53.552
Traes_6AS_CEA02191C.3	26S protease regulatory subunit 8 homolog A	12.257	15.133	13.815	12.356	53.561
Traes_2AL_7F64A38C7.2	glucose-6-phosphate dehydrogenase 6 LENGTH=515	13.563	14.506	13.454	12.041	53.564
Traes_7AS_029618A70.1	UPI0002C32FD1 related cluster n=1 Tax=unknown RepID=UPI0002C32FD1	13.778	16.049	10.106	13.632	53.565
Traes_7DS_B671A4EAD.2	basic helix-loop-helix (bHLH) DNA-binding superfamily protein LENGTH=359	16.03	12.605	11.674	13.264	53.573
Traes_5BL_9CC98DD38.2	high mobility group B1 LENGTH=185	15.071	10.044	14.294	14.167	53.576
Traes_6AL_2A11939F7.3	Splicing factor 3B subunit 2	14.337	13.742	12.776	12.722	53.577
Traes_5BS_2453F06AC.1	Sterile alpha motif (SAM) domain-containing protein LENGTH=125	14.099	13.263	10.629	15.589	53.58
Traes_4AS_D601C6E01.1	UPI0002B46FCD related cluster n=1 Tax=unknown RepID=UPI0002B46FCD	12.613	15.697	12.487	12.784	53.581
Traes_1BL_9D6561037.1	ATP-dependent zinc metalloprotease FtsH	12.324	10.376	16.672	14.209	53.581
Traes_6BS_FB32BDD5B.1	Cytochrome P450 superfamily protein LENGTH=513	9.852	12.071	16.571	15.088	53.582
Traes_5AL_64C39D875.3	TPX2 (targeting protein for Xklp2) protein family LENGTH=338	11.992	14.584	13.917	13.089	53.582
Traes_3B_F23F85A6F.1	UPI0002C3584C related cluster n=1 Tax=unknown RepID=UPI0002C3584C	12.907	15.257	12.169	13.25	53.583
Traes_5DS_A9AB6377B.3	Chaperone protein DnaJ	15.334	11.765	12.776	13.71	53.585
Traes_2DL_4481C0380.1	serine carboxypeptidase-like 21 LENGTH=505	13.685	17.454	11.012	11.438	53.589
Traes_5DS_74064BA16.1	unknown protein; FUNCTIONS IN: molecular_function unknown; INVOLVED IN: biological_process unknown; LOCATED IN: chloroplast; EXPRESSED IN: 24 plant structures; EXPRESSED DURING: 15 growth stages; BEST Arabidopsis thaliana protein match is: unknown protein . LENGTH=244	13.541	13.737	12.888	13.427	53.593
Traes_7AL_46EA905C1.2	Polyadenylate-binding protein 1	12.986	14.159	12.811	13.641	53.597
Traes_6DL_9B6900309.1	alpha/beta-Hydrolases superfamily protein LENGTH=467	13.215	13.818	12.035	14.532	53.6
Traes_6BL_E9A48756F.1	cyclin p4;1 LENGTH=202	13.48	15.695	13.408	11.019	53.602
Traes_3DS_F9F3AA9B5.1	Glutamine-dependent NAD(+) synthetase	14.601	15.616	13.976	9.415	53.608
Traes_7BL_9B64DB4A7.3	T-complex protein 1 subunit gamma	13.282	14.328	14.386	11.622	53.618
Traes_2AL_B07810410.2	Peroxidase superfamily protein LENGTH=336	15.353	13.159	13.237	11.872	53.621
Traes_7AL_4E5191FA0.1	arogenate dehydrogenase LENGTH=640	13.229	9.803	13.024	17.567	53.623
Traes_3B_129F8BC66.1	DNA-directed RNA polymerase subunit N	13.744	14.604	12.421	12.856	53.625
Traes_2DL_314DB12001.1	Phosphatidylinositol 3- and 4-kinase family protein LENGTH=622	13.566	14.138	13.513	12.412	53.629
Traes_5BL_A555F6AB0.1	cobalt ion binding LENGTH=176	10.546	14.468	13.5	15.116	53.63
Traes_4DS_36B5C1EFA.1	Magnesium-dependent phosphatase 1	15.171	16.358	8.459	13.643	53.631
Traes_1BL_AE89EBC19.2	Histone H2B.1	13.478	13.366	12.96	13.831	53.635
Traes_1DL_A083A3297.1	Peroxiredoxin-2E-1, chloroplastic	10.788	11.696	17.819	13.339	53.642
Traes_3DL_DD5E4248E.2	ATP-dependent RNA helicase SUB2	13.708	15.038	12.162	12.736	53.644
Traes_2BS_507E9764D.1	BTB/POZ domain-containing protein LENGTH=329	13.664	13.644	12.824	13.518	53.65
Traes_4AL_4532975BD.1	Protein transport protein Sec24-like	13.006	15.341	12.521	12.782	53.65
Traes_1AS_884D71E51.2	HXXXD-type acyl-transferase family protein LENGTH=461	12.688	11.426	14.934	14.603	53.651
Traes_4DL_349F4D4EB.1	Plant-specific domain TIGR01615 family protein n=1 Tax=Zea mays RepID=B6TU09_MAIZE	14.428	13.918	10.159	15.151	53.656
Traes_2BS_9CB52FFC4.9	zeta-carotene desaturase LENGTH=558	13.753	13.445	14.589	11.875	53.662
Traes_4AL_1FD268B94.1	Expressed protein n=3 Tax=Oryza RepID=Q6AVT4_ORYSJ	10.977	14.558	11.724	16.404	53.663
Traes_7BL_163D2C6B5.5	Unknown protein	12.4	14.826	13.139	13.298	53.663
Traes_4BS_F4815EF9C.1	ubiquitin-conjugating enzyme 16 LENGTH=161	12.013	14.228	11.2	16.224	53.665
Traes_6DL_83FB111D5.1	ATP-dependent RNA helicase FAL1	13.201	13.602	13.347	13.522	53.672
Traes_2BL_A44B7F146.1	TLD-domain containing nucleolar protein LENGTH=542	14.474	12.754	13.882	12.565	53.675
Traes_2AL_7F64A38C7.1	glucose-6-phosphate dehydrogenase 6 LENGTH=515	13.737	13.016	12.785	14.139	53.677
Traes_6DL_A014E9069.1	myb domain protein 18 LENGTH=283	12.943	14.859	13.258	12.618	53.678
Traes_1DL_15F87D3BD.1	Pre-mRNA-processing factor 19 homolog 1	16.533	13.851	13.209	10.085	53.678
Traes_4AL_8907101BD.1	N-acetyl-gamma-glutamyl-phosphate reductase	12.437	11.497	13.616	16.131	53.681
Traes_4DL_447CDBB85.2	protein kinase 2B LENGTH=426	14.158	13.561	11.981	13.982	53.682
Traes_6DS_1C754D431.4	Citrate synthase family protein LENGTH=474	11.712	12.487	14.674	14.813	53.686
Traes_3B_F318F4E2C.1	Protein kinase superfamily protein LENGTH=397	13.234	11.178	14.147	15.128	53.687
Traes_5AL_257CDFAFA.1	Phenylalanine--tRNA ligase alpha subunit	13.962	11.987	16.583	11.155	53.687
Traes_2AL_C3455887C.1	Disease resistance protein	14.484	12.066	11.519	15.622	53.691
Traes_6AL_6A363ED85.17	Protein kinase superfamily protein LENGTH=285	19.485	12.177	10.704	11.325	53.691
Traes_5AL_BBEF740F0.2	Unknown protein	10.184	15.208	13.137	15.166	53.695
Traes_3B_83F0B0296.1	receptor kinase 2 LENGTH=847	14.629	13.783	12.751	12.532	53.695
Traes_5BL_8688F70C9.1	WRKY DNA-binding protein 11 LENGTH=325	13.571	13.429	11.2	15.5	53.7
Traes_5AL_844FC3AFB.1	Protein of unknown function (DUF2361) LENGTH=325	14.3	12.234	14.404	12.763	53.701
Traes_3AS_ECF98AF3D.1	HGA6 n=1 Tax=Hordeum vulgare var. distichum RepID=Q7XZU4_HORVD	12.98	10.948	16.957	12.822	53.707
Traes_2AL_7F64A38C7.9	glucose-6-phosphate dehydrogenase 6 LENGTH=515	12.87	14.261	14.121	12.456	53.708
Traes_5BL_CE7069050.3	Late embryogenesis abundant protein LENGTH=151	12.905	12.872	15.761	12.172	53.71
Traes_4DL_1D40846DF.1	callose synthase 1 LENGTH=1950	14.683	14.536	13.377	11.114	53.71
Traes_1BL_ECFAFD376.1	acyl carrier protein 1 LENGTH=137	11.566	11.525	14.488	16.133	53.712
Traes_6BS_ED3820356.2	Hsc70-interacting protein	12.318	14.496	11.382	15.517	53.713
Traes_1AL_D6A532C66.1	Argininosuccinate synthase	12.295	12.229	15.487	13.704	53.715
Traes_5AL_48666BBE9.3	Asparagine--tRNA ligase	13.582	15.508	10.561	14.067	53.718
Traes_3B_6BDE5B957.2	Zinc finger CCCH domain-containing protein 12	13.186	13.289	13.076	14.167	53.718
Traes_1BL_31105367B.1	Gamma-glutamyl phosphate reductase	13.21	13.777	13.578	13.155	53.72
Traes_5BL_DD0352E4C.1	UDP-Glycosyltransferase superfamily protein LENGTH=492	14.602	11.476	14.012	13.632	53.722
Traes_6AS_6CE9C1470.2	V-type ATP synthase beta chain	13.053	10.695	15.673	14.307	53.728
Traes_2AL_F241A70EE.1	vacuolar sorting receptor homolog 1 LENGTH=623	12.423	13.468	15.486	12.355	53.732
Traes_7DL_58184284F.1	Disease resistance protein (CC-NBS-LRR class) family LENGTH=907	15.94	9.291	13.907	14.594	53.732
Traes_7BS_995DAE6FC.4	Rad23 UV excision repair protein family LENGTH=378	12.437	13.153	13.702	14.442	53.734
Traes_7DL_84AA2A336.1	unknown protein; FUNCTIONS IN: molecular_function unknown; INVOLVED IN: biological_process unknown; LOCATED IN: mitochondrion, plasma membrane, plastid, vacuole; EXPRESSED IN: 27 plant structures; EXPRESSED DURING: 15 growth stages; Has 39 Blast hits to 39 proteins in 13 species: Archae - 0; Bacteria - 0; Metazoa - 0; Fungi - 0; Plants - 39; Viruses - 0; Other Eukaryotes - 0 (source: NCBI BLink).…	10.851	14.337	11.786	16.761	53.735
Traes_3B_1C2D55EE7.1	Uncharacterized conserved protein (DUF2358) LENGTH=241	11.818	13.344	13.06	15.513	53.735
Traes_3B_6CA7A6FD6.1	dual specificity protein phosphatase 1 LENGTH=228	14.819	12.674	11.997	14.248	53.738
Traes_5DS_438FF99FC.2	methyl-CPG-binding domain 10 LENGTH=384	14.205	13.177	13.296	13.065	53.743
Traes_2AS_9DF2DDECC.1	Dirigent protein 5	9.777	16.213	13.134	14.623	53.747
Traes_3AS_5CC32EF86.1	UPI0002B452D5 related cluster n=1 Tax=unknown RepID=UPI0002B452D5	14.442	12.322	11.809	15.174	53.747
Traes_6BS_1FABBF2CF.2	Protein phosphatase 1 regulatory subunit 7	12.841	12.994	14.586	13.333	53.754
Traes_6AL_AA5E171CD.4	Zinc finger CCCH domain-containing protein 55	15.319	14.168	10.533	13.741	53.761
Traes_4BL_EC55DE39B.1	Cytochrome P450 superfamily protein LENGTH=513	12.855	12.903	13.894	14.118	53.77
Traes_4DS_93C31924A.3	Transmembrane 9 superfamily member 3	13.908	13.522	12.791	13.551	53.772
Traes_3AL_185A6CCBC.1	pleiotropic drug resistance 12 LENGTH=1423	10.059	11.58	11.793	20.343	53.775
Traes_2DS_92BCAA159.2	Protein kinase superfamily protein LENGTH=577	14.295	13.773	13.077	12.631	53.776
Traes_6BL_218BAC3E0.1	protein n=2 Tax=Oryza sativa subsp. japonica RepID=Q5ZEE1_ORYSJ	12.702	14.095	12.714	14.266	53.777
Traes_5AL_F34FF282E.2	ubiquitin conjugating enzyme 9 LENGTH=178	12.624	13.74	14.44	12.976	53.78
Traes_2AS_2665FACE9.3	Protein kinase superfamily protein LENGTH=577	13.488	12.769	13.902	13.631	53.79
Traes_4BL_A0A0E8D56.1	Calcium-transporting ATPase	14.427	12.479	13.594	13.291	53.791
Traes_2DL_B7ECF4B311.1	Glycosyltransferase family 61 protein LENGTH=470	14.137	13.463	14.724	11.469	53.793
Traes_3B_592CE6F7F.2	3-ketoacyl-CoA thiolase	12.558	12.274	13.318	15.645	53.795
Traes_2BL_8A9C739DA.1	Peroxidase superfamily protein LENGTH=325	15.514	15.242	9.469	13.574	53.799
Traes_4DL_91981E83A.3	Ataxin-2 C-terminal region family protein, expressed n=6 Tax=Oryza RepID=Q10QX0_ORYSJ	13.028	14.393	11.774	14.606	53.801
Traes_5BL_8C181ECA8.1	Transcription factor bHLH49	12.275	14.337	14.331	12.86	53.803
Traes_1AL_F38AD64AE.5	U1 small nuclear ribonucleoprotein 70 kDa	14.69	12.786	13.219	13.108	53.803
Traes_4BL_96B88762B.1	Enolase LENGTH=444	13.996	12.793	13.763	13.254	53.806
Traes_5AL_5944A11B51.2	germin-like protein 6 LENGTH=130	10.778	15.608	12.811	14.611	53.808
Traes_5DL_17E38786F.4	triosephosphate isomerase LENGTH=315	12.54	11.151	13.818	16.305	53.814
Traes_7DL_C8D5535E3.2	RAS-related GTP-binding nuclear protein 2 LENGTH=221	11.832	16.727	10.919	14.338	53.816
Traes_6AL_070546684.2	Uncharacterised conserved protein (UCP012943) LENGTH=359	13.358	14.973	13.847	11.638	53.816
Traes_4AS_6CE64CB5B.1	Microtubule-associated protein 70-4	13.593	14.791	13.701	11.732	53.817
Traes_4AS_8443A2627.1	LL-diaminopimelate aminotransferase	12.079	11.862	15.796	14.081	53.818
Traes_2DS_C7A2C8953.1	cAMP-regulated phosphoprotein 19-related protein LENGTH=102	14.289	11.408	14.15	13.981	53.828
Traes_7AS_85178E0D7.1	MATE efflux family protein LENGTH=486	11.192	16.522	13.061	13.054	53.829
Traes_2AS_503A45FF0.2	Transmembrane protein 115	14.337	12.736	12.257	14.499	53.829
Traes_6BL_35CFA6443.1	T-complex protein 1 alpha subunit LENGTH=545	14.419	12.091	13.306	14.015	53.831
Traes_7AS_F42F7C775.3	MEI2-like protein 5 LENGTH=800	14.717	12.051	12.491	14.575	53.834
Traes_3DS_DE8730F1F.1	UPI0002C35DAA related cluster n=1 Tax=unknown RepID=UPI0002C35DAA	12.506	13.977	12.796	14.556	53.835
Traes_3B_C259B70D6.2	Transcription factor bHLH49	14.498	13.056	13.949	12.333	53.836
Traes_2DL_BF9338421.1	Abscisic stress-ripening protein 2 n=1 Tax=Aegilops tauschii RepID=M8BXF0_AEGTA	11.678	11.844	17.22	13.095	53.837
Traes_6BL_1131A1928.1	Protein kinase superfamily protein LENGTH=992	14.123	11.834	13.262	14.62	53.839
Traes_2AL_6DC8949D6.2	SERINE CARBOXYPEPTIDASE-LIKE 49 LENGTH=516	14.494	12.513	13.456	13.381	53.844
Traes_2BL_28DC2BE3B.1	UDP-N-acetylglucosamine transferase subunit ALG13 homolog	11.479	15.313	13.206	13.846	53.844
Traes_2AS_94CB1CAD3.3	Isopentenyl-diphosphate Delta-isomerase II	13.129	12.239	13.396	15.081	53.845
Traes_5AL_9FBA88E19.1	BTB/POZ/Kelch-associated protein LENGTH=561	13.039	15.451	14.017	11.34	53.847
Traes_4BL_0C0CC7AEF.1	Unknown protein	11.457	16.155	15.115	11.122	53.849
Traes_3B_6309F9CAE.2	Ubiquitin-associated domain-containing protein 2	13.133	13.88	12.725	14.111	53.849
Traes_5BL_87CFD581E.4	ubiquitin activating enzyme 2 LENGTH=1077	15.068	13.069	14.617	11.097	53.851
Traes_6DL_21618BF83.2	oxidoreductase, zinc-binding dehydrogenase family protein LENGTH=325	11.623	12.107	12.492	17.631	53.853
Traes_1AL_BEE495457.3	3-ketoacyl-CoA thiolase	12.117	13.525	14.859	13.354	53.855
Traes_7AL_9E204175A.1	peptide transporter 2 LENGTH=585	14.797	10.92	12.179	15.962	53.858
Traes_1BL_341EA3D4A.1	Serine/threonine-protein phosphatase 2A regulatory subunit B'' subunit gamma	12.744	14.149	13.933	13.034	53.86
Traes_1BL_B34FCB150.1	cellulose synthase A4 LENGTH=1049	15.824	10.837	12.685	14.514	53.86
Traes_5BL_E294922A9.1	WRKY DNA-binding protein 7 LENGTH=353	11.64	16.263	13.532	12.428	53.863
Traes_3DL_E9A1D3838.1	Unknown protein	14.374	13.69	12.515	13.286	53.865
Traes_6AS_8C76F6F50.3	3-isopropylmalate dehydratase large subunit	13.658	13.722	13.522	12.967	53.869
Traes_3AL_AE39295DA.2	sorting nexin 1 LENGTH=402	15.949	14.215	12.813	10.892	53.869
Traes_2DS_92BCAA159.4	Protein kinase superfamily protein LENGTH=577	15.436	13.746	13.219	11.472	53.873
Traes_3AL_01652FB41.1	DnaJ homolog subfamily B member 13	16.299	13.156	14.449	9.97	53.874
Traes_5BL_0E4378FA1.3	Protein kinase superfamily protein LENGTH=333	13.768	12.13	14.675	13.303	53.876
Traes_5BL_1D75C197C.2	citrate synthase 3 LENGTH=509	12.255	13.138	14.975	13.509	53.877
Traes_5BL_6C2CEA32D.1	Cullin-4	14.517	13.095	13.725	12.542	53.879
Traes_4DL_4D9D2A8CE.1	metacaspase 1 LENGTH=367	12.79	10.924	13.384	16.791	53.889
Traes_3AL_A9CF25E4A.1	Uricase-2	14.61	15.492	12.716	11.072	53.89
Traes_1BS_8FCDA2C41.2	General transcription factor IIH subunit 5	17.404	10.753	9.991	15.742	53.89
Traes_2AL_E2F8D46CE.4	myb domain protein 15 LENGTH=285	13.275	14.916	11.589	14.112	53.892
Traes_6DL_B6183A4AF.1	BSD domain-containing protein LENGTH=316	13.395	14.478	13.016	13.006	53.895
Traes_4AL_70E8374151.1	Solute carrier family 2, facilitated glucose transporter member 8	13.832	15.143	13.92	11.001	53.896
Traes_5BL_632C617F3.1	RNA-binding protein LENGTH=545	13.544	13.963	14.556	11.835	53.898
Traes_7DS_485E7E61C.1	Glucose-6-phosphate/phosphate translocator 2, chloroplastic	13.929	12.963	13.395	13.613	53.9
Traes_5BL_D8099BFB6.4	ATP-dependent RNA helicase DED1	13.214	13.698	13.66	13.329	53.901
Traes_5AL_F7D399E50.2	phospholipase D alpha 1 LENGTH=810	14.496	15.188	12.451	11.766	53.901
Traes_6AL_62A161E0F.3	KH domain-containing protein	11.962	13.238	12.731	15.972	53.903
Traes_3DL_EF7F375A7.2	PHD finger protein ALFIN-LIKE 6	11.542	14.739	12.978	14.646	53.905
Traes_4BS_F172CDBAD1.1	Protein LURP-one-related 11	12.56	13.709	15.168	12.468	53.905
Traes_6DS_0FE79FF07.2	Unknown protein	18.646	12.236	12.005	11.019	53.906
Traes_6BL_08F77FAA5.5	Protein kinase superfamily protein LENGTH=400	16.076	13.512	11.665	12.654	53.907
Traes_2BL_2657EE5E2.3	Protein phosphatase 2C family protein LENGTH=282	8.666	13.705	14.89	16.647	53.908
Traes_1AL_375367151.1	sterol C4-methyl oxidase 1-2 LENGTH=299	13.856	14.242	13.115	12.697	53.91
Traes_4BL_4628B00BD.3	Cell number regulator 6	12.544	12.273	14.36	14.734	53.911
Traes_2AS_B967C500F.2	Proteasome subunit alpha type-2	12.507	13.875	14.877	12.653	53.912
Traes_6AL_846840F02.1	UPF0160 protein MYG1, mitochondrial	13.685	14.907	14.088	11.233	53.913
Traes_3B_920888B5B.6	E3 SUMO-protein ligase SIZ1	16.172	9.469	14.483	13.796	53.92
Traes_1BL_6C424F111.1	gamma-glutamyl hydrolase 2 LENGTH=347	11.97	11.782	16.456	13.713	53.921
Traes_4DS_0038E5E08.6	Oxysterol-binding protein-related protein 1C	13.821	15.41	13.592	11.103	53.926
Traes_4DL_EAC701192.2	Oxysterol-binding family protein LENGTH=453	15.978	13.003	14.797	10.148	53.926
Traes_5BL_2E35CC9BE.1	Polygalacturonase-like protein Glycoside hydrolase family 28 n=2 Tax=Flavobacterium RepID=A5FF89_FLAJ1	13.762	12.343	12.353	15.47	53.928
Traes_2BS_B529429A3.3	Cytochrome c oxidase subunit 6b-1	13.246	14.12	14.652	11.914	53.932
Traes_5BL_DC1CB281C.1	Auxin-responsive family protein LENGTH=404	16.334	13.297	12.544	11.761	53.936
Traes_3DL_86B0D75D9.1	Methionine--tRNA ligase	12.789	13.721	14.247	13.179	53.936
Traes_5BL_CE7069050.5	Late embryogenesis abundant protein LENGTH=151	13.406	12.295	14.848	13.387	53.936
Traes_6AS_E1707A5FA.1	SERINE CARBOXYPEPTIDASE-LIKE 49 LENGTH=516	15.492	9.386	13.812	15.246	53.936
Traes_1BL_CCD4FE09E.4	UPI00032AB0A9 related cluster n=1 Tax=unknown RepID=UPI00032AB0A9	14.374	13.338	13.231	12.995	53.938
Traes_4DL_D8D723E0A.1	UPI000234E069 related cluster n=1 Tax=unknown RepID=UPI000234E069	12.278	17.665	10.317	13.679	53.939
Traes_5BL_1430C137A.4	Xanthine dehydrogenase/oxidase	14.137	15.408	11.87	12.531	53.946
Traes_2AS_4FE408936.4	DNA-directed RNA polymerases I, II, and III subunit rpabc3	12.622	13.107	13.193	15.026	53.948
Traes_7BL_6A8A8AE31.1	TPX2 (targeting protein for Xklp2) protein family LENGTH=437	15.266	12.289	13.001	13.394	53.95
Traes_2BS_0F79481AE.2	AP-4 complex subunit mu-1	11.985	13.734	14.689	13.543	53.951
Traes_1DS_997E6A4A9.2	DERLIN-1 LENGTH=266	13.421	12.683	15.682	12.167	53.953
Traes_2DL_A2092E8B2.3	glycolipid transfer protein 2 LENGTH=223	14.619	13.498	11.436	14.402	53.955
Traes_1AL_36750809D.9	Valine--tRNA ligase	15.746	15.228	11.055	11.927	53.956
Traes_6DL_D3A3D1384.7	3-isopropylmalate dehydratase large subunit	13.007	13.002	14.633	13.318	53.96
Traes_3DS_06F1255B5.1	receptor kinase 1 LENGTH=843	13.85	13.175	12.344	14.593	53.962
Traes_3DL_51835474D.1	Vps51/Vps67 family (components of vesicular transport) protein LENGTH=1068	14.449	12.152	13.672	13.69	53.963
Traes_4AS_B4F7E4B22.2	Protein of unknown function (DUF620) LENGTH=368	12.532	16.614	11.724	13.093	53.963
Traes_2DL_0F859298B.1	lecithin:cholesterol acyltransferase 3 LENGTH=447	13.619	13.808	13.327	13.21	53.964
Traes_7DS_08353C1F8.6	UPI000234EB70 related cluster n=1 Tax=unknown RepID=UPI000234EB70	14.716	15.566	11.85	11.834	53.966
Traes_1BL_C4634A139.6	UPI00032AAAA0 related cluster n=1 Tax=unknown RepID=UPI00032AAAA0	13.882	12.088	14.081	13.915	53.966
Traes_1BL_A3BAAF327.1	protein n=1 Tax=Oryza sativa subsp. japonica RepID=C7J7H2_ORYSJ	13.313	13.92	10.047	16.689	53.969
Traes_4BS_3BA45A792.4	Histone H2B.1	12.324	13.151	17.615	10.88	53.97
Traes_4BL_BA47C5DBB.4	Unknown protein	14.691	12.903	12.275	14.104	53.973
Traes_7BL_981EC4BB2.1	UPI00032A8FB7 related cluster n=1 Tax=unknown RepID=UPI00032A8FB7	14.083	13.85	12.342	13.699	53.974
Traes_1DS_18CC58683.2	Reticulon family protein LENGTH=255	14.987	14.423	10.932	13.632	53.974
Traes_1AS_A058C4EBA.1	protein n=3 Tax=Oryza sativa RepID=B7FA43_ORYSJ	10.106	13.971	16.473	13.429	53.979
Traes_7AS_F0A544E3E.1	F-box protein	12.013	14.337	13.16	14.471	53.981
Traes_3AL_669FE0293.7	mitogen-activated protein kinase 16 LENGTH=567	13.738	14.998	14.181	11.066	53.983
Traes_4AS_B9E6D7176.1	Serine/threonine-protein phosphatase 4 regulatory subunit 3 n=1 Tax=Aegilops tauschii RepID=M8BLB5_AEGTA	14.509	15.54	13.695	10.239	53.983
Traes_7DL_DB32ADFAE.1	External alternative NAD(P)H-ubiquinone oxidoreductase B2, mitochondrial	14.601	11.948	14.281	13.154	53.984
Traes_2AL_8ECB0467C.1	Major facilitator superfamily protein LENGTH=567	10.66	14.807	13.474	15.053	53.994
Traes_6AL_6F2D4FD67.1	Eukaryotic aspartyl protease family protein LENGTH=474	11.129	15.381	14.667	12.824	54.001
Traes_7DL_4409EDF06.1	UPI0002B41B45 related cluster n=2 Tax=unknown RepID=UPI0002B41B45	15.219	11.662	13.265	13.858	54.004
Traes_3DL_28B6E12BA.1	Dual specificity protein phosphatase n=3 Tax=Shewanella RepID=A1RLQ5_SHESW	13.647	13.124	13.759	13.477	54.007
Traes_4AL_A7E5F01FE.1	histidine kinase 3 LENGTH=1036	15.126	12.75	12.963	13.171	54.01
Traes_2AS_4563D0254.1	Low temperature and salt responsive protein family LENGTH=74	13.329	18.701	8.761	13.223	54.014
Traes_6DL_4AF1E2B10.1	protein n=2 Tax=Oryza sativa RepID=Q6K7R6_ORYSJ	13.319	10.309	16.707	13.679	54.014
Traes_4BL_FA7EB1648.17	phosphofructokinase 1 LENGTH=473	17.463	13.494	9.77	13.288	54.015
Traes_4AS_03546C6D7.1	Dr1-associated corepressor-like protein n=1 Tax=Triticum urartu RepID=M8AUA2_TRIUA	13.571	15.641	13.95	10.858	54.02
Traes_1DL_CD211C1E2.3	3-demethylubiquinone-9 3-methyltransferase	12.24	13.318	15.141	13.325	54.024
Traes_2DS_205855CA5.1	Constitutive photomorphogenesis protein 10 n=1 Tax=Triticum urartu RepID=M7Z2J0_TRIUA	12.08	14.337	17.19	10.418	54.025
Traes_2AL_5FA3B47E7.1	DDRGK domain-containing protein 1	12.117	17.13	11.615	13.166	54.028
Traes_6DL_D3A3D1384.6	3-isopropylmalate dehydratase large subunit	13.334	10.986	15.581	14.128	54.029
Traes_3B_EC2EA9E46.3	ATP synthase subunit beta 1	12.74	13.09	15.659	12.543	54.032
Traes_6DL_3C24839E6.1	calcium-dependent protein kinase 33 LENGTH=521	12.324	13.786	10.974	16.952	54.036
Traes_2AS_BBA8F93D6.7	Serine/arginine-rich splicing factor 1	12.407	13.126	15.208	13.296	54.037
Traes_2DS_9E235A057.2	V-type proton ATPase subunit H	12.206	11.761	15.933	14.14	54.04
Traes_6BS_45E6FBE8B.6	Beta-fructofuranosidase, insoluble isoenzyme 4	15.815	13.173	12.947	12.106	54.041
Traes_7AS_2EE7C2628.12	myb domain protein 7 LENGTH=269	12.743	15.212	12.476	13.615	54.046
Traes_6AS_F23158B25.1	Germin-like protein 2-4	12.346	12.647	11.155	17.9	54.048
Traes_4DL_FD0E395E1.1	Bromodomain and WD repeat-containing protein 1	13.728	15.261	13.06	11.999	54.048
Traes_6AS_1CCBFD902.2	Kynurenine formamidase	11.309	16.785	10.906	15.05	54.05
Traes_4DS_D0C7E6722.1	Transmembrane protein 41B	14.486	13.452	14.143	11.971	54.052
Traes_2BL_4BC2520F1.1	Fasciclin-like arabinogalactan protein 16	13.19	13.501	12.942	14.422	54.055
Traes_7BS_B415C3CF2.1	DHHC-type zinc finger family protein LENGTH=443	13.635	15.897	12.946	11.581	54.059
Traes_5AL_5F0964BDD.1	alpha/beta-Hydrolases superfamily protein LENGTH=369	14.618	13.523	11.947	13.971	54.059
Traes_3AL_1C47C0484.3	Ankyrin repeat family protein LENGTH=607	16.296	13.428	11.173	13.162	54.059
Traes_2BL_A1F2BF8FC.1	CBL-interacting protein kinase 23 LENGTH=482	14.868	13.189	10.667	15.336	54.06
Traes_3DL_CB2B129CE.3	CBS domain-containing protein CBSCBSPB4	14.215	13.655	13.556	12.654	54.08
Traes_3B_07E0CF4E1.1	Glucan endo-1,3-beta-glucosidase GV	8.417	15.038	12.464	18.169	54.088
Traes_7DL_2DF9C185B.2	germin-like protein 2 LENGTH=222	11.655	12.112	14.528	15.796	54.091
Traes_1BL_6F4AB886C.2	Adenine nucleotide alpha hydrolases-like superfamily protein LENGTH=160	8.78	13.031	14.279	18.006	54.096
Traes_4BS_1FB8DFEA9.1	ENTH/VHS/GAT family protein LENGTH=676	13.448	12.391	14.37	13.893	54.102
Traes_2AS_9CD650EBE.5	ABC transporter, ATP-binding/permease protein n=2 Tax=Rhodobacteraceae RepID=B9NPC4_9RHOB	15.097	15.437	11.924	11.646	54.104
Traes_1AL_BEB451473.1	Glutathione S-transferase family protein LENGTH=227	12.037	13.556	14.547	13.965	54.105
Traes_7AL_22BBA29CE.3	thioredoxin 2 LENGTH=133	17.229	13.221	12.08	11.576	54.106
Traes_4AL_D787CF1CC.1	calcium-dependent protein kinase 2 LENGTH=495	13.206	12.217	13.112	15.572	54.107
Traes_4BL_7BFE58ED9.5	RNA-binding protein 24	8.737	17.323	16.703	11.347	54.11
Traes_1AL_5DDBD6138.1	Peroxidase superfamily protein LENGTH=329	12.051	12.222	18.641	11.2	54.114
Traes_3B_FE91A007E.1	Carbamoyl-phosphate synthase large chain	12.799	10.829	15.532	14.955	54.115
Traes_2AS_3FBE45290.1	Cytochrome P450 9b1	15.184	13.821	10.494	14.617	54.116
Traes_6AS_EE005D4DA.1	Rad23 UV excision repair protein family LENGTH=395	14.072	12.802	12.544	14.699	54.117
Traes_2AL_C54414D9D.2	Disease resistance-responsive (dirigent-like protein) family protein LENGTH=182	13.67	13.077	14.286	13.086	54.119
Traes_3AL_180BA5947.2	UPI0002B47698 related cluster n=1 Tax=unknown RepID=UPI0002B47698	14.55	12.163	13.647	13.759	54.119
Traes_3B_C1040DD61.1	transcription factor-related LENGTH=650	13.454	14.297	13.367	13.003	54.121
Traes_6DL_92B3B176F.1	Sister chromatid cohesion protein PDS5 homolog A	14.984	13.227	13.365	12.545	54.121
Traes_2BL_1E57B73B21.4	Ethylene-responsive transcription factor 5	12.045	14.232	11.316	16.529	54.122
Traes_2DL_07B630B0C.1	Unknown protein	14.727	12.011	11.678	15.709	54.125
Traes_3DL_A98EC29D7.1	UPI0002C2F68B related cluster n=1 Tax=unknown RepID=UPI0002C2F68B	15.357	11.449	13.052	14.269	54.127
Traes_2AL_52D3F9AF41.3	30S ribosomal protein S19	13.646	13.215	12.36	14.908	54.129
Traes_3B_A9FE46265.1	Spindle pole body component alp14	15.239	8.615	14.886	15.395	54.135
Traes_6BS_B70BC74F5.2	Fatty acid oxidation complex subunit alpha	13.599	9.211	14.512	16.813	54.135
Traes_6DL_368E5ECD5.5	Aquaporin-like superfamily protein LENGTH=285	12.778	12.478	13.786	15.094	54.136
Traes_6AL_3C3FF0520.1	Galactoside 2-alpha-L-fucosyltransferase	14.79	15.542	10.906	12.9	54.138
Traes_3B_D0ABE4EEE.1	microfibrillar-associated protein-related LENGTH=435	15.422	13.592	9.955	15.169	54.138
Traes_2AL_8A6770FF8.2	carotenoid cleavage dioxygenase 7 LENGTH=629	13.217	14.986	13.698	12.239	54.14
Traes_2DS_92BCAA159.3	Protein kinase superfamily protein LENGTH=577	14.828	14.959	12.274	12.084	54.145
Traes_2BL_8A0359515.1	dihydroflavonol 4-reductase LENGTH=382	13.087	17.129	12.188	11.741	54.145
Traes_5AL_32EE6B2E9.1	Acyl-coenzyme A thioesterase 9, mitochondrial	15.492	14.681	13.257	10.717	54.147
Traes_1BL_DC5F376A2.1	Peptidyl-prolyl cis-trans isomerase PASTICCINO1	13.901	14.171	14.452	11.625	54.149
Traes_7DS_87316798D.1	MATE efflux family protein LENGTH=486	12.117	13.772	11.329	16.936	54.154
Traes_2BL_68C539313.1	germin-like protein 2 LENGTH=222	12.586	15.477	12.665	13.427	54.155
Traes_5AS_E031201F7.1	U-box domain-containing protein 13	12.742	13.543	12.467	15.404	54.156
Traes_2DL_179570792.4	n=1 Tax=Oryza sativa RepID=Q01K15_ORYSA	18.933	11.507	13.89	9.828	54.158
Traes_6AL_8519351FB.2	Pre-mRNA-processing protein 45	14.302	14.445	11.594	13.822	54.163
Traes_6BL_1243012B6.1	Protein lunapark	14.278	12.713	12.28	14.893	54.164
Traes_1DS_5835B2974.2	U1 small nuclear ribonucleoprotein 70 kDa	13	15.973	11.738	13.455	54.166
Traes_5DL_6BFE305FD.6	ABC transporter G family member 39	13.458	8.961	16.267	15.485	54.171
Traes_1DL_1D9958B1E.1	kinesin-like protein 1 LENGTH=1087	14.397	13.798	14.381	11.598	54.174
Traes_7AS_CCDF65609.2	ENTH/ANTH/VHS superfamily protein LENGTH=544	15.344	10.97	14.93	12.933	54.177
Traes_5AL_43DDFC4BE.1	Protein of unknown function (DUF1664) LENGTH=334	11.833	11.289	14.661	16.403	54.186
Traes_5BL_36EBD512B.2	Peroxidase superfamily protein LENGTH=329	15.221	14.161	12.58	12.236	54.198
Traes_3AS_68240596D.2	Histone H2B.2	11.934	13.34	18.38	10.55	54.204
Traes_7DL_385BBE1CF.1	Core-2/I-branching beta-1,6-N-acetylglucosaminyltransferase family protein LENGTH=447	14.292	13.968	13.387	12.559	54.206
Traes_2DS_DCACA7CAE1.3	Unknown protein	10.75	13.993	10.158	19.306	54.207
Traes_7BS_1C69B27F0.1	Ras-related protein Rab-25	12.793	15.792	14.583	11.046	54.214
Traes_4AS_BB59116B6.2	beta-galactosidase 8 LENGTH=852	13.811	11.84	15.262	13.301	54.214
Traes_5BL_8C181ECA8.2	Transcription factor bHLH49	14.154	14.019	12.839	13.206	54.218
Traes_1AS_41B85D3B9.1	unknown protein; FUNCTIONS IN: molecular_function unknown; INVOLVED IN: biological_process unknown; LOCATED IN: endomembrane system; BEST Arabidopsis thaliana protein match is: unknown protein . LENGTH=177	14.137	15.343	13.224	11.516	54.22
Traes_2DL_CA10E09CD.1	Sister chromatid cohesion protein PDS5 homolog B	13.889	13.502	13.275	13.555	54.221
Traes_3AS_E67D03435.1	Peroxiredoxin-2F, mitochondrial	10.439	14.558	16.511	12.714	54.222
Traes_1AL_272F1175F.1	unknown protein; BEST Arabidopsis thaliana protein match is: unknown protein . LENGTH=344	13.465	12.655	14.56	13.543	54.223
Traes_1AS_5F6AE0420.1	Protein kinase superfamily protein LENGTH=409	13.449	13.465	14.548	12.762	54.224
Traes_6AL_17D2BE5CD.1	Transglutaminase n=4 Tax=Zea mays RepID=B6U0E3_MAIZE	12.417	13.642	12.407	15.761	54.227
Traes_6DS_F56597DB3.2	Protein of unknown function (DUF581) LENGTH=222	12.335	19.538	11.336	11.019	54.228
Traes_5AL_39B99B922.2	Calcineurin subunit B	13.757	13.588	13.719	13.164	54.228
Traes_3B_FA3CD3CB6.2	Nuclear transcription factor Y subunit B-1	12.173	14.913	14.564	12.579	54.229
Traes_3AS_B56491A71.3	protein n=3 Tax=Oryza RepID=C7IXD7_ORYSJ	15.276	15.193	11.546	12.217	54.232
Traes_5AL_75977FC15.1	D-ribulose-5-phosphate-3-epimerase LENGTH=281	9.424	14.534	15.089	15.188	54.235
Traes_5BL_AEEB6621B.9	UTP--glucose-1-phosphate uridylyltransferase	12.173	11.694	17.928	12.441	54.236
Traes_6DL_D3A3D1384.9	3-isopropylmalate dehydratase large subunit	12.805	12.444	15.576	13.417	54.242
Traes_1BL_EC3E899FE.2	Glutamyl-tRNA reductase family protein LENGTH=543	14.044	11.825	14.537	13.84	54.246
Traes_5AS_238F990CC.1	Syntaxin-52	14.379	13.433	12.063	14.373	54.248
Traes_7BS_6E89A9BEF.1	Transcriptional corepressor SEUSS n=1 Tax=Triticum urartu RepID=M7ZGQ9_TRIUA	13.848	12.382	12.906	15.117	54.253
Traes_2DS_A8882442F.1	Unknown protein	12.845	16.801	12.364	12.243	54.253
Traes_7AS_7D66EF3D3.4	6-phosphogluconate dehydrogenase, decarboxylating 1	11.544	13.29	12.394	17.027	54.255
Traes_5BL_F297A0206.1	Cytochrome P450 superfamily protein LENGTH=479	9.481	11.338	18.633	14.805	54.257
Traes_5DL_DAED86B86.2	Indole-3-acetaldehyde oxidase	14.263	7.357	17.473	15.164	54.257
Traes_7DS_EE936B910.1	ARM repeat superfamily protein LENGTH=346	13.348	12.387	14.309	14.214	54.258
Traes_4DL_469179461.1	Glutathione S-transferase family protein LENGTH=235	16.502	11.058	11.593	15.109	54.262
Traes_7DS_A2AC92912.2	Mitochondrial pyruvate carrier 2	9.088	12.806	17.61	14.763	54.267
Traes_2BL_0E331E237.1	exocyst subunit exo70 family protein H6 LENGTH=615	16.011	12.647	10.635	14.976	54.269
Traes_6BS_70385D0E0.1	RNA-binding protein 39	11.928	13.808	14.373	14.163	54.272
Traes_5AS_611DC1475.1	Tubulin-specific chaperone A	12.687	13.418	12.612	15.556	54.273
Traes_3B_7A063CFC2.1	SCAR-like protein 2	16.767	14.152	14.309	9.045	54.273
Traes_7AL_0B358E4B4.4	histone H2A 6 LENGTH=150	10.313	15.528	12.978	15.455	54.274
Traes_5BL_92F1359EE.1	LAG1 longevity assurance homolog 3 LENGTH=308	13.274	12.952	13.487	14.561	54.274
Traes_5DL_BB9843FB4.1	Histone-binding protein RBBP4	15.685	11.047	12.459	15.084	54.275
Traes_2DL_4D00BC16D.1	phenylalanine ammonia-lyase 2 LENGTH=717	12.347	11.06	14.991	15.882	54.28
Traes_6DL_92B3B176F.2	Sister chromatid cohesion protein PDS5 homolog A	15.545	13.156	12.94	12.643	54.284
Traes_6BS_16D4B4B69.2	Sec14p-like phosphatidylinositol transfer family protein LENGTH=637	14.81	13.142	13.059	13.275	54.286
Traes_5BS_2D53CF6FB.2	Peroxisomal membrane 22 kDa (Mpv17/PMP22) family protein LENGTH=185	12.764	13.448	15.461	12.616	54.289
Traes_1DS_EB7992957.2	UPI00032A610A related cluster n=1 Tax=unknown RepID=UPI00032A610A	13.704	13.346	12.798	14.445	54.293
Traes_2AS_332E7608C.1	protein n=3 Tax=Oryza RepID=Q7EZ60_ORYSJ	12.582	15.134	14.411	12.17	54.297
Traes_2BL_4F7336ACE.7	Remorin family protein LENGTH=202	13.778	13.549	16.673	10.299	54.299
Traes_4DL_2DBB03D7E.1	callose synthase 1 LENGTH=1950	16.723	13.471	13.343	10.765	54.302
Traes_1DL_2A17EE523.4	Cysteine proteinase inhibitor 3	10.303	14.337	14.725	14.941	54.306
Traes_2AL_66B5C77CB.1	small nuclear ribonucleoprotein associated protein B LENGTH=257	12.967	14.229	13.689	13.422	54.307
Traes_6BL_4DB1AC6CC.2	tripeptidyl peptidase ii LENGTH=1380	13.023	13.865	13.978	13.442	54.308
Traes_3DL_4A106D3D5.1	30S ribosomal protein S11 n=1 Tax=Aegilops tauschii RepID=R7W378_AEGTA	12.482	14.49	12.097	15.239	54.308
Traes_4AL_E56E1B81D.2	unknown protein; BEST Arabidopsis thaliana protein match is: unknown protein . LENGTH=355	14.84	14.025	12.46	12.983	54.308
Traes_3DL_E9A1D3838.9	Unknown protein	14.552	16.727	11.148	11.883	54.31
Traes_6AL_59D3F4597.1	SPla/RYanodine receptor (SPRY) domain-containing protein LENGTH=467	11.451	13.926	13.618	15.319	54.314
Traes_7BL_CA9A2A92E.1	Unknown protein	13.912	16.158	14.804	9.445	54.319
Traes_2BL_B251404EE.2	Protein phosphatase 2C family protein LENGTH=447	12.35	15.538	11.984	14.448	54.32
Traes_7BL_A0D4953A2.3	Glycolipid transfer protein domain-containing protein 1	12.612	13.859	15.544	12.305	54.32
Traes_1AL_A638394BE.1	CASP-like protein	15.833	12.173	12.81	13.507	54.323
Traes_1BS_61543B74A.1	Bowman-Birk type trypsin inhibitor	17.633	13.077	13.188	10.427	54.325
Traes_2DL_5C1DDA41C.3	Ras GTPase-activating protein-binding protein 1	14.282	11.981	14.806	13.257	54.326
Traes_4BL_60B87BDC1.1	Ubiquitin-fold modifier-conjugating enzyme 1	13.043	13.828	12.179	15.277	54.327
Traes_7BL_97228B572.1	Protein kinase superfamily protein LENGTH=577	13.667	13.288	12.696	14.679	54.33
Traes_2BS_43ED9166F.1	protein n=2 Tax=Oryza sativa RepID=Q5VQ96_ORYSJ	12.167	13.699	14.465	14.002	54.333
Traes_3DL_B2FD2FBFA.3	cellulose synthase family protein LENGTH=985	15.679	11.406	14.382	12.872	54.339
Traes_6BL_B3AC412F4.1	39S ribosomal protein L41-B, mitochondrial	12.397	17.646	14.152	10.145	54.34
Traes_5BL_9CD03DFCE.1	UPI0001983FAD related cluster n=1 Tax=unknown RepID=UPI0001983FAD	14.335	14.625	13.169	12.214	54.343
Traes_7AS_88479E79B.1	Peroxidase superfamily protein LENGTH=321	15.684	12.936	11.484	14.24	54.344
Traes_6DL_D3A3D1384.4	3-isopropylmalate dehydratase large subunit	12.319	12.957	15.035	14.035	54.346
Traes_4AL_198AD99FF.7	Clathrin, heavy chain LENGTH=1705	14.275	14.172	14.51	11.393	54.35
Traes_3AS_B56491A71.1	protein n=3 Tax=Oryza RepID=C7IXD7_ORYSJ	11.18	18.515	14.976	9.683	54.354
Traes_7DL_51D57EBDE.1	cyclin-dependent kinase C;1 LENGTH=505	14.202	13.118	13.309	13.727	54.356
Traes_3DL_DD07A83E2.5	Dihydroorotase	13.542	15.809	12.475	12.53	54.356
Traes_3B_9F8FC8CDD.1	Protein OSB3, chloroplastic/mitochondrial	13.754	14.337	13.467	12.806	54.364
Traes_1BS_E27E48248.1	Transcription elongation factor B polypeptide 3	14.313	15.084	13.308	11.662	54.367
Traes_2BL_9DBC04D47.1	alpha/beta-Hydrolases superfamily protein LENGTH=324	13.354	14.646	12.265	14.104	54.369
Traes_3AS_74E386CE7.1	NAC domain protein,	13.426	13.29	14.133	13.522	54.371
Traes_5AL_7AF7E4153.2	ABC transporter G family member 37	12.45	17.108	12.759	12.055	54.372
Traes_7AL_0B424865F.5	unknown protein; FUNCTIONS IN: molecular_function unknown; INVOLVED IN: biological_process unknown; LOCATED IN: mitochondrion, plasma membrane, plastid, vacuole; EXPRESSED IN: 27 plant structures; EXPRESSED DURING: 15 growth stages; Has 39 Blast hits to 39 proteins in 13 species: Archae - 0; Bacteria - 0; Metazoa - 0; Fungi - 0; Plants - 39; Viruses - 0; Other Eukaryotes - 0 (source: NCBI BLink).…	11.329	15.443	13.108	14.497	54.377
Traes_2DL_F27ED2B87.1	RING/U-box superfamily protein LENGTH=594	14.552	12.725	12.268	14.832	54.377
Traes_2BL_573FB3223.3	unknown protein; FUNCTIONS IN: molecular_function unknown; INVOLVED IN: biological_process unknown; LOCATED IN: plasma membrane; EXPRESSED IN: 22 plant structures; EXPRESSED DURING: 13 growth stages; BEST Arabidopsis thaliana protein match is: unknown protein . LENGTH=342	12.57	13.375	14.984	13.45	54.379
Traes_7DL_8CF7CD3B2.1	Histone H2B.3	13.538	12.327	13.774	14.74	54.379
Traes_6AS_6B7B64E3F.1	Cell cycle control protein 50A	13.299	13.568	13.986	13.527	54.38
Traes_7BS_89EA07567.2	Chromodomain-helicase-DNA-binding protein 5	15.559	14.209	13.115	11.498	54.381
Traes_7AS_4854C517B.2	methionine aminopeptidase 2B LENGTH=439	14.197	13.355	14.028	12.808	54.388
Traes_3AL_180BA5947.1	UPI0002B47698 related cluster n=1 Tax=unknown RepID=UPI0002B47698	13.825	13.42	13.927	13.223	54.395
Traes_4DL_15045954F.1	mitogen-activated protein kinase 3 LENGTH=370	11.563	14.805	12.846	15.182	54.396
Traes_4DS_1A26DEA9F.2	Protein kinase superfamily protein LENGTH=372	12.157	15.085	13.839	13.317	54.398
Traes_6DL_F7015CE89.5	ABSCISIC ACID-INSENSITIVE 5-like protein 5	11.093	15.529	15.201	12.578	54.401
Traes_7DL_7AF52054F.9	RNA-binding protein 1 LENGTH=360	12.498	15.355	12.852	13.697	54.402
Traes_2BS_7489BD1CB.2	protein n=2 Tax=Oryza RepID=Q8LIF0_ORYSJ	11.597	14.737	13.244	14.828	54.406
Traes_3AS_3951CB56D1.2	60S ribosomal protein L35a-1	9.537	18.047	12.131	14.692	54.407
Traes_2DL_501CC8CCE.1	Protein phosphatase 2C family protein LENGTH=283	10.802	14.129	15.879	13.602	54.412
Traes_6DL_C3EF1F678.1	Ribosomal RNA small subunit methyltransferase NEP1	13.934	14.235	14.64	11.607	54.416
Traes_6DS_357919158.1	Cell cycle control protein 50A	13.119	13.833	13.443	14.024	54.419
Traes_3B_58A6170C1.4	WD40 repeat-containing protein n=1 Tax=Calothrix sp. PCC 7507 RepID=K9PG51_9CYAN	15.582	14.399	10.73	13.711	54.422
Traes_6DS_4CBEFA74C.1	Peroxidase superfamily protein LENGTH=316	14.348	12.018	13.92	14.144	54.43
Traes_7AS_8C28E8DA1.2	soluble epoxide hydrolase LENGTH=321	14.175	14.844	13.019	12.396	54.434
Traes_3B_4C19094FF.1	Ubiquitin carboxyl-terminal hydrolase 14	15.079	9.229	15.473	14.653	54.434
Traes_2AL_074F05306.3	RPM1 interacting protein 4 LENGTH=211	13.11	13.144	14.586	13.603	54.443
Traes_7DS_1D8A8BFA2.2	mitogen-activated protein kinase 3 LENGTH=370	14.235	9.827	16.773	13.622	54.457
Traes_6BL_DDC511D8C.1	unknown protein; Has 1719 Blast hits to 1091 proteins in 184 species: Archae - 5; Bacteria - 24; Metazoa - 559; Fungi - 169; Plants - 192; Viruses - 1; Other Eukaryotes - 769 (source: NCBI BLink). LENGTH=199	16.432	12.935	12.404	12.686	54.457
Traes_6DL_D3A3D1384.5	3-isopropylmalate dehydratase large subunit	12.693	12.509	14.878	14.38	54.46
Traes_3B_3007A0B49.1	early nodulin-like protein 18 LENGTH=228	12.484	13.654	13.44	14.883	54.461
Traes_4BL_70308D47F.1	26S protease regulatory subunit 4 homolog	11.358	11.913	13.324	17.869	54.464
Traes_7DL_4BD319C52.1	unknown protein; BEST Arabidopsis thaliana protein match is: unknown protein . LENGTH=538	12.811	15.936	11.711	14.007	54.465
Traes_7DS_2EA597329.1	Auxin efflux carrier family protein LENGTH=622	12.484	11.73	13.938	16.314	54.466
Traes_1DL_CFA9D789C.1	Unknown protein	19.438	14.875	14.373	5.785	54.471
Traes_3AS_471213B71.2	alpha/beta-Hydrolases superfamily protein LENGTH=308	12.375	13.78	13.938	14.382	54.475
Traes_3DL_55851D870.6	protein n=1 Tax=Oryza sativa subsp. japonica RepID=Q6L4R4_ORYSJ	13.155	13.142	13.486	14.692	54.475
Traes_7AS_800D443F5.1	Acid beta-fructofuranosidase	14.6	11.047	16.546	12.284	54.477
Traes_1DL_309273C01.2	Signal recognition particle 54 kDa protein 2	14.616	15.142	12.825	11.896	54.479
Traes_5BS_8068D79C11.1	guanylate kinase LENGTH=390	15.021	11.853	13.802	13.804	54.48
Traes_1DL_1369670F9.2	Riboflavin kinase	13.396	11.378	13.473	16.24	54.487
Traes_7BS_D0B0161A3.1	ubiquitin-conjugating enzyme 34 LENGTH=237	14.079	15.609	12.828	11.971	54.487
Traes_7BS_8D9A3743C.1	Peroxidase superfamily protein LENGTH=326	11.502	11.586	16.831	14.57	54.489
Traes_3DL_0ABDDC961.2	Splicing factor 3A subunit 3	12.82	15.586	12.618	13.468	54.492
Traes_3DL_DAC033299.3	Obg-like ATPase 1	14.662	11.107	12.984	15.742	54.495
Traes_4BL_50DFF3105.1	Small nuclear ribonucleoprotein family protein LENGTH=109	13.344	15.409	12.776	12.976	54.505
Traes_2AS_CB62107FC.1	Serine/threonine-protein kinase TEL1	15.348	14.002	12.596	12.559	54.505
Traes_5DS_56BC77211.1	Type I inositol-1,4,5-trisphosphate 5-phosphatase CVP2, putative, expressed n=1 Tax=Oryza sativa subsp. japonica RepID=Q10RG0_ORYSJ	13.839	11.772	13.583	15.311	54.505
Traes_1BL_27CE533B7.4	Chaperone protein dnaJ 10	11.181	15.852	13.286	14.192	54.511
Traes_5BS_52A97D09A.5	ureide permease 2 LENGTH=398	14.006	12.493	12.844	15.168	54.511
Traes_7DS_88E13F45E.4	RNA-binding protein 42	16.156	13.569	11.407	13.38	54.512
Traes_3B_1396EA938.2	1-deoxy-D-xylulose 5-phosphate reductoisomerase LENGTH=497	11.106	13.567	15.921	13.921	54.515
Traes_5DL_F7BC0DED7.1	maternal effect embryo arrest 14 LENGTH=203	10.311	11.18	11.194	21.836	54.521
Traes_2BL_9F34F9E32.1	Auxin-induced protein 5NG4 n=2 Tax=Triticeae RepID=N1QQE7_AEGTA	17.061	12.854	9.031	15.579	54.525
Traes_3AS_295AD7898.1	F-box protein	13.351	15.93	13.308	11.937	54.526
Traes_4BS_F172CDBAD1.2	Protein LURP-one-related 11	13.123	14.623	14.15	12.643	54.539
Traes_1DL_7277B4C11.3	alpha/beta-Hydrolases superfamily protein LENGTH=473	16.354	12.117	12.496	13.572	54.539
Traes_1BL_0720A52EA.1	Proteasome subunit beta type-6	13.665	13.038	12.898	14.939	54.54
Traes_3AL_AB46AAE27.1	50S ribosomal protein L25	14.242	14.07	12.824	13.404	54.54
Traes_7DL_7DF4743A5.1	Nicalin	13.654	13.554	14.973	12.364	54.545
Traes_3AL_FA14B19A6.1	Glutathione S-transferase family protein LENGTH=227	5.655	8.171	21.263	19.459	54.548
Traes_4BS_D1279A1BC.1	RNA binding LENGTH=901	14.115	13.951	13.231	13.254	54.551
Traes_5AS_A3881C198.3	malate dehydrogenase LENGTH=403	13.176	13.711	13.334	14.335	54.556
Traes_1BL_C4634A139.7	UPI00032AAAA0 related cluster n=1 Tax=unknown RepID=UPI00032AAAA0	14.479	12.308	12.83	14.947	54.564
Traes_3B_09DAE0FAB.3	Protein YIPF1 homolog	13.055	14.814	15.68	11.019	54.568
Traes_1DL_CD2AC58C5.1	AMME syndrome candidate gene 1 protein homolog	12.331	15.203	13.064	13.971	54.569
Traes_4DL_4A5E87D71.3	HISTIDINE TRIAD NUCLEOTIDE-BINDING 2 LENGTH=187	12.88	12.311	13.157	16.221	54.569
Traes_1DL_D504BBA5F.1	Cyclic phosphodiesterase	13.41	12.75	12.066	16.343	54.569
Traes_5BL_44518E3DE.1	Protein kinase superfamily protein LENGTH=670	10.94	12.209	16.568	14.854	54.571
Traes_4AL_80FA5B873.1	Pyruvate kinase family protein LENGTH=527	13.061	11.448	15.68	14.384	54.573
Traes_3B_483A87AAD.1	Choline/ethanolamine kinase	12.719	15.136	12.847	13.874	54.576
Traes_4DS_3C72C425D.1	Deoxyuridine 5'-triphosphate nucleotidohydrolase	13.619	11.627	15.892	13.438	54.576
Traes_7DS_08353C1F8.1	UPI000234EB70 related cluster n=1 Tax=unknown RepID=UPI000234EB70	15.392	12.508	13.736	12.943	54.579
Traes_1AL_BED90CE7C.1	Unknown protein	12.893	14.223	11.545	15.921	54.582
Traes_6BS_4C5331917.2	Unknown protein	15.064	13.95	11.987	13.582	54.583
Traes_3B_E20151D23.2	2-C-methyl-D-erythritol 4-phosphate cytidylyltransferase	14.718	12.289	15.399	12.181	54.587
Traes_5DS_EAD24AD6B.3	PHYTOENE SYNTHASE LENGTH=437	9.917	13.742	16.986	13.946	54.591
Traes_6AS_1912751AF.2	Major facilitator superfamily protein LENGTH=590	11.665	13.302	13.674	15.952	54.593
Traes_4BS_F38624284.1	Nucleotide-sugar transporter family protein LENGTH=309	16.382	13.82	10.793	13.605	54.6
Traes_4BL_BA47C5DBB.5	Unknown protein	16.116	15.771	12.776	9.939	54.602
Traes_1BL_21F10DEEE.5	ubiquitin-conjugating enzyme 13 LENGTH=166	11.923	18.982	11.104	12.593	54.602
Traes_4DL_4F26861DD.1	UPI00032A77B6 related cluster n=1 Tax=unknown RepID=UPI00032A77B6	13.701	12.334	12.382	16.187	54.604
Traes_7DL_C206F8511.2	RNA-binding protein 1 LENGTH=360	14.08	14.904	13.764	11.862	54.61
Traes_2BS_ECB89174C.2	Potassium transporter family protein LENGTH=775	13.485	13.246	13.283	14.597	54.611
Traes_2BS_300A220C8.3	Haloacid dehalogenase-like hydrolase (HAD) superfamily protein LENGTH=249	13.907	13.825	13.59	13.289	54.611
Traes_6AL_6A883EF6E.3	unknown protein; BEST Arabidopsis thaliana protein match is: unknown protein . LENGTH=235	12.08	15.417	11.184	15.931	54.612
Traes_2BS_2530EF597.1	Phenazine biosynthesis PhzC/PhzF protein LENGTH=313	11.141	15.366	11.229	16.878	54.614
Traes_7DL_4DDDFE9DE.2	Stromal cell-derived factor 2-like protein	14.063	12.338	11.984	16.23	54.615
Traes_6DL_F3E955586.1	protein n=2 Tax=Oryza RepID=Q6K3D7_ORYSJ	12.261	12.419	13.805	16.137	54.622
Traes_5DL_84C398615.1	unknown protein; BEST Arabidopsis thaliana protein match is: unknown protein . LENGTH=245	10.704	12.992	12.157	18.772	54.625
Traes_6DL_1663D210B.1	Unknown protein	13.945	10.462	8.478	21.74	54.625
Traes_6AL_29F04F917.1	UPI0002B474B6 related cluster n=1 Tax=unknown RepID=UPI0002B474B6	12.817	13.859	11.498	16.455	54.629
Traes_6AL_3357B534B.1	Unknown protein	10.944	14.337	13.188	16.161	54.63
Traes_1BS_629BAC470.4	Protein kinase superfamily protein LENGTH=397	14.99	12.033	13.609	14.001	54.633
Traes_3AS_0A005B552.1	Eukaryotic translation initiation factor 3 subunit A	14.737	13.293	14.127	12.478	54.635
Traes_4BS_B9D1E9C99.1	RNA-binding protein 1 LENGTH=360	15.142	12.36	13.602	13.536	54.64
Traes_6DL_BE8AD3FED.3	Protein kinase superfamily protein LENGTH=345	14.879	13.387	14.678	11.698	54.642
Traes_3DL_D3A6BBA9A.1	exocyst complex component sec15B LENGTH=787	17.584	11.19	13.244	12.632	54.65
Traes_3B_88C89E184.2	TCP family transcription factor-like n=2 Tax=Oryza sativa subsp. japonica RepID=Q8L3X6_ORYSJ	15.8	14.506	11.123	13.223	54.652
Traes_4AL_892C47ED5.1	phenylalanine ammonia-lyase 2 LENGTH=717	11.78	15.104	11.72	16.05	54.654
Traes_4AL_028BD4D07.1	UPI00032A9856 related cluster n=1 Tax=unknown RepID=UPI00032A9856	15.234	15.451	12.487	11.483	54.655
Traes_1BL_AD1AD2198.1	NC domain-containing protein-related LENGTH=259	12.146	13.923	14.667	13.923	54.659
Traes_5BS_6A54156BB.5	aminopeptidase M1 LENGTH=879	14.81	15.617	11.483	12.75	54.66
Traes_4DL_C9CBE5A1D.2	Nucleotide-sugar transporter family protein LENGTH=308	15.76	14.047	13.961	10.893	54.661
Traes_4BL_FA7EB1648.21	phosphofructokinase 1 LENGTH=473	18.428	11.777	11.864	12.593	54.662
Traes_4AL_4B09F91AE.2	alcohol dehydrogenase 1 LENGTH=379	13.216	11.534	13.972	15.947	54.669
Traes_7AL_971F8A64B.5	allantoate amidohydrolase LENGTH=525	15.238	12.944	13.092	13.398	54.672
Traes_5AL_23317C348.1	Inosine-5'-monophosphate dehydrogenase 2	14.03	12.846	14.821	12.977	54.674
Traes_2AL_3F769FE10.6	proline transporter 1 LENGTH=442	11.73	14.692	14.365	13.89	54.677
Traes_2AL_FD91EC97F.1	Ubiquinol oxidase	13.162	14.641	12.343	14.534	54.68
Traes_2BL_63446F870.2	60S ribosomal protein L30	14.726	11.858	14.581	13.515	54.68
Traes_2AL_C97ED96AA.1	Isoaspartyl peptidase/L-asparaginase	12.274	18.463	13.773	10.171	54.681
Traes_4BS_9928BD91A.1	NAC domain protein,	12.958	14.129	13.702	13.894	54.683
Traes_7BL_A3E786127.2	XH/XS domain-containing protein LENGTH=634	17.225	14.545	12.694	10.221	54.685
Traes_7AS_C87C2FF27.1	UPI00032AC564 related cluster n=1 Tax=unknown RepID=UPI00032AC564	12.139	14.146	12.299	16.103	54.687
Traes_3DL_ACB02DAE4.1	Cytochrome P450 superfamily protein LENGTH=520	13.924	12.828	15.178	12.759	54.689
Traes_6AS_28752C23C.2	chloride channel B LENGTH=780	14.061	17.09	12.082	11.463	54.696
Traes_6BL_C9E94B924.2	nitrilase 4 LENGTH=355	12.815	12.951	14.867	14.065	54.698
Traes_1AL_630203F59.1	Protein phosphatase 2C family protein LENGTH=400	14.073	14.607	11.809	14.21	54.699
Traes_5DL_43FB0AADD.3	RING/U-box superfamily protein LENGTH=351	15.636	12.7	13.657	12.71	54.703
Traes_1BS_DDE53AF02.2	Glutathione S-transferase family protein LENGTH=219	10.159	11.786	16.894	15.866	54.705
Traes_3DS_DD5EE38D9.5	ATP-dependent zinc metalloprotease FtsH	13.528	11.267	14.785	15.131	54.711
Traes_1DL_1D2175392.1	2-oxoglutarate (2OG) and Fe(II)-dependent oxygenase superfamily protein LENGTH=357	14.402	13.663	11.655	14.991	54.711
Traes_3B_1127B83C6.1	protein n=1 Tax=Oryza sativa subsp. japonica RepID=Q5NAC0_ORYSJ	12.783	16.179	11.224	14.528	54.714
Traes_4AL_9BCB37710.2	glutamate decarboxylase LENGTH=502	11.201	15.06	14.013	14.44	54.714
Traes_7DL_6A664E1EB.2	Pectin lyase-like superfamily protein LENGTH=475	13.719	13.731	14.293	12.974	54.717
Traes_3AS_68529BA25.4	Carboxymethylenebutenolidase homolog	12.359	14.593	13.154	14.614	54.72
Traes_6AS_4F10F05D2.1	ADP,ATP carrier protein 1	15.832	13.319	12.714	12.859	54.724
Traes_3B_800053B59.2	Transcription factor bHLH30	15.707	15.129	10.861	13.029	54.726
Traes_4DL_8C52891DC.2	eukaryotic translation initiation factor 4E LENGTH=235	13.582	13.415	14.107	13.625	54.729
Traes_1AL_A5D20159F.1	Serine/threonine protein phosphatase 2A 55 kDa regulatory subunit B' delta isoform	14.231	15.866	11.413	13.223	54.733
Traes_7AS_8F9CC5DDB.2	Pre-mRNA-splicing factor RBM22	14.708	13.62	11.065	15.341	54.734
Traes_2BL_C9D4D87A2.1	golgin candidate 2 LENGTH=668	16.322	10.55	13.292	14.571	54.735
Traes_2BL_309ED7C81.1	glutamate dehydrogenase 2 LENGTH=411	11.917	13.401	13.638	15.781	54.737
Traes_2AL_65782D26E.3	transportin 1 LENGTH=895	15.806	13.76	12.747	12.424	54.737
Traes_7DL_72CF9517D.2	Zinc finger FYVE domain-containing protein 21	16.475	13.636	13.112	11.516	54.739
Traes_4DL_CE5AAA3C0.2	UPI0002C373BA related cluster n=1 Tax=unknown RepID=UPI0002C373BA	12.846	13.983	14.976	12.935	54.74
Traes_3DL_4C97F7A2D.1	ABC transporter C family member 3	11.995	16.944	16.454	9.35	54.743
Traes_7AL_7A572FF1F.36	60S ribosomal protein L14-1	11.893	15.881	17.248	9.723	54.745
Traes_2DL_889B81FCA.2	Unknown protein	12.936	15.048	11.793	14.968	54.745
Traes_5BL_E0FF3784C.2	FASCICLIN-like arabinogalactan-protein 12 LENGTH=249	12.103	15.262	12.85	14.531	54.746
Traes_5BL_770B4351C.2	60S ribosomal protein L24	12.697	12.216	18.023	11.814	54.75
Traes_2BL_083C36832.1	Cytochrome P450 superfamily protein LENGTH=490	14.174	11.346	12.548	16.682	54.75
Traes_3AL_556B29440.2	DEK domain-containing chromatin associated protein LENGTH=462	16.429	13.995	14.187	10.141	54.752
Traes_3B_C7F6BF696.1	calcium-dependent protein kinase 13 LENGTH=528	16.17	13.221	13.304	12.059	54.754
Traes_5DS_B05596869.1	MADS-box transcription factor 14	11.715	15.62	13.064	14.356	54.755
Traes_5DL_DAA202B82.6	Zinc finger protein 207	15.648	16.015	14.962	8.132	54.757
Traes_7AL_A29227860.3	ABC transporter G family member 40	12.685	14.683	12.52	14.87	54.758
Traes_2AS_FE9AC4EDD.2	Transcription factor ILR3	14.344	15.79	10.58	14.061	54.775
Traes_1BL_BEAA0F3D3.5	ATP-dependent RNA helicase SUB2	12.946	10.809	14.837	16.184	54.776
Traes_3B_846FD1031.1	Splicing factor 45	15.122	15.086	12.08	12.491	54.779
Traes_3AS_4B599FAA8.1	COP9 signalosome complex subunit 2	12.786	12.616	15.533	13.844	54.779
Traes_2DL_1EE84BE3A.1	membrane-anchored ubiquitin-fold protein 2 LENGTH=124	11.655	12.192	11.53	19.403	54.78
Traes_6DL_DBC111365.2	Adenine nucleotide alpha hydrolases-like superfamily protein LENGTH=193	11.953	12.92	12.579	17.331	54.783
Traes_3DS_5BD30CC90.3	Importin subunit alpha-1a	13.38	12.898	14.955	13.55	54.783
Traes_2BS_D105CA0D2.2	ABC transporter B family member 9	12.462	12.828	18.573	10.921	54.784
Traes_5BL_9B84B1461.2	PP2A regulatory subunit TAP46	13.529	12.578	15.833	12.844	54.784
Traes_5AL_3B01602C4.1	Protein kinase superfamily protein LENGTH=492	13.603	15.69	13.017	12.474	54.784
Traes_7BS_721120525.1	Aquaporin-like superfamily protein LENGTH=268	11.252	15.2	13.961	14.373	54.786
Traes_3AS_4DF357170.2	myb-like transcription factor family protein LENGTH=233	12.912	16.639	9.018	16.223	54.792
Traes_7DS_47045CF73.1	Unknown protein	11.883	14.747	14.041	14.122	54.793
Traes_5AL_1897F7F2C.18	Peptide-N(4)-(N-acetyl-beta-glucosaminyl)asparagine amidase	13.405	14.504	15.106	11.779	54.794
Traes_4DS_3CD86327C.2	aminopeptidase M1 LENGTH=879	14.437	13.496	13.911	12.953	54.797
Traes_2BL_181A8A126.14	Ubiquitin carboxyl-terminal hydrolase 12	15.272	13.362	14.366	11.799	54.799
Traes_7AL_A29227860.4	ABC transporter G family member 40	11.537	15.809	12.32	15.135	54.801
Traes_2DS_AC2665947.1	RANBP2-like and GRIP domain-containing protein 8	15.359	16.862	10.184	12.396	54.801
Traes_1DL_6C6E749C4.1	histone deacetylase 8 LENGTH=377	13.49	12.37	13.088	15.857	54.805
Traes_1BL_92141ED6D.2	cyclin-dependent kinase C;1 LENGTH=505	13.729	14.337	13.003	13.736	54.805
Traes_3B_6E0BDA072.1	FRIGIDA-like protein LENGTH=532	12.389	13.843	14.136	14.439	54.807
Traes_4DS_A8B6C23C4.3	response regulator 2 LENGTH=664	12.922	14.594	13.28	14.015	54.811
Traes_1DL_E331E6071.7	Protein kinase superfamily protein LENGTH=371	8.546	14.19	14.152	17.924	54.812
Traes_2AL_F1B7B5E4A.1	Rho GTPase-activating protein 3	15.466	14.443	11.576	13.327	54.812
Traes_3DS_641D55608.1	Protein Mpv17	11.962	14.281	13.253	15.319	54.815
Traes_5BL_F75A6311C.1	Protein disulfide-isomerase SCO2	13.476	12.262	14.532	14.552	54.822
Traes_7DS_002DD8147.1	Caleosin-related family protein LENGTH=192	12.232	14.188	12.578	15.825	54.823
Traes_6AL_62A161E0F.1	KH domain-containing protein	11.879	14.536	11.268	17.141	54.824
Traes_6AS_E5CB6941F.1	Diaminopimelate decarboxylase	11.018	14.248	14.251	15.313	54.83
Traes_5BS_E518A34B2.3	Ras-related protein Rab-5A	12.856	15.721	12.133	14.123	54.833
Traes_1BS_B2787E051.1	Cytochrome P450 superfamily protein LENGTH=512	13.293	11.359	12.814	17.367	54.833
Traes_1AL_61DFD90BF.3	Nascent polypeptide-associated complex subunit beta	13.608	12.744	12.826	15.655	54.833
Traes_1BS_F0F40B4AD.8	ERD (early-responsive to dehydration stress) family protein LENGTH=771	18.651	15.219	9.116	11.847	54.833
Traes_2DS_5FA136FBB.1	Basic-leucine zipper (bZIP) transcription factor family protein LENGTH=721	11.36	16.257	13.575	13.643	54.835
Traes_6AL_17CF7608B.1	syntaxin, putative LENGTH=416	13.927	13.796	13.97	13.152	54.845
Traes_3B_C694410B3.1	Presenilin-1 LENGTH=453	14.997	12.872	13.082	13.894	54.845
Traes_6BS_B50BEBC7E.3	response regulator 12 LENGTH=596	15.191	13.393	12.747	13.517	54.848
Traes_7AL_5DD3BF4AE.1	Cytochrome P450 superfamily protein LENGTH=520	12.044	12.784	13.791	16.23	54.849
Traes_1DS_D1434EA1A.1	Peroxidase superfamily protein LENGTH=326	13.392	16.307	10.983	14.167	54.849
Traes_5BL_D708F80491.3	Histone superfamily protein LENGTH=136	10.964	15.966	12.745	15.182	54.857
Traes_4BL_02A0E48EF.1	COP9 signalosome complex subunit 1	15.411	13.802	12.572	13.081	54.866
Traes_3DL_71815C593.1	Copine family protein 2	13.659	13.169	13.752	14.288	54.868
Traes_5BL_1C36F86791.2	Phosphatidylinositol 3- and 4-kinase family protein LENGTH=630	11.474	12.783	15.441	15.172	54.87
Traes_4BL_64FF5C4DA.2	Post-GPI attachment to proteins factor 3	13.64	15.233	13.774	12.224	54.871
Traes_4BL_242549522.1	Myb-related protein MYBAS1	15.665	15.549	10.617	13.041	54.872
Traes_5DL_8D04037AC.1	eukaryotic translation initiation factor 3 subunit C2 LENGTH=805	15.839	12.814	12.987	13.232	54.872
Traes_6DL_0270B3212.1	Deoxyhypusine hydroxylase-A	12.361	12.736	16.086	13.69	54.873
Traes_5BS_E71DA05B9.1	AP-2 complex subunit sigma	11.275	14.303	14.395	14.901	54.874
Traes_1DL_583EA9B4A.1	Coatomer subunit gamma-2	13.995	12.637	15.121	13.124	54.877
Traes_7AS_28E8DF550.1	Signal recognition particle receptor subunit beta	14.878	14.745	12.852	12.403	54.878
Traes_7DL_A79EE6AAB.1	adenylate kinase 1 LENGTH=246	13.212	13.604	14.087	13.977	54.88
Traes_6AL_A25773898.2	Unknown protein	11.231	16.065	11.793	15.793	54.882
Traes_2DL_A312D72CD.1	Integral membrane single C2 domain protein n=4 Tax=Panicoideae RepID=C5X4B4_SORBI	12.929	13.898	12.629	15.427	54.883
Traes_3AL_67ABEAAD4.2	Succinate dehydrogenase subunit 4 n=3 Tax=Magnoliaceae RepID=M9WB84_LIRTU	14.777	13.62	12.601	13.89	54.888
Traes_4DL_44AB91D93.2	DNA polymerase I	13.239	13.862	14.566	13.223	54.89
Traes_6AL_6B3EDB88D.2	Zinc finger protein n=2 Tax=Medicago truncatula RepID=G7K6Q9_MEDTR	13.019	15.491	13.967	12.416	54.893
Traes_4DS_D2B684729.1	WD repeat-containing protein 20	13.192	13.474	13.81	14.417	54.893
Traes_2AL_F5AF1DBC9.2	Sister chromatid cohesion protein PDS5 homolog B	14.593	14.183	13.12	12.998	54.894
Traes_2BL_03D157FCD.2	E3 ubiquitin-protein ligase RNF5	12.808	15.146	11.864	15.079	54.897
Traes_3DS_66B03EB82.1	Trafficking protein particle complex subunit 1	16.209	13.624	13.884	11.184	54.901
Traes_5BL_289FBD7DE.5	Kelch-like protein 1	13.757	15.267	11.779	14.11	54.913
Traes_5BL_1B9186ED8.1	protein n=2 Tax=Oryza sativa RepID=Q5VQZ6_ORYSJ	14.953	13.539	13.534	12.889	54.915
Traes_4AS_0E7A99FE1.1	UPI00023B2BBE related cluster n=1 Tax=unknown RepID=UPI00023B2BBE	12.843	11.297	13.577	17.202	54.919
Traes_3B_57C9BB466.1	Copine family protein 2	15.258	13.654	12.54	13.468	54.92
Traes_7BL_97228B572.3	Protein kinase superfamily protein LENGTH=577	12.029	15.052	11.946	15.894	54.921
Traes_5DS_46669CB35.1	ATP-citrate synthase alpha chain protein 2	13.232	13.397	17.739	10.556	54.924
Traes_5DL_F17F78F73.2	methyl-CPG-binding domain protein 02 LENGTH=272	14.992	13.652	12.735	13.546	54.925
Traes_3AL_F2EDB3661.6	ADP-ribosylation factor 1 LENGTH=181	10.602	16.262	12.183	15.883	54.93
Traes_4DS_DA83A5E27.1	NAC domain containing protein 102 LENGTH=312	12.075	15.404	12.89	14.561	54.93
Traes_2AS_12538166B.1	ankyrin repeat family protein LENGTH=144	13.815	11.242	15.706	14.167	54.93
Traes_1BL_BD3E22844.3	malate dehydrogenase LENGTH=403	12.345	12.248	14.596	15.742	54.931
Traes_5BL_10D2FEBA1.2	protein n=1 Tax=Oryza sativa subsp. japonica RepID=C7J4B8_ORYSJ	14.152	13.064	13.307	14.41	54.933
Traes_6DS_518266AF7.1	UPI0002B421BC related cluster n=1 Tax=unknown RepID=UPI0002B421BC	13.579	16.714	11.206	13.435	54.934
Traes_5DL_B43E0A124.3	Cell cycle control protein 50A	15.781	14.337	13.059	11.759	54.936
Traes_6AS_83A4D7944.2	proteasome beta subunit C1 LENGTH=204	12.731	11.492	15.243	15.471	54.937
Traes_5BL_22A0CC40F.1	Histone superfamily protein LENGTH=136	16.65	14.004	14.986	9.297	54.937
Traes_3AL_704277D67.1	Glycylpeptide N-tetradecanoyltransferase 1	11.85	12.65	15.782	14.656	54.938
Traes_3B_129F8BC66.2	DNA-directed RNA polymerase subunit N	13.452	15.125	11.793	14.568	54.938
Traes_2DS_0028CD306.2	zeta-carotene desaturase LENGTH=558	12.725	12.231	17.921	12.062	54.939
Traes_3AS_8353B5FCA.11	ATP-dependent RNA helicase DED1	14.77	12.079	11.682	16.415	54.946
Traes_2BL_B51F2BBE0.2	glutathione peroxidase 6 LENGTH=232	11.224	14.661	14.013	15.052	54.95
Traes_3AL_A28FA4619.2	Ubiquitin carboxyl-terminal hydrolase 7	12.569	13.736	13.487	15.165	54.957
Traes_2AL_3FE5DF00C.2	Ubiquinol oxidase 1, mitochondrial	14.891	15.085	12.184	12.801	54.961
Traes_7AS_B0D19CBEF.1	Serine/arginine-rich splicing factor RSZ21	17.732	12.888	9.649	14.692	54.961
Traes_7AL_2B7866B6B.1	beta-galactosidase 5 LENGTH=732	12.895	12.981	10.704	18.382	54.962
Traes_6AS_ADCD6AB01.2	aminopeptidase M1 LENGTH=879	13.189	12.929	14.07	14.776	54.964
Traes_1BS_C012FD5DC.2	calmodulin-binding family protein LENGTH=532	16.352	11.503	14.171	12.944	54.97
Traes_6DL_06B964314.1	Alkaline/neutral invertase CINV2	12.328	11.67	12.628	18.35	54.976
Traes_7DL_A330C0F90.1	Pleckstrin homology (PH) domain-containing protein / lipid-binding START domain-containing protein LENGTH=719	14.592	14.641	13.3	12.446	54.979
Traes_3AL_67F605C27.1	Mannan endo-1,4-beta-mannosidase 2	12.446	13.634	16.087	12.813	54.98
Traes_1BL_7103BF3C6.2	eukaryotic translation initiation factor 4E LENGTH=235	12.532	15.181	14.701	12.566	54.98
Traes_2DS_1A728B7C8.2	Eukaryotic translation initiation factor 4G	15.611	12.366	14.415	12.589	54.981
Traes_1DS_2BB06F54C.2	AP2-like ethylene-responsive transcription factor	14.601	15.895	12.682	11.805	54.983
Traes_7BS_2BE9F1037.1	T-complex protein 1 alpha subunit LENGTH=545	14.421	12.988	14.344	13.231	54.984
Traes_2BL_9D4244027.6	Chaperone protein ClpB	14.334	13.86	14.436	12.356	54.986
Traes_2AL_F26FE4987.2	N-alpha-acetyltransferase 11	13.849	14.73	12.537	13.872	54.988
Traes_1AS_2DDAB8591.2	U1 small nuclear ribonucleoprotein 70 kDa n=4 Tax=Trifolieae RepID=G7LEU2_MEDTR	14.086	14.898	13.458	12.548	54.99
Traes_3B_F8A346679.1	Bifunctional protein HldE	12.257	14.655	12.988	15.098	54.998
Traes_3B_BD1F09DAC.2	villin 2 LENGTH=976	15.541	12.649	14.515	12.3	55.005
Traes_3DL_314908A0E.1	Transcription initiation factor TFIID subunit 11	13.333	11.773	12.086	17.825	55.017
Traes_5BL_601149FED.1	Glutaredoxin-3	14.345	12.504	15.714	12.454	55.017
Traes_4AL_DCFE55D31.3	Proteasome subunit beta type-4	14.554	13.791	12.756	13.919	55.02
Traes_4AS_1796AD49F.1	DNA binding protein n=3 Tax=Zea mays RepID=K7TZY9_MAIZE	11.837	15.67	13.528	13.986	55.021
Traes_6DL_BE8AD3FED.1	Protein kinase superfamily protein LENGTH=345	12.024	13.977	13.524	15.496	55.021
Traes_3AS_6505083E0.2	sucrose phosphate synthase 1F LENGTH=1043	14.49	11.388	15.289	13.856	55.023
Traes_4DL_64B877D01.1	threonine aldolase 1 LENGTH=358	11.048	13.262	15.525	15.192	55.027
Traes_2DL_E2F6CE2D9.2	receptor-like protein kinase 4 LENGTH=818	13.608	13.645	13.717	14.06	55.03
Traes_2DS_E4E7268951.2	Calcium-dependent lipid-binding (CaLB domain) family protein LENGTH=388	13.71	14.317	13.25	13.754	55.031
Traes_4AL_5A83730DA.1	mRNA capping enzyme family protein LENGTH=672	14.241	15.006	13.032	12.753	55.032
Traes_5DL_C05F32EE4.3	65-kDa microtubule-associated protein 7	14.931	14.088	11.856	14.163	55.038
Traes_1BL_E1D67F877.2	2-oxoglutarate (2OG) and Fe(II)-dependent oxygenase superfamily protein LENGTH=353	12.543	11.85	13.13	17.518	55.041
Traes_1BL_CAB6FC379.1	Cyanate hydratase	11.865	13.994	14.753	14.43	55.042
Traes_7DL_FCA4D310B.1	nudix hydrolase homolog 2 LENGTH=278	13.865	14.023	16.136	11.019	55.043
Traes_5AS_DBE3EBA44.5	ureide permease 2 LENGTH=398	13.117	15.221	12.893	13.817	55.048
Traes_3AL_C0DE37B98.2	40S ribosomal protein S28	15.382	11.192	15.253	13.223	55.05
Traes_6BL_BCA67B6AB.3	60S ribosomal protein L37	10.953	16.772	13.364	13.962	55.051
Traes_6DS_62D4CEA21.1	SNARE-interacting protein KEULE	12.668	14.367	14.879	13.137	55.051
Traes_3AS_BE150FD6D.2	ubiquitin-conjugating enzyme 3 LENGTH=150	13.622	12.144	14.373	14.916	55.055
Traes_3B_8AEE51F9B.1	Pollen-specific protein SF21 n=1 Tax=Helianthus annuus RepID=SF21_HELAN	12.837	13.637	15.346	13.236	55.056
Traes_4AL_B9AC4BB962.1	Salt-induced protein n=1 Tax=Leymus chinensis RepID=L0AR00_LEYCH	16.039	13.88	10.534	14.603	55.056
Traes_2DS_E048D56BB.1	Ubiquitin-activating enzyme E1-like	15.703	13.456	11.872	14.026	55.057
Traes_2DS_4FD37331F.1	Transmembrane protein 115	14.271	14.428	12.371	13.992	55.062
Traes_2AS_2665FACE9.2	Protein kinase superfamily protein LENGTH=577	16.317	12.086	13.535	13.126	55.064
Traes_2BL_D8A704DEC.1	Protein of unknown function (DUF581) LENGTH=159	11.58	16.93	11.553	15.005	55.068
Traes_5BS_4E3E1D92D.1	2,3-bisphosphoglycerate-independent phosphoglycerate mutase	10.802	14.453	14.828	14.991	55.074
Traes_7AL_0B424865F.3	unknown protein; FUNCTIONS IN: molecular_function unknown; INVOLVED IN: biological_process unknown; LOCATED IN: mitochondrion, plasma membrane, plastid, vacuole; EXPRESSED IN: 27 plant structures; EXPRESSED DURING: 15 growth stages; Has 39 Blast hits to 39 proteins in 13 species: Archae - 0; Bacteria - 0; Metazoa - 0; Fungi - 0; Plants - 39; Viruses - 0; Other Eukaryotes - 0 (source: NCBI BLink).…	15.029	14.542	12.28	13.223	55.074
Traes_3B_45D5CEEB4.1	Unknown protein	13.626	12.019	8.829	20.6	55.074
Traes_3DL_01681C43B.1	Insulinase (Peptidase family M16) protein LENGTH=956	14.242	13.444	13.798	13.592	55.076
Traes_2DS_DCACA7CAE1.1	Unknown protein	15.267	13.878	11.652	14.281	55.078
Traes_1BL_207E3C170.3	O-acetyltransferase family protein LENGTH=540	15.022	12.339	14.801	12.918	55.08
Traes_1DS_18CC58683.6	Reticulon family protein LENGTH=255	15.639	12.827	11.69	14.927	55.083
Traes_5AS_41F09D9BA.1	UPI0002C2F485 related cluster n=1 Tax=unknown RepID=UPI0002C2F485	12.954	16.891	16.684	8.556	55.085
Traes_6BS_8DA635027.6	cellulose synthase 1 LENGTH=1081	13.142	11.231	15.943	14.769	55.085
Traes_1AL_3F8AD9D48.2	Peptidyl-prolyl cis-trans isomerase	11.752	15.236	12.069	16.028	55.085
Traes_4BS_AD4D5EABC.1	Protein yippee-like	11.784	13.596	13.801	15.907	55.088
Traes_1AL_5A7E85C4E.3	Sulfite reductase [NADPH] hemoprotein beta-component	14.64	13.418	13.793	13.24	55.091
Traes_4AL_B9AC4BB96.1	Salt-induced protein n=1 Tax=Leymus chinensis RepID=L0AR00_LEYCH	14.674	15.641	10.398	14.38	55.093
Traes_3B_A46A26C62.1	CASP-like protein	16.782	14.337	11.578	12.396	55.093
Traes_6DL_BEDFBC80F.4	TBC1 domain family member 15	14.622	16.094	11.264	13.116	55.096
Traes_6BL_26234F87E.1	Ornithine carbamoyltransferase, chloroplastic n=1 Tax=Aegilops tauschii RepID=R7WBN7_AEGTA	15.715	13.318	12.452	13.612	55.097
Traes_3DL_B2FD2FBFA.2	cellulose synthase family protein LENGTH=985	16.129	11.437	13.79	13.742	55.098
Traes_3DL_AFB1EC0FE.1	FeS cluster assembly protein SufB	13.201	16.024	12.588	13.288	55.101
Traes_4AL_75336D24C.1	Glutathione S-transferase family protein LENGTH=227	9.851	13.599	15.09	16.561	55.101
Traes_4AL_9BCB37710.1	glutamate decarboxylase LENGTH=502	13.025	13.45	13.343	15.285	55.103
Traes_6DL_3945FC9B7.1	Thioredoxin reductase 2	14.437	15.05	13.486	12.132	55.105
Traes_4BL_1A04707C5.1	Ubiquilin	14.81	10.87	14.065	15.361	55.106
Traes_5AL_676D49521.1	aldose 1-epimerase family protein LENGTH=306	14.008	15.325	13.956	11.818	55.107
Traes_5BL_C225C85AA.1	Bifunctional inhibitor/lipid-transfer protein/seed storage 2S albumin superfamily protein LENGTH=170	16.995	13.632	11.24	13.247	55.114
Traes_4BL_E5F9242FF.1	Replication protein A 70 kDa DNA-binding subunit B	13.083	12.556	15.593	13.883	55.115
Traes_2BL_582B3F993.1	NADPH--cytochrome P450 reductase	13.651	13.551	13.7	14.214	55.116
Traes_4BL_20E1038D7.2	phytoene desaturase 3 LENGTH=566	14.666	13.851	15.695	10.907	55.119
Traes_4BL_80341C1C2.3	Nucleotide-sugar transporter family protein LENGTH=308	15.782	12.814	14.075	12.448	55.119
Traes_4BS_B7995D60A.1	40S ribosomal protein S21	14.823	14.198	13.662	12.437	55.12
Traes_4BS_4F642AF82.4	Transmembrane 9 superfamily member 3	14.57	11.545	14.052	14.956	55.123
Traes_5AL_CA3CF0003.1	Inhibitor of growth protein 4	13.754	14.393	14.305	12.678	55.13
Traes_4BL_2DCE41036.1	plastid developmental protein DAG, putative LENGTH=229	12.851	12.892	13.872	15.519	55.134
Traes_7AS_A80BE362A.1	sucrose synthase 4 LENGTH=808	16.671	9.454	10.595	18.414	55.134
Traes_5AL_C62368973.1	Chaperone DnaJ-domain superfamily protein LENGTH=630	16.014	14.506	13.026	11.59	55.136
Traes_7DL_6D8026529.2	Desumoylating isopeptidase 2	12.754	15.856	14.772	11.757	55.139
Traes_5AL_60839ECDF.1	F-box protein PP2-A13	12.615	15.842	13.564	13.119	55.14
Traes_1BL_84E3BB270.1	unknown protein; FUNCTIONS IN: molecular_function unknown; INVOLVED IN: biological_process unknown; LOCATED IN: chloroplast; EXPRESSED IN: 22 plant structures; EXPRESSED DURING: 15 growth stages; Has 39 Blast hits to 39 proteins in 18 species: Archae - 0; Bacteria - 2; Metazoa - 0; Fungi - 0; Plants - 37; Viruses - 0; Other Eukaryotes - 0 (source: NCBI BLink). LENGTH=248	13.624	17.011	11.717	12.789	55.141
Traes_5AL_9F6879509.2	ankyrin repeat-containing 2B LENGTH=344	13.712	15.617	11.443	14.369	55.141
Traes_5DS_E649DAC2F.3	Phosphatidylinositol 3,4,5-trisphosphate 3-phosphatase and dual-specificity protein phosphatase PTEN	14.73	12.747	14.657	13.019	55.153
Traes_7DS_FE290EA6B.1	unknown protein; FUNCTIONS IN: molecular_function unknown; INVOLVED IN: biological_process unknown; EXPRESSED IN: 23 plant structures; EXPRESSED DURING: 13 growth stages; Has 260 Blast hits to 238 proteins in 75 species: Archae - 0; Bacteria - 6; Metazoa - 94; Fungi - 40; Plants - 38; Viruses - 0; Other Eukaryotes - 82 (source: NCBI BLink). LENGTH=205	14.051	14.855	13.238	13.01	55.154
Traes_1DS_2BB06F54C.5	AP2-like ethylene-responsive transcription factor	15.669	15.532	10.467	13.487	55.155
Traes_5AL_82B7E8573.2	Ribosomal silencing factor RsfS	12.79	15.86	13.415	13.094	55.159
Traes_4DS_F2C12DDE1.1	PHD finger protein ALFIN-LIKE 8	13.776	12.883	12.522	15.984	55.165
Traes_7BS_5781FD481.1	Dihydroxy-acid dehydratase	13.642	14.889	11.763	14.872	55.166
Traes_5DL_1598705EE.1	Bifunctional inhibitor/lipid-transfer protein/seed storage 2S albumin superfamily protein LENGTH=200	16.177	13.82	11.196	13.973	55.166
Traes_3AS_EC89A30CF.3	Early fruit mRNA n=2 Tax=Zea mays RepID=B6TAC1_MAIZE	13.789	12.612	14.563	14.208	55.172
Traes_3B_C8C265D9B.1	3'-N-debenzoyl-2'-deoxytaxol N-benzoyltransferase n=1 Tax=Aegilops tauschii RepID=M8BL53_AEGTA	14.295	13.532	9.638	17.709	55.174
Traes_2AS_94CB1CAD3.4	Isopentenyl-diphosphate Delta-isomerase II	9.861	14.804	14.15	16.36	55.175
Traes_1AL_DDC13A76D.1	expansin B2 LENGTH=273	12.702	11.049	19.164	12.262	55.177
Traes_6DS_573CAD5E0.2	sucrose phosphate synthase 1F LENGTH=1043	15.426	10.426	14.812	14.518	55.182
Traes_4AS_E3238CBB7.1	UPI0002B446C1 related cluster n=2 Tax=unknown RepID=UPI0002B446C1	13.159	12.421	13.659	15.945	55.184
Traes_7AL_877EDBA8B.2	26S protease regulatory subunit 8 homolog A	13.134	14.255	14.021	13.779	55.189
Traes_5BL_588743D55.1	Syntaxin-121	15.434	14.706	8.395	16.656	55.191
Traes_3AL_9D2735F60.1	Two-component response regulator ARR12	15.098	14.76	12.875	12.468	55.201
Traes_6BS_5500E7783.1	Glutamine amidotransferase subunit PdxT	13.654	15.865	12.464	13.223	55.206
Traes_7DL_8E0F29CAE.3	UPI0002BC966F related cluster n=1 Tax=unknown RepID=UPI0002BC966F	12.93	14.86	14.22	13.2	55.21
Traes_5DL_9F421ABDC.4	Glutathione S-transferase	10.655	17.098	12.607	14.853	55.213
Traes_5BL_B8C3AE4A5.1	chloride channel C LENGTH=779	14.172	14.174	13.533	13.34	55.219
Traes_2DS_F722A52EA.6	adenylate kinase family protein LENGTH=588	13.278	13.6	15.881	12.461	55.22
Traes_5AS_A3881C198.1	malate dehydrogenase LENGTH=403	10.275	14.711	13.52	16.719	55.225
Traes_2DS_F2445CE9E.1	glucose-6-phosphate dehydrogenase 2 LENGTH=596	12.321	16.011	13.87	13.034	55.236
Traes_7DL_71905FA7B.1	Pyridoxal phosphate phosphatase-related protein LENGTH=279	13.347	13.591	13.775	14.528	55.241
Traes_5DL_D1D0CA79E.1	NAC domain protein,	14.004	14.262	11.772	15.204	55.242
Traes_5BL_AEEB6621B.3	UTP--glucose-1-phosphate uridylyltransferase	12.298	13.068	16.454	13.425	55.245
Traes_5AL_4FE6DF48F.1	synaptotagmin A LENGTH=579	15.55	13.62	13.628	12.447	55.245
Traes_5DS_D9B8877D3.2	GDP-D-glucose phosphorylase 1	11.318	13.838	14.904	15.186	55.246
Traes_5BL_E1212466B.1	AP-1 complex subunit sigma-1	13.416	13.589	12.87	15.371	55.246
Traes_3DL_CB2B129CE.1	CBS domain-containing protein CBSCBSPB4	15.23	13.056	13.208	13.752	55.246
Traes_5BL_D693571C1.2	BTB/POZ domain-containing protein LENGTH=282	11.96	14.254	13.836	15.198	55.248
Traes_1DL_D4C38A7A3.1	Splicing factor 3B subunit 5	16.004	11.632	11.812	15.801	55.249
Traes_5BL_CF34FCA90.1	respiratory burst oxidase homologue D LENGTH=921	13.165	14.679	13.158	14.253	55.255
Traes_1DS_B5F884A16.1	Endo-1,3;1,4-beta-D-glucanase	11.402	13.632	15.525	14.701	55.26
Traes_6AL_835866EA9.1	Protein kinase superfamily protein LENGTH=400	14.902	13.071	11.855	15.432	55.26
Traes_1DS_69740CF6C.2	Charged multivesicular body protein 5	12.302	17.663	12.776	12.521	55.262
Traes_3B_A5AAB0508.3	ribonuclease 2 LENGTH=259	13.87	16.936	12.19	12.267	55.263
Traes_2AL_D4ACA1580.1	RNI-like superfamily protein LENGTH=302	16.991	15.302	10.892	12.079	55.264
Traes_7DS_CB8E9331D.1	Glutathione S-transferase n=3 Tax=Zea mays RepID=B6UD80_MAIZE	2.666	10.427	23.81	18.365	55.268
Traes_3AL_FB468E2C7.1	Ubiquitin domain-containing protein LENGTH=114	10.664	13.481	14.042	17.081	55.268
Traes_4BS_E9F9FE3C5.1	UDP-glucose 6-dehydrogenase family protein LENGTH=480	14.672	12.032	14.167	14.399	55.27
Traes_1DL_F3EBE6998.1	Hydroxyproline-rich glycoprotein family protein, putative, expressed n=4 Tax=Oryza sativa RepID=Q8LNU2_ORYSJ	12.926	15.791	14.306	12.248	55.271
Traes_2BS_9CB52FFC4.6	zeta-carotene desaturase LENGTH=558	11.848	13.681	16.326	13.419	55.274
Traes_2BL_F09BA733D.14	Muscleblind-like protein 1	16.097	15.316	11.859	12.006	55.278
Traes_7AL_877EDBA8B.3	26S protease regulatory subunit 8 homolog A	12.848	15.212	12.898	14.323	55.281
Traes_3AL_75B505500.1	Chaperone protein DnaJ	15.284	12.727	14.159	13.111	55.281
Traes_3DL_CFB4B90B4.1	Polypyrimidine tract-binding protein-2-like protein n=1 Tax=Aegilops tauschii RepID=M8CXU2_AEGTA	11.369	16.53	13.963	13.422	55.284
Traes_2AS_4133C82FB.1	UPI0002B4BEA0 related cluster n=1 Tax=unknown RepID=UPI0002B4BEA0	13.155	13.742	10.503	17.886	55.286
Traes_2DL_C8C414EF8.1	Dolichyl-diphosphooligosaccharide--protein glycosyltransferase subunit 1B	12.407	15.343	14.152	13.385	55.287
Traes_7DS_36AC7D70A.1	dicarboxylate transporter 2.2 LENGTH=549	14.44	14.218	14.976	11.654	55.288
Traes_3AS_55934A5B8.5	arginine/serine-rich splicing factor 35 LENGTH=350	13.162	15.488	12.776	13.863	55.289
Traes_5BL_BE8F54AAA1.2	histone H2A 6 LENGTH=150	12.206	14.765	12.195	16.125	55.291
Traes_4DL_3D374FF4C.6	3-isopropylmalate dehydratase large subunit	14.324	12.835	14.766	13.375	55.3
Traes_1DL_9634B1261.1	Leucine-rich repeat family protein LENGTH=598	13.456	14.989	14.074	12.787	55.306
Traes_2AL_FF594BD77.11	O-fucosyltransferase family protein LENGTH=564	15.17	13.11	11.823	15.204	55.307
Traes_7AS_E1135D559.3	Protein kinase superfamily protein LENGTH=464	13.152	14.581	12.776	14.8	55.309
Traes_4AS_B4F7E4B22.3	Protein of unknown function (DUF620) LENGTH=368	13.581	16.614	12.826	12.291	55.312
Traes_6AL_0BDDA5B0F.2	Proteasome maturation protein homolog	13.583	15.413	14.384	11.933	55.313
Traes_4AS_BCCEB206A.1	polypyrimidine tract-binding protein 1 LENGTH=399	15.827	14.314	13.326	11.846	55.313
Traes_6AL_5D745D817.1	GEM-like protein 7	13.842	13.74	13.042	14.692	55.316
Traes_1BL_156D855B2.2	GDSL esterase/lipase	13.714	13.84	13.478	14.285	55.317
Traes_7AL_A165629D0.1	Peroxiredoxin-2B	9.754	14.049	17.631	13.884	55.318
Traes_2AL_2352B91A3.1	Autophagy-related protein 13 LENGTH=618	14.254	14.695	11.785	14.59	55.324
Traes_3B_BE2C91427.1	Protein RMD5 homolog A	12.247	14.079	14.78	14.22	55.326
Traes_7BS_F77989A40.1	protein n=4 Tax=Oryza RepID=Q0DD34_ORYSJ	15.224	13.418	12.285	14.41	55.337
Traes_7DL_2B7027E46.1	Protein kinase superfamily protein LENGTH=462	11.566	14.448	12.182	17.145	55.341
Traes_7DS_F1D8D32F7.2	DSBA oxidoreductase family protein n=3 Tax=Camelineae RepID=Q9FMB1_ARATH	12.059	14.203	14.105	14.975	55.342
Traes_5BL_9E8F92EA3.2	FGFR1 oncogene partner	12.226	13.451	14.435	15.231	55.343
Traes_3DS_DF23FE973.1	myb-like transcription factor family protein LENGTH=365	13.463	13.108	14.723	14.062	55.356
Traes_2BL_41296A5F1.1	Cytochrome P450 superfamily protein LENGTH=513	12.52	14.561	14.682	13.602	55.365
Traes_2DS_B16D2DED9.1	50S ribosomal protein L30	14.791	13.434	15.12	12.021	55.366
Traes_7DL_5D8AF9664.1	3-hydroxyisobutyryl-CoA hydrolase-like protein 3, mitochondrial	11.683	14.02	14.035	15.629	55.367
Traes_5BL_F08C5D7AE.1	RNA-binding protein 1 LENGTH=360	13.151	12.961	15.048	14.208	55.368
Traes_2DL_987634ED4.1	tubulin folding cofactor B LENGTH=243	15.639	12.787	12.776	14.167	55.369
Traes_7BS_C9635CA4B.1	Transcription initiation factor TFIID subunit 10	12.704	15.606	11.332	15.728	55.37
Traes_5BS_C648FEB54.1	UPI0002B46696 related cluster n=1 Tax=unknown RepID=UPI0002B46696	11.124	15.747	15.988	12.524	55.383
Traes_3B_A53D107A4.1	HXXXD-type acyl-transferase family protein LENGTH=482	13.038	15.229	9.532	17.585	55.384
Traes_2BL_FB766A312.11	L-lactate dehydrogenase [cytochrome]	11.865	14.869	13.041	15.609	55.384
Traes_2DL_1996E1D42.1	n=1 Tax=Oryza sativa RepID=Q25AI8_ORYSA	15.165	14.125	13.33	12.765	55.385
Traes_2BS_1769A6B0B.2	histone deacetylase 5 LENGTH=664	14.334	12.323	14.641	14.09	55.388
Traes_3DL_D1B1AA4EE.2	NB-ARC domain-containing disease resistance protein LENGTH=847	12.901	12.46	13.926	16.108	55.395
Traes_2BS_C2509C703.1	n=2 Tax=Oryza sativa subsp. japonica RepID=Q7XWW0_ORYSJ	15.644	13.19	15.196	11.368	55.398
Traes_1BL_51774DCD7.1	protein n=5 Tax=Oryza RepID=Q9LGB2_ORYSJ	9.53	13.21	10.623	22.038	55.401
Traes_1BL_4F99047F1.1	UDP-glucose 4-epimerase 1	13.305	14.539	12.596	14.961	55.401
Traes_3AS_7C8563F80.1	Transcription factor IIIB 70 kDa subunit n=1 Tax=Aegilops tauschii RepID=M8BB65_AEGTA	19.948	13.915	11.817	9.723	55.403
Traes_1AL_2EF38544E.1	metacaspase 4 LENGTH=418	6.963	12.411	15.636	20.394	55.404
Traes_1AL_D6A532C66.3	Argininosuccinate synthase	14.298	12.478	14.499	14.13	55.405
Traes_5DL_6F9693CD8.2	unknown protein; BEST Arabidopsis thaliana protein match is: unknown protein . LENGTH=93	11.759	15.25	11.571	16.829	55.409
Traes_6BL_AA28C34DC.1	UPI000233A0CC related cluster n=1 Tax=unknown RepID=UPI000233A0CC	13.455	14.778	14.385	12.791	55.409
Traes_1DS_2BB06F54C.3	AP2-like ethylene-responsive transcription factor	14.051	16.126	12.151	13.081	55.409
Traes_2AL_95F1A8814.1	Protein kinase protein with tetratricopeptide repeat domain LENGTH=489	13.938	14.559	15.149	11.766	55.412
Traes_3B_ACDBD37E5.1	ubiquitin-conjugating enzyme 20 LENGTH=180	11.188	14.491	15.481	14.26	55.42
Traes_3B_BD1F09DAC1.2	villin 2 LENGTH=976	15.142	13.559	13.407	13.316	55.424
Traes_7DL_B3141A94A.5	Protein phosphatase 2C family protein LENGTH=357	12.936	14.337	13.551	14.603	55.427
Traes_2AL_7F64A38C7.10	glucose-6-phosphate dehydrogenase 6 LENGTH=515	13.082	15.379	14.222	12.744	55.427
Traes_1DL_34E5DC2B2.1	Transducin/WD40 repeat-like superfamily protein LENGTH=504	15.487	13.894	13.171	12.876	55.428
Traes_2DL_49F25C5EC.1	DNA-directed RNA polymerases I, II, and III subunit RPABC4	14.928	12.565	11.781	16.161	55.435
Traes_4AS_B97A404E2.9	histone H2A 6 LENGTH=150	14.835	14.996	13.562	12.044	55.437
Traes_2DS_3EE00D53B.2	unknown protein; Has 1524 Blast hits to 1298 proteins in 225 species: Archae - 9; Bacteria - 84; Metazoa - 474; Fungi - 184; Plants - 98; Viruses - 17; Other Eukaryotes - 658 (source: NCBI BLink). LENGTH=502	12.916	14.468	13.531	14.525	55.44
Traes_4AS_48684D448.1	U2 small nuclear ribonucleoprotein B LENGTH=232	13.134	13.985	14.964	13.36	55.443
Traes_2AL_D86D42C97.2	UDP-N-acetylglucosamine transferase subunit ALG13 homolog	12.178	13.473	14.16	15.632	55.443
Traes_7BL_CDDADEB8F.2	Serine/threonine-protein kinase Rio1 LENGTH=537	15.295	13.24	12.218	14.692	55.445
Traes_1DL_A6FE85E09.3	ABC transporter A family member 7	12.673	14.369	12.579	15.825	55.446
Traes_3DL_A9A607A62.1	Protein of unknown function (DUF1421) LENGTH=496	10.281	16.944	15.929	12.307	55.461
Traes_7BL_9E3A16286.2	TOPLESS-related 1 LENGTH=1120	15.037	12.613	13.255	14.563	55.468
Traes_3AL_887609B77.2	Transport inhibitor response 1-like protein	13.654	13.063	13.518	15.235	55.47
Traes_1AL_090571678.2	Secretory carrier-associated membrane protein 3	14.583	15.068	13.166	12.653	55.47
Traes_6BS_AFEDB5738.1	Ribosome biogenesis regulatory protein homolog	14.529	14.242	13.587	13.114	55.472
Traes_4BL_D269FED91.1	beta-galactosidase 8 LENGTH=852	14.814	10.119	17.284	13.259	55.476
Traes_3B_85BB8E8CE.1	myosin heavy chain-related LENGTH=210	12.893	15.797	14.137	12.652	55.479
Traes_5BL_9B7B31989.2	Protein kinase superfamily protein LENGTH=372	13.488	15.896	14.53	11.567	55.481
Traes_2AL_D06F639BF.2	Late embryogenesis abundant (LEA) hydroxyproline-rich glycoprotein family LENGTH=206	13.589	13.566	12.639	15.696	55.49
Traes_7DL_C62739F87.3	heptahelical protein 3 LENGTH=344	15.73	11.746	13.098	14.916	55.49
Traes_7DL_DBBA5FD6C.1	Prolyl oligopeptidase family protein LENGTH=710	15.575	13.424	12.82	13.679	55.498
Traes_6DS_2DDE6A628.1	Protein kinase family protein LENGTH=433	11.088	13.371	14.224	16.822	55.505
Traes_6AS_6CE9C1470.1	V-type ATP synthase beta chain	14.08	12.678	15.404	13.347	55.509
Traes_5AL_12C449981.1	Programmed cell death protein 6	12.951	15.417	13.161	13.982	55.511
Traes_6DL_A2771B03C.2	expansin B2 LENGTH=273	13.35	14.308	15.618	12.236	55.512
Traes_2BL_C433BB333.1	XH/XS domain-containing protein LENGTH=647	12.056	13.234	17.177	13.046	55.513
Traes_3B_1F7E16F0E1.1	Late embryogenesis abundant (LEA) hydroxyproline-rich glycoprotein family LENGTH=227	12.901	12.708	8.213	21.694	55.516
Traes_7DS_3BD0BF4B6.2	2-oxoglutarate (2OG) and Fe(II)-dependent oxygenase superfamily protein LENGTH=348	13.288	14.754	14.728	12.752	55.522
Traes_4DL_A943EB2A5.1	Beta3-glucuronyltransferase n=1 Tax=Zea mays RepID=B6STW3_MAIZE	14.742	13.108	13.506	14.167	55.523
Traes_1BL_C9B36DE76.1	Protein kinase superfamily protein LENGTH=470	14.622	15.952	11.049	13.909	55.532
Traes_7DL_5D8AF9664.2	3-hydroxyisobutyryl-CoA hydrolase-like protein 3, mitochondrial	13.401	14.703	13.945	13.485	55.534
Traes_5DL_447605CBA.2	unknown protein; FUNCTIONS IN: molecular_function unknown; INVOLVED IN: N-terminal protein myristoylation; BEST Arabidopsis thaliana protein match is: unknown protein . LENGTH=166	14.036	14.373	12.976	14.149	55.534
Traes_1BL_B916E76C9.1	RING/U-box superfamily protein LENGTH=328	16.682	12.234	13.454	13.164	55.534
Traes_3B_6BDE5B957.1	Zinc finger CCCH domain-containing protein 12	12.811	13.704	14.017	15.005	55.537
Traes_5AL_3E260EBAE.1	PLAC8 family protein LENGTH=232	14.328	14.126	13.984	13.106	55.544
Traes_3DL_DAC033299.2	Obg-like ATPase 1	15.382	15.727	12.091	12.345	55.545
Traes_1AL_CC4463EB5.1	Protein of unknown function (DUF616) LENGTH=581	16.34	13.703	12.776	12.726	55.545
Traes_2AS_23D6687A8.1	Pleckstrin homology (PH) domain-containing protein LENGTH=247	14.651	12.947	14.314	13.64	55.552
Traes_5BL_6E5FBD11D.11	Glutathione S-transferase	10.123	13.621	18.09	13.718	55.552
Traes_5BL_CF86991F4.3	actin 7 LENGTH=377	12.231	12.746	16.205	14.375	55.557
Traes_2AL_EA83C48EF.3	Cysteine and histidine-rich domain-containing protein 1	21.014	15.5	4.749	14.295	55.558
Traes_1AL_0B9EA6007.1	ubiquitin family protein LENGTH=538	12.993	14.08	13.518	14.978	55.569
Traes_7BL_1E00B3ABF.2	dicarboxylate transporter 2.2 LENGTH=549	14.333	13.729	13.228	14.282	55.572
Traes_2BL_B62BD132E.1	germin-like protein 2 LENGTH=222	11.963	13.786	7.646	22.178	55.573
Traes_4AL_07CDBBD9C.1	Thioesterase superfamily protein LENGTH=156	13.451	17.936	14.17	10.017	55.574
Traes_7DL_6D3618B5F.1	UDP-Glycosyltransferase superfamily protein LENGTH=480	13.693	14.227	9.196	18.458	55.574
Traes_3B_09DAE0FAB.1	Protein YIPF1 homolog	13.845	14.386	12.879	14.465	55.575
Traes_3AS_BFA5B1444.1	protein n=1 Tax=Oryza sativa subsp. japonica RepID=Q5QN37_ORYSJ	17.432	12.256	12.814	13.086	55.588
Traes_4AL_97514210E.1	ENTH/VHS/GAT family protein LENGTH=607	13.811	13.545	14.527	13.705	55.588
Traes_3AS_AA474B823.2	Fatty acid oxidation complex subunit alpha	13.117	12.005	14.546	15.921	55.589
Traes_6DS_E9D8FA12F.6	tubulin beta chain 2 LENGTH=450	13.335	13.41	15.023	13.824	55.592
Traes_1AL_090571678.6	Secretory carrier-associated membrane protein 3	17.067	13.172	12.294	13.06	55.593
Traes_6AS_A86274C4F.2	CASP-like protein	13.352	16.21	13.033	12.999	55.594
Traes_3DL_15FCB5A18.1	calmodulin-binding family protein LENGTH=575	14.407	14.952	11.133	15.112	55.604
Traes_3B_ACCDA8239.2	nodulin MtN21 /EamA-like transporter family protein LENGTH=360	14.225	12.919	14.628	13.834	55.606
Traes_6BL_088DC5D541.2	Eukaryotic translation initiation factor 3 subunit G	13.539	12.994	16.452	12.623	55.608
Traes_7DL_7AF52054F.4	RNA-binding protein 1 LENGTH=360	13.892	14.337	12.5	14.883	55.612
Traes_3B_09C9E1813.4	Acetamidase/Formamidase family protein LENGTH=452	13.935	15.85	14.874	10.954	55.613
Traes_6DL_CF7D75FA0.4	WD-40 repeat family protein LENGTH=613	13.548	14.74	13.32	14.007	55.615
Traes_3AS_DE5832BF8.1	NAC domain-containing protein 74	14.332	14.933	12.449	13.902	55.616
Traes_6BL_3F02F1A38.1	Leucine-rich repeat family protein LENGTH=585	13.649	15.878	14.507	11.585	55.619
Traes_7DL_45EB0785F.1	SUMO-activating enzyme subunit 1A	13.991	14.411	14.092	13.128	55.622
Traes_4AS_EA88238D8.2	Ras-related protein Rab-5A	11.715	16.342	12.823	14.745	55.625
Traes_2DL_74CE0E147.1	Sphingomyelin synthetase family protein LENGTH=421	14.158	15.412	11.731	14.325	55.626
Traes_1DL_E31CD9338.2	Nascent polypeptide-associated complex subunit beta	13.736	13.541	13.114	15.236	55.627
Traes_2DL_869D9AD06.2	RPM1 interacting protein 4 LENGTH=211	12.541	16.083	12.355	14.649	55.628
Traes_7BS_E2E7D3A0B.1	Proteasome subunit alpha type-7-B	13.516	13.101	14.844	14.167	55.628
Traes_7AS_07B06D6C3.5	Protein kinase superfamily protein LENGTH=453	16.218	14.989	11.688	12.736	55.631
Traes_1BL_9B3C88F90.1	Cytochrome P450 superfamily protein LENGTH=520	15.256	14.388	12.152	13.838	55.634
Traes_7AL_2306CFEBC.1	loricrin-related LENGTH=634	14.799	15.099	12.996	12.741	55.635
Traes_1BL_EC3E899FE.1	Glutamyl-tRNA reductase family protein LENGTH=543	13.961	12.257	14.94	14.478	55.636
Traes_6AL_74EA5090D.3	Ankyrin repeat family protein LENGTH=640	13.81	15.802	14.178	11.849	55.639
Traes_4BS_A67D12313.1	callose synthase 1 LENGTH=1950	16.81	9.919	13.583	15.333	55.645
Traes_3AS_471213B71.1	alpha/beta-Hydrolases superfamily protein LENGTH=308	11.928	15.666	14.789	13.265	55.648
Traes_7AL_FD64090E6.3	ATPase family gene 2 protein	17.463	16.774	8.8	12.611	55.648
Traes_4BL_F79F81A2F.1	heme binding LENGTH=361	13.514	15.085	13.066	13.984	55.649
Traes_2BS_D105CA0D2.1	ABC transporter B family member 9	10.249	12.007	15.491	17.906	55.653
Traes_2DL_43D3AAEBB.1	RNA-binding (RRM/RBD/RNP motifs) family protein LENGTH=495	13.582	13.234	13.193	15.648	55.657
Traes_5AL_8897C02C7.2	PP2A regulatory subunit TAP46	13.512	17.452	12.115	12.587	55.666
Traes_2DL_3044893D1.1	proliferating cell nuclear antigen 2 LENGTH=264	10.241	13.525	15.845	16.056	55.667
Traes_2BL_FE12999C6.4	26S proteasome regulatory subunit rpn8	13.99	12.679	13.003	16.012	55.684
Traes_6BS_45E6FBE8B.4	Beta-fructofuranosidase, insoluble isoenzyme 4	16.008	13.566	12.434	13.679	55.687
Traes_3B_1E46C6D98.1	NAC domain-containing protein 74	13.831	13.09	13.469	15.302	55.692
Traes_7AS_26CAC27FF.2	amino acid permease 1 LENGTH=485	14.697	15.07	13.915	12.015	55.697
Traes_4AL_56CBD7646.1	dolichol phosphate-mannose biosynthesis regulatory protein-related LENGTH=80	13.275	14.512	13.399	14.513	55.699
Traes_5BL_E60DCD110.1	Uncharacterised conserved protein UCP009193 LENGTH=191	10.675	14.191	13.997	16.839	55.702
Traes_2BL_3647661C2.3	IQ-domain 32 LENGTH=794	12.797	13.298	14.887	14.72	55.702
Traes_1BL_5A307D575.1	Protein kinase superfamily protein LENGTH=933	16.257	17.384	10.221	11.846	55.708
Traes_7DS_3903D6368.1	Histone superfamily protein LENGTH=136	10.724	17.73	13.07	14.185	55.709
Traes_2DL_6C4DE0174.6	Ubiquitin carboxyl-terminal hydrolase 13	13.299	14.795	14.072	13.544	55.71
Traes_6DL_FF38971CF.3	unknown protein; BEST Arabidopsis thaliana protein match is: unknown protein . LENGTH=266	13.577	15.649	14.267	12.218	55.711
Traes_4BL_F8586F807.1	NADH dehydrogenase [ubiquinone] 1 alpha subcomplex subunit 8-A	12.226	11.754	13.467	18.266	55.713
Traes_6AL_23918FB79.1	tripeptidyl peptidase ii LENGTH=1380	13.509	12.89	14.199	15.117	55.715
Traes_7AS_8C2FDAA17.1	HIPL1 protein	12.699	15.795	14.075	13.148	55.717
Traes_6BS_B6C664401.13	Pre-mRNA-processing factor 40 homolog A	14.343	15.532	13.303	12.539	55.717
Traes_4AS_6D8493110.1	Mitochondrial fission 1 protein A	11.642	15.096	12.776	16.205	55.719
Traes_2BL_1E1DA82CC.1	NAD(P)-binding Rossmann-fold superfamily protein LENGTH=340	15.267	13.764	14.48	12.21	55.721
Traes_4AL_745682C27.1	Leucine-rich receptor-like protein kinase family protein LENGTH=1173	14.286	13.818	11.991	15.63	55.725
Traes_7DS_934662920.1	T-complex protein 1 alpha subunit LENGTH=545	13.913	12.877	13.73	15.207	55.727
Traes_2BL_4596D18D8.1	serine carboxypeptidase-like 21 LENGTH=505	15.409	16.201	13.543	10.578	55.731
Traes_3AS_97D1575E8.1	glutaredoxin 4 LENGTH=169	12.478	14.99	14.835	13.431	55.734
Traes_4BL_D62825306.1	Sigma factor SigB regulation protein RsbQ	11.663	18.073	9.795	16.205	55.736
Traes_1AS_D6FFAC991.1	sodium hydrogen exchanger 2 LENGTH=546	15.497	14.928	13.347	11.966	55.738
Traes_5AL_8AC4C469F.2	Ubiquilin	14.823	15.641	13.079	12.196	55.739
Traes_7BL_537AD0B0C.3	40S ribosomal protein S27	10.926	16.528	11.549	16.745	55.748
Traes_2AL_120E7CB68.1	UPI0002C2E3D5 related cluster n=1 Tax=unknown RepID=UPI0002C2E3D5	13.315	14.446	14.97	13.023	55.754
Traes_2AS_E32866864.1	Phosphoadenosine phosphosulfate reductase	14.646	12.831	13.239	15.038	55.754
Traes_5DL_586C9942B.2	Tryptophan RNA-binding attenuator protein-like LENGTH=285	15.109	12.223	16.891	11.537	55.76
Traes_7DS_47045CF73.2	Unknown protein	12.723	17.409	12.346	13.286	55.764
Traes_5DL_A74ADE428.1	UNC-50 family protein LENGTH=252	12.882	15.147	13.961	13.774	55.764
Traes_6DS_33D6888AF.1	histone H2A 7 LENGTH=150	12.117	12.4	14.795	16.454	55.766
Traes_5AL_44B2F4756.1	cinnamoyl coa reductase LENGTH=332	14.888	15.545	14.477	10.858	55.768
Traes_2BS_6DCA911CE.1	alpha/beta-Hydrolases superfamily protein LENGTH=308	12.095	15.612	14.054	14.009	55.77
Traes_3AL_FFE4C92D8.1	cellulose synthase 1 LENGTH=1081	16.445	10.893	15.075	13.362	55.775
Traes_3DS_F46153655.2	Sodium/hydrogen exchanger 7	13.198	16.431	13.963	12.189	55.781
Traes_7BL_257BACF9E.1	Peptide transporter PTR2	17.592	16.886	12.492	8.815	55.785
Traes_7BL_3A31FC2C2.2	Homeobox protein knotted-1-like 11	15.099	14.69	12.119	13.881	55.789
Traes_4DL_9264FDAD8.1	Cystathionine gamma-lyase	14.025	14.29	15.241	12.234	55.79
Traes_7DS_AB399594E.3	Squamosa promoter-binding-like protein 15	14.342	13.068	14.073	14.307	55.79
Traes_1AL_8B398A30A.1	Small nuclear ribonucleoprotein family protein LENGTH=97	15.516	14.189	13.819	12.269	55.793
Traes_2AL_CF862CF2D.1	ammonium transporter 1;1 LENGTH=501	11.911	18.001	11.186	14.697	55.795
Traes_7BL_D95AFEC59.1	Major facilitator superfamily protein LENGTH=586	14.911	12.57	13.826	14.491	55.798
Traes_2DL_9A224C8D3.2	Eukaryotic translation initiation factor 3 subunit H	12.205	13.891	15.354	14.35	55.8
Traes_4BL_F6781000E.1	Sulfite exporter TauE/SafE family protein LENGTH=476	15.999	14.628	12.517	12.657	55.801
Traes_4AL_CD83E86BE.1	Pyruvate kinase family protein LENGTH=527	13.084	14.168	14.098	14.456	55.806
Traes_7DS_3393E37FF.1	Unknown protein	16.257	14.337	13.096	12.121	55.811
Traes_4AL_A573DF114.1	Cystathionine gamma-lyase	13.959	13.745	15.172	12.935	55.811
Traes_4AL_198AD99FF.4	Clathrin, heavy chain LENGTH=1705	15.035	14.924	13.965	11.889	55.813
Traes_7DS_6E0632339.1	Oxysterol-binding protein-related protein 4B	13.692	13.86	11.586	16.676	55.814
Traes_4BS_35ECA11DB.1	F-box/ankyrin repeat protein SKIP35	13.227	13.991	14.358	14.243	55.819
Traes_1BS_45A38D5F0.1	GDSL esterase/lipase	14.745	14.414	13.806	12.856	55.821
Traes_5AL_887EF85FD.1	Phosphoglycerate mutase family protein LENGTH=291	11.653	14.822	17.217	12.131	55.823
Traes_3DS_37AFAA072.1	SAD1/UNC-84 domain protein 1 LENGTH=471	15.783	12.717	15.263	12.06	55.823
Traes_2DS_228272C06.1	inositol transporter 4 LENGTH=582	16.429	13.562	12.431	13.402	55.824
Traes_3DL_DAC033299.4	Obg-like ATPase 1	11.395	14.925	15.996	13.509	55.825
Traes_5DL_D34420AE3.2	60S ribosomal protein L24	14.751	13.892	14.522	12.672	55.837
Traes_7BL_9FF01A189.3	T-complex protein 1 subunit epsilon	14.908	13.593	14.472	12.864	55.837
Traes_4AL_A7A4BD13B.2	vacuolar protein sorting 26B LENGTH=303	14.137	16.052	13.689	11.964	55.842
Traes_2DS_F6903F7DE.2	Disease resistance protein (CC-NBS-LRR class) family LENGTH=907	13.183	14.588	13.609	14.464	55.844
Traes_6BS_7388CD6C41.9	Far upstream element-binding protein 2 n=2 Tax=Triticeae RepID=M8A1S5_TRIUA	14.865	14.411	13.83	12.741	55.847
Traes_2BL_CA7D819C8.3	Histone H2B.1	10.718	15.743	13.11	16.277	55.848
Traes_6BL_35CFA6443.2	T-complex protein 1 alpha subunit LENGTH=545	12.631	11.284	18.04	13.897	55.852
Traes_1DL_BB8DFF843.2	Ribosomal L1 domain-containing protein 1 n=1 Tax=Aegilops tauschii RepID=M8B0X5_AEGTA	14.117	11.401	16.881	13.453	55.852
Traes_7AS_7086991DF.1	3-phosphoshikimate 1-carboxyvinyltransferase 2	12.869	16.892	10.951	15.142	55.854
Traes_6DS_1FDCDEAD0.1	Endoglucanase 5	15.315	16.428	12.643	11.478	55.864
Traes_5AS_4A1933639.7	General vesicular transport factor p115	13.634	14.104	14.926	13.201	55.865
Traes_2BL_5BBC2B35B.10	Microtubule-associated serine/threonine-protein kinase 3	17.802	14.337	13.249	10.482	55.87
Traes_2DS_BF33ADC4A.1	dihydroflavonol 4-reductase LENGTH=382	10.249	19.236	14.267	12.121	55.873
Traes_7DL_5108C1694.1	aspartic proteinase A1 LENGTH=506	14.004	13.987	13.667	14.218	55.876
Traes_6BS_2269F8DB3.5	arginine/serine-rich splicing factor 35 LENGTH=350	15.513	16.428	12.2	11.735	55.876
Traes_6BL_CCCC75EB31.1	Glutaredoxin family protein LENGTH=130	13.469	15.24	12.072	15.097	55.878
Traes_1BL_E4DAE6E41.1	Serine/threonine-protein kinase n=3 Tax=Oryza RepID=Q8W054_ORYSJ	17.963	10.456	11.719	15.742	55.88
Traes_5AL_B23B82B46.1	Membrane protein insertase YidC 2	14.275	13.641	13.723	14.243	55.882
Traes_7AS_E28C6595A.3	UPI00032AC6A2 related cluster n=1 Tax=unknown RepID=UPI00032AC6A2	14.463	11.571	13.647	16.202	55.883
Traes_7BS_37DA0CF6B.1	Biotin synthase	14.835	16.055	12.337	12.658	55.885
Traes_4BS_36BB08B75.2	nascent polypeptide-associated complex subunit alpha-like protein 3 LENGTH=204	11.91	13.53	15.683	14.763	55.886
Traes_2AL_52D3F9AF41.2	30S ribosomal protein S19	12.222	14.55	13.847	15.273	55.892
Traes_2AS_08A91D578.1	Zinc finger (C3HC4-type RING finger) family protein LENGTH=739	16.885	15.532	14.905	8.57	55.892
Traes_7AL_8783C1471.1	Zinc finger protein CONSTANS-LIKE 7	16.929	13.541	12.855	12.567	55.892
Traes_2BL_2657EE5E2.2	Protein phosphatase 2C family protein LENGTH=282	11.875	14.759	14.905	14.358	55.897
Traes_2DS_350CAA2A7.2	SNARE associated Golgi protein family LENGTH=274	13.676	14.825	15.103	12.295	55.899
Traes_4DL_B6353C71C.1	protein n=2 Tax=Oryza sativa RepID=Q0DVI8_ORYSJ	11.411	15.546	13.546	15.4	55.903
Traes_2AS_2C93BAE62.1	Protein LONGIFOLIA 1	12.97	14.743	15.437	12.755	55.905
Traes_1AS_FD1738367.1	chromatin-remodeling protein 11 LENGTH=1057	13.534	11.786	14.203	16.383	55.906
Traes_6BL_E3304A410.1	5'-adenylylsulfate reductase-like 3	12.811	16.689	13.841	12.569	55.91
Traes_1BL_13E2A6068.2	receptor kinase 3 LENGTH=850	13.813	12.719	13.882	15.496	55.91
Traes_4BL_09186DE10.2	2-oxoglutarate (2OG) and Fe(II)-dependent oxygenase superfamily protein LENGTH=341	10.962	14.57	13.987	16.392	55.911
Traes_3DL_B3ADCA9AD.5	Chaperone protein DnaK	14.823	12.78	14.615	13.694	55.912
Traes_1AL_5A7E85C4E.2	Sulfite reductase [NADPH] hemoprotein beta-component	15.33	14.174	13.881	12.528	55.913
Traes_2DS_5D09437DA.9	Importin-5	11.309	17.906	10.525	16.174	55.914
Traes_3AS_68529BA25.2	Carboxymethylenebutenolidase homolog	14.639	13.172	13.943	14.16	55.914
Traes_6DS_762984823.1	S-adenosylmethionine synthase 4	9.992	15.62	14.866	15.44	55.918
Traes_6DL_D3A3D1384.2	3-isopropylmalate dehydratase large subunit	12.653	12.218	16.057	14.997	55.925
Traes_3AS_AA474B823.1	Fatty acid oxidation complex subunit alpha	12.821	12.993	15.646	14.466	55.926
Traes_7DS_1FFC35E70.2	serine carboxypeptidase-like 29 LENGTH=479	13.721	13.843	13.282	15.08	55.926
Traes_5AS_25C984D4C.1	diaminopimelate epimerase family protein LENGTH=362	13.205	14.08	13.335	15.308	55.928
Traes_2BL_A402261EC1.2	Prefoldin subunit 2	11.829	16.483	12.776	14.842	55.93
Traes_4AS_D2DED6CD7.1	UDP-glucose 4-epimerase	15.538	13.107	14.385	12.902	55.932
Traes_7BS_4FE42A949.4	Chromodomain-helicase-DNA-binding protein 3	14.702	14.58	12.565	14.086	55.933
Traes_1DL_68F6D21C8.1	ENTH/ANTH/VHS superfamily protein LENGTH=571	14.569	12.037	14.721	14.608	55.935
Traes_5DL_3A1F8C38E.2	jasmonate-zim-domain protein 3 LENGTH=352	16.051	13.154	12.478	14.252	55.935
Traes_4DL_7D5AF81A6.6	eukaryotic translation initiation factor 2 beta subunit LENGTH=268	12.712	16.002	13.617	13.607	55.938
Traes_2DL_6BE17ED59.1	UPI0002B43FCB related cluster n=2 Tax=unknown RepID=UPI0002B43FCB	11.267	16.292	11.518	16.863	55.94
Traes_1BL_CCD0F86BD.3	Lipase	12.871	15.188	12.776	15.107	55.942
Traes_1BL_03512FE8C.4	Transcription elongation factor Spt5 LENGTH=989	15.918	14.254	12.693	13.079	55.944
Traes_1BL_0FDC38712.1	RING/U-box superfamily protein LENGTH=368	14.659	12.257	11.762	17.27	55.948
Traes_5BL_AEEB6621B.1	UTP--glucose-1-phosphate uridylyltransferase	13.23	14.006	15.413	13.303	55.952
Traes_7BS_0CAEF8C80.1	poly(A) binding protein 8 LENGTH=671	13.316	13.866	12.603	16.169	55.954
Traes_5AL_9E1236CE1.4	TRICHOME BIREFRINGENCE-LIKE 28 LENGTH=424	14.914	15.664	14.968	10.412	55.958
Traes_4BS_973D1B453.2	Plant protein of unknown function (DUF946) LENGTH=566	15.692	13.835	13.053	13.379	55.959
Traes_6BS_7480E24F2.1	nitrate transporter 2:1 LENGTH=530	11.849	15.805	13.153	15.154	55.961
Traes_7AL_962ACD8D0.1	Endoplasmic reticulum lectin 1	14.633	10.942	12.216	18.172	55.963
Traes_1BL_1091D4522.3	Protein DEHYDRATION-INDUCED 19	13.725	14.575	13.392	14.273	55.965
Traes_6DL_D1C9CE275.1	Two-component response regulator ARR12	14.983	14.5	13.727	12.758	55.968
Traes_7DL_C9CE0B51E.1	TOM1-like protein 2 n=1 Tax=Aegilops tauschii RepID=N1QTW9_AEGTA	16.39	16.623	13.054	9.901	55.968
Traes_3DS_CAACFE130.3	cAMP-regulated phosphoprotein 19-related protein LENGTH=140	15.058	14.029	13.659	13.223	55.969
Traes_5DS_DAE813B5B1.3	Histone H2B.2	13.063	14.7	15.706	12.504	55.973
Traes_2BL_23E329BDD.1	U-box domain-containing protein LENGTH=400	14.002	15.056	11.77	15.148	55.976
Traes_2BS_A9BB581D1.1	Cyclophilin-like peptidyl-prolyl cis-trans isomerase family protein LENGTH=570	14.525	14.682	14.049	12.723	55.979
Traes_6DL_BE8AD3FED.2	Protein kinase superfamily protein LENGTH=345	13.004	12.759	13.587	16.633	55.983
Traes_1BL_36D203BF8.1	Histone superfamily protein LENGTH=136	9.83	15.641	15.925	14.591	55.987
Traes_5DL_D71C78ED5.8	Vacuolar protein sorting-associated protein 52 homolog	14.137	16.646	11.349	13.856	55.988
Traes_5AL_097E0BB13.5	thioredoxin 3 LENGTH=118	14.329	13.993	14.523	13.146	55.991
Traes_7DS_87FFCC0E3.1	Protein of unknown function DUF829, transmembrane 53 LENGTH=420	13.627	14.666	12.022	15.68	55.995
Traes_1DL_F3EBE6998.2	Hydroxyproline-rich glycoprotein family protein, putative, expressed n=4 Tax=Oryza sativa RepID=Q8LNU2_ORYSJ	13.379	15.703	12.903	14.016	56.001
Traes_2DL_52276893B.2	26S proteasome regulatory subunit S2 1A LENGTH=891	12.813	14.461	14.093	14.637	56.004
Traes_5BL_9610E4F60.3	Coatomer subunit zeta-2	12.117	13.149	15.67	15.07	56.006
Traes_5AL_D615FD771.1	Protein kinase superfamily protein LENGTH=378	13.143	11.029	15.095	16.741	56.008
Traes_1DL_AF3E75B32.3	O-acetyltransferase family protein LENGTH=540	13.24	12.413	13.001	17.355	56.009
Traes_4DL_B505BF73B.1	F-box protein PP2-B1	12.322	15.662	14.694	13.333	56.011
Traes_3DL_64BF1EBCA.2	RING finger and CHY zinc finger domain-containing protein 1	16.142	13.474	13.77	12.629	56.015
Traes_3B_A3E263CF3.2	Heat shock 70 kDa protein	15.236	16.258	12.776	11.746	56.016
Traes_2BL_34819D129.2	Nucleoredoxin	14.537	14.061	13.872	13.549	56.019
Traes_4BL_4A4FAEBDC.8	Transitional endoplasmic reticulum ATPase	13.356	13.507	14.46	14.702	56.025
Traes_2AL_605C25CDF.1	myb domain protein 121 LENGTH=276	10.469	17.844	15.137	12.576	56.026
Traes_5BL_8DE6D4316.3	Protein kinase superfamily protein LENGTH=815	13.401	16.43	11.491	14.707	56.029
Traes_3DS_87D4FE003.2	Chaperone protein dnaJ 15	15.643	18.082	10.751	11.557	56.033
Traes_4DL_AD8A8417E.2	COP9 signalosome complex subunit 1	15.2	12.451	14.118	14.267	56.036
Traes_7DS_493D98CFE.2	Transmembrane protein 245	17.523	12.437	12.827	13.249	56.036
Traes_7DL_FB38FF1FB.1	UPI00032A6CE3 related cluster n=1 Tax=unknown RepID=UPI00032A6CE3	14.137	14.589	14.554	12.759	56.039
Traes_5AL_D4CE34B7B.1	ATP-dependent RNA helicase, putative LENGTH=1168	17.795	13.151	13.163	11.93	56.039
Traes_7BL_DF3F667B1.2	RNA binding LENGTH=901	12.247	14.737	12.583	16.475	56.042
Traes_7BL_E5EAF06FD.1	Transmembrane 9 superfamily member 1	14.137	13.365	14.725	13.821	56.048
Traes_6AL_97C846DE9.1	Small heat shock protein Hsp23.5 n=1 Tax=Triticum aestivum RepID=Q9ZP25_WHEAT	17.74	12.969	10.172	15.167	56.048
Traes_3DL_2EC34A349.1	malate dehydrogenase LENGTH=403	14.518	15.018	16.002	10.511	56.049
Traes_5DL_065CA014E.1	BREVIS RADIX-like 4 LENGTH=384	13.069	14.944	13.201	14.836	56.05
Traes_5AL_8313BD737.4	cold-regulated 413-plasma membrane 2 LENGTH=203	14.137	16.567	11.64	13.713	56.057
Traes_2BL_FB766A312.10	L-lactate dehydrogenase [cytochrome]	14.263	13.993	14.48	13.321	56.057
Traes_2BL_648131DC5.1	Maternal effect uncoordination 2-2 protein n=1 Tax=Dimocarpus longan RepID=M1SR17_9ROSI	14.269	14.553	12.824	14.416	56.062
Traes_2BL_D6CFA1AA6.6	PREFOLDIN 1 LENGTH=128	11.699	17.155	12.776	14.439	56.069
Traes_2DL_2EEFA1640.2	Transmembrane protein 184C	13.288	12.999	13.628	16.161	56.076
Traes_3AS_AA17B4236.1	Eukaryotic translation initiation factor 3 subunit L	16.033	12.458	17.538	10.048	56.077
Traes_3DS_E92ACD23C.3	Solute carrier family 2, facilitated glucose transporter member 2	15.511	14.175	12.606	13.786	56.078
Traes_5BS_4D14D4E42.2	Serine/arginine-rich splicing factor 33	12.661	14.37	14.282	14.766	56.079
Traes_5BL_D5F4C9608.2	Bromo-adjacent homology (BAH) domain-containing protein LENGTH=193	12.6	15.085	14.887	13.51	56.082
Traes_3B_1411F31E0.2	Hydroxyacylglutathione hydrolase	11.989	14.83	12.203	17.067	56.089
Traes_7AS_E1FB41361.1	GDSL esterase/lipase	12.143	15.072	15.315	13.562	56.092
Traes_6DL_710F6519F.3	glutathione reductase LENGTH=565	14.751	14.775	13.884	12.682	56.092
Traes_4BS_37569EA13.2	RING finger protein 5	14.056	11.49	13.401	17.148	56.095
Traes_3B_30E6CA212.13	Unknown protein	14.789	15.219	12.186	13.901	56.095
Traes_1BL_BD3E22844.5	malate dehydrogenase LENGTH=403	13.178	12.484	16.401	14.033	56.096
Traes_7DS_7BB0A2963.2	Ankyrin repeat domain-containing protein 50	14.464	14.625	15.178	11.832	56.099
Traes_2DL_E32F2C069.1	UPI0002C318C1 related cluster n=1 Tax=unknown RepID=UPI0002C318C1	17.407	15.942	12.395	10.361	56.105
Traes_5DS_AC5D29D23.8	Chaperone protein htpG family protein LENGTH=780	17.322	13.234	13.289	12.263	56.108
Traes_1BS_26A6B2427.2	Glioma tumor suppressor candidate region gene 2 protein	13.62	13.749	14.533	14.207	56.109
Traes_4BL_5D70209D9.1	germin-like protein 6 LENGTH=130	11.187	16.39	12.93	15.604	56.111
Traes_2AL_F04E8FD4C.1	Acyl-CoA thioesterase family protein LENGTH=427	15.441	12.131	17.69	10.85	56.112
Traes_4DL_8903CD702.1	serine/threonine protein phosphatase 2A LENGTH=307	15.558	12.637	12.303	15.614	56.112
Traes_3AL_75B505500.2	Chaperone protein DnaJ	15.084	12.56	13.695	14.775	56.114
Traes_3B_46FD08FE7.1	phosphoenolpyruvate carboxylase 3 LENGTH=968	11.523	19.049	15.119	10.424	56.115
Traes_5AL_C2F7885B5.1	Transcription initiation factor IIB	12.639	11.978	15.483	16.017	56.117
Traes_2BS_5271059D2.1	Protein kinase superfamily protein LENGTH=573	13.392	13.554	14.778	14.396	56.12
Traes_4AL_E432524A0.4	Protein kinase superfamily protein LENGTH=464	13.569	14.593	14.095	13.864	56.121
Traes_2DL_CF20CC39B.1	RING/U-box superfamily protein LENGTH=379	15.319	13.922	13.708	13.176	56.125
Traes_7AS_4854C517B.1	methionine aminopeptidase 2B LENGTH=439	14.714	14.102	13.511	13.799	56.126
Traes_2AL_E09FFCED4.1	Importin-7	15.085	12.49	14.104	14.448	56.127
Traes_4BL_2546C4C63.2	alanine:glyoxylate aminotransferase 2 LENGTH=476	13.205	11.232	14.005	17.687	56.129
Traes_7DS_98F9E4E55.2	histone H2A 11 LENGTH=136	13.798	15.361	15.883	11.095	56.137
Traes_4DS_BCEF8A384.1	Protein transport protein Sec61 subunit beta	14.453	16.106	13.346	12.233	56.138
Traes_1DS_553838359.1	HXXXD-type acyl-transferase family protein LENGTH=428	12.029	13.351	13.274	17.489	56.143
Traes_7AS_07B06D6C3.1	Protein kinase superfamily protein LENGTH=453	14.588	16.871	12.135	12.556	56.15
Traes_5BL_AED68C680.1	myb domain protein 4 LENGTH=282	14.885	15.536	11.082	14.648	56.151
Traes_4DL_2C27C34AF.2	myb-like transcription factor family protein LENGTH=344	13.603	13.6	13.841	15.109	56.153
Traes_5BL_BA20DE6DD.2	pirin LENGTH=287	12.979	16.224	12.066	14.885	56.154
Traes_7AS_779E8A5D2.3	RNA-binding (RRM/RBD/RNP motifs) family protein LENGTH=313	13.764	13.926	12.803	15.662	56.155
Traes_5AS_540B9E84B.3	Thiosulfate sulfurtransferase	12.905	13.533	15.125	14.594	56.157
Traes_3B_A7EFEBB14.1	Protein BUD31 homolog 1	14.524	15.712	14.701	11.227	56.164
Traes_6BL_71ABF50AC.3	ATP-dependent RNA helicase FAL1	12.134	13.101	12.708	18.226	56.169
Traes_4DL_3D374FF4C.10	3-isopropylmalate dehydratase large subunit	13.884	14.442	13.777	14.071	56.174
Traes_3AS_CF868F789.2	Pre-rRNA-processing protein PNO1	12.294	14.776	14.971	14.135	56.176
Traes_3DS_83BC04951.4	myosin 1 LENGTH=1520	15.755	12.36	14.686	13.375	56.176
Traes_5AL_F0BF04D3E.1	Hippocampus abundant transcript-like protein 1	12.54	15.282	14.82	13.536	56.178
Traes_4BS_3DB1C0628.1	Golgi SNAP receptor complex member 2	11.165	15.948	13.938	15.133	56.184
Traes_2AL_FEA2EFD73.1	unknown protein; BEST Arabidopsis thaliana protein match is: unknown protein . LENGTH=86	13.447	16.61	12.153	13.975	56.185
Traes_2BS_1CFB331E9.3	RANBP2-like and GRIP domain-containing protein 1	15.203	12.964	15.113	12.913	56.193
Traes_7AL_0B424865F.4	unknown protein; FUNCTIONS IN: molecular_function unknown; INVOLVED IN: biological_process unknown; LOCATED IN: mitochondrion, plasma membrane, plastid, vacuole; EXPRESSED IN: 27 plant structures; EXPRESSED DURING: 15 growth stages; Has 39 Blast hits to 39 proteins in 13 species: Archae - 0; Bacteria - 0; Metazoa - 0; Fungi - 0; Plants - 39; Viruses - 0; Other Eukaryotes - 0 (source: NCBI BLink).…	12.102	16.831	14.942	12.326	56.201
Traes_4BL_CCB700130.1	Protein of unknown function (DUF620) LENGTH=433	14.871	16.283	10.664	14.386	56.204
Traes_5BL_D708F80491.1	Histone superfamily protein LENGTH=136	14.033	15.279	13.802	13.092	56.206
Traes_6AS_5A19432A11.2	F-box/LRR-repeat protein 2	14.351	15.061	14.551	12.243	56.206
Traes_3B_CF7E9B609.1	Coenzyme Q-binding protein COQ10 homolog, mitochondrial	13.064	15.979	12.424	14.743	56.21
Traes_5AL_83FCCD7E0.2	Signal peptidase complex catalytic subunit sec11	14.536	15.066	13.584	13.026	56.212
[truncated: 17,506 more rows]
