# Supplementary material for: Differential induction of defense genes in hexaploid wheat roots by the plant-parasitic nematodes Pratylenchus neglectus and P. thornei
Source: PLoS One. 2024 Aug 29;19(8):e0306533. doi: 10.1371/journal.pone.0306533 (PMC11361681; doi:10.1371/journal.pone.0306533)
Supplement: S2 Table — (XLSX) [file pone.0306533.s002.xlsx]

## Sheet: 2A-RNAseq refv2_no0s-HC
S2A Table. Genome-based gene IDs for which all nematode treatments have RPKM values >0
GeneID	Blast-Hit-Accession	Annotation	length (bp)	Ctrl	Pn	Pt	PnPt	Total RPKM
TraesCS1A01G370000	tr|A0A199UDE2|A0A199UDE2_ANACO	(R)-specific enoyl-CoA hydratase	507	0.357259	0.173173	0.189137	0.142661	0.86223
TraesCS1D01G376200	tr|A0A199UDE2|A0A199UDE2_ANACO	(R)-specific enoyl-CoA hydratase	513	1.44773	1.68372	0.756435	2.2912	6.17908
TraesCS1A01G345800	tr|A0A199UDE2|A0A199UDE2_ANACO	(R)-specific enoyl-CoA hydratase	507	0.597517	1.73016	0.791272	1.02841	4.14736
TraesCS1B01G389100	tr|A0A199UDE2|A0A199UDE2_ANACO	(R)-specific enoyl-CoA hydratase	507	1.13215	0.873849	1.0317	1.01054	4.04824
TraesCS1D01G348500	tr|A0A199UDE2|A0A199UDE2_ANACO	(R)-specific enoyl-CoA hydratase	925	0.646726	1.77772	1.22086	1.28375	4.92906
TraesCS1B01G359500	tr|A0A199UDE2|A0A199UDE2_ANACO	(R)-specific enoyl-CoA hydratase	516	3.21921	3.00622	1.98569	2.28374	10.4949
TraesCS5B01G273800	tr|Q0DV73|Q0DV73_ORYSJ	(RAP Annotation release2) Conserved hypothetical protein	777	0.893874	0.844144	0.58383	0.9542	3.27605
TraesCS2D01G528300	tr|Q0DV73|Q0DV73_ORYSJ	(RAP Annotation release2) Conserved hypothetical protein	864	1.66345	1.61899	1.1558	0.86511	5.30335
TraesCS2A01G525400	tr|Q0DV73|Q0DV73_ORYSJ	(RAP Annotation release2) Conserved hypothetical protein	1049	3.22968	3.03925	3.24632	2.4363	11.9515
TraesCS7A01G250600	tr|Q10RT4|Q10RT4_ORYSJ	(RAP Annotation release2) Galactose-binding like domain containing protein	810	0.71653	0.357187	0.489704	0.558145	2.12157
TraesCS7D01G249300	tr|Q10RT4|Q10RT4_ORYSJ	(RAP Annotation release2) Galactose-binding like domain containing protein	834	0.863349	1.63818	0.700871	1.87918	5.08158
TraesCS1B01G209600	tr|Q336N9|Q336N9_ORYSJ	(RAP Annotation release2) NERD domain containing protein	1203	9.37987	6.81253	7.23852	7.96927	31.4002
TraesCS1D01G198400	tr|Q336N9|Q336N9_ORYSJ	(RAP Annotation release2) NERD domain containing protein	978	9.09725	12.0078	10.3443	10.6871	42.1364
TraesCS1A01G194800	tr|Q336N9|Q336N9_ORYSJ	(RAP Annotation release2) NERD domain containing protein	978	12.2805	11.4482	13.7233	12.9706	50.4226
TraesCSU01G200300	sp|F1MF74|MICA2_BOVIN	[F-actin]-methionine sulfoxide oxidase MICAL2	1083	0.122795	0.267148	0.181127	0.272721	0.843791
TraesCSU01G200400	sp|F1MF74|MICA2_BOVIN	[F-actin]-methionine sulfoxide oxidase MICAL2	1083	0.454046	0.993806	0.350362	0.272721	2.07094
TraesCS3B01G361200	sp|F1MF74|MICA2_BOVIN	[F-actin]-methionine sulfoxide oxidase MICAL2	892	2.199	1.001	1.71095	2.39553	7.30647
TraesCS1D01G250600	tr|W9RG35|W9RG35_9ROSA	1-(5-phosphoribosyl)-5-[(5-phosphoribosylamino)methylideneamino] imidazole-4-carboxamide isomerase	1239	10.1796	8.40749	8.78505	9.0197	36.3918
TraesCS1A01G251000	tr|W9RG35|W9RG35_9ROSA	1-(5-phosphoribosyl)-5-[(5-phosphoribosylamino)methylideneamino] imidazole-4-carboxamide isomerase	924	8.8944	8.94152	9.37286	10.7898	37.9986
TraesCS1B01G261600	tr|W9RG35|W9RG35_9ROSA	1-(5-phosphoribosyl)-5-[(5-phosphoribosylamino)methylideneamino] imidazole-4-carboxamide isomerase	924	13.5991	13.5924	13.7011	13.0405	53.9331
TraesCS6D01G300300	sp|C1ATY9|HIS4_RHOOB	1-(5-phosphoribosyl)-5-[(5-phosphoribosylamino)methylideneamino] imidazole-4-carboxamide isomerase	1410	18.39	18.0029	18.2199	21.1995	75.8123
TraesCS2A01G409500	tr|W5ASM0|W5ASM0_WHEAT	1,2-dihydroxy-3-keto-5-methylthiopentene dioxygenase	726	5.93383	4.67921	4.13895	4.58722	19.3392
TraesCS1A01G375800	tr|A0A1D5RYH8|A0A1D5RYH8_WHEAT	1,2-dihydroxy-3-keto-5-methylthiopentene dioxygenase	552	48.3097	51.392	50.4974	46.2617	196.461
TraesCS1B01G396200	tr|A0A1D5SBI0|A0A1D5SBI0_WHEAT	1,2-dihydroxy-3-keto-5-methylthiopentene dioxygenase	534	97.9961	92.3126	87.537	91.0025	368.848
TraesCS1D01G383100	tr|M8BRE6|M8BRE6_AEGTA	1,2-dihydroxy-3-keto-5-methylthiopentene dioxygenase	552	107.644	99.4896	99.8921	86.2337	393.259
TraesCS4D01G276400	tr|W5E8D7|W5E8D7_WHEAT	1,2-dihydroxy-3-keto-5-methylthiopentene dioxygenase	597	86.8615	95.5433	113.632	109.549	405.586
TraesCS4B01G278000	tr|W5E8D7|W5E8D7_WHEAT	1,2-dihydroxy-3-keto-5-methylthiopentene dioxygenase	780	98.3621	126.861	130.101	130.647	485.971
TraesCS4A01G027800	tr|W5E8D7|W5E8D7_WHEAT	1,2-dihydroxy-3-keto-5-methylthiopentene dioxygenase	597	117.024	141.638	149.731	154.685	563.077
TraesCS7B01G472300	tr|Q41740|Q41740_MAIZE	1,4-alpha-glucan branching enzyme	1929	0.0919211	0.193314	0.131172	0.224974	0.641381
TraesCS7A01G549100	tr|Q41740|Q41740_MAIZE	1,4-alpha-glucan branching enzyme	2580	2.7444	2.62897	2.10781	2.82576	10.3069
TraesCS7D01G535400	tr|Q41740|Q41740_MAIZE	1,4-alpha-glucan branching enzyme	2595	3.14662	3.01393	2.9707	2.76758	11.8988
TraesCS5A01G248700	sp|Q7MG90|GLGB_VIBVY	1,4-alpha-glucan branching enzyme GlgB	2400	0.207956	0.170771	0.257901	0.241097	0.877725
TraesCS7D01G249500	sp|Q31IB6|GLGB_THICR	1,4-alpha-glucan branching enzyme GlgB	2376	1.20525	1.17853	0.7434	1.08706	4.21425
TraesCS5B01G246400	sp|Q7MG90|GLGB_VIBVY	1,4-alpha-glucan branching enzyme GlgB	2331	1.02223	0.85909	0.819413	1.39638	4.09712
TraesCS5D01G255800	sp|Q7MG90|GLGB_VIBVY	1,4-alpha-glucan branching enzyme GlgB	2331	1.19077	0.964232	1.18428	0.986525	4.32581
TraesCS7B01G139700	sp|Q31IB6|GLGB_THICR	1,4-alpha-glucan branching enzyme GlgB	2373	1.78975	1.34208	1.57658	1.74252	6.45092
TraesCS7A01G251400	sp|Q31IB6|GLGB_THICR	1,4-alpha-glucan branching enzyme GlgB	2373	0.970794	1.61773	1.73294	1.05669	5.37815
TraesCS3B01G299700	sp|Q8XT76|GLGB_RALSO	1,4-alpha-glucan branching enzyme GlgB	1783	6.46943	7.1576	7.09028	6.11396	26.8313
TraesCS4D01G062000	sp|A6VP15|GLGB_ACTSZ	1,4-alpha-glucan branching enzyme GlgB	753	7.55435	9.90073	9.53844	7.18848	34.182
TraesCS4A01G252000	sp|A6VP15|GLGB_ACTSZ	1,4-alpha-glucan branching enzyme GlgB	753	22.4881	25.4454	25.348	23.0863	96.3678
TraesCS1A01G240400	sp|Q0SWZ1|GLGB1_CLOPS	1,4-alpha-glucan branching enzyme GlgB 1	1869	0.323334	0.312191	0.0467006	0.0773986	0.759625
TraesCS7D01G344000	tr|B9STY8|B9STY8_RICCO	1,4-alpha-glucan branching enzyme, putative	2748	0.263883	0.408634	0.225241	0.272	1.16976
TraesCS7A01G336400	tr|B9STY8|B9STY8_RICCO	1,4-alpha-glucan branching enzyme, putative	2745	0.426004	0.592906	0.312873	0.428192	1.75998
TraesCS7B01G248000	tr|B9STY8|B9STY8_RICCO	1,4-alpha-glucan branching enzyme, putative	2748	0.400239	0.438988	0.361831	0.212763	1.41382
TraesCS2B01G327300	tr|A0A103XPQ0|A0A103XPQ0_CYNCS	1,4-alpha-glucan-branching enzyme	2511	0.832597	0.96013	0.413446	0.770579	2.97675
TraesCS2D01G308600	tr|A0A103XPQ0|A0A103XPQ0_CYNCS	1,4-alpha-glucan-branching enzyme	2511	1.7852	1.80075	1.22467	1.26147	6.07208
TraesCS2B01G309500	tr|A0A103XPQ0|A0A103XPQ0_CYNCS	1,4-alpha-glucan-branching enzyme	2487	2.56156	2.03385	2.72473	2.22615	9.54629
TraesCS2A01G293400	tr|A0A103XPQ0|A0A103XPQ0_CYNCS	1,4-alpha-glucan-branching enzyme	2487	2.49153	2.76531	2.82595	2.04437	10.1272
TraesCS2D01G290800	tr|A0A103XPQ0|A0A103XPQ0_CYNCS	1,4-alpha-glucan-branching enzyme	2493	2.33678	2.52194	3.06788	2.25829	10.1849
TraesCS1D01G249200	tr|B4FHX7|B4FHX7_MAIZE	1,4-beta-D-glucanase	726	4.45174	3.78494	3.41181	1.63147	13.28
TraesCS1B01G260400	tr|B4FHX7|B4FHX7_MAIZE	1,4-beta-D-glucanase	1012	42.9824	31.2449	37.6665	41.5807	153.475
TraesCS4D01G098000	sp|P0DI76|CIN1_ARATH	1,8-cineole synthase 1, chloroplastic	444	0.60544	1.30325	1.04109	2.15856	5.10834
TraesCS4B01G101300	sp|P0DI76|CIN1_ARATH	1,8-cineole synthase 1, chloroplastic	615	1.79513	2.32797	2.25474	0.725295	7.10314
TraesCS6B01G371500	tr|M7Z6D5|M7Z6D5_TRIUA	10 kDa chaperonin	951	2.90523	3.14242	3.37057	3.17228	12.5905
TraesCS6D01G320800	tr|M7Z6D5|M7Z6D5_TRIUA	10 kDa chaperonin	750	3.48403	2.69338	3.45891	3.75327	13.3896
TraesCS6A01G340300	tr|M7Z6D5|M7Z6D5_TRIUA	10 kDa chaperonin	792	3.48451	4.29768	3.79377	3.73307	15.309
TraesCS5B01G211200	tr|M7Z6D5|M7Z6D5_TRIUA	10 kDa chaperonin	1090	10.0112	10.6714	10.1974	8.60191	39.4818
TraesCS5D01G219500	tr|M7Z6D5|M7Z6D5_TRIUA	10 kDa chaperonin	1024	16.6773	13.2522	14.087	12.5263	56.5428
TraesCS1D01G217600	tr|A0A199UPX7|A0A199UPX7_ANACO	10 kDa chaperonin	423	17.015	14.0499	17.1442	12.9961	61.2052
TraesCS1A01G214600	tr|A0A199UPX7|A0A199UPX7_ANACO	10 kDa chaperonin	695	21.4125	21.1599	17.7056	19.0543	79.3323
TraesCS5A01G212500	tr|M7Z6D5|M7Z6D5_TRIUA	10 kDa chaperonin	876	19.8911	16.2258	19.3549	19.1598	74.6316
TraesCS3A01G427500	sp|A1A040|CH10_BIFAA	10 kDa chaperonin	1016	28.7544	33.2613	31.0775	31.5536	124.647
TraesCS1B01G228500	tr|A0A199UPX7|A0A199UPX7_ANACO	10 kDa chaperonin	420	44.7145	34.2618	32.6118	31.8963	143.484
TraesCS7D01G162300	tr|M7Z6D5|M7Z6D5_TRIUA	10 kDa chaperonin	744	34.316	33.0235	36.7853	29.4904	133.615
TraesCS7B01G066000	tr|M7Z6D5|M7Z6D5_TRIUA	10 kDa chaperonin	744	51.088	49.6355	50.5905	37.8796	189.194
TraesCS7A01G161000	tr|M7Z6D5|M7Z6D5_TRIUA	10 kDa chaperonin	744	54.1204	51.1598	57.9141	53.67	216.864
TraesCS2B01G171400	tr|M8B1C1|M8B1C1_AEGTA	10 kDa chaperonin	303	84.3198	82.3437	85.0644	76.9874	328.715
TraesCS2D01G150600	tr|M8B1C1|M8B1C1_AEGTA	10 kDa chaperonin	303	73.2332	72.4973	87.5168	82.6766	315.924
TraesCS2A01G146000	tr|M8B1C1|M8B1C1_AEGTA	10 kDa chaperonin	303	114.009	112.953	98.8958	95.1697	421.027
TraesCS7B01G282200	tr|A0A1E5VZG9|A0A1E5VZG9_9POAL	110 kDa U5 small nuclear ribonucleoprotein component CLO	3090	0.730581	0.535051	0.767711	0.595939	2.62928
TraesCS7D01G376700	tr|A0A1E5VZG9|A0A1E5VZG9_9POAL	110 kDa U5 small nuclear ribonucleoprotein component CLO	3330	1.64626	1.05295	0.863027	1.28337	4.84561
TraesCS7A01G380200	tr|A0A1E5VZG9|A0A1E5VZG9_9POAL	110 kDa U5 small nuclear ribonucleoprotein component CLO	3159	2.19659	1.70283	1.69791	1.86229	7.45962
TraesCS1D01G067100	tr|Q38712|Q38712_AMAHP	11S globulin seed storage protein	1734	0.219218	0.0506335	0.110603	0.257241	0.637696
TraesCS5B01G355800	tr|A0A0B2RJF9|A0A0B2RJF9_GLYSO	11S globulin seed storage protein 2	1077	0.124659	0.337831	0.0728544	0.341399	0.876743
TraesCS3D01G536500	tr|M8BD39|M8BD39_AEGTA	11S globulin seed storage protein 2	1107	0.374479	0.336859	0.193039	0.0653379	0.969716
TraesCS5D01G360600	tr|A0A0B2RJF9|A0A0B2RJF9_GLYSO	11S globulin seed storage protein 2	1005	0.345542	0.667321	0.373096	0.593787	1.97975
TraesCS1B01G059000	tr|M7Z4H0|M7Z4H0_TRIUA	11S globulin seed storage protein 2	1077	10.5736	11.5772	12.9271	17.5176	52.5955
TraesCS1D01G046400	tr|M7Z4H0|M7Z4H0_TRIUA	11S globulin seed storage protein 2	1077	15.211	14.1815	15.541	18.0214	62.9548
TraesCS5B01G355900	tr|A0A0B2RJF9|A0A0B2RJF9_GLYSO	11S globulin seed storage protein 2	1017	81.0323	86.616	123.154	119.193	409.995
TraesCS1A01G045800	tr|Q06AW2|Q06AW2_CHEQI	11S seed storage globulin A	1077	6.86322	5.49989	6.68037	9.72417	28.7677
TraesCS7D01G175600	tr|A0A0K9Q2G9|A0A0K9Q2G9_ZOSMR	12-oxophytodienoate reductase	1672	0.216663	0.162577	0.192988	0.353298	0.925526
TraesCS7D01G524600	tr|A0A0K9Q2G9|A0A0K9Q2G9_ZOSMR	12-oxophytodienoate reductase	1029	3.15514	4.27841	2.65242	4.30843	14.3944
TraesCS7B01G311600	tr|Q4ZJ73|Q4ZJ73_HEVBR	12-oxophytodienoate reductase	1173	25.7638	25.0384	23.0536	21.7651	95.6209
TraesCS7A01G412400	tr|Q4ZJ73|Q4ZJ73_HEVBR	12-oxophytodienoate reductase	1173	25.958	28.6912	24.903	25.3619	104.914
TraesCS7D01G405500	tr|Q4ZJ73|Q4ZJ73_HEVBR	12-oxophytodienoate reductase	1173	24.2873	26.6929	25.0496	24.0594	100.089
TraesCS7D01G176000	tr|G7K3S2|G7K3S2_MEDTR	12-oxophytodienoate reductase-like protein	699	0.547449	0.796757	0.224504	0.638135	2.20685
TraesCS1B01G019600	tr|G7K3S2|G7K3S2_MEDTR	12-oxophytodienoate reductase-like protein	999	0.225685	0.614723	0.27052	0.144803	1.25573
TraesCS1B01G018800	tr|G7K3S2|G7K3S2_MEDTR	12-oxophytodienoate reductase-like protein	945	0.874028	0.343359	0.341345	0.31894	1.87767
TraesCS2B01G328100	tr|G7K3S4|G7K3S4_MEDTR	12-oxophytodienoate reductase-like protein	1107	0.773744	0.840092	0.409788	0.397484	2.42111
TraesCS6B01G464800	tr|G7K3S4|G7K3S4_MEDTR	12-oxophytodienoate reductase-like protein	1119	1.19633	0.603664	0.529871	0.673365	3.00323
TraesCS7B01G079500	tr|G7K3S4|G7K3S4_MEDTR	12-oxophytodienoate reductase-like protein	1107	0.322651	1.03019	0.917678	1.38574	3.65626
TraesCS7D01G524400	tr|G7K3R7|G7K3R7_MEDTR	12-oxophytodienoate reductase-like protein	1136	3.67145	2.50574	2.00745	5.86324	14.0479
TraesCS7B01G455300	tr|B7FI39|B7FI39_MEDTR	12-oxophytodienoate reductase-like protein	1032	3.57545	2.8173	2.54775	4.49739	13.4379
TraesCS7D01G175900	tr|G7K3S4|G7K3S4_MEDTR	12-oxophytodienoate reductase-like protein	1227	1.45932	0.615213	2.56921	1.78321	6.42695
TraesCS1A01G015500	tr|G7K3S4|G7K3S4_MEDTR	12-oxophytodienoate reductase-like protein	1140	2.67869	5.26515	3.24349	4.5022	15.6895
TraesCS1D01G013700	tr|B7FI39|B7FI39_MEDTR	12-oxophytodienoate reductase-like protein	1262	3.39867	4.87833	3.84608	2.10396	14.227
TraesCS6D01G302300	tr|G7K3S4|G7K3S4_MEDTR	12-oxophytodienoate reductase-like protein	1154	2.53133	2.91457	3.97069	2.53848	11.9551
TraesCS7D01G175700	tr|G7K3R3|G7K3R3_MEDTR	12-oxophytodienoate reductase-like protein	434	1.33144	5.0173	4.68174	3.40273	14.4332
TraesCS7A01G174700	tr|G7K3S4|G7K3S4_MEDTR	12-oxophytodienoate reductase-like protein	1110	5.06325	6.48119	4.70626	9.68499	25.9357
TraesCS2D01G309400	tr|G7K3S4|G7K3S4_MEDTR	12-oxophytodienoate reductase-like protein	1315	3.89654	4.73621	4.73162	5.62894	18.9933
TraesCS6B01G353200	tr|G7K3S4|G7K3S4_MEDTR	12-oxophytodienoate reductase-like protein	1166	5.17432	4.83889	5.36175	6.67899	22.0539
TraesCS4B01G048500	tr|G7K3S2|G7K3S2_MEDTR	12-oxophytodienoate reductase-like protein	1295	5.32392	5.90578	5.5785	6.09272	22.9009
TraesCS1B01G231000	tr|G7K3S4|G7K3S4_MEDTR	12-oxophytodienoate reductase-like protein	879	6.22846	6.06002	6.52317	5.20461	24.0163
TraesCS1D01G013400	tr|G7K3S4|G7K3S4_MEDTR	12-oxophytodienoate reductase-like protein	1149	7.22204	8.70553	7.25216	7.08481	30.2645
TraesCS7A01G537100	tr|G7K3R3|G7K3R3_MEDTR	12-oxophytodienoate reductase-like protein	1360	9.71508	11.5673	7.67403	10.9075	39.8639
TraesCS7B01G079300	tr|G7K3R3|G7K3R3_MEDTR	12-oxophytodienoate reductase-like protein	1143	9.48548	11.2422	9.96831	9.24988	39.9459
TraesCS1B01G019800	tr|B7FI39|B7FI39_MEDTR	12-oxophytodienoate reductase-like protein	1089	7.96293	10.2048	10.4043	7.40874	35.9808
TraesCS1A01G217700	tr|G7K3R3|G7K3R3_MEDTR	12-oxophytodienoate reductase-like protein	1086	13.8074	14.9431	11.9383	12.7658	53.4546
TraesCS2A01G026600	tr|G7K3S2|G7K3S2_MEDTR	12-oxophytodienoate reductase-like protein	1110	8.35332	13.5953	11.9497	13.5594	47.4577
TraesCS2D01G028600	tr|G7K3S2|G7K3S2_MEDTR	12-oxophytodienoate reductase-like protein	993	8.07449	13.4417	12.694	18.0282	52.2384
TraesCS7A01G174500	tr|G7K3R3|G7K3R3_MEDTR	12-oxophytodienoate reductase-like protein	1162	18.7602	19.9669	18.7191	19.214	76.6602
TraesCS2B01G040000	tr|G7K3S2|G7K3S2_MEDTR	12-oxophytodienoate reductase-like protein	1110	16.8536	27.7821	22.856	29.1257	96.6175
TraesCS2A01G311200	tr|G7K3S4|G7K3S4_MEDTR	12-oxophytodienoate reductase-like protein	1101	24.7782	30.2503	27.3085	32.5447	114.882
TraesCS1D01G219500	tr|G7K3S4|G7K3S4_MEDTR	12-oxophytodienoate reductase-like protein	1101	32.9673	24.9688	29.3482	32.8863	120.171
TraesCS1A01G015700	tr|B7FI39|B7FI39_MEDTR	12-oxophytodienoate reductase-like protein	1089	21.4039	28.9796	31.3029	28.1708	109.857
TraesCS1B01G019700	tr|G7K3S2|G7K3S2_MEDTR	12-oxophytodienoate reductase-like protein	1089	33.8621	43.0805	38.7353	43.5417	159.22
TraesCS1D01G013500	tr|B7FI39|B7FI39_MEDTR	12-oxophytodienoate reductase-like protein	1089	20.7185	27.652	42.5152	29.1505	120.036
TraesCS1D01G013000	tr|G7K3S2|G7K3S2_MEDTR	12-oxophytodienoate reductase-like protein	1248	38.6928	35.123	46.2099	48.8322	168.858
TraesCS1A01G015600	tr|G7K3S2|G7K3S2_MEDTR	12-oxophytodienoate reductase-like protein	1194	37.3808	49.5033	52.3074	61.8441	201.036
TraesCS1D01G013600	tr|B7FI39|B7FI39_MEDTR	12-oxophytodienoate reductase-like protein	1089	56.4908	73.2565	72.5231	67.2704	269.541
TraesCS1B01G018700	tr|B7FI39|B7FI39_MEDTR	12-oxophytodienoate reductase-like protein	1279	65.8495	86.9254	96.022	84.6376	333.434
TraesCS7D01G410400	tr|M7YZB5|M7YZB5_TRIUA	14 kDa proline-rich protein DC2.15	384	1.52721	0.914568	0.227301	1.8993	4.56838
TraesCS4B01G367600	tr|M7YXZ3|M7YXZ3_TRIUA	14 kDa proline-rich protein DC2.15	594	0.228165	0.40252	0.601907	3.26253	4.49513
TraesCS4D01G359900	tr|M7YXZ3|M7YXZ3_TRIUA	14 kDa proline-rich protein DC2.15	594	2.4095	1.37748	0.969204	2.26298	7.01916
TraesCS5A01G535100	tr|M7YPJ9|M7YPJ9_TRIUA	14 kDa proline-rich protein DC2.15	450	1.79011	1.85246	1.77304	4.76189	10.1775
TraesCS5A01G535400	tr|M7YXZ3|M7YXZ3_TRIUA	14 kDa proline-rich protein DC2.15	549	6.9008	4.9064	3.40061	5.28118	20.489
TraesCS4B01G367400	tr|M7YPJ9|M7YPJ9_TRIUA	14 kDa proline-rich protein DC2.15	447	2.34071	2.1534	3.40437	1.82721	9.72569
TraesCS7D01G410700	tr|M7YZB5|M7YZB5_TRIUA	14 kDa proline-rich protein DC2.15	384	4.06419	5.14787	5.13322	3.83793	18.1832
TraesCS4D01G360100	tr|M7YPJ9|M7YPJ9_TRIUA	14 kDa proline-rich protein DC2.15	444	8.71659	4.78644	6.89559	12.008	32.4066
TraesCS7B01G317800	tr|M7YZB5|M7YZB5_TRIUA	14 kDa proline-rich protein DC2.15	384	8.15442	4.9943	10.8785	6.41987	30.4471
TraesCS7B01G317600	tr|M7YZB5|M7YZB5_TRIUA	14 kDa proline-rich protein DC2.15	360	10.9575	8.95856	12.9117	18.1247	50.9525
TraesCS7A01G417500	tr|M7YZB5|M7YZB5_TRIUA	14 kDa proline-rich protein DC2.15	384	19.7652	26.1072	20.2178	36.0557	102.146
TraesCS7A01G417700	tr|M7YZB5|M7YZB5_TRIUA	14 kDa proline-rich protein DC2.15	651	14.9005	19.6548	21.7645	27.9068	84.2265
TraesCS2A01G411600	tr|M7ZG32|M7ZG32_TRIUA	14 kDa proline-rich protein DC2.15	381	29.4036	23.5822	31.9572	38.2855	123.229
TraesCS1A01G329700	tr|A0A1E5VA46|A0A1E5VA46_9POAL	14 kDa proline-rich protein DC2.15	351	47.5507	30.5982	32.2702	17.4046	127.824
TraesCS1D01G213400	tr|A0A1E5VA46|A0A1E5VA46_9POAL	14 kDa proline-rich protein DC2.15	596	48.5463	36.5241	42.9932	25.6678	153.731
TraesCS1A01G210100	tr|A0A1E5VA46|A0A1E5VA46_9POAL	14 kDa proline-rich protein DC2.15	345	56.0801	43.5192	43.596	13.1559	156.351
TraesCS2B01G430300	tr|M7ZG32|M7ZG32_TRIUA	14 kDa proline-rich protein DC2.15	839	53.0147	43.9326	52.5865	57.7687	207.303
TraesCS2A01G411700	tr|M7ZQ39|M7ZQ39_TRIUA	14 kDa proline-rich protein DC2.15	771	78.3939	70.6476	84.6746	81.8379	315.554
TraesCS2D01G409000	tr|M7ZG32|M7ZG32_TRIUA	14 kDa proline-rich protein DC2.15	800	85.8649	73.863	88.303	94.7319	342.763
TraesCS7B01G183800	tr|T2DP01|T2DP01_PHAVU	14-3-3 protein	786	40.3733	40.4125	43.9341	41.243	165.963
TraesCS4A01G151000	tr|A0A059Q144|A0A059Q144_9POAL	14-3-3 protein	813	56.4296	57.6836	62.6008	64.2028	240.917
TraesCS2A01G337300	tr|G5DFC5|G5DFC5_WHEAT	14-3-3 protein	1527	70.0242	78.77	85.5298	100.341	334.665
TraesCS3B01G068000	tr|L0GDQ5|L0GDQ5_WHEAT	14-3-3 protein	882	84.6986	75.35	87.5209	94.0955	341.665
TraesCS4D01G155900	tr|A0A059Q144|A0A059Q144_9POAL	14-3-3 protein	801	89.1548	99.2358	104.242	108.882	401.514
TraesCS2B01G344600	tr|G5DFC5|G5DFC5_WHEAT	14-3-3 protein	792	103.785	115.695	117.246	144.999	481.725
TraesCS4B01G159900	tr|A0A059Q144|A0A059Q144_9POAL	14-3-3 protein	822	119.075	126.166	133.034	129.738	508.013
TraesCS2D01G325600	tr|G5DFC5|G5DFC5_WHEAT	14-3-3 protein	792	143.702	152.89	159.943	187.452	643.987
TraesCS3A01G055600	tr|L0GDQ5|L0GDQ5_WHEAT	14-3-3 protein	1035	195.512	199.269	211.547	218.805	825.133
TraesCS4B01G045500	tr|L0GED8|L0GED8_WHEAT	14-3-3 protein	786	250.169	265.606	285.521	277.132	1078.43
TraesCS3D01G055500	tr|L0GDQ5|L0GDQ5_WHEAT	14-3-3 protein	789	274.182	253.867	285.981	322.301	1136.33
TraesCS4A01G268700	tr|L0GED8|L0GED8_WHEAT	14-3-3 protein	795	279.795	305.091	311.034	302.29	1198.21
TraesCS4D01G046400	tr|L0GED8|L0GED8_WHEAT	14-3-3 protein	786	313.039	338.899	362.417	341.347	1355.7
TraesCS4B01G148900	tr|B6TED9|B6TED9_MAIZE	14-3-3-like protein	782	8.04543	9.35616	7.93501	7.92386	33.2605
TraesCS7A01G295500	tr|A0A0B2QJ68|A0A0B2QJ68_GLYSO	14-3-3-like protein	780	36.4748	40.7824	42.6052	44.5428	164.405
TraesCS7D01G292400	tr|A0A0B2QJ68|A0A0B2QJ68_GLYSO	14-3-3-like protein	786	54.4841	58.1521	72.3015	66.4772	251.415
TraesCS5D01G042000	tr|A0A097PPV1|A0A097PPV1_BRADI	15-cis-zeta-carotene isomerase	1125	15.5114	13.7816	17.5333	14.997	61.8233
TraesCS5A01G033700	tr|A0A097PPV1|A0A097PPV1_BRADI	15-cis-zeta-carotene isomerase	1104	16.4628	17.3758	18.6008	16.3606	68.8
TraesCS4D01G013000	tr|A0A0B2NYB7|A0A0B2NYB7_GLYSO	17.5 kDa class I heat shock protein	1004	10.0554	11.5071	12.6687	10.5124	44.7436
TraesCS4B01G014900	sp|P27880|HSP12_MEDSA	18.2 kDa class I heat shock protein	990	4.35945	3.90991	5.05596	7.34884	20.6742
TraesCS4D01G013100	sp|P27880|HSP12_MEDSA	18.2 kDa class I heat shock protein	972	4.77619	4.56678	5.20438	5.67728	20.2246
TraesCS5B01G158900	AT2G03810.7	18S pre-ribosomal assembly protein gar2-like protein	1113	3.02837	3.13488	2.02567	2.41004	10.599
TraesCS2A01G129500	AT2G03810.7	18S pre-ribosomal assembly protein gar2-like protein	300	7.61295	12.0452	11.2942	8.13743	39.0899
TraesCS6B01G235600	tr|F4ITB8|F4ITB8_ARATH	18S pre-ribosomal assembly protein gar2-related protein	1524	4.50041	3.85537	4.02077	4.07979	16.4563
TraesCS6A01G206100	tr|F4ITB8|F4ITB8_ARATH	18S pre-ribosomal assembly protein gar2-related protein	1509	5.32917	5.20434	4.76556	3.61701	18.9161
TraesCS2D01G329300	tr|F4ITB8|F4ITB8_ARATH	18S pre-ribosomal assembly protein gar2-related protein	1878	3.96848	5.63821	5.32398	4.51112	19.4418
TraesCS2B01G348200	tr|F4ITB8|F4ITB8_ARATH	18S pre-ribosomal assembly protein gar2-related protein	1881	6.05437	6.1111	5.45483	4.23637	21.8567
TraesCS2A01G335000	tr|F4ITB8|F4ITB8_ARATH	18S pre-ribosomal assembly protein gar2-related protein	1905	13.951	12.4586	13.6267	11.2264	51.2627
TraesCS1A01G171200	tr|A0A1D5RUR7|A0A1D5RUR7_WHEAT	1-acyl-sn-glycerol-3-phosphate acyltransferase	978	1.44711	1.55217	1.60483	2.12636	6.73048
TraesCS1B01G186100	tr|A0A1D5SHR9|A0A1D5SHR9_WHEAT	1-acyl-sn-glycerol-3-phosphate acyltransferase	978	1.81749	1.70623	1.93488	2.40366	7.86225
TraesCS1D01G168900	tr|A0A1D5RUR7|A0A1D5RUR7_WHEAT	1-acyl-sn-glycerol-3-phosphate acyltransferase	978	2.55995	2.92412	2.25586	2.26192	10.0019
TraesCS3D01G441800	tr|A0A103YH45|A0A103YH45_CYNCS	1-acyl-sn-glycerol-3-phosphate acyltransferase	1757	3.93633	2.89926	3.38746	4.25406	14.4771
TraesCS1D01G322100	tr|B2LWM4|B2LWM4_RICCO	1-acyl-sn-glycerol-3-phosphate acyltransferase	1629	3.76	3.76706	3.5872	2.72339	13.8376
TraesCS3B01G485800	tr|A0A103YH45|A0A103YH45_CYNCS	1-acyl-sn-glycerol-3-phosphate acyltransferase	1983	6.06645	6.48282	5.01567	4.77994	22.3449
TraesCS1A01G321900	tr|B2LWM4|B2LWM4_RICCO	1-acyl-sn-glycerol-3-phosphate acyltransferase	1203	6.3294	6.41195	5.08201	6.21801	24.0414
TraesCS1B01G334200	tr|B2LWM4|B2LWM4_RICCO	1-acyl-sn-glycerol-3-phosphate acyltransferase	1518	6.18294	6.14448	5.51527	7.21302	25.0557
TraesCS3A01G449100	tr|A0A103YH45|A0A103YH45_CYNCS	1-acyl-sn-glycerol-3-phosphate acyltransferase	1855	7.26433	7.34525	8.70293	8.93273	32.2452
TraesCS5D01G113400	tr|E6Y2I1|E6Y2I1_HELAN	1-acyl-sn-glycerol-3-phosphate acyltransferase	1125	18.6449	25.145	21.3894	24.3116	89.4909
TraesCS5A01G101200	tr|E6Y2I1|E6Y2I1_HELAN	1-acyl-sn-glycerol-3-phosphate acyltransferase	1125	21.7893	22.7911	23.6847	25.737	94.0021
TraesCS5B01G106000	tr|E6Y2I1|E6Y2I1_HELAN	1-acyl-sn-glycerol-3-phosphate acyltransferase	1237	21.6471	23.3695	23.8655	21.4112	90.2933
TraesCS3D01G258400	tr|A0A103YAR2|A0A103YAR2_CYNCS	1-aminocyclopropane-1-carboxylate deaminase/D-cysteine desulfhydrase	1218	0.310001	0.378245	0.128841	0.242494	1.05958
TraesCS5B01G465700	tr|A0A103YE80|A0A103YE80_CYNCS	1-aminocyclopropane-1-carboxylate deaminase/D-cysteine desulfhydrase	1206	0.300382	0.149099	0.296636	0.119949	0.866066
TraesCS5A01G456600	tr|A0A103YE80|A0A103YE80_CYNCS	1-aminocyclopropane-1-carboxylate deaminase/D-cysteine desulfhydrase	1209	0.874915	0.596781	0.7865	0.74289	3.00109
TraesCS3A01G258500	tr|A0A103YAR2|A0A103YAR2_CYNCS	1-aminocyclopropane-1-carboxylate deaminase/D-cysteine desulfhydrase	1218	2.07252	1.22464	1.82613	1.64055	6.76385
TraesCS6B01G354300	tr|A0A103YE80|A0A103YE80_CYNCS	1-aminocyclopropane-1-carboxylate deaminase/D-cysteine desulfhydrase	1263	9.28313	8.96854	8.49322	10.5306	37.2755
TraesCS6D01G303500	tr|A0A103YE80|A0A103YE80_CYNCS	1-aminocyclopropane-1-carboxylate deaminase/D-cysteine desulfhydrase	1319	9.8665	11.5244	11.5913	12.1147	45.0969
TraesCS6A01G323700	tr|A0A103YE80|A0A103YE80_CYNCS	1-aminocyclopropane-1-carboxylate deaminase/D-cysteine desulfhydrase	1263	13.4494	13.6316	13.5788	11.1964	51.8562
TraesCS6B01G355800	tr|M8CMB2|M8CMB2_AEGTA	1-aminocyclopropane-1-carboxylate oxidase	1390	0.397354	0.347058	0.0689875	0.320904	1.1343
TraesCS5A01G234200	tr|Q9AYS8|Q9AYS8_9POAL	1-aminocyclopropane-1-carboxylate oxidase	1149	0.698874	0.786694	0.288325	0.257056	2.03095
TraesCS5D01G241000	tr|Q9AYS8|Q9AYS8_9POAL	1-aminocyclopropane-1-carboxylate oxidase	1113	0.36074	0.161558	0.348748	0.26537	1.13642
TraesCS6A01G325400	tr|M8CMB2|M8CMB2_AEGTA	1-aminocyclopropane-1-carboxylate oxidase	1205	1.14827	0.982577	0.655308	1.16302	3.94917
TraesCS6A01G325600	tr|M8CMB2|M8CMB2_AEGTA	1-aminocyclopropane-1-carboxylate oxidase	990	1.00242	1.23605	0.753221	1.41864	4.41033
TraesCS6B01G356000	tr|A0A161G0R4|A0A161G0R4_AGRST	1-aminocyclopropane-1-carboxylate oxidase	1245	1.14542	1.25028	0.75659	0.832748	3.98503
TraesCS1D01G098100	tr|A0A0E3JS38|A0A0E3JS38_ECHCG	1-aminocyclopropane-1-carboxylate oxidase	927	3.7473	1.36234	1.50036	3.2316	9.8416
TraesCS5D01G241100	tr|A2IBP3|A2IBP3_9POAL	1-aminocyclopropane-1-carboxylate oxidase	1217	2.2441	1.65319	1.67312	0.846943	6.41735
TraesCS7D01G359300	tr|N1R218|N1R218_AEGTA	1-aminocyclopropane-1-carboxylate oxidase	1144	1.08857	1.56072	1.82965	1.2909	5.76984
TraesCS6D01G305100	tr|M8CMB2|M8CMB2_AEGTA	1-aminocyclopropane-1-carboxylate oxidase	1065	2.03489	3.38779	1.85089	1.60741	8.88098
TraesCS1B01G117500	tr|A0A0E3JS38|A0A0E3JS38_ECHCG	1-aminocyclopropane-1-carboxylate oxidase	1032	3.08383	2.22706	2.01092	4.85367	12.1755
TraesCS5A01G234300	tr|B5TXD1|B5TXD1_SACOF	1-aminocyclopropane-1-carboxylate oxidase	960	2.47646	1.65501	2.29783	1.45668	7.88599
TraesCS1A01G089500	tr|A0A0E3JS38|A0A0E3JS38_ECHCG	1-aminocyclopropane-1-carboxylate oxidase	1049	2.204	1.83103	2.3612	4.07975	10.476
TraesCS1A01G089600	tr|A0A0E3JS38|A0A0E3JS38_ECHCG	1-aminocyclopropane-1-carboxylate oxidase	927	3.26329	2.9314	3.59386	4.13224	13.9208
TraesCS6D01G305400	tr|A0A161G0R4|A0A161G0R4_AGRST	1-aminocyclopropane-1-carboxylate oxidase	996	5.45668	10.5095	4.95624	9.22301	30.1454
TraesCS1B01G117400	tr|A0A0E3JS38|A0A0E3JS38_ECHCG	1-aminocyclopropane-1-carboxylate oxidase	927	7.54957	6.27119	5.11735	8.42704	27.3652
TraesCS6B01G356200	tr|A0A161G0R4|A0A161G0R4_AGRST	1-aminocyclopropane-1-carboxylate oxidase	996	5.79089	9.00815	5.48661	5.48605	25.7717
TraesCS1D01G098000	tr|A0A0E3JS38|A0A0E3JS38_ECHCG	1-aminocyclopropane-1-carboxylate oxidase	927	6.93299	4.71909	6.61794	10.264	28.534
TraesCS6D01G305200	tr|A0A161G0R4|A0A161G0R4_AGRST	1-aminocyclopropane-1-carboxylate oxidase	996	9.64283	11.7151	6.98795	10.9901	39.3361
TraesCS6B01G355700	tr|A0A161G0R4|A0A161G0R4_AGRST	1-aminocyclopropane-1-carboxylate oxidase	993	16.2229	15.492	11.0488	13.7794	56.5431
TraesCS6A01G325700	tr|A0A161G0R4|A0A161G0R4_AGRST	1-aminocyclopropane-1-carboxylate oxidase	996	20.2313	21.03	14.6282	18.6126	74.5021
TraesCS4A01G221300	tr|T1UNS1|T1UNS1_9POAL	1-aminocyclopropane-1-carboxylate oxidase	942	83.2402	93.3203	97.7379	79.545	353.843
TraesCS4D01G095500	tr|M8C6N9|M8C6N9_AEGTA	1-aminocyclopropane-1-carboxylate oxidase	951	95.3596	95.1826	101.676	70.2481	362.466
TraesCSU01G067700	tr|M8C6N9|M8C6N9_AEGTA	1-aminocyclopropane-1-carboxylate oxidase	951	100.731	112.039	119.095	96.3869	428.251
TraesCS7D01G516200	tr|A0A1E5VGC1|A0A1E5VGC1_9POAL	1-aminocyclopropane-1-carboxylate oxidase 1	957	1.76285	0.994301	0.619787	1.54314	4.92007
TraesCS7B01G264000	tr|M8AU30|M8AU30_TRIUA	1-aminocyclopropane-1-carboxylate oxidase 1	1228	0.761418	1.05743	0.855812	1.02835	3.70301
TraesCS7B01G444900	tr|A0A1E5VGC1|A0A1E5VGC1_9POAL	1-aminocyclopropane-1-carboxylate oxidase 1	957	1.13033	0.75613	0.943429	1.6061	4.43599
TraesCS7A01G363900	tr|M8AU30|M8AU30_TRIUA	1-aminocyclopropane-1-carboxylate oxidase 1	882	1.00549	1.57179	1.48771	1.67436	5.73936
TraesCS7A01G407100	tr|Q6RCS3|Q6RCS3_9ASPA	1-aminocyclopropane-1-carboxylate synthase	804	0.499382	0.130959	0.0975923	0.742233	1.47017
TraesCS7A01G066400	tr|Q43201|Q43201_WHEAT	1-aminocyclopropane-1-carboxylate synthase	1659	3.18908	3.45434	2.29187	2.32172	11.257
TraesCS7D01G060600	tr|Q43201|Q43201_WHEAT	1-aminocyclopropane-1-carboxylate synthase	1545	3.2213	2.66892	2.64206	4.07115	12.6034
TraesCS3A01G106600	tr|M1GMS2|M1GMS2_9ASPA	1-aminocyclopropane-1-carboxylate synthase	1359	2.24141	3.0795	3.11574	2.6169	11.0536
TraesCS3D01G108700	tr|M1GMS2|M1GMS2_9ASPA	1-aminocyclopropane-1-carboxylate synthase	1359	3.73543	3.65214	4.49844	3.68579	15.5718
TraesCS4A01G422900	tr|Q43201|Q43201_WHEAT	1-aminocyclopropane-1-carboxylate synthase	1662	5.31602	4.51567	5.98546	5.59611	21.4133
TraesCS3B01G125200	tr|M1GMS2|M1GMS2_9ASPA	1-aminocyclopropane-1-carboxylate synthase	1368	5.599	3.79948	7.12749	4.05373	20.5797
TraesCS2D01G394200	tr|M8ATA9|M8ATA9_AEGTA	1-aminocyclopropane-1-carboxylate synthase	1461	6.77433	6.98326	7.62545	7.21382	28.5969
TraesCS2B01G414800	tr|M8ATA9|M8ATA9_AEGTA	1-aminocyclopropane-1-carboxylate synthase	1461	6.95193	9.24874	7.68498	7.93161	31.8173
TraesCS2A01G396400	tr|M8ATA9|M8ATA9_AEGTA	1-aminocyclopropane-1-carboxylate synthase	1461	9.24368	9.11611	10.834	9.47274	38.6666
TraesCS4A01G256500	tr|R7WFE2|R7WFE2_AEGTA	1-aminocyclopropane-1-carboxylate synthase 1	1458	0.31978	0.0631105	0.0538163	0.0516801	0.488387
TraesCS4D01G058200	tr|R7WFE2|R7WFE2_AEGTA	1-aminocyclopropane-1-carboxylate synthase 1	1458	0.182424	0.186439	0.107633	0.10336	0.579856
TraesCS7D01G050900	tr|Q9FXZ7|Q9FXZ7_MAIZE	1-deoxy-D-xylulose 5-phosphate reductoisomerase	1630	1.57612	1.41339	1.43652	1.53835	5.96438
TraesCS4A01G442600	tr|Q9FXZ7|Q9FXZ7_MAIZE	1-deoxy-D-xylulose 5-phosphate reductoisomerase	1428	1.92858	1.65643	2.47925	1.13123	7.1955
TraesCSU01G056300	tr|Q9FXZ7|Q9FXZ7_MAIZE	1-deoxy-D-xylulose 5-phosphate reductoisomerase	1623	2.9942	3.322	3.59526	3.50223	13.4137
TraesCS3B01G000700	tr|Q9FXZ7|Q9FXZ7_MAIZE	1-deoxy-D-xylulose 5-phosphate reductoisomerase	1617	36.8558	40.15	52.1215	38.9586	168.086
TraesCS3A01G001700	tr|Q9FXZ7|Q9FXZ7_MAIZE	1-deoxy-D-xylulose 5-phosphate reductoisomerase	1440	41.4517	43.1781	56.3813	49.7935	190.805
TraesCS1B01G411100	tr|A4ZYX4|A4ZYX4_MAIZE	1-deoxy-D-xylulose 5-phosphate synthase	2340	0.0768627	0.298792	0.736127	0.441774	1.55355
TraesCS1A01G384300	tr|A4ZYX4|A4ZYX4_MAIZE	1-deoxy-D-xylulose 5-phosphate synthase	2142	0.217665	0.90509	0.791754	0.175886	2.0904
TraesCS1D01G392500	tr|A4ZYX4|A4ZYX4_MAIZE	1-deoxy-D-xylulose 5-phosphate synthase	2142	0.482657	2.81673	5.05887	3.37263	11.7309
TraesCS2B01G626400	tr|A4ZYX4|A4ZYX4_MAIZE	1-deoxy-D-xylulose 5-phosphate synthase	2265	48.3303	47.0562	64.0897	42.5041	201.98
TraesCS2A01G565400	tr|A4ZYX4|A4ZYX4_MAIZE	1-deoxy-D-xylulose 5-phosphate synthase	2166	100.619	96.1908	128.067	92.2474	417.124
TraesCS6D01G041600	AT3G21500.3	1-deoxy-D-xylulose 5-phosphate synthase 1	1122	6.11122	5.42327	5.72488	8.17934	25.4387
TraesCS5B01G030400	AT3G21500.3	1-deoxy-D-xylulose 5-phosphate synthase 1	1436	5.82447	6.05351	6.79	5.97105	24.639
TraesCS6A01G036000	AT3G21500.2	1-deoxy-D-xylulose 5-phosphate synthase 1	1113	6.46435	8.34262	7.38124	7.48993	29.6781
TraesCS5D01G039000	AT3G21500.3	1-deoxy-D-xylulose 5-phosphate synthase 1	1218	9.17997	12.5407	11.32	10.6499	43.6905
TraesCS5A01G030800	AT3G21500.3	1-deoxy-D-xylulose 5-phosphate synthase 1	1176	10.921	12.6903	11.4504	12.4757	47.5373
TraesCS5A01G374500	AT3G21500.3	1-deoxy-D-xylulose 5-phosphate synthase 1	1577	17.4336	17.5352	18.2145	18.0945	71.2778
TraesCS5B01G376400	AT3G21500.3	1-deoxy-D-xylulose 5-phosphate synthase 1	1182	14.7126	15.1913	18.2781	13.9346	62.1167
TraesCS7D01G263900	AT3G21500.3	1-deoxy-D-xylulose 5-phosphate synthase 1	1101	16.0701	17.1067	18.3337	17.905	69.4155
TraesCS5D01G384100	AT3G21500.3	1-deoxy-D-xylulose 5-phosphate synthase 1	1182	22.8357	19.5912	20.663	16.4206	79.5105
TraesCS7A01G263300	AT3G21500.3	1-deoxy-D-xylulose 5-phosphate synthase 1	1110	26.552	27.0263	25.8181	30.5402	109.937
TraesCS7B01G161100	AT3G21500.3	1-deoxy-D-xylulose 5-phosphate synthase 1	1110	24.6817	29.8555	28.8635	30.4156	113.816
TraesCS5B01G290600	AT3G21500.3	1-deoxy-D-xylulose 5-phosphate synthase 1	1131	35.4368	40.1715	41.9748	42.5109	160.094
TraesCS5A01G291500	AT3G21500.3	1-deoxy-D-xylulose 5-phosphate synthase 1	1602	42.124	46.984	48.561	45.4165	183.086
TraesCS5D01G299000	AT3G21500.3	1-deoxy-D-xylulose 5-phosphate synthase 1	1597	47.9183	53.692	52.3936	48.986	202.99
TraesCS2D01G457700	sp|O84335|DXS_CHLTR	1-deoxy-D-xylulose-5-phosphate synthase	2206	0.750522	1.06154	0.29256	0.270515	2.37513
TraesCS1A01G255800	tr|B6SSS2|B6SSS2_MAIZE	1-deoxy-D-xylulose-5-phosphate synthase	2139	1.60744	1.01088	1.23142	1.82747	5.6772
TraesCS1A01G397000	tr|A0A1D1Z412|A0A1D1Z412_9ARAE	1-deoxy-D-xylulose-5-phosphate synthase	1395	2.45055	2.63344	2.05694	1.68514	8.82607
TraesCS1D01G255100	tr|B6SSS2|B6SSS2_MAIZE	1-deoxy-D-xylulose-5-phosphate synthase	2139	2.70261	2.33982	2.15688	1.68656	8.88588
TraesCS2A01G334200	tr|A0A0B0N5A7|A0A0B0N5A7_GOSAR	1-deoxy-D-xylulose-5-phosphate synthase	807	2.57999	3.28858	2.19967	3.23052	11.2988
TraesCS1B01G266500	tr|B6SSS2|B6SSS2_MAIZE	1-deoxy-D-xylulose-5-phosphate synthase	2139	3.13046	2.39118	2.40759	1.82464	9.75387
TraesCS1D01G404900	tr|A0A1D1Z412|A0A1D1Z412_9ARAE	1-deoxy-D-xylulose-5-phosphate synthase	1395	3.24082	2.40491	2.52561	2.77409	10.9454
TraesCS2B01G347400	tr|A0A0B0N5A7|A0A0B0N5A7_GOSAR	1-deoxy-D-xylulose-5-phosphate synthase	795	1.70073	2.15231	2.61662	2.79779	9.26744
TraesCS2D01G328400	tr|A0A0B0N5A7|A0A0B0N5A7_GOSAR	1-deoxy-D-xylulose-5-phosphate synthase	795	5.33688	5.42255	2.80309	6.48638	20.0489
TraesCS6B01G333900	sp|A6V058|DXS_PSEA7	1-deoxy-D-xylulose-5-phosphate synthase	776	3.79464	5.61295	3.73656	6.29961	19.4438
TraesCS3A01G142100	sp|B2A526|DXS_NATTJ	1-deoxy-D-xylulose-5-phosphate synthase	1826	8.32676	7.08834	7.12659	6.12512	28.6668
TraesCS2A01G075200	tr|A0A0K9Q369|A0A0K9Q369_ZOSMR	1-deoxy-D-xylulose-5-phosphate synthase, Transketolase	2130	0.291364	0.0215998	0.212876	0.141502	0.667341
TraesCS2B01G090100	tr|A0A0K9Q369|A0A0K9Q369_ZOSMR	1-deoxy-D-xylulose-5-phosphate synthase, Transketolase	2115	0.498927	0.407463	0.725662	0.493055	2.12511
TraesCS2D01G073900	tr|A0A0K9Q369|A0A0K9Q369_ZOSMR	1-deoxy-D-xylulose-5-phosphate synthase, Transketolase	2127	2.59288	1.1255	2.3622	2.406	8.48658
TraesCS7A01G071100	tr|A0A0K9Q369|A0A0K9Q369_ZOSMR	1-deoxy-D-xylulose-5-phosphate synthase, Transketolase	1996	58.8415	73.3416	71.6555	71.615	275.454
TraesCS7D01G066500	tr|A0A0K9Q369|A0A0K9Q369_ZOSMR	1-deoxy-D-xylulose-5-phosphate synthase, Transketolase	2238	65.4059	73.6577	76.1567	71.6453	286.866
TraesCS2A01G590300	sp|C6WKX3|MSHB_ACTMD	1D-myo-inositol 2-acetamido-2-deoxy-alpha-D-glucopyranoside deacetylase	807	1.17124	2.77753	1.96636	1.54612	7.46125
TraesCS2B01G602600	sp|A0LW30|MSHB_ACIC1	1D-myo-inositol 2-acetamido-2-deoxy-alpha-D-glucopyranoside deacetylase	732	2.50886	2.35751	2.01378	2.32215	9.2023
TraesCS2A01G584100	sp|A0LW30|MSHB_ACIC1	1D-myo-inositol 2-acetamido-2-deoxy-alpha-D-glucopyranoside deacetylase	1362	2.88572	3.31856	2.3661	3.66437	12.2348
TraesCS2B01G593400	sp|A0LW30|MSHB_ACIC1	1D-myo-inositol 2-acetamido-2-deoxy-alpha-D-glucopyranoside deacetylase	1859	3.29459	2.95944	3.11019	2.61014	11.9744
TraesCS2D01G564000	sp|C6WKX3|MSHB_ACTMD	1D-myo-inositol 2-acetamido-2-deoxy-alpha-D-glucopyranoside deacetylase	786	9.40728	8.06908	6.50252	5.77088	29.7498
TraesCS6D01G117100	sp|P24135|PLCG2_RAT	1-phosphatidylinositol 4,5-bisphosphate phosphodiesterase gamma-2	909	0.967565	1.04749	0.522805	0.165786	2.70365
TraesCS5B01G328000	tr|A0A199VJX4|A0A199VJX4_ANACO	1-phosphatidylinositol phosphodiesterase	972	1.0351	1.36559	0.663943	2.11152	5.17615
TraesCS5D01G333900	tr|A0A199VJX4|A0A199VJX4_ANACO	1-phosphatidylinositol phosphodiesterase	972	2.54326	2.38986	0.996201	2.26967	8.19899
TraesCS5A01G328000	tr|A0A199VJX4|A0A199VJX4_ANACO	1-phosphatidylinositol phosphodiesterase	1346	1.06188	2.36886	1.55499	2.01293	6.99866
TraesCS5A01G327600	tr|A0A199VJX4|A0A199VJX4_ANACO	1-phosphatidylinositol phosphodiesterase	1017	2.62389	2.52796	2.48268	3.11756	10.7521
TraesCS5B01G327500	tr|A0A199VJX4|A0A199VJX4_ANACO	1-phosphatidylinositol phosphodiesterase	1017	19.2752	18.2855	15.9637	15.7154	69.2397
TraesCS5D01G333500	tr|A0A199VJX4|A0A199VJX4_ANACO	1-phosphatidylinositol phosphodiesterase	1011	19.3786	18.8661	18.7461	12.9884	69.9792
TraesCS2B01G621000	tr|R7WEW7|R7WEW7_AEGTA	1-phosphatidylinositol-3-phosphate 5-kinase	4476	0.0396148	0.0205574	0.0409241	0.0323186	0.133415
TraesCS2D01G571300	tr|R7WEW7|R7WEW7_AEGTA	1-phosphatidylinositol-3-phosphate 5-kinase	4470	0.680438	0.513295	0.397021	0.529955	2.12071
TraesCS5A01G204600	tr|W9S0D4|W9S0D4_9ROSA	1-phosphatidylinositol-3-phosphate 5-kinase	4803	0.681612	0.648407	0.700946	0.756764	2.78773
TraesCS5D01G211500	tr|W9S0D4|W9S0D4_9ROSA	1-phosphatidylinositol-3-phosphate 5-kinase	5408	1.01277	0.85258	1.07796	0.962432	3.90574
TraesCS5B01G203700	tr|W9S0D4|W9S0D4_9ROSA	1-phosphatidylinositol-3-phosphate 5-kinase	5607	1.53516	1.27794	1.42394	0.977209	5.21425
TraesCS2D01G198300	tr|W9S0D4|W9S0D4_9ROSA	1-phosphatidylinositol-3-phosphate 5-kinase	4899	2.23842	1.91021	2.20571	2.19134	8.54569
TraesCS3D01G378500	tr|R7W218|R7W218_AEGTA	1-phosphatidylinositol-3-phosphate 5-kinase	5408	2.79312	2.36722	2.21751	2.24144	9.61929
TraesCS3A01G385500	tr|R7W218|R7W218_AEGTA	1-phosphatidylinositol-3-phosphate 5-kinase	5411	3.50041	2.10527	2.3711	2.16667	10.1434
TraesCS4D01G160300	tr|N1QWG3|N1QWG3_AEGTA	1-phosphatidylinositol-3-phosphate 5-kinase	5810	3.44994	2.42095	2.56404	2.48005	10.915
TraesCS2B01G217700	tr|W9S0D4|W9S0D4_9ROSA	1-phosphatidylinositol-3-phosphate 5-kinase	4773	2.5285	2.2629	2.58106	2.06352	9.43597
TraesCS4A01G162700	tr|N1QWG3|N1QWG3_AEGTA	1-phosphatidylinositol-3-phosphate 5-kinase	5520	2.9137	2.72263	2.8458	2.23692	10.719
TraesCS3B01G417700	tr|R7W218|R7W218_AEGTA	1-phosphatidylinositol-3-phosphate 5-kinase	4903	3.51518	2.65913	2.94648	2.47967	11.6005
TraesCS2A01G189500	tr|W9S0D4|W9S0D4_9ROSA	1-phosphatidylinositol-3-phosphate 5-kinase	4816	4.52521	3.60905	4.00269	4.36184	16.4988
TraesCS4B01G152100	tr|N1QWG3|N1QWG3_AEGTA	1-phosphatidylinositol-3-phosphate 5-kinase	5526	4.97871	4.1294	4.72318	3.16765	16.9989
TraesCS7D01G321500	tr|R7WEW7|R7WEW7_AEGTA	1-phosphatidylinositol-3-phosphate 5-kinase	5283	8.38288	6.02878	6.83576	7.59196	28.8394
TraesCS7B01G225600	tr|R7WEW7|R7WEW7_AEGTA	1-phosphatidylinositol-3-phosphate 5-kinase	5303	8.19459	7.31059	7.07676	6.73241	29.3143
TraesCS2A01G559200	tr|R7WEW7|R7WEW7_AEGTA	1-phosphatidylinositol-3-phosphate 5-kinase	6325	9.17016	7.10296	8.2677	9.30412	33.8449
TraesCS7A01G205300	tr|W9S0D4|W9S0D4_9ROSA	1-phosphatidylinositol-3-phosphate 5-kinase	4806	11.3495	9.41616	9.75116	10.3008	40.8176
TraesCS7D01G208200	tr|W9S0D4|W9S0D4_9ROSA	1-phosphatidylinositol-3-phosphate 5-kinase	4806	13.7625	10.6005	12.3933	10.9366	47.693
TraesCS7B01G112700	tr|W9S0D4|W9S0D4_9ROSA	1-phosphatidylinositol-3-phosphate 5-kinase	5568	13.4095	11.1975	12.7698	12.8473	50.2241
TraesCS7A01G325000	tr|R7WEW7|R7WEW7_AEGTA	1-phosphatidylinositol-3-phosphate 5-kinase	5251	14.5925	11.5881	12.7791	13.3526	52.3123
TraesCS1B01G247500	AT4G33240.7	1-phosphatidylinositol-3-phosphate 5-kinase FAB1A	663	0.334306	0.430022	0.381646	0.227299	1.37327
TraesCS7A01G294300	tr|Q6ZLF2|Q6ZLF2_ORYSJ	1-phosphatidylinositol-3-phosphate 5-kinase-like	5403	4.85925	3.39825	3.7313	4.0112	16
TraesCS7D01G289700	tr|Q6ZLF2|Q6ZLF2_ORYSJ	1-phosphatidylinositol-3-phosphate 5-kinase-like	5406	4.84205	3.691	3.96711	3.73412	16.2343
TraesCS7B01G184000	tr|Q6ZLF2|Q6ZLF2_ORYSJ	1-phosphatidylinositol-3-phosphate 5-kinase-like	5424	7.09088	5.39957	5.28656	5.23146	23.0085
TraesCS7A01G107200	sp|C5CHX7|DAPH_KOSOT	2,3,4,5-tetrahydropyridine-2,6-dicarboxylate N-acetyltransferase	789	5.43942	7.06338	6.29518	4.58763	23.3856
TraesCS7D01G101600	sp|C5CHX7|DAPH_KOSOT	2,3,4,5-tetrahydropyridine-2,6-dicarboxylate N-acetyltransferase	789	8.89787	8.87317	8.57179	7.51367	33.8565
TraesCS7B01G005800	sp|C5CHX7|DAPH_KOSOT	2,3,4,5-tetrahydropyridine-2,6-dicarboxylate N-acetyltransferase	789	8.28032	8.6671	10.1519	8.58694	35.6863
TraesCS6A01G188800	sp|Q97GI6|DAPH_CLOAB	2,3,4,5-tetrahydropyridine-2,6-dicarboxylate N-acetyltransferase	1177	23.1518	25.5131	26.638	23.8137	99.1165
TraesCS3A01G193500	sp|C5CHX7|DAPH_KOSOT	2,3,4,5-tetrahydropyridine-2,6-dicarboxylate N-acetyltransferase	789	26.8423	28.9032	29.4243	29.4396	114.609
TraesCS3D01G199500	sp|C5CHX7|DAPH_KOSOT	2,3,4,5-tetrahydropyridine-2,6-dicarboxylate N-acetyltransferase	789	30.4305	38.6085	36.9807	36.4447	142.464
TraesCS6B01G215700	sp|Q97GI6|DAPH_CLOAB	2,3,4,5-tetrahydropyridine-2,6-dicarboxylate N-acetyltransferase	1200	38.2131	40.868	38.3367	38.4415	155.859
TraesCS2B01G169200	sp|B7IF15|DAPH_THEAB	2,3,4,5-tetrahydropyridine-2,6-dicarboxylate N-acetyltransferase	1265	31.6965	34.421	39.7914	38.8726	144.781
TraesCS3B01G224000	sp|C5CHX7|DAPH_KOSOT	2,3,4,5-tetrahydropyridine-2,6-dicarboxylate N-acetyltransferase	789	34.5317	41.2098	40.3034	41.0861	157.131
TraesCS2D01G148200	sp|B7IF15|DAPH_THEAB	2,3,4,5-tetrahydropyridine-2,6-dicarboxylate N-acetyltransferase	1012	41.542	43.8004	48.6874	45.7705	179.8
TraesCS2A01G144200	sp|B7IF15|DAPH_THEAB	2,3,4,5-tetrahydropyridine-2,6-dicarboxylate N-acetyltransferase	825	49.1201	48.6699	51.7525	51.4621	201.005
TraesCS2B01G103200	sp|A1KVU9|DAPD_NEIMF	2,3,4,5-tetrahydropyridine-2,6-dicarboxylate N-succinyltransferase	939	1.12004	1.51364	1.40247	2.21468	6.25082
TraesCS5B01G520300	tr|A0A0K9PFG3|A0A0K9PFG3_ZOSMR	2,3-bisphosphoglycerate-dependent phosphoglycerate mutase	1044	0.172278	0.390698	0.0918512	0.554245	1.20907
TraesCS7A01G182000	tr|M7Z2Z0|M7Z2Z0_TRIUA	2,3-bisphosphoglycerate-dependent phosphoglycerate mutase	1473	0.30267	0.250297	0.298963	0.306923	1.15885
TraesCS4D01G129300	tr|A0A0K9PFG3|A0A0K9PFG3_ZOSMR	2,3-bisphosphoglycerate-dependent phosphoglycerate mutase	1804	0.575551	0.483911	0.55604	0.706708	2.32221
TraesCS4A01G184100	tr|A0A0K9PFG3|A0A0K9PFG3_ZOSMR	2,3-bisphosphoglycerate-dependent phosphoglycerate mutase	1823	0.489266	0.749446	0.569365	0.324034	2.13211
TraesCS4A01G353000	tr|A0A0K9PFG3|A0A0K9PFG3_ZOSMR	2,3-bisphosphoglycerate-dependent phosphoglycerate mutase	1044	1.01133	0.92012	0.735348	0.981503	3.6483
TraesCS4B01G134600	tr|A0A0K9PFG3|A0A0K9PFG3_ZOSMR	2,3-bisphosphoglycerate-dependent phosphoglycerate mutase	1488	0.780094	0.678227	0.826437	0.696755	2.98151
TraesCS4A01G160800	tr|A0A1D1Y6H4|A0A1D1Y6H4_9ARAE	2,3-bisphosphoglycerate-dependent phosphoglycerate mutase	1305	1.26389	0.875869	1.08251	0.616614	3.83887
TraesCS5B01G174000	tr|A0A0B2QIM6|A0A0B2QIM6_GLYSO	2,3-bisphosphoglycerate-dependent phosphoglycerate mutase	705	2.02552	1.49562	1.22466	1.26541	6.01121
TraesCS4D01G149600	tr|A0A1D1Y6H4|A0A1D1Y6H4_9ARAE	2,3-bisphosphoglycerate-dependent phosphoglycerate mutase	1305	1.13775	1.25743	1.38659	0.448026	4.22981
TraesCS4B01G148700	tr|A0A1D1Y6H4|A0A1D1Y6H4_9ARAE	2,3-bisphosphoglycerate-dependent phosphoglycerate mutase	1305	2.10932	1.7932	1.73421	1.34871	6.98543
TraesCS5A01G174800	tr|W9S0M8|W9S0M8_9ROSA	2,3-bisphosphoglycerate-dependent phosphoglycerate mutase	723	2.60274	1.32281	2.01407	1.11298	7.05259
TraesCS7D01G183400	tr|M7Z2Z0|M7Z2Z0_TRIUA	2,3-bisphosphoglycerate-dependent phosphoglycerate mutase	1002	1.93977	2.32899	2.05423	2.2198	8.54279
TraesCS7B01G086800	tr|M7Z2Z0|M7Z2Z0_TRIUA	2,3-bisphosphoglycerate-dependent phosphoglycerate mutase	1011	2.65684	2.21293	2.5536	3.07647	10.4998
TraesCS5D01G181000	tr|A0A0B2QIM6|A0A0B2QIM6_GLYSO	2,3-bisphosphoglycerate-dependent phosphoglycerate mutase	717	3.64294	4.15459	4.13574	3.48881	15.4221
TraesCS6D01G281900	tr|M8BRP0|M8BRP0_AEGTA	2,3-bisphosphoglycerate-dependent phosphoglycerate mutase	999	5.33665	4.17349	4.43507	3.39396	17.3392
TraesCS1B01G101800	tr|M7Z2Z0|M7Z2Z0_TRIUA	2,3-bisphosphoglycerate-dependent phosphoglycerate mutase	1173	6.10977	7.24694	5.0964	7.6001	26.0532
TraesCS1A01G084500	tr|M7Z2Z0|M7Z2Z0_TRIUA	2,3-bisphosphoglycerate-dependent phosphoglycerate mutase	1170	5.61842	7.30899	5.60514	5.11066	23.6432
TraesCS5B01G009800	tr|A0A0B0NIF1|A0A0B0NIF1_GOSAR	2,3-bisphosphoglycerate-dependent phosphoglycerate mutase	489	6.54215	10.0084	5.71602	6.89661	29.1632
TraesCS1D01G085900	tr|A0A1J3JST7|A0A1J3JST7_NOCCA	2,3-bisphosphoglycerate-dependent phosphoglycerate mutase	1173	7.15394	9.09926	6.72916	6.16386	29.1462
TraesCS6A01G302400	tr|M8BRP0|M8BRP0_AEGTA	2,3-bisphosphoglycerate-dependent phosphoglycerate mutase	1434	5.68421	5.76729	6.93668	5.35515	23.7433
TraesCS6A01G113300	tr|W9QVZ8|W9QVZ8_9ROSA	2,3-bisphosphoglycerate-dependent phosphoglycerate mutase	696	9.72067	8.74059	8.43331	6.59066	33.4852
TraesCS6B01G331600	tr|M8BRP0|M8BRP0_AEGTA	2,3-bisphosphoglycerate-dependent phosphoglycerate mutase	999	9.88793	12.509	10.6027	12.7915	45.7912
TraesCS6B01G141100	tr|W9QVZ8|W9QVZ8_9ROSA	2,3-bisphosphoglycerate-dependent phosphoglycerate mutase	696	15.8411	15.0429	14.1338	15.918	60.9358
TraesCS3A01G187100	tr|A0A0B0Q2A1|A0A0B0Q2A1_GOSAR	2,3-bisphosphoglycerate-dependent phosphoglycerate mutase	264	12.9599	14.8137	17.0112	16.8732	61.658
TraesCS3B01G216500	tr|A0A0B0Q2A1|A0A0B0Q2A1_GOSAR	2,3-bisphosphoglycerate-dependent phosphoglycerate mutase	264	19.805	26.2832	22.2149	24.0537	92.3568
TraesCS3D01G190900	tr|A0A0B0Q2A1|A0A0B0Q2A1_GOSAR	2,3-bisphosphoglycerate-dependent phosphoglycerate mutase	264	25.5755	23.3931	24.7441	26.1546	99.8673
TraesCS5D01G154800	tr|A0A1J3JST7|A0A1J3JST7_NOCCA	2,3-bisphosphoglycerate-dependent phosphoglycerate mutase	705	32.6273	26.7691	27.2712	27.8299	114.497
TraesCS5A01G137200	tr|A0A1J3JST7|A0A1J3JST7_NOCCA	2,3-bisphosphoglycerate-dependent phosphoglycerate mutase	936	34.421	38.4668	32.3586	39.2766	144.523
TraesCS5B01G135800	tr|M8BRP0|M8BRP0_AEGTA	2,3-bisphosphoglycerate-dependent phosphoglycerate mutase	1084	38.1248	41.6625	38.9316	31.818	150.537
TraesCS6A01G407100	sp|Q0I0Q6|GPMI_SHESR	2,3-bisphosphoglycerate-independent phosphoglycerate mutase	963	0.10398	0.230119	0.122218	0.469468	0.925785
TraesCS4B01G198100	tr|A0A061ERT1|A0A061ERT1_THECC	2,3-bisphosphoglycerate-independent phosphoglycerate mutase	375	4.12942	2.84284	3.95349	4.6935	15.6192
TraesCS4A01G105900	tr|F4JAF4|F4JAF4_ARATH	2,3-bisphosphoglycerate-independent phosphoglycerate mutase	456	4.71756	5.26016	4.39923	7.12485	21.5018
TraesCS7B01G237100	sp|Q72XY4|GPMI_BACC1	2,3-bisphosphoglycerate-independent phosphoglycerate mutase	769	4.94504	5.85511	4.7459	4.05248	19.5985
TraesCS4D01G198900	tr|A0A061ERT1|A0A061ERT1_THECC	2,3-bisphosphoglycerate-independent phosphoglycerate mutase	375	3.04099	5.78983	5.18605	9.4031	23.42
TraesCS5A01G095900	tr|A0A1E5WKX0|A0A1E5WKX0_9POAL	2,3-bisphosphoglycerate-independent phosphoglycerate mutase	1485	6.08904	7.80113	8.01115	8.03486	29.9362
TraesCS5D01G108500	tr|A0A1E5WKX0|A0A1E5WKX0_9POAL	2,3-bisphosphoglycerate-independent phosphoglycerate mutase	1485	6.56165	7.4631	8.9973	9.07611	32.0982
TraesCS5B01G101800	tr|A0A1E5WKX0|A0A1E5WKX0_9POAL	2,3-bisphosphoglycerate-independent phosphoglycerate mutase	1485	8.47712	10.4553	9.79625	10.038	38.7667
TraesCS3D01G334500	tr|M8BTU2|M8BTU2_AEGTA	2,3-bisphosphoglycerate-independent phosphoglycerate mutase	1674	72.6882	81.2073	108.547	105.69	368.132
TraesCS3A01G341000	tr|M8BTU2|M8BTU2_AEGTA	2,3-bisphosphoglycerate-independent phosphoglycerate mutase	1674	65.7437	82.1855	123.736	115.232	386.897
TraesCS3B01G373000	tr|M8BTU2|M8BTU2_AEGTA	2,3-bisphosphoglycerate-independent phosphoglycerate mutase	1674	98.1385	112.081	153.005	143.282	506.507
TraesCS4A01G131900	tr|Q10LY9|Q10LY9_ORYSJ	2,3-bisphosphoglycerate-independent phosphoglycerate mutase, putative	2192	0.322531	0.128142	0.457521	0.340992	1.24919
TraesCS4B01G172700	tr|Q10LY9|Q10LY9_ORYSJ	2,3-bisphosphoglycerate-independent phosphoglycerate mutase, putative	1704	2.17987	1.04266	2.22661	2.01281	7.46195
TraesCS4D01G174700	tr|Q10LY9|Q10LY9_ORYSJ	2,3-bisphosphoglycerate-independent phosphoglycerate mutase, putative	1704	7.23436	2.94738	5.06476	6.25944	21.5059
TraesCS1A01G137300	tr|A0A0B2NUE4|A0A0B2NUE4_GLYSO	23.2 kDa heat shock protein	651	2.65153	4.12322	2.65292	3.89819	13.3259
TraesCS1B01G155800	tr|A0A151TVI8|A0A151TVI8_CAJCA	23.2 kDa heat shock protein	657	2.66566	3.73817	4.56607	3.90831	14.8782
TraesCS3D01G423300	sp|B1JRJ4|RLMC_YERPY	23S rRNA (uracil(747)-C(5))-methyltransferase RlmC	1671	1.18683	0.261163	0.683695	0.357125	2.48881
TraesCS3D01G169100	sp|Q087X5|RLMC_SHEFN	23S rRNA (uracil(747)-C(5))-methyltransferase RlmC	1176	1.12913	0.895085	0.908652	0.576655	3.50953
TraesCS3D01G169200	sp|Q087X5|RLMC_SHEFN	23S rRNA (uracil(747)-C(5))-methyltransferase RlmC	1368	2.26394	1.88529	1.96993	1.56862	7.68777
TraesCS2B01G051800	tr|A0A0K9PII9|A0A0K9PII9_ZOSMR	23S rRNA (Uracil-5-)-methyltransferase	2688	1.04495	0.818341	0.764162	1.04049	3.66794
TraesCS3A01G105900	tr|A0A0K9NR23|A0A0K9NR23_ZOSMR	23S rRNA (Uracil-5-)-methyltransferase	2363	0.875584	1.18942	0.893226	0.938722	3.89695
TraesCS3B01G124400	tr|A0A0K9NR23|A0A0K9NR23_ZOSMR	23S rRNA (Uracil-5-)-methyltransferase	1677	1.46611	1.25788	1.27414	1.46832	5.46644
TraesCS3D01G108100	tr|A0A0K9NR23|A0A0K9NR23_ZOSMR	23S rRNA (Uracil-5-)-methyltransferase	1677	3.49356	2.27658	2.15817	1.7271	9.65541
TraesCS2D01G037700	tr|A0A0K9PII9|A0A0K9PII9_ZOSMR	23S rRNA (Uracil-5-)-methyltransferase	2763	4.85342	4.72141	5.49074	4.08609	19.1517
TraesCS2A01G039200	tr|A0A0K9PII9|A0A0K9PII9_ZOSMR	23S rRNA (Uracil-5-)-methyltransferase	2763	8.68641	8.54627	8.34597	8.58561	34.1643
TraesCS1D01G439800	sp|O31503|RLMCD_BACSU	23S rRNA (uracil-C(5))-methyltransferase RlmCD	2208	1.74021	1.26609	0.726845	0.898138	4.63128
TraesCS1B01G465400	sp|O31503|RLMCD_BACSU	23S rRNA (uracil-C(5))-methyltransferase RlmCD	2190	2.01949	1.56815	1.50132	1.62115	6.71011
TraesCS3B01G184700	tr|A0A1D1XNZ8|A0A1D1XNZ8_9ARAE	25. vesicle transport protein	678	1.80518	2.68481	2.19307	3.0405	9.72356
TraesCS6B01G188500	tr|A0A0K9PSD5|A0A0K9PSD5_ZOSMR	26S protease regulatory subunit	1799	3.01184	3.28196	3.34027	3.01716	12.6512
TraesCS6D01G149500	tr|A0A0K9PSD5|A0A0K9PSD5_ZOSMR	26S protease regulatory subunit	1156	5.52851	6.77506	6.73821	6.24667	25.2884
TraesCS6A01G162700	tr|A0A0K9PSD5|A0A0K9PSD5_ZOSMR	26S protease regulatory subunit	1203	12.6243	11.8251	12.451	11.7823	48.6827
TraesCS7B01G060900	tr|T2DN87|T2DN87_PHAVU	26S protease regulatory subunit	1539	11.1032	14.1339	15.1255	12.4687	52.8313
TraesCS7D01G157200	tr|T2DN87|T2DN87_PHAVU	26S protease regulatory subunit	1555	16.574	16.8561	17.2492	18.8331	69.5124
TraesCS2D01G083900	tr|A0A199VGJ0|A0A199VGJ0_ANACO	26S protease regulatory subunit	1248	19.6064	17.0806	17.5019	18.3028	72.4916
TraesCS2A01G086400	tr|A0A199VGJ0|A0A199VGJ0_ANACO	26S protease regulatory subunit	1248	19.6658	18.1198	18.9042	18.8825	75.5723
TraesCS2B01G100400	tr|A0A199VGJ0|A0A199VGJ0_ANACO	26S protease regulatory subunit	1248	18.4863	16.9194	20.5921	18.3268	74.3246
TraesCS7A01G156800	tr|T2DN87|T2DN87_PHAVU	26S protease regulatory subunit	1281	20.8488	23.785	23.0198	23.092	90.7456
TraesCS2A01G475900	tr|A0A199VGJ0|A0A199VGJ0_ANACO	26S protease regulatory subunit	1284	33.1863	30.8924	25.6906	35.666	125.435
TraesCS2B01G499600	tr|A0A199VGJ0|A0A199VGJ0_ANACO	26S protease regulatory subunit	1254	26.179	32.2302	27.9201	27.8578	114.187
TraesCS4A01G115000	tr|A0A199VGJ0|A0A199VGJ0_ANACO	26S protease regulatory subunit	1353	26.2964	29.054	28.1151	28.2096	111.675
TraesCS2D01G476000	tr|A0A199VGJ0|A0A199VGJ0_ANACO	26S protease regulatory subunit	1254	32.0706	31.9765	30.9187	20.7488	115.715
TraesCS4D01G190600	tr|A0A199VGJ0|A0A199VGJ0_ANACO	26S protease regulatory subunit	1353	28.2228	33.8664	32.6163	31.9673	126.673
TraesCS4B01G189200	tr|A0A199VGJ0|A0A199VGJ0_ANACO	26S protease regulatory subunit	1353	32.9878	36.0357	36.4683	36.9725	142.464
TraesCS6D01G326400	tr|T2DN87|T2DN87_PHAVU	26S protease regulatory subunit	1636	39.7648	41.0936	44.7386	42.9032	168.5
TraesCS6B01G376500	tr|T2DN87|T2DN87_PHAVU	26S protease regulatory subunit	1698	43.1814	44.1789	46.4988	45.419	179.278
TraesCS7A01G378600	tr|A0A0K9PSD5|A0A0K9PSD5_ZOSMR	26S protease regulatory subunit	1237	48.6253	53.6714	52.1997	48.0535	202.55
TraesCS2D01G087900	tr|A0A199VGJ0|A0A199VGJ0_ANACO	26S protease regulatory subunit	1350	46.9848	52.3521	52.5123	51.2509	203.1
TraesCS2A01G090000	tr|A0A199VGJ0|A0A199VGJ0_ANACO	26S protease regulatory subunit	1440	51.7402	53.6422	53.0557	56.0784	214.517
TraesCSU01G080700	tr|T2DN87|T2DN87_PHAVU	26S protease regulatory subunit	1650	47.0756	54.5135	54.7926	58.1124	214.494
TraesCS2B01G105700	tr|A0A199VGJ0|A0A199VGJ0_ANACO	26S protease regulatory subunit	1445	60.6305	60.5968	59.4037	63.0427	243.674
TraesCS7D01G375500	tr|A0A0K9PSD5|A0A0K9PSD5_ZOSMR	26S protease regulatory subunit	1203	55.6341	58.7462	67.207	67.6325	249.22
TraesCS7B01G280400	tr|A0A0K9PSD5|A0A0K9PSD5_ZOSMR	26S protease regulatory subunit	1203	62.8297	65.9091	70.5444	68.5593	267.842
TraesCS7D01G062500	tr|B9STQ0|B9STQ0_RICCO	26S protease regulatory subunit, putative	2275	0.347616	0.342215	0.118791	0.127172	0.935794
TraesCS7B01G254400	tr|B9STQ0|B9STQ0_RICCO	26S protease regulatory subunit, putative	1272	31.1765	32.7923	31.4654	31.6193	127.054
TraesCS6B01G207100	tr|B9STQ0|B9STQ0_RICCO	26S protease regulatory subunit, putative	1257	32.4276	36.4903	34.8046	30.8817	134.604
TraesCS6D01G166700	tr|B9STQ0|B9STQ0_RICCO	26S protease regulatory subunit, putative	1257	34.5627	32.0265	36.6976	37.1277	140.414
TraesCS7A01G372600	tr|B9STQ0|B9STQ0_RICCO	26S protease regulatory subunit, putative	1278	32.4028	38.4433	37.4946	36.1309	144.472
TraesCS7D01G350300	tr|B9STQ0|B9STQ0_RICCO	26S protease regulatory subunit, putative	1272	33.2548	37.8269	41.1887	37.0499	149.32
TraesCS3D01G417000	tr|D3G8A3|D3G8A3_LOLPR	26S protease regulatory subunit-like protein	1314	35.068	34.502	36.5033	35.9645	142.038
TraesCS3A01G421900	tr|D3G8A3|D3G8A3_LOLPR	26S protease regulatory subunit-like protein	1305	49.7566	49.2607	49.7921	52.3994	201.209
TraesCS3B01G457100	tr|D3G8A3|D3G8A3_LOLPR	26S protease regulatory subunit-like protein	1305	55.4065	55.22	59.8918	50.4315	220.95
TraesCS4A01G329600	tr|A0A0K9PTB7|A0A0K9PTB7_ZOSMR	26S proteasome non-ATPase regulatory subunit	1332	3.40252	4.03774	3.49672	3.53423	14.4712
TraesCS2B01G329100	tr|A0A0K9Q262|A0A0K9Q262_ZOSMR	26S proteasome non-ATPase regulatory subunit	1281	15.5312	14.6974	14.8192	13.8929	58.9407
TraesCS5B01G544500	tr|A0A0K9PTB7|A0A0K9PTB7_ZOSMR	26S proteasome non-ATPase regulatory subunit	1332	39.537	34.8787	40.3697	40.0917	154.877
TraesCS5D01G543600	tr|A0A0K9PTB7|A0A0K9PTB7_ZOSMR	26S proteasome non-ATPase regulatory subunit	1329	76.0648	73.4696	74.0415	76.8903	300.466
TraesCS5A01G240800	tr|A0A1D1ZG85|A0A1D1ZG85_9ARAE	26S proteasome non-ATPase regulatory subunit 1	871	0.331715	1.21633	0.89611	0.422143	2.8663
TraesCS1B01G363000	tr|M8C6C7|M8C6C7_AEGTA	26S proteasome non-ATPase regulatory subunit 1	3268	0.851667	1.12477	0.920834	0.865067	3.76233
TraesCS1A01G348400	tr|M8C6C7|M8C6C7_AEGTA	26S proteasome non-ATPase regulatory subunit 1	2826	1.21982	0.787605	0.973685	0.862777	3.84389
TraesCS1D01G351400	tr|M8C6C7|M8C6C7_AEGTA	26S proteasome non-ATPase regulatory subunit 1	3446	1.70152	2.10641	2.06287	2.14275	8.01355
TraesCS2B01G450800	tr|M8AZI6|M8AZI6_AEGTA	26S proteasome non-ATPase regulatory subunit 1	3204	2.61525	2.65149	2.78731	2.83607	10.8901
TraesCS2A01G430100	tr|M8AZI6|M8AZI6_AEGTA	26S proteasome non-ATPase regulatory subunit 1	3204	34.9913	33.4502	36.1646	33.6508	138.257
TraesCS2D01G427700	tr|M8AZI6|M8AZI6_AEGTA	26S proteasome non-ATPase regulatory subunit 1	3204	46.5815	44.0286	45.4698	44.1693	180.249
TraesCS4A01G071300	tr|M8AKB2|M8AKB2_TRIUA	26S proteasome non-ATPase regulatory subunit 4	1206	44.1056	50.1717	51.2804	46.9644	192.522
TraesCS4B01G227200	tr|M8AKB2|M8AKB2_TRIUA	26S proteasome non-ATPase regulatory subunit 4	1218	55.5734	54.5843	56.9872	56.4342	223.579
TraesCS4D01G227900	tr|M8AKB2|M8AKB2_TRIUA	26S proteasome non-ATPase regulatory subunit 4	1206	66.571	73.2828	75.3792	73.984	289.217
TraesCS2B01G231200	tr|A0A1J3H1G3|A0A1J3H1G3_NOCCA	26S proteasome non-ATPase regulatory subunit 7-like protein A	477	1.34917	3.50172	2.48613	1.69963	9.03665
TraesCS5D01G231600	tr|B6TN44|B6TN44_MAIZE	26S proteasome non-ATPase regulatory subunit 9	957	4.43951	6.13027	5.99603	7.11423	23.68
TraesCS5A01G224200	tr|B6TN44|B6TN44_MAIZE	26S proteasome non-ATPase regulatory subunit 9	936	6.54138	7.47637	6.0332	7.33821	27.3892
TraesCS5B01G223000	tr|B6TN44|B6TN44_MAIZE	26S proteasome non-ATPase regulatory subunit 9	927	6.00766	6.29842	7.77569	5.81638	25.8981
TraesCS2A01G426100	tr|A9PI71|A9PI71_POPTR	26S proteasome non-ATPase regulatory subunit family protein	711	0.602345	1.21572	0.233119	0.830822	2.882
TraesCS6B01G357900	tr|B9RYN7|B9RYN7_RICCO	26S proteasome non-atpase regulatory subunit, putative	801	0.447871	0.295866	0.288411	0.541791	1.57394
TraesCS2D01G424200	tr|B9RYN7|B9RYN7_RICCO	26S proteasome non-atpase regulatory subunit, putative	801	0.335227	0.339362	1.07815	0.556874	2.30961
TraesCS4D01G012200	tr|B9RYN7|B9RYN7_RICCO	26S proteasome non-atpase regulatory subunit, putative	300	3.7767	2.79977	2.55842	0.482194	9.61709
TraesCS2B01G446400	tr|B9RYN7|B9RYN7_RICCO	26S proteasome non-atpase regulatory subunit, putative	801	3.80994	4.67856	3.81668	5.09086	17.396
TraesCS3D01G324700	tr|B9RAM4|B9RAM4_RICCO	26S proteasome non-atpase regulatory subunit, putative	360	5.91097	3.58184	3.84009	8.59781	21.9307
TraesCS4A01G422100	tr|B9RYN7|B9RYN7_RICCO	26S proteasome non-atpase regulatory subunit, putative	1158	8.2304	7.32234	9.33774	8.55488	33.4454
TraesCS7D01G059900	tr|B9RYN7|B9RYN7_RICCO	26S proteasome non-atpase regulatory subunit, putative	1043	11.7128	14.7793	13.6419	14.4046	54.5386
TraesCS6A01G212300	tr|B9RAM4|B9RAM4_RICCO	26S proteasome non-atpase regulatory subunit, putative	1209	19.3714	17.753	19.1707	18.6315	74.9267
TraesCS2A01G320800	tr|B9RAM4|B9RAM4_RICCO	26S proteasome non-atpase regulatory subunit, putative	1167	21.3636	22.4973	23.9115	25.1541	92.9264
TraesCS6B01G242700	tr|B9RAM4|B9RAM4_RICCO	26S proteasome non-atpase regulatory subunit, putative	1188	22.563	27.4793	26.8045	28.3193	105.166
TraesCS2B01G361900	tr|B9RAM4|B9RAM4_RICCO	26S proteasome non-atpase regulatory subunit, putative	1167	25.498	32.6173	29.1483	30.1127	117.376
TraesCS4D01G050100	tr|B9RYN7|B9RYN7_RICCO	26S proteasome non-atpase regulatory subunit, putative	946	35.2696	35.3732	36.561	39.3902	146.594
TraesCS2D01G341500	tr|B9RAM4|B9RAM4_RICCO	26S proteasome non-atpase regulatory subunit, putative	1167	32.8405	38.1176	38.2588	39.056	148.273
TraesCS4B01G049700	tr|B9RYN7|B9RYN7_RICCO	26S proteasome non-atpase regulatory subunit, putative	1004	46.0603	45.0455	46.2525	48.6655	186.024
TraesCS7D01G413900	AT4G08140.1	26S proteasome non-ATPase regulatory subunit-like protein	2496	0.205573	0.28465	0.134577	0.176288	0.801088
TraesCS7B01G321900	AT4G08140.1	26S proteasome non-ATPase regulatory subunit-like protein	2604	0.10715	0.116205	0.137382	0.0289361	0.389673
TraesCS7A01G421700	AT4G08140.1	26S proteasome non-ATPase regulatory subunit-like protein	2643	0.836747	0.653785	0.730973	1.01147	3.23297
TraesCS7A01G421600	AT4G08140.1	26S proteasome non-ATPase regulatory subunit-like protein	2454	0.6769	0.831205	0.867219	0.908835	3.28416
TraesCS7B01G322000	AT4G08140.1	26S proteasome non-ATPase regulatory subunit-like protein	2643	1.28691	1.2944	1.02618	1.48813	5.09562
TraesCS2D01G310600	tr|G7J2W0|G7J2W0_MEDTR	26S proteasome non-ATPase regulatory subunit-like protein	1269	9.15867	9.32532	7.4131	8.89666	34.7938
TraesCS4B01G355700	tr|G7J2W0|G7J2W0_MEDTR	26S proteasome non-ATPase regulatory subunit-like protein	1326	7.03633	7.2367	7.90231	7.10727	29.2826
TraesCS5A01G524900	tr|G7J2W0|G7J2W0_MEDTR	26S proteasome non-ATPase regulatory subunit-like protein	1281	10.0372	9.13828	9.59988	8.76393	37.5393
TraesCS4D01G349100	tr|G7J2W0|G7J2W0_MEDTR	26S proteasome non-ATPase regulatory subunit-like protein	1281	11.1063	11.5507	11.1691	11.1544	44.9804
TraesCS2B01G285600	tr|G7J2W0|G7J2W0_MEDTR	26S proteasome non-ATPase regulatory subunit-like protein	1278	14.1485	15.0563	14.5637	12.7039	56.4725
TraesCS2A01G257000	tr|G7J2W0|G7J2W0_MEDTR	26S proteasome non-ATPase regulatory subunit-like protein	1278	15.2303	15.5914	15.8869	17.0125	63.7211
TraesCS2D01G265800	tr|G7J2W0|G7J2W0_MEDTR	26S proteasome non-ATPase regulatory subunit-like protein	1278	14.4298	13.1741	16.5828	14.3664	58.5531
TraesCS6B01G144500	AT4G08140.1	26S proteasome non-ATPase regulatory subunit-like protein	2715	27.8115	27.9569	30.1254	28.6054	114.499
TraesCS6D01G105500	AT4G08140.1	26S proteasome non-ATPase regulatory subunit-like protein	2688	32.3736	30.9625	33.7432	30.0555	127.135
TraesCS6A01G116500	AT4G08140.1	26S proteasome non-ATPase regulatory subunit-like protein	2688	35.5833	30.1991	36.7425	30.0723	132.597
TraesCS7D01G409200	tr|A0A0K9NJW3|A0A0K9NJW3_ZOSMR	26S proteasome regulatory subunit	930	0.77254	1.22172	0.862516	0.0777732	2.93455
TraesCS1A01G237100	tr|A0A0K9NJW3|A0A0K9NJW3_ZOSMR	26S proteasome regulatory subunit	979	4.69576	5.36939	3.75055	6.02151	19.8372
TraesCS1D01G235300	tr|A0A0K9NJW3|A0A0K9NJW3_ZOSMR	26S proteasome regulatory subunit	927	4.78471	3.53444	3.97015	3.45608	15.7454
TraesCS4B01G265700	tr|A8HVA6|A8HVA6_CHLRE	26S proteasome regulatory subunit	1467	10.9369	10.2434	9.66357	10.6625	41.5063
TraesCS5D01G340000	tr|A8HVA6|A8HVA6_CHLRE	26S proteasome regulatory subunit	1491	12.3932	10.7674	13.173	11.2004	47.534
TraesCS5A01G335200	tr|A8HVA6|A8HVA6_CHLRE	26S proteasome regulatory subunit	1491	16.6198	14.6593	15.0947	13.5027	59.8764
TraesCS4B01G265800	tr|A8HVA6|A8HVA6_CHLRE	26S proteasome regulatory subunit	1467	21.8166	21.365	23.0722	18.9747	85.2285
TraesCS4D01G265700	tr|A8HVA6|A8HVA6_CHLRE	26S proteasome regulatory subunit	1467	24.3431	26.1136	23.3812	25.4708	99.3087
TraesCS4A01G044600	tr|A8HVA6|A8HVA6_CHLRE	26S proteasome regulatory subunit	1473	27.2129	30.8473	25.6385	27.8592	111.558
TraesCS3B01G213500	tr|A0A0K9NJW3|A0A0K9NJW3_ZOSMR	26S proteasome regulatory subunit	924	47.229	58.2724	58.7066	59.155	223.363
TraesCS3D01G187900	tr|A0A0K9NJW3|A0A0K9NJW3_ZOSMR	26S proteasome regulatory subunit	924	56.3655	62.79	61.7119	56.6401	237.507
TraesCS3A01G183700	tr|A0A0K9NJW3|A0A0K9NJW3_ZOSMR	26S proteasome regulatory subunit	924	61.4441	67.11	65.9094	67.7625	262.226
TraesCS1A01G196300	tr|B9MU88|B9MU88_POPTR	26S proteasome regulatory subunit family protein	1158	17.5505	15.1854	15.3794	16.256	64.3712
TraesCS1B01G210900	tr|B9MU88|B9MU88_POPTR	26S proteasome regulatory subunit family protein	1158	18.9256	15.6692	21.7014	16.1076	72.4039
TraesCS1D01G199700	tr|B9MU88|B9MU88_POPTR	26S proteasome regulatory subunit family protein	1158	27.4286	25.7813	28.8889	27.3145	109.413
TraesCS3A01G318700	AT4G28470.1	26S proteasome regulatory subunit S2 1B	1020	6.22782	5.42939	4.72815	4.94039	21.3257
TraesCS1A01G336100	tr|B9S940|B9S940_RICCO	28 kDa heat-and acid-stable phosphoprotein, putative	489	0.277157	0.932227	0.160459	0.912181	2.28202
TraesCS3A01G291700	tr|B9S940|B9S940_RICCO	28 kDa heat-and acid-stable phosphoprotein, putative	832	89.8882	101.89	100.999	106.741	399.518
TraesCS3B01G326300	tr|B9S940|B9S940_RICCO	28 kDa heat-and acid-stable phosphoprotein, putative	495	162.125	177.917	189.565	176.977	706.583
TraesCS3D01G291400	tr|B9S940|B9S940_RICCO	28 kDa heat-and acid-stable phosphoprotein, putative	495	201.043	219.894	222.268	222.958	866.163
TraesCS1B01G206500	tr|M8BLX2|M8BLX2_AEGTA	28 kDa ribonucleoprotein, chloroplastic	714	2.38145	1.5294	2.53412	1.8488	8.29377
TraesCS1A01G147500	tr|M8BLX2|M8BLX2_AEGTA	28 kDa ribonucleoprotein, chloroplastic	1647	7.62023	5.58995	5.06487	6.41381	24.6889
TraesCS1B01G165600	tr|M8BLX2|M8BLX2_AEGTA	28 kDa ribonucleoprotein, chloroplastic	1659	7.58201	8.10372	5.37565	9.65922	30.7206
TraesCS1D01G145500	tr|M8BLX2|M8BLX2_AEGTA	28 kDa ribonucleoprotein, chloroplastic	1868	7.99821	7.71453	8.84321	9.57399	34.1299
TraesCS1D01G155800	tr|A0A199V1C8|A0A199V1C8_ANACO	28S ribosomal protein S29, mitochondrial	1413	4.13592	4.13358	4.98068	3.99719	17.2474
TraesCS1A01G158500	tr|A0A199V1C8|A0A199V1C8_ANACO	28S ribosomal protein S29, mitochondrial	1413	6.6286	6.41672	7.20275	7.54842	27.7965
TraesCS1B01G174500	tr|A0A199V1C8|A0A199V1C8_ANACO	28S ribosomal protein S29, mitochondrial	1534	9.52605	9.10543	8.88265	9.54837	37.0625
TraesCS7A01G147700	AT5G52370.1	28S ribosomal S34 protein	909	3.65271	4.44151	3.83851	2.50654	14.4393
TraesCS6D01G024500	AT5G52370.1	28S ribosomal S34 protein	456	4.12606	5.51693	4.56094	4.53399	18.7379
TraesCS7D01G149600	AT5G52370.1	28S ribosomal S34 protein	429	4.47122	5.84867	5.31618	6.85662	22.4927
TraesCS7B01G051200	tr|A0A0B0MVM1|A0A0B0MVM1_GOSAR	28S ribosomal S34, mitochondrial	414	3.40835	4.90043	2.92803	1.60155	12.8384
TraesCS2B01G248500	tr|A0A0B0MVM1|A0A0B0MVM1_GOSAR	28S ribosomal S34, mitochondrial	441	7.00043	4.83916	4.84496	5.34426	22.0288
TraesCS6A01G022500	tr|A0A0B0MVM1|A0A0B0MVM1_GOSAR	28S ribosomal S34, mitochondrial	869	4.24291	5.00514	5.58025	4.17919	19.0075
TraesCS4D01G201900	sp|O30009|ADHS1_ARCFU	2-amino-3,7-dideoxy-D-threo-hept-6-ulosonate synthase 1	3778	25.0278	20.6645	18.4412	19.6953	83.8288
TraesCS5D01G031700	tr|R7W4P6|R7W4P6_AEGTA	2-aminoethanethiol dioxygenase	819	0.216503	0.112351	0.282073	0.184004	0.79493
TraesCS2B01G570400	tr|M8B0G4|M8B0G4_TRIUA	2-aminoethanethiol dioxygenase	1193	1.42503	1.46741	0.672607	1.59405	5.15909
TraesCS5B01G023000	tr|M8CEE4|M8CEE4_AEGTA	2-aminoethanethiol dioxygenase	897	5.52292	3.34798	3.52931	5.19446	17.5947
TraesCS5A01G182000	tr|M7ZUY5|M7ZUY5_TRIUA	2-aminoethanethiol dioxygenase	1403	4.81288	3.9781	4.06805	3.39843	16.2575
TraesCS1A01G437600	tr|M7Z4A7|M7Z4A7_TRIUA	2-aminoethanethiol dioxygenase	684	4.49393	4.22643	4.11137	3.68362	16.5154
TraesCS2A01G540000	tr|M8B0G4|M8B0G4_TRIUA	2-aminoethanethiol dioxygenase	1206	4.42831	4.46056	4.24829	5.41285	18.55
TraesCS1B01G472200	tr|M7Z4A7|M7Z4A7_TRIUA	2-aminoethanethiol dioxygenase	858	5.34509	3.3565	4.70078	6.4492	19.8516
TraesCS5D01G031600	tr|M8CEE4|M8CEE4_AEGTA	2-aminoethanethiol dioxygenase	888	7.52894	4.4929	4.81675	4.96873	21.8073
TraesCS5B01G180000	tr|M7ZUY5|M7ZUY5_TRIUA	2-aminoethanethiol dioxygenase	1388	4.77624	4.37027	5.30248	5.87358	20.3226
TraesCS5D01G186400	tr|M7ZUY5|M7ZUY5_TRIUA	2-aminoethanethiol dioxygenase	1326	7.77747	7.30002	5.37033	6.36868	26.8165
TraesCS6A01G264100	tr|A0A0B2R3A7|A0A0B2R3A7_GLYSO	2-aminoethanethiol dioxygenase	1656	6.48005	7.23828	6.77817	6.80671	27.3032
TraesCS2D01G541600	tr|M8B0G4|M8B0G4_TRIUA	2-aminoethanethiol dioxygenase	867	7.88664	5.93878	7.26323	5.04398	26.1326
TraesCS6D01G250800	tr|A0A0B2R3A7|A0A0B2R3A7_GLYSO	2-aminoethanethiol dioxygenase	1646	9.99471	8.56153	7.41838	7.20684	33.1815
TraesCS5A01G025200	tr|M8A366|M8A366_TRIUA	2-aminoethanethiol dioxygenase	1102	8.34511	6.36839	7.4237	7.25845	29.3957
TraesCS6B01G291100	tr|A0A0B2R3A7|A0A0B2R3A7_GLYSO	2-aminoethanethiol dioxygenase	1646	8.80731	7.35593	8.34041	5.93985	30.4435
TraesCS3A01G146400	sp|Q64P34|ISPF_BACFR	2-C-methyl-D-erythritol 2,4-cyclodiphosphate synthase	2407	6.64212	6.15064	5.96593	6.2781	25.0368
TraesCS6D01G239700	tr|A0A1D6B6L6|A0A1D6B6L6_WHEAT	2-C-methyl-D-erythritol 2,4-cyclodiphosphate synthase	922	15.8067	14.9055	18.0019	13.8076	62.5217
TraesCS6A01G258500	tr|A0A1D6ACQ4|A0A1D6ACQ4_WHEAT	2-C-methyl-D-erythritol 2,4-cyclodiphosphate synthase	669	24.3726	26.499	28.0231	21.408	100.303
TraesCS4A01G458700	sp|B2JGK2|ISPD_PARP8	2-C-methyl-D-erythritol 4-phosphate cytidylyltransferase	477	0.185866	0.303272	0.164495	0.315931	0.969564
TraesCS3B01G203100	sp|Q8PLR8|ISPD_XANAC	2-C-methyl-D-erythritol 4-phosphate cytidylyltransferase	1077	0.625936	0.447921	0.396832	1.17253	2.64322
TraesCS4D01G122700	tr|A0A0B0MQG7|A0A0B0MQG7_GOSAR	2-C-methyl-D-erythritol 4-phosphate cytidylyltransferase	1471	10.4432	10.0687	10.0349	11.4346	41.9814
TraesCS3A01G403800	tr|A9ZN10|A9ZN10_HEVBR	2-C-methyl-D-erythritol 4-phosphate cytidylyltransferase	906	13.3618	13.894	14.5181	12.9569	54.7308
TraesCS4A01G190600	tr|A0A0B0MQG7|A0A0B0MQG7_GOSAR	2-C-methyl-D-erythritol 4-phosphate cytidylyltransferase	954	16.2739	15.3508	15.8341	17.2017	64.6605
TraesCS3D01G399000	tr|A9ZN10|A9ZN10_HEVBR	2-C-methyl-D-erythritol 4-phosphate cytidylyltransferase	912	18.4572	17.0446	18.022	18.0931	71.6169
TraesCS3B01G437300	tr|A9ZN10|A9ZN10_HEVBR	2-C-methyl-D-erythritol 4-phosphate cytidylyltransferase	906	21.5618	19.8748	22.8903	18.7317	83.0587
TraesCS5A01G143000	tr|A0A0B0MQG7|A0A0B0MQG7_GOSAR	2-C-methyl-D-erythritol 4-phosphate cytidylyltransferase	1341	38.502	37.3257	38.7544	40.3331	154.915
TraesCS5D01G149000	tr|A0A0B0MQG7|A0A0B0MQG7_GOSAR	2-C-methyl-D-erythritol 4-phosphate cytidylyltransferase	939	44.8679	47.1073	42.3896	50.85	185.215
TraesCS5B01G141800	tr|A0A0B0MQG7|A0A0B0MQG7_GOSAR	2-C-methyl-D-erythritol 4-phosphate cytidylyltransferase	933	47.9111	53.0234	52.8474	54.4429	208.225
TraesCS2B01G114700	tr|A0A0B4U2B8|A0A0B4U2B8_ORYSA	2-dehydro-3-deoxyphosphooctonate aldolase	1525	2.03775	1.47704	1.3526	1.39722	6.26461
TraesCS5B01G123100	sp|A7MKA7|KDSA_CROS8	2-dehydro-3-deoxyphosphooctonate aldolase	1227	6.14449	5.77594	4.45348	3.11945	19.4934
TraesCS2A01G098500	tr|A0A0B4U2B8|A0A0B4U2B8_ORYSA	2-dehydro-3-deoxyphosphooctonate aldolase	1449	3.82739	3.91416	5.27572	5.00855	18.0258
TraesCS2D01G098000	tr|A0A0B4U2B8|A0A0B4U2B8_ORYSA	2-dehydro-3-deoxyphosphooctonate aldolase	876	7.2418	5.7065	5.34137	7.07359	25.3633
TraesCS1B01G271300	sp|Q604M5|KDSA_METCA	2-dehydro-3-deoxyphosphooctonate aldolase	333	27.4638	36.0744	22.7445	29.3241	115.607
TraesCS4D01G022100	tr|M7ZY72|M7ZY72_TRIUA	2Fe-2S ferredoxin	867	1.85079	2.81344	2.23297	1.38357	8.28077
TraesCS5B01G212200	tr|A0A0K9NP80|A0A0K9NP80_ZOSMR	2Fe-2S ferredoxin	540	3.20072	2.93264	2.84263	3.68358	12.6596
TraesCS5D01G222200	tr|A0A0K9NP80|A0A0K9NP80_ZOSMR	2Fe-2S ferredoxin	540	1.41258	2.55856	3.02825	2.96911	9.9685
TraesCS7B01G065000	tr|M7ZY72|M7ZY72_TRIUA	2Fe-2S ferredoxin	997	4.62703	4.3229	3.73496	3.40986	16.0947
TraesCS5A01G211700	tr|A0A0K9NP80|A0A0K9NP80_ZOSMR	2Fe-2S ferredoxin	540	4.54359	7.62984	3.83617	4.27528	20.2849
TraesCS7A01G160100	tr|M7ZY72|M7ZY72_TRIUA	2Fe-2S ferredoxin	1164	4.09439	4.60144	3.9299	4.4431	17.0688
TraesCS1D01G277700	sp|P17548|BPHD_PSES1	2-hydroxy-6-oxo-6-phenylhexa-2,4-dienoate hydrolase	267	6.21187	7.07413	5.01354	7.44993	25.7495
TraesCS1D01G354500	tr|A0A0B0NSJ4|A0A0B0NSJ4_GOSAR	2-isopropylmalate synthase	1953	1.95596	1.38353	1.71451	1.65119	6.70518
TraesCS1B01G365600	tr|A0A0B0NSJ4|A0A0B0NSJ4_GOSAR	2-isopropylmalate synthase	2040	3.43275	2.6226	2.60578	2.32245	10.9836
TraesCS1A01G355800	tr|A0A0B0NSJ4|A0A0B0NSJ4_GOSAR	2-isopropylmalate synthase	2199	2.31374	3.17043	2.82414	3.20439	11.5127
TraesCS5D01G027200	tr|A0A0K9P152|A0A0K9P152_ZOSMR	2-isopropylmalate synthase	1242	3.81225	3.68851	3.30063	3.31472	14.1161
TraesCS5A01G131300	tr|A0A0K9P152|A0A0K9P152_ZOSMR	2-isopropylmalate synthase	1884	8.44806	8.76144	9.73522	9.61267	36.5574
TraesCS5B01G133500	tr|A0A0K9P152|A0A0K9P152_ZOSMR	2-isopropylmalate synthase	1884	9.96941	9.47545	9.85098	11.8394	41.1353
TraesCS5D01G139800	tr|A0A0K9P152|A0A0K9P152_ZOSMR	2-isopropylmalate synthase	1884	9.42421	10.0037	10.1841	10.9948	40.6067
TraesCS5B01G136400	AT5G23020.1	2-isopropylmalate synthase 2	2276	6.93107	7.05895	5.96064	5.92837	25.879
TraesCS3D01G189400	AT5G23020.1	2-isopropylmalate synthase 2	1296	9.83347	7.47274	6.65974	11.367	35.3329
TraesCS5A01G137700	AT5G23020.1	2-isopropylmalate synthase 2	1164	9.29118	9.65323	9.80865	10.5432	39.2962
TraesCS3B01G215100	AT5G23020.1	2-isopropylmalate synthase 2	1287	10.3958	9.30719	10.4565	13.2754	43.4349
TraesCS3A01G185500	AT5G23020.1	2-isopropylmalate synthase 2	1329	15.8446	12.6957	11.4479	17.4389	57.427
TraesCS5D01G154300	AT5G23020.1	2-isopropylmalate synthase 2	1164	12.7783	11.6599	12.3856	12.6638	49.4876
TraesCS5A01G315900	tr|A0A199VT51|A0A199VT51_ANACO	2-keto-3-deoxy-L-rhamnonate aldolase	1023	6.27539	4.32389	4.71787	3.91244	19.2296
TraesCS5D01G322000	tr|A0A199VT51|A0A199VT51_ANACO	2-keto-3-deoxy-L-rhamnonate aldolase	1375	7.06899	5.52963	6.12693	5.29995	24.0255
TraesCS5B01G316500	tr|A0A199VT51|A0A199VT51_ANACO	2-keto-3-deoxy-L-rhamnonate aldolase	1032	6.72091	6.51197	6.66802	5.41729	25.3182
TraesCS1B01G250600	tr|Q9FMG0|Q9FMG0_ARATH	2-nitropropane dioxygenase-like protein	1020	3.9387	4.19749	4.82291	4.33164	17.2907
TraesCS2B01G568800	tr|F4JAP7|F4JAP7_ARATH	2-oxoglutarate (2OG) and Fe(II)-dependent oxygenase superfamily protein	1283	0.488902	0.434087	0.0611568	0.230208	1.21435
TraesCS3D01G417600	AT1G06620.1	2-oxoglutarate (2OG) and Fe(II)-dependent oxygenase superfamily protein	1080	0.0410453	0.178787	0.0726521	0.267885	0.560369
TraesCS1D01G072700	tr|A0A061FM72|A0A061FM72_THECC	2-oxoglutarate (2OG) and Fe(II)-dependent oxygenase superfamily protein	1077	0.0846804	0.0977633	0.0728544	0.139925	0.395223
TraesCS1A01G331300	AT1G78550.1	2-oxoglutarate (2OG) and Fe(II)-dependent oxygenase superfamily protein	1208	0.496048	0.352276	0.0793813	0.486502	1.41421
TraesCS3A01G477000	AT1G78550.1	2-oxoglutarate (2OG) and Fe(II)-dependent oxygenase superfamily protein	1059	0.461935	0.165814	0.0905502	0.142303	0.860602
TraesCS1D01G334100	tr|Q9SB32|Q9SB32_ARATH	2-oxoglutarate (2OG) and Fe(II)-dependent oxygenase superfamily protein	450	0.399686	0.429088	0.0969817	0.321462	1.24722
TraesCS3D01G411700	AT4G10490.1	2-oxoglutarate (2OG) and Fe(II)-dependent oxygenase superfamily protein	909	0.0975334	0.0965881	0.105492	0.165786	0.4654
TraesCS4A01G109200	tr|A0A061FM72|A0A061FM72_THECC	2-oxoglutarate (2OG) and Fe(II)-dependent oxygenase superfamily protein	1107	0.244859	0.669344	0.114287	0.402942	1.43143
TraesCS3A01G168100	AT1G20270.3	2-oxoglutarate (2OG) and Fe(II)-dependent oxygenase superfamily protein	1841	0.256016	0.164366	0.137328	0.314303	0.872013
TraesCS3B01G198300	AT1G20270.3	2-oxoglutarate (2OG) and Fe(II)-dependent oxygenase superfamily protein	1824	0.332172	0.0504469	0.143443	0.16524	0.691303
TraesCS3D01G448600	AT1G06620.1	2-oxoglutarate (2OG) and Fe(II)-dependent oxygenase superfamily protein	1104	0.243222	0.853701	0.157932	1.44681	2.70167
TraesCS2A01G065400	AT1G78550.1	2-oxoglutarate (2OG) and Fe(II)-dependent oxygenase superfamily protein	1107	0.505856	0.245554	0.165471	0.272266	1.18915
TraesCS5B01G224800	AT5G20400.1	2-oxoglutarate (2OG) and Fe(II)-dependent oxygenase superfamily protein	936	0.213959	0.196613	0.167659	0.161003	0.739234
TraesCS5D01G007400	tr|A0A061GN11|A0A061GN11_THECC	2-oxoglutarate (2OG) and Fe(II)-dependent oxygenase superfamily protein	1083	0.435203	0.83853	0.169138	0.481446	1.92432
TraesCS5A01G539900	tr|F4I629|F4I629_ARATH	2-oxoglutarate (2OG) and Fe(II)-dependent oxygenase superfamily protein	957	0.174934	0.279637	0.173195	0.15747	0.785236
TraesCS2D01G487400	tr|F4JAP7|F4JAP7_ARATH	2-oxoglutarate (2OG) and Fe(II)-dependent oxygenase superfamily protein	912	0.809097	0.528959	0.224643	0.158616	1.72132
TraesCS1B01G052600	AT4G10490.1	2-oxoglutarate (2OG) and Fe(II)-dependent oxygenase superfamily protein	1041	0.0851661	0.168681	0.226122	0.138961	0.61893
TraesCS2B01G548800	tr|F4IV21|F4IV21_ARATH	2-oxoglutarate (2OG) and Fe(II)-dependent oxygenase superfamily protein	405	0.688197	0.855547	0.226143	0.35718	2.12707
TraesCS3D01G402000	AT5G51310.1	2-oxoglutarate (2OG) and Fe(II)-dependent oxygenase superfamily protein	651	0.208187	0.296605	0.268152	0.222209	0.995153
TraesCS4B01G005300	AT1G06620.1	2-oxoglutarate (2OG) and Fe(II)-dependent oxygenase superfamily protein	1313	0.102253	0.369017	0.298984	0.167561	0.937815
TraesCS4A01G236600	AT5G19840.2	2-oxoglutarate (2OG) and Fe(II)-dependent oxygenase superfamily protein	1380	0.12849	0.413195	0.309549	0.318852	1.17009
TraesCS4D01G004500	AT2G30830.1	2-oxoglutarate (2OG) and Fe(II)-dependent oxygenase superfamily protein	555	0.100547	0.165793	0.314157	0.678825	1.25932
TraesCS6D01G107100	tr|A0A061GN11|A0A061GN11_THECC	2-oxoglutarate (2OG) and Fe(II)-dependent oxygenase superfamily protein	1047	0.297873	0.565347	0.354086	0.708131	1.92544
TraesCS4B01G374100	AT1G78550.1	2-oxoglutarate (2OG) and Fe(II)-dependent oxygenase superfamily protein	1209	0.84273	0.594917	0.400371	0.119651	1.95767
TraesCS2D01G063400	AT1G78550.1	2-oxoglutarate (2OG) and Fe(II)-dependent oxygenase superfamily protein	1107	0.405036	0.166242	0.409599	0.136133	1.11701
TraesCS1A01G331600	tr|Q9SB32|Q9SB32_ARATH	2-oxoglutarate (2OG) and Fe(II)-dependent oxygenase superfamily protein	540	1.63048	1.6574	0.411867	2.18783	5.88758
TraesCS2D01G036900	AT1G06620.1	2-oxoglutarate (2OG) and Fe(II)-dependent oxygenase superfamily protein	1074	0.3373	0.367423	0.4302	0.617359	1.75228
TraesCS7D01G141900	tr|A0A061GN11|A0A061GN11_THECC	2-oxoglutarate (2OG) and Fe(II)-dependent oxygenase superfamily protein	1375	0.324242	0.207349	0.437633	0.320011	1.28923
TraesCS3A01G275200	AT3G13610.1	2-oxoglutarate (2OG) and Fe(II)-dependent oxygenase superfamily protein	1227	0.291096	0.361214	0.440648	0.307048	1.40001
TraesCS2B01G252300	tr|G7IJA1|G7IJA1_MEDTR	2-oxoglutarate (2OG) and Fe(II)-dependent oxygenase superfamily protein	1446	0.792829	0.503675	0.446204	0.404338	2.14705
TraesCS7A01G001400	tr|A0A061GN11|A0A061GN11_THECC	2-oxoglutarate (2OG) and Fe(II)-dependent oxygenase superfamily protein	993	0.204238	0.181081	0.447952	0.291356	1.12463
TraesCS2B01G038500	AT1G06650.2	2-oxoglutarate (2OG) and Fe(II)-dependent oxygenase superfamily protein	1089	0.346723	0.201558	0.464511	0.678047	1.69084
TraesCS2D01G063800	tr|Q9SB33|Q9SB33_ARATH	2-oxoglutarate (2OG) and Fe(II)-dependent oxygenase superfamily protein	1101	0.3221	0.334865	0.467458	0.268263	1.39269
TraesCS2D01G063600	AT1G78550.1	2-oxoglutarate (2OG) and Fe(II)-dependent oxygenase superfamily protein	1104	0.245525	0.0953723	0.505559	0.742558	1.58901
TraesCS3A01G407900	tr|Q9SB33|Q9SB33_ARATH	2-oxoglutarate (2OG) and Fe(II)-dependent oxygenase superfamily protein	1107	0.364114	0.594407	0.527838	0.604412	2.09077
TraesCS2D01G521300	tr|Q9LJ65|Q9LJ65_ARATH	2-oxoglutarate (2OG) and Fe(II)-dependent oxygenase superfamily protein	975	0.383318	0.526189	0.545744	0.386408	1.84166
TraesCS4B01G195000	tr|A0A061FM72|A0A061FM72_THECC	2-oxoglutarate (2OG) and Fe(II)-dependent oxygenase superfamily protein	1301	1.07138	1.67096	0.562863	0.516607	3.82181
TraesCS5D01G233600	tr|A0A061GN11|A0A061GN11_THECC	2-oxoglutarate (2OG) and Fe(II)-dependent oxygenase superfamily protein	1059	0.169838	0.633885	0.593005	0.415501	1.81223
TraesCS7D01G529400	AT1G06620.1	2-oxoglutarate (2OG) and Fe(II)-dependent oxygenase superfamily protein	1259	0.231506	0.694813	0.605879	0.344698	1.8769
TraesCS4D01G195700	tr|A0A061FM72|A0A061FM72_THECC	2-oxoglutarate (2OG) and Fe(II)-dependent oxygenase superfamily protein	1107	0.853833	1.04395	0.622524	0.533617	3.05393
TraesCS2D01G392900	AT4G10500.1	2-oxoglutarate (2OG) and Fe(II)-dependent oxygenase superfamily protein	1173	0.87487	1.91807	0.650479	2.09406	5.53748
TraesCS2B01G548100	tr|Q9LJ65|Q9LJ65_ARATH	2-oxoglutarate (2OG) and Fe(II)-dependent oxygenase superfamily protein	966	0.195435	0.565125	0.708715	0.907878	2.37715
TraesCS3B01G479500	AT4G10490.1	2-oxoglutarate (2OG) and Fe(II)-dependent oxygenase superfamily protein	1047	0.430676	0.527905	0.720638	0.633279	2.3125
TraesCS7A01G440400	tr|A0A061DH67|A0A061DH67_THECC	2-oxoglutarate (2OG) and Fe(II)-dependent oxygenase superfamily protein	492	0.270298	0.458986	0.744405	0.588041	2.06173
TraesCS5A01G539600	tr|Q9SB33|Q9SB33_ARATH	2-oxoglutarate (2OG) and Fe(II)-dependent oxygenase superfamily protein	570	1.68957	0.630925	0.810956	0.89885	4.0303
TraesCS3B01G383900	tr|A0A061FM72|A0A061FM72_THECC	2-oxoglutarate (2OG) and Fe(II)-dependent oxygenase superfamily protein	1122	0.158035	0.0782518	0.874498	0.268626	1.37941
TraesCS3D01G345600	AT5G05600.1	2-oxoglutarate (2OG) and Fe(II)-dependent oxygenase superfamily protein	1137	0.806647	1.37688	0.897281	0.975462	4.05627
TraesCS2B01G514200	tr|F4JAP7|F4JAP7_ARATH	2-oxoglutarate (2OG) and Fe(II)-dependent oxygenase superfamily protein	984	1.28111	1.11912	0.948415	0.753469	4.10212
TraesCS4A01G311000	tr|F4INZ9|F4INZ9_ARATH	2-oxoglutarate (2OG) and Fe(II)-dependent oxygenase superfamily protein	1113	0.159313	0.512318	0.952004	0.525313	2.14895
TraesCS2A01G538600	tr|F4JAP7|F4JAP7_ARATH	2-oxoglutarate (2OG) and Fe(II)-dependent oxygenase superfamily protein	987	0.455872	0.521927	0.985281	0.662596	2.62568
TraesCSU01G005800	tr|Q8VYD7|Q8VYD7_ARATH	2-oxoglutarate (2OG) and Fe(II)-dependent oxygenase superfamily protein	1422	1.48328	1.50542	1.00902	1.25048	5.2482
TraesCS2D01G539400	tr|F4JAP7|F4JAP7_ARATH	2-oxoglutarate (2OG) and Fe(II)-dependent oxygenase superfamily protein	987	1.0116	0.99098	1.0117	0.674837	3.68912
TraesCS5D01G555200	tr|A0A061ENN9|A0A061ENN9_THECC	2-oxoglutarate (2OG) and Fe(II)-dependent oxygenase superfamily protein	1110	0.813004	1.01981	1.02542	1.18379	4.04202
TraesCS4B01G003300	tr|F4INZ9|F4INZ9_ARATH	2-oxoglutarate (2OG) and Fe(II)-dependent oxygenase superfamily protein	1340	0.981898	1.12416	1.06768	0.77371	3.94745
TraesCS7B01G042000	tr|A0A061GN11|A0A061GN11_THECC	2-oxoglutarate (2OG) and Fe(II)-dependent oxygenase superfamily protein	789	1.47518	0.686374	1.10519	0.366687	3.63343
TraesCS3D01G437500	AT4G10490.1	2-oxoglutarate (2OG) and Fe(II)-dependent oxygenase superfamily protein	1052	0.426212	0.408522	1.13994	0.555773	2.53045
TraesCS1A01G331500	AT1G78550.1	2-oxoglutarate (2OG) and Fe(II)-dependent oxygenase superfamily protein	510	1.00419	0.675271	1.16301	0.579132	3.42161
TraesCS2A01G065300	AT1G78550.1	2-oxoglutarate (2OG) and Fe(II)-dependent oxygenase superfamily protein	1107	1.07337	0.839395	1.1662	1.08361	4.16257
TraesCS2B01G066000	tr|A0A061ENN9|A0A061ENN9_THECC	2-oxoglutarate (2OG) and Fe(II)-dependent oxygenase superfamily protein	1221	0.708599	0.729431	1.30049	1.31312	4.05164
TraesCS2A01G065500	AT1G78550.1	2-oxoglutarate (2OG) and Fe(II)-dependent oxygenase superfamily protein	1104	1.27156	0.30374	1.3195	0.273006	3.16781
TraesCS5D01G539300	AT1G48980.4	2-oxoglutarate (2OG) and Fe(II)-dependent oxygenase superfamily protein	330	3.157	1.57381	1.34729	0.876716	6.95482
TraesCS1A01G025800	AT1G06640.1	2-oxoglutarate (2OG) and Fe(II)-dependent oxygenase superfamily protein	1095	0.555366	1.34371	1.38171	0.809198	4.08998
TraesCS4B01G081200	tr|A0A061E0N9|A0A061E0N9_THECC	2-oxoglutarate (2OG) and Fe(II)-dependent oxygenase superfamily protein	1335	0.958813	1.28453	1.41083	1.98212	5.63629
TraesCS7B01G180300	tr|F4INZ9|F4INZ9_ARATH	2-oxoglutarate (2OG) and Fe(II)-dependent oxygenase superfamily protein	1215	0.867702	1.02181	1.51817	0.595301	4.00297
TraesCS7D01G429900	tr|A0A178VCK6|A0A178VCK6_ARATH	2-oxoglutarate (2OG) and Fe(II)-dependent oxygenase superfamily protein	918	0.437368	0.535213	1.52429	0.952058	3.44893
TraesCS7B01G348800	AT4G13400.2	2-oxoglutarate (2OG) and Fe(II)-dependent oxygenase superfamily protein	1458	1.50416	1.93189	1.59404	1.36222	6.39229
TraesCS6B01G351600	AT5G20400.1	2-oxoglutarate (2OG) and Fe(II)-dependent oxygenase superfamily protein	996	2.80824	3.17343	1.61993	1.70664	9.30825
TraesCS3A01G445000	AT4G10490.1	2-oxoglutarate (2OG) and Fe(II)-dependent oxygenase superfamily protein	1057	1.1712	1.44996	1.63786	2.5833	6.84232
TraesCS7A01G280900	tr|F4INZ9|F4INZ9_ARATH	2-oxoglutarate (2OG) and Fe(II)-dependent oxygenase superfamily protein	1227	1.38371	1.9666	1.63797	2.218	7.20628
TraesCS5D01G233800	AT5G20400.1	2-oxoglutarate (2OG) and Fe(II)-dependent oxygenase superfamily protein	1162	1.64607	3.29947	1.66656	2.47176	9.08387
TraesCS2D01G235000	tr|G7IJA1|G7IJA1_MEDTR	2-oxoglutarate (2OG) and Fe(II)-dependent oxygenase superfamily protein	1446	1.02262	1.93663	1.75786	1.22137	5.93848
TraesCS3D01G456100	AT1G06640.3	2-oxoglutarate (2OG) and Fe(II)-dependent oxygenase superfamily protein	1035	2.71535	2.62739	1.89196	2.8391	10.0738
TraesCS3B01G343200	AT5G19840.1	2-oxoglutarate (2OG) and Fe(II)-dependent oxygenase superfamily protein	1704	1.4073	1.22122	1.89651	2.42664	6.95168
TraesCS7D01G536900	tr|A0A1I9LPT9|A0A1I9LPT9_ARATH	2-oxoglutarate (2OG) and Fe(II)-dependent oxygenase superfamily protein	933	0.69522	0.812922	1.93014	1.25332	4.69161
TraesCS4D01G079900	tr|A0A061E0N9|A0A061E0N9_THECC	2-oxoglutarate (2OG) and Fe(II)-dependent oxygenase superfamily protein	1047	1.85208	0.812731	2.0487	0.97869	5.6922
TraesCS3D01G309100	AT5G19840.1	2-oxoglutarate (2OG) and Fe(II)-dependent oxygenase superfamily protein	1707	2.39345	2.2675	2.04887	2.04103	8.75085
TraesCS6A01G093900	AT1G48700.5	2-oxoglutarate (2OG) and Fe(II)-dependent oxygenase superfamily protein	258	3.59558	4.02847	2.07868	1.44856	11.1513
TraesCS2B01G518700	AT1G06620.1	2-oxoglutarate (2OG) and Fe(II)-dependent oxygenase superfamily protein	1113	2.06518	1.47148	2.26062	1.4514	7.24867
TraesCS7B01G129400	AT1G06650.1	2-oxoglutarate (2OG) and Fe(II)-dependent oxygenase superfamily protein	1104	2.73831	2.74109	2.34996	2.46785	10.2972
TraesCS2D01G490800	AT1G06620.1	2-oxoglutarate (2OG) and Fe(II)-dependent oxygenase superfamily protein	666	1.98323	3.38525	2.38986	2.22193	9.98027
TraesCS1B01G103700	tr|A0A061ENN9|A0A061ENN9_THECC	2-oxoglutarate (2OG) and Fe(II)-dependent oxygenase superfamily protein	1098	2.26652	1.98949	2.40672	2.01472	8.67745
TraesCS3A01G351400	AT5G05600.1	2-oxoglutarate (2OG) and Fe(II)-dependent oxygenase superfamily protein	1148	0.818909	1.24358	2.65477	2.75129	7.46855
TraesCS6D01G300600	AT5G20400.1	2-oxoglutarate (2OG) and Fe(II)-dependent oxygenase superfamily protein	996	4.02232	4.43656	2.84659	4.07596	15.3814
TraesCS3D01G471500	tr|Q9SB33|Q9SB33_ARATH	2-oxoglutarate (2OG) and Fe(II)-dependent oxygenase superfamily protein	1059	4.51387	4.31183	2.86592	6.6225	18.3141
TraesCS5A01G539700	tr|F4I629|F4I629_ARATH	2-oxoglutarate (2OG) and Fe(II)-dependent oxygenase superfamily protein	1035	3.62056	3.20694	2.98719	4.17564	13.9903
TraesCS3A01G462400	AT1G06640.2	2-oxoglutarate (2OG) and Fe(II)-dependent oxygenase superfamily protein	807	2.73019	2.97645	3.03163	2.27811	11.0164
TraesCS2A01G519900	tr|Q9LJ65|Q9LJ65_ARATH	2-oxoglutarate (2OG) and Fe(II)-dependent oxygenase superfamily protein	972	3.52094	2.81553	3.04654	3.20613	12.5891
TraesCS1A01G384000	tr|F4JT13|F4JT13_ARATH	2-oxoglutarate (2OG) and Fe(II)-dependent oxygenase superfamily protein	1059	4.6367	3.94316	3.09239	5.85694	17.5292
TraesCS4D01G002800	tr|F4INZ9|F4INZ9_ARATH	2-oxoglutarate (2OG) and Fe(II)-dependent oxygenase superfamily protein	1176	3.14444	2.98116	3.1853	2.61914	11.93
TraesCS7D01G279500	tr|F4INZ9|F4INZ9_ARATH	2-oxoglutarate (2OG) and Fe(II)-dependent oxygenase superfamily protein	1149	2.88503	3.42861	3.26392	3.86635	13.4439
TraesCS1B01G345200	AT1G78550.1	2-oxoglutarate (2OG) and Fe(II)-dependent oxygenase superfamily protein	1083	3.62506	2.18711	3.28161	2.5157	11.6095
TraesCS7D01G046100	tr|A0A061GN11|A0A061GN11_THECC	2-oxoglutarate (2OG) and Fe(II)-dependent oxygenase superfamily protein	1071	1.84763	3.97401	3.2892	4.3872	13.498
TraesCS6D01G259100	AT5G59530.1	2-oxoglutarate (2OG) and Fe(II)-dependent oxygenase superfamily protein	1143	2.34354	1.55586	3.29306	1.47394	8.6664
TraesCS5B01G265200	tr|F4JET6|F4JET6_ARATH	2-oxoglutarate (2OG) and Fe(II)-dependent oxygenase superfamily protein	1340	1.74389	3.78605	3.31937	3.08808	11.9374
TraesCS7D01G142100	tr|A0A061GN11|A0A061GN11_THECC	2-oxoglutarate (2OG) and Fe(II)-dependent oxygenase superfamily protein	1275	2.11293	3.40259	3.45785	3.99719	12.9706
TraesCS2B01G077500	AT1G78550.1	2-oxoglutarate (2OG) and Fe(II)-dependent oxygenase superfamily protein	1092	2.16014	2.90384	3.47484	2.6992	11.238
TraesCS7A01G051200	tr|A0A061GN11|A0A061GN11_THECC	2-oxoglutarate (2OG) and Fe(II)-dependent oxygenase superfamily protein	1071	1.99441	8.24687	3.66427	9.62994	23.5355
TraesCS5D01G273400	AT3G20810.1	2-oxoglutarate (2OG) and Fe(II)-dependent oxygenase superfamily protein	1221	2.47224	5.30048	3.74326	3.8951	15.4111
TraesCS2B01G077600	AT1G78550.1	2-oxoglutarate (2OG) and Fe(II)-dependent oxygenase superfamily protein	1107	4.92168	3.35151	3.75812	2.679	14.7103
TraesCS7A01G222900	AT2G30840.1	2-oxoglutarate (2OG) and Fe(II)-dependent oxygenase superfamily protein	1271	3.45616	4.35552	3.80849	4.41525	16.0354
TraesCS5A01G265500	AT3G20810.1	2-oxoglutarate (2OG) and Fe(II)-dependent oxygenase superfamily protein	1313	2.70826	3.47931	3.9224	3.16768	13.2776
TraesCS5A01G296100	AT3G45880.2	2-oxoglutarate (2OG) and Fe(II)-dependent oxygenase superfamily protein	351	3.98933	2.22448	3.93775	1.66574	11.8173
TraesCS6A01G288400	tr|A0A061G1L6|A0A061G1L6_THECC	2-oxoglutarate (2OG) and Fe(II)-dependent oxygenase superfamily protein	1074	2.45641	3.84873	4.10913	4.34964	14.7639
TraesCS7B01G145500	AT3G20810.1	2-oxoglutarate (2OG) and Fe(II)-dependent oxygenase superfamily protein	1230	2.83941	5.25167	4.37487	2.7762	15.2422
TraesCS7B01G041600	tr|A0A061GN11|A0A061GN11_THECC	2-oxoglutarate (2OG) and Fe(II)-dependent oxygenase superfamily protein	1125	2.32163	2.55716	4.37548	3.50938	12.7636
TraesCS5B01G290100	AT1G20270.3	2-oxoglutarate (2OG) and Fe(II)-dependent oxygenase superfamily protein	927	2.40257	2.63116	4.47438	3.0236	12.5317
TraesCS7D01G224500	AT2G30840.1	2-oxoglutarate (2OG) and Fe(II)-dependent oxygenase superfamily protein	1255	4.77754	3.66581	4.944	4.97339	18.3607
TraesCS7B01G042200	tr|A0A061GN11|A0A061GN11_THECC	2-oxoglutarate (2OG) and Fe(II)-dependent oxygenase superfamily protein	1108	6.61675	5.54819	5.01397	6.27252	23.4514
TraesCS7A01G121400	tr|F4JLS2|F4JLS2_ARATH	2-oxoglutarate (2OG) and Fe(II)-dependent oxygenase superfamily protein	1041	5.61902	5.79821	5.15211	5.86552	22.4349
TraesCS3B01G520100	tr|Q9SB33|Q9SB33_ARATH	2-oxoglutarate (2OG) and Fe(II)-dependent oxygenase superfamily protein	1195	6.82671	6.74264	5.21042	6.37577	25.1555
TraesCS7A01G203200	AT1G03400.1	2-oxoglutarate (2OG) and Fe(II)-dependent oxygenase superfamily protein	1326	5.18958	5.50451	5.43341	4.60256	20.7301
TraesCS2B01G070800	AT1G48740.2	2-oxoglutarate (2OG) and Fe(II)-dependent oxygenase superfamily protein	261	3.83049	8.78107	5.615	6.73196	24.9585
TraesCS2D01G064000	AT1G78550.1	2-oxoglutarate (2OG) and Fe(II)-dependent oxygenase superfamily protein	909	4.80935	4.83732	5.75278	2.5994	17.9988
TraesCS7A01G246000	AT3G20810.1	2-oxoglutarate (2OG) and Fe(II)-dependent oxygenase superfamily protein	1239	5.83785	7.96126	5.82188	3.89689	23.5179
TraesCS4D01G363200	tr|F4I629|F4I629_ARATH	2-oxoglutarate (2OG) and Fe(II)-dependent oxygenase superfamily protein	1047	6.92214	7.5099	6.06738	4.42142	24.9208
TraesCS7B01G020000	tr|F4JLS2|F4JLS2_ARATH	2-oxoglutarate (2OG) and Fe(II)-dependent oxygenase superfamily protein	1041	6.93504	5.66705	6.07025	6.55452	25.2269
TraesCS5A01G539800	tr|Q9SB33|Q9SB33_ARATH	2-oxoglutarate (2OG) and Fe(II)-dependent oxygenase superfamily protein	1047	6.79049	5.51902	6.16017	4.64597	23.1157
TraesCS7D01G206500	AT5G59530.1	2-oxoglutarate (2OG) and Fe(II)-dependent oxygenase superfamily protein	1323	4.79378	6.34778	6.55668	9.33532	27.0336
TraesCS5D01G468100	tr|F4I629|F4I629_ARATH	2-oxoglutarate (2OG) and Fe(II)-dependent oxygenase superfamily protein	1065	4.39357	4.0904	6.56308	5.17301	20.2201
TraesCS1B01G410800	tr|F4JT13|F4JT13_ARATH	2-oxoglutarate (2OG) and Fe(II)-dependent oxygenase superfamily protein	1395	6.61534	8.04275	6.63086	9.33963	30.6286
TraesCS7D01G244500	AT3G20810.1	2-oxoglutarate (2OG) and Fe(II)-dependent oxygenase superfamily protein	1230	3.78444	6.93168	6.67969	3.34228	20.7381
TraesCS4A01G234100	tr|A0A061E0N9|A0A061E0N9_THECC	2-oxoglutarate (2OG) and Fe(II)-dependent oxygenase superfamily protein	1203	6.92758	6.63453	6.83269	6.03275	26.4276
TraesCS3B01G440500	tr|Q9SB33|Q9SB33_ARATH	2-oxoglutarate (2OG) and Fe(II)-dependent oxygenase superfamily protein	1110	6.35083	4.17008	6.86008	7.1626	24.5436
TraesCS4D01G363000	tr|F4I629|F4I629_ARATH	2-oxoglutarate (2OG) and Fe(II)-dependent oxygenase superfamily protein	1281	7.45198	5.21989	6.92803	7.91227	27.5122
TraesCS3B01G592000	tr|Q9SB33|Q9SB33_ARATH	2-oxoglutarate (2OG) and Fe(II)-dependent oxygenase superfamily protein	1140	10.117	6.97346	7.35891	9.16308	33.6124
TraesCS7D01G119600	tr|F4JLS2|F4JLS2_ARATH	2-oxoglutarate (2OG) and Fe(II)-dependent oxygenase superfamily protein	1035	9.14582	6.3375	7.37721	5.56762	28.4281
TraesCS5D01G565100	AT5G20400.1	2-oxoglutarate (2OG) and Fe(II)-dependent oxygenase superfamily protein	1071	5.74039	6.19581	7.8168	10.8509	30.6039
TraesCS4A01G320100	AT5G20400.1	2-oxoglutarate (2OG) and Fe(II)-dependent oxygenase superfamily protein	1005	9.69331	10.2569	7.97916	8.96658	36.8959
TraesCS2B01G413000	tr|A0A061G1L6|A0A061G1L6_THECC	2-oxoglutarate (2OG) and Fe(II)-dependent oxygenase superfamily protein	1023	2.99908	5.38927	8.24371	7.29453	23.9266
TraesCS4A01G308700	AT1G06620.1	2-oxoglutarate (2OG) and Fe(II)-dependent oxygenase superfamily protein	1134	9.46493	8.18176	8.81406	9.57309	36.0339
TraesCS2A01G395000	tr|A0A061G1L6|A0A061G1L6_THECC	2-oxoglutarate (2OG) and Fe(II)-dependent oxygenase superfamily protein	1023	3.26565	6.09308	8.95153	6.51089	24.8212
TraesCS2A01G025900	AT1G06620.1	2-oxoglutarate (2OG) and Fe(II)-dependent oxygenase superfamily protein	1176	4.38177	8.97657	9.13684	11.079	33.5742
TraesCS1A01G331400	AT1G78550.1	2-oxoglutarate (2OG) and Fe(II)-dependent oxygenase superfamily protein	1405	6.7578	9.2258	9.60946	9.79667	35.3897
TraesCS4B01G374300	tr|F4I629|F4I629_ARATH	2-oxoglutarate (2OG) and Fe(II)-dependent oxygenase superfamily protein	1050	18.6084	11.0111	10.1418	14.9659	54.7271
TraesCS7D01G142300	tr|A0A061GN11|A0A061GN11_THECC	2-oxoglutarate (2OG) and Fe(II)-dependent oxygenase superfamily protein	1068	6.26199	9.95326	10.4689	7.76607	34.4502
TraesCS4B01G005800	AT1G06620.1	2-oxoglutarate (2OG) and Fe(II)-dependent oxygenase superfamily protein	1110	11.2534	10.237	10.7135	13.4971	45.7011
TraesCS5A01G226400	tr|A0A061GN11|A0A061GN11_THECC	2-oxoglutarate (2OG) and Fe(II)-dependent oxygenase superfamily protein	1089	6.71689	8.3657	11.2203	12.1273	38.4302
TraesCS4D01G341800	tr|A0A061G1L6|A0A061G1L6_THECC	2-oxoglutarate (2OG) and Fe(II)-dependent oxygenase superfamily protein	1011	7.35758	10.8246	11.3477	12.8573	42.3871
TraesCS3D01G403000	tr|Q9SB33|Q9SB33_ARATH	2-oxoglutarate (2OG) and Fe(II)-dependent oxygenase superfamily protein	1110	10.6208	10.088	11.4404	13.2447	45.3939
TraesCS7D01G142200	tr|A0A061GN11|A0A061GN11_THECC	2-oxoglutarate (2OG) and Fe(II)-dependent oxygenase superfamily protein	1074	13.6926	12.7187	12.5101	9.73477	48.6561
TraesCS5B01G224900	tr|A0A061GN11|A0A061GN11_THECC	2-oxoglutarate (2OG) and Fe(II)-dependent oxygenase superfamily protein	1071	9.45177	11.1304	13.2685	16.1836	50.0343
TraesCS4A01G309400	AT1G06620.1	2-oxoglutarate (2OG) and Fe(II)-dependent oxygenase superfamily protein	1134	15.1884	15.2884	13.8476	15.6485	59.9728
TraesCS1D01G392300	tr|F4JT13|F4JT13_ARATH	2-oxoglutarate (2OG) and Fe(II)-dependent oxygenase superfamily protein	1407	15.0515	15.3747	14.2244	18.3828	63.0333
TraesCS1D01G188100	AT4G16765.6	2-oxoglutarate (2OG) and Fe(II)-dependent oxygenase superfamily protein	936	16.3948	15.2706	14.5217	16.0514	62.2385
TraesCS6A01G288300	AT5G24530.1	2-oxoglutarate (2OG) and Fe(II)-dependent oxygenase superfamily protein	1153	9.97944	12.457	14.6596	15.0405	52.1365
TraesCS2D01G392800	tr|A0A061G1L6|A0A061G1L6_THECC	2-oxoglutarate (2OG) and Fe(II)-dependent oxygenase superfamily protein	1023	9.81222	13.6782	14.7938	13.8172	52.1015
TraesCS7A01G439900	tr|A0A178VCK6|A0A178VCK6_ARATH	2-oxoglutarate (2OG) and Fe(II)-dependent oxygenase superfamily protein	1251	14.4281	11.3011	15.0308	17.0376	57.7976
TraesCS7B01G042400	tr|A0A061GN11|A0A061GN11_THECC	2-oxoglutarate (2OG) and Fe(II)-dependent oxygenase superfamily protein	1151	13.9083	13.7151	15.0385	12.1706	54.8324
TraesCS7B01G063700	AT5G24530.1	2-oxoglutarate (2OG) and Fe(II)-dependent oxygenase superfamily protein	1005	10.7897	11.7508	15.5555	13.5247	51.6206
TraesCS4A01G438300	tr|A0A061GN11|A0A061GN11_THECC	2-oxoglutarate (2OG) and Fe(II)-dependent oxygenase superfamily protein	1071	11.9706	27.7085	15.7118	25.7491	81.14
TraesCS4B01G374200	tr|Q9SB33|Q9SB33_ARATH	2-oxoglutarate (2OG) and Fe(II)-dependent oxygenase superfamily protein	1047	16.0238	17.248	16.1217	14.7699	64.1634
TraesCS3D01G205500	tr|Q9LV19|Q9LV19_ARATH	2-oxoglutarate (2OG) and Fe(II)-dependent oxygenase superfamily protein	1280	16.0495	17.3292	16.4045	14.7443	64.5274
TraesCS3A01G407800	tr|Q9SB33|Q9SB33_ARATH	2-oxoglutarate (2OG) and Fe(II)-dependent oxygenase superfamily protein	1110	10.4904	12.8609	16.525	12.2618	52.1382
TraesCS1A01G188200	AT4G16765.6	2-oxoglutarate (2OG) and Fe(II)-dependent oxygenase superfamily protein	936	18.8738	17.1262	16.5345	19.7351	72.2695
TraesCS3B01G230600	tr|Q9LV19|Q9LV19_ARATH	2-oxoglutarate (2OG) and Fe(II)-dependent oxygenase superfamily protein	1403	16.6354	20.5254	16.8548	21.1505	75.1661
TraesCS5A01G515600	tr|A0A061G1L6|A0A061G1L6_THECC	2-oxoglutarate (2OG) and Fe(II)-dependent oxygenase superfamily protein	1155	11.7844	17.6882	18.2392	18.6754	66.3872
TraesCS3D01G529900	tr|F4I629|F4I629_ARATH	2-oxoglutarate (2OG) and Fe(II)-dependent oxygenase superfamily protein	1523	17.3273	18.9647	18.7395	21.0732	76.1047
TraesCS6B01G309800	tr|A0A059Q0D0|A0A059Q0D0_9POAL	2-oxoglutarate (2OG) and Fe(II)-dependent oxygenase superfamily protein	1232	26.2197	19.9629	19.1118	28.6363	93.9307
TraesCS4D01G363100	tr|F4I629|F4I629_ARATH	2-oxoglutarate (2OG) and Fe(II)-dependent oxygenase superfamily protein	1050	15.5577	16.4441	19.1331	19.4838	70.6187
TraesCS6A01G281000	tr|A0A059Q0D0|A0A059Q0D0_9POAL	2-oxoglutarate (2OG) and Fe(II)-dependent oxygenase superfamily protein	1392	20.1903	14.365	19.6982	23.5304	77.7839
TraesCS3B01G128400	tr|Q9C6F0|Q9C6F0_ARATH	2-oxoglutarate (2OG) and Fe(II)-dependent oxygenase superfamily protein	1005	19.4823	21.071	19.716	18.6049	78.8742
TraesCS7D01G142000	tr|A0A061GN11|A0A061GN11_THECC	2-oxoglutarate (2OG) and Fe(II)-dependent oxygenase superfamily protein	1068	23.4292	22.7826	20.7849	20.967	87.9638
TraesCS5D01G233700	tr|A0A061GN11|A0A061GN11_THECC	2-oxoglutarate (2OG) and Fe(II)-dependent oxygenase superfamily protein	1071	15.9387	15.6488	20.8581	23.8517	76.2973
TraesCS1B01G196000	AT4G16765.6	2-oxoglutarate (2OG) and Fe(II)-dependent oxygenase superfamily protein	936	25.4154	22.7957	21.1521	21.4479	90.8111
TraesCS7B01G042300	tr|A0A061GN11|A0A061GN11_THECC	2-oxoglutarate (2OG) and Fe(II)-dependent oxygenase superfamily protein	1071	15.703	14.1522	21.614	15.7868	67.256
TraesCS2A01G065600	AT1G78550.1	2-oxoglutarate (2OG) and Fe(II)-dependent oxygenase superfamily protein	1101	17.54	18.6047	21.9156	18.2063	76.2667
TraesCS7A01G159200	AT4G10490.1	2-oxoglutarate (2OG) and Fe(II)-dependent oxygenase superfamily protein	1002	22.6374	21.0355	21.9748	21.6894	87.337
TraesCS2B01G076400	tr|A0A061ENN9|A0A061ENN9_THECC	2-oxoglutarate (2OG) and Fe(II)-dependent oxygenase superfamily protein	1188	16.2887	19.0072	21.9961	17.6063	74.8983
TraesCS3A01G109200	tr|Q9C6F0|Q9C6F0_ARATH	2-oxoglutarate (2OG) and Fe(II)-dependent oxygenase superfamily protein	1435	24.9792	24.4861	22.304	27.1478	98.9171
TraesCS6D01G261300	tr|A0A059Q0D0|A0A059Q0D0_9POAL	2-oxoglutarate (2OG) and Fe(II)-dependent oxygenase superfamily protein	1429	23.9085	21.9411	22.7553	26.2662	94.8711
TraesCS7B01G042100	tr|A0A061GN11|A0A061GN11_THECC	2-oxoglutarate (2OG) and Fe(II)-dependent oxygenase superfamily protein	1068	25.2335	24.4932	24.0163	22.4067	96.1497
TraesCS3A01G194300	tr|Q9LV19|Q9LV19_ARATH	2-oxoglutarate (2OG) and Fe(II)-dependent oxygenase superfamily protein	1276	23.7261	24.9674	24.4081	24.7485	97.8502
TraesCS3D01G074300	tr|A0A061G1L6|A0A061G1L6_THECC	2-oxoglutarate (2OG) and Fe(II)-dependent oxygenase superfamily protein	954	19.8689	17.5511	24.5848	17.9062	79.911
TraesCS2D01G063700	AT1G78550.1	2-oxoglutarate (2OG) and Fe(II)-dependent oxygenase superfamily protein	1095	20.1106	20.1337	25.4576	21.1824	86.8843
TraesCS7D01G160100	AT5G24530.1	2-oxoglutarate (2OG) and Fe(II)-dependent oxygenase superfamily protein	1002	28.669	25.4333	25.9861	28.7909	108.879
TraesCS7D01G429400	tr|A0A178VCK6|A0A178VCK6_ARATH	2-oxoglutarate (2OG) and Fe(II)-dependent oxygenase superfamily protein	1076	27.2003	30.0057	26.5151	38.7036	122.425
TraesCS6A01G320700	AT5G20400.1	2-oxoglutarate (2OG) and Fe(II)-dependent oxygenase superfamily protein	996	39.7267	39.2758	27.18	26.1929	132.375
TraesCS3D01G450500	tr|Q9LIF4|Q9LIF4_ARATH	2-oxoglutarate (2OG) and Fe(II)-dependent oxygenase superfamily protein	1110	35.3978	39.7583	29.0257	65.7394	169.921
TraesCS3D01G111000	tr|Q9C6F0|Q9C6F0_ARATH	2-oxoglutarate (2OG) and Fe(II)-dependent oxygenase superfamily protein	990	29.0405	29.9647	29.0659	28.4732	116.544
TraesCS2A01G490400	AT1G06620.1	2-oxoglutarate (2OG) and Fe(II)-dependent oxygenase superfamily protein	1119	29.9014	31.1248	29.8944	37.5773	128.498
TraesCS1A01G221200	tr|Q9SB33|Q9SB33_ARATH	2-oxoglutarate (2OG) and Fe(II)-dependent oxygenase superfamily protein	1065	24.2104	26.3427	29.9311	27.3142	107.798
TraesCS4D01G005600	AT1G06620.1	2-oxoglutarate (2OG) and Fe(II)-dependent oxygenase superfamily protein	1300	30.4139	33.2897	31.0815	29.5915	124.377
TraesCS4B01G346900	tr|A0A061G1L6|A0A061G1L6_THECC	2-oxoglutarate (2OG) and Fe(II)-dependent oxygenase superfamily protein	1011	20.5686	32.593	33.2704	33.1703	119.602
TraesCS3A01G457700	tr|Q9LIF4|Q9LIF4_ARATH	2-oxoglutarate (2OG) and Fe(II)-dependent oxygenase superfamily protein	1113	35.8831	44.9407	34.6369	58.771	174.232
TraesCS7B01G338900	tr|A0A178VCK6|A0A178VCK6_ARATH	2-oxoglutarate (2OG) and Fe(II)-dependent oxygenase superfamily protein	993	37.9926	39.9209	39.0835	39.4379	156.435
TraesCS1B01G234500	tr|Q9SB32|Q9SB32_ARATH	2-oxoglutarate (2OG) and Fe(II)-dependent oxygenase superfamily protein	795	42.3188	47.8739	39.8555	50.4203	180.469
TraesCS1D01G222800	tr|Q9SB33|Q9SB33_ARATH	2-oxoglutarate (2OG) and Fe(II)-dependent oxygenase superfamily protein	1065	33.4333	35.0712	47.3649	54.2914	170.161
TraesCS3B01G497900	tr|Q9LIF4|Q9LIF4_ARATH	2-oxoglutarate (2OG) and Fe(II)-dependent oxygenase superfamily protein	1116	62.2284	66.3573	55.9619	73.3449	257.892
TraesCS4B01G335300	tr|Q9SB33|Q9SB33_ARATH	2-oxoglutarate (2OG) and Fe(II)-dependent oxygenase superfamily protein	1092	58.178	53.618	63.1725	74.4676	249.436
TraesCS3A01G518100	AT2G30830.1	2-oxoglutarate (2OG) and Fe(II)-dependent oxygenase superfamily protein	1107	62.7306	55.826	68.8868	45.573	233.016
TraesCS4A01G499800	tr|A0A061F1P3|A0A061F1P3_THECC	2-oxoglutarate (2OG) and Fe(II)-dependent oxygenase superfamily protein, putative	1259	0.394375	0.369276	0.13165	0.119698	1.015
TraesCS3D01G275100	tr|A0A061EJ91|A0A061EJ91_THECC	2-oxoglutarate (2OG) and Fe(II)-dependent oxygenase superfamily protein, putative	1607	0.282179	0.314002	0.295855	0.273812	1.16585
TraesCS3B01G308900	tr|A0A061EJ91|A0A061EJ91_THECC	2-oxoglutarate (2OG) and Fe(II)-dependent oxygenase superfamily protein, putative	1188	0.275137	0.151358	0.3082	0.312043	1.04674
TraesCSU01G156500	tr|A0A061EMA7|A0A061EMA7_THECC	2-oxoglutarate (2OG) and Fe(II)-dependent oxygenase superfamily protein, putative	990	0.179107	0.287985	0.312926	0.292239	1.07226
TraesCS4A01G313700	tr|A0A061F1P3|A0A061F1P3_THECC	2-oxoglutarate (2OG) and Fe(II)-dependent oxygenase superfamily protein, putative	1092	0.61501	0.38941	0.331546	0.264942	1.60091
TraesCS2B01G051100	tr|A0A061EMA7|A0A061EMA7_THECC	2-oxoglutarate (2OG) and Fe(II)-dependent oxygenase superfamily protein, putative	1212	0.201811	0.600781	0.359734	0.549558	1.71188
TraesCS7B01G001800	tr|A0A061EMA7|A0A061EMA7_THECC	2-oxoglutarate (2OG) and Fe(II)-dependent oxygenase superfamily protein, putative	705	0.316617	0.87774	0.395842	1.69292	3.28312
TraesCS5B01G566000	tr|A0A061F1P3|A0A061F1P3_THECC	2-oxoglutarate (2OG) and Fe(II)-dependent oxygenase superfamily protein, putative	1248	0.215157	1.19182	0.587075	0.473329	2.46739
TraesCS1A01G085800	tr|A0A061EMT6|A0A061EMT6_THECC	2-oxoglutarate (2OG) and Fe(II)-dependent oxygenase superfamily protein, putative	1098	0.528588	0.179696	0.671102	0.329367	1.70875
TraesCS3D01G339000	tr|A0A061EJ91|A0A061EJ91_THECC	2-oxoglutarate (2OG) and Fe(II)-dependent oxygenase superfamily protein, putative	1405	1.50163	1.25672	1.21669	2.10219	6.07723
TraesCS3B01G377100	tr|A0A061EJ91|A0A061EJ91_THECC	2-oxoglutarate (2OG) and Fe(II)-dependent oxygenase superfamily protein, putative	1386	2.51225	2.24859	1.38457	2.18101	8.32642
TraesCS4B01G394700	tr|A0A061EMA7|A0A061EMA7_THECC	2-oxoglutarate (2OG) and Fe(II)-dependent oxygenase superfamily protein, putative	1077	1.29213	2.34718	1.64367	1.50552	6.7885
TraesCS6B01G306800	tr|A0A061EMA7|A0A061EMA7_THECC	2-oxoglutarate (2OG) and Fe(II)-dependent oxygenase superfamily protein, putative	1101	2.11261	1.4004	1.79056	2.22003	7.52359
TraesCS3A01G345000	tr|A0A061EJ91|A0A061EJ91_THECC	2-oxoglutarate (2OG) and Fe(II)-dependent oxygenase superfamily protein, putative	1077	2.16856	3.19305	1.84605	2.5185	9.72617
TraesCS5D01G558400	tr|A0A061F1P3|A0A061F1P3_THECC	2-oxoglutarate (2OG) and Fe(II)-dependent oxygenase superfamily protein, putative	1359	3.92569	4.24766	2.59266	4.76147	15.5275
TraesCS2A01G026800	tr|A0A061ENP3|A0A061ENP3_THECC	2-oxoglutarate (2OG) and Fe(II)-dependent oxygenase superfamily protein, putative	1080	0.207581	0.194983	2.64846	2.43894	5.48996
TraesCS2D01G028900	tr|A0A061ENP3|A0A061ENP3_THECC	2-oxoglutarate (2OG) and Fe(II)-dependent oxygenase superfamily protein, putative	1278	0.368799	0.550873	2.75685	1.20505	4.88157
TraesCS5A01G557100	tr|A0A061EMT6|A0A061EMT6_THECC	2-oxoglutarate (2OG) and Fe(II)-dependent oxygenase superfamily protein, putative	510	4.65454	2.81229	2.77859	3.33889	13.5843
TraesCS1D01G087300	tr|A0A061EMT6|A0A061EMT6_THECC	2-oxoglutarate (2OG) and Fe(II)-dependent oxygenase superfamily protein, putative	1092	2.89309	2.1047	2.87882	4.04604	11.9227
TraesCS2B01G040100	tr|A0A061F1P3|A0A061F1P3_THECC	2-oxoglutarate (2OG) and Fe(II)-dependent oxygenase superfamily protein, putative	1095	3.65869	3.14397	3.3368	4.03771	14.1772
TraesCSU01G024200	tr|A0A061EMA7|A0A061EMA7_THECC	2-oxoglutarate (2OG) and Fe(II)-dependent oxygenase superfamily protein, putative	1167	1.80409	2.07522	3.44818	4.39027	11.7178
TraesCS2B01G050900	tr|A0A061F1P3|A0A061F1P3_THECC	2-oxoglutarate (2OG) and Fe(II)-dependent oxygenase superfamily protein, putative	1237	5.03029	4.12247	3.57058	3.79589	16.5192
TraesCS2A01G036900	tr|A0A061F1P3|A0A061F1P3_THECC	2-oxoglutarate (2OG) and Fe(II)-dependent oxygenase superfamily protein, putative	1095	4.09605	4.81257	5.43143	5.76891	20.109
TraesCS6A01G278500	tr|A0A061EMA7|A0A061EMA7_THECC	2-oxoglutarate (2OG) and Fe(II)-dependent oxygenase superfamily protein, putative	1089	5.06887	6.11998	5.61777	7.01578	23.8224
TraesCS2A01G051700	tr|A0A061EMA7|A0A061EMA7_THECC	2-oxoglutarate (2OG) and Fe(II)-dependent oxygenase superfamily protein, putative	1122	3.66887	3.68816	5.73629	7.10738	20.2007
TraesCS2A01G026700	tr|A0A061EMA7|A0A061EMA7_THECC	2-oxoglutarate (2OG) and Fe(II)-dependent oxygenase superfamily protein, putative	1128	5.61226	6.46978	6.36341	6.79181	25.2373
TraesCS2D01G036600	tr|A0A061F1P3|A0A061F1P3_THECC	2-oxoglutarate (2OG) and Fe(II)-dependent oxygenase superfamily protein, putative	1086	8.37491	10.201	8.52483	9.7686	36.8694
TraesCS7B01G110400	tr|A0A061EMA7|A0A061EMA7_THECC	2-oxoglutarate (2OG) and Fe(II)-dependent oxygenase superfamily protein, putative	1101	7.88979	6.97811	8.7489	7.49215	31.109
TraesCS2B01G039900	tr|A0A061EMA7|A0A061EMA7_THECC	2-oxoglutarate (2OG) and Fe(II)-dependent oxygenase superfamily protein, putative	1236	8.95145	10.6456	9.57815	11.1409	40.3161
TraesCS2D01G028000	tr|A0A061EMA7|A0A061EMA7_THECC	2-oxoglutarate (2OG) and Fe(II)-dependent oxygenase superfamily protein, putative	1176	3.56446	9.48569	9.83545	10.6947	33.5803
TraesCS2A01G025800	tr|A0A061EMA7|A0A061EMA7_THECC	2-oxoglutarate (2OG) and Fe(II)-dependent oxygenase superfamily protein, putative	1095	6.25495	10.9521	11.1489	13.0517	41.4076
TraesCS2D01G027600	tr|A0A061EMA7|A0A061EMA7_THECC	2-oxoglutarate (2OG) and Fe(II)-dependent oxygenase superfamily protein, putative	1104	13.2833	14.4046	19.8257	20.6001	68.1138
TraesCS2B01G628500	tr|G5DX62|G5DX62_SILLA	2-oxoglutarate (2OG) and Fe(II)-dependent oxygenase-like protein	1041	1.08441	0.865823	0.339417	0.917752	3.2074
TraesCS7D01G075200	tr|Q9SL49|Q9SL49_ARATH	2-oxoglutarate (2OG) and Fe(II)-dependent oxygenase-like protein	1500	3.07157	3.01587	2.82004	2.0534	10.9609
TraesCS2A01G568300	tr|G5DX62|G5DX62_SILLA	2-oxoglutarate (2OG) and Fe(II)-dependent oxygenase-like protein	1032	4.02785	6.03934	4.11562	2.85613	17.0389
TraesCS7A01G081300	tr|Q9SL49|Q9SL49_ARATH	2-oxoglutarate (2OG) and Fe(II)-dependent oxygenase-like protein	1839	6.28985	5.86431	5.84496	4.81658	22.8157
TraesCS4A01G378300	tr|Q9SL49|Q9SL49_ARATH	2-oxoglutarate (2OG) and Fe(II)-dependent oxygenase-like protein	1473	7.12149	7.10169	8.98855	7.08965	30.3014
TraesCS4A01G073400	tr|Q9SL49|Q9SL49_ARATH	2-oxoglutarate (2OG) and Fe(II)-dependent oxygenase-like protein	1947	10.1154	7.08555	10.0855	7.69017	34.9766
TraesCS2A01G394900	tr|A0A061E8F9|A0A061E8F9_THECC	2-oxoglutarate and Fe(II)-dependent oxygenase superfamily protein	1050	0.687598	1.65863	0.822272	1.90879	5.0773
TraesCS3B01G444500	tr|A0A061DPX6|A0A061DPX6_THECC	2-oxoglutarate and Fe(II)-dependent oxygenase superfamily protein, putative	1032	0.368337	0.437638	0.422478	1.23537	2.46382
TraesCS3A01G315300	tr|A0A061E128|A0A061E128_THECC	2-oxoglutarate and Fe(II)-dependent oxygenase superfamily protein, putative	1080	0.227654	0.170398	0.460216	0.401828	1.2601
TraesCS3D01G316200	tr|A0A061E128|A0A061E128_THECC	2-oxoglutarate and Fe(II)-dependent oxygenase superfamily protein, putative	1892	0.877136	0.507719	0.567024	0.700892	2.65277
TraesCS3B01G351600	tr|A0A061E128|A0A061E128_THECC	2-oxoglutarate and Fe(II)-dependent oxygenase superfamily protein, putative	1080	1.07151	0.678403	0.690258	0.965567	3.40574
TraesCS5B01G053400	tr|A0A061E128|A0A061E128_THECC	2-oxoglutarate and Fe(II)-dependent oxygenase superfamily protein, putative	1196	1.73844	1.42663	0.806022	0.367906	4.33899
TraesCS5A01G048400	tr|A0A061E128|A0A061E128_THECC	2-oxoglutarate and Fe(II)-dependent oxygenase superfamily protein, putative	1023	2.59104	1.90177	1.03141	2.38929	7.91352
TraesCS7A01G026100	tr|A0A061DPX6|A0A061DPX6_THECC	2-oxoglutarate and Fe(II)-dependent oxygenase superfamily protein, putative	942	1.28812	0.910726	1.31924	1.25417	4.77226
TraesCS3D01G405500	tr|A0A061DPX6|A0A061DPX6_THECC	2-oxoglutarate and Fe(II)-dependent oxygenase superfamily protein, putative	2053	0.909613	1.43118	1.58032	0.979189	4.9003
TraesCS6D01G035200	tr|A0A061DWT9|A0A061DWT9_THECC	2-oxoglutarate and Fe(II)-dependent oxygenase superfamily protein, putative	1047	1.43885	1.34126	1.82401	1.20036	5.80448
TraesCS5D01G058700	tr|A0A061E128|A0A061E128_THECC	2-oxoglutarate and Fe(II)-dependent oxygenase superfamily protein, putative	1134	2.72012	2.01918	1.91517	2.58858	9.24305
TraesCS6B01G044600	tr|A0A061DWT9|A0A061DWT9_THECC	2-oxoglutarate and Fe(II)-dependent oxygenase superfamily protein, putative	1212	6.05949	2.99163	5.18764	4.80922	19.048
TraesCS3A01G322300	tr|A0A061R7U8|A0A061R7U8_9CHLO	2-oxoglutarate and fe-dependent oxygenase superfamily protein	1704	5.02291	3.68149	3.51362	4.38283	16.6009
TraesCS2D01G076900	tr|B9HTM3|B9HTM3_POPTR	2-oxoglutarate dehydrogenase E1 component family protein	3057	5.91588	6.54835	7.91404	6.61232	26.9906
TraesCS2A01G079500	tr|B9HTM3|B9HTM3_POPTR	2-oxoglutarate dehydrogenase E1 component family protein	3301	8.20739	9.03536	10.4108	9.02234	36.6758
TraesCS2B01G094300	tr|B9HTM3|B9HTM3_POPTR	2-oxoglutarate dehydrogenase E1 component family protein	3060	10.4965	9.98305	11.8344	10.7149	43.0288
TraesCS2D01G283300	tr|B9HTM3|B9HTM3_POPTR	2-oxoglutarate dehydrogenase E1 component family protein	3148	17.2955	18.5475	20.2592	19.0519	75.1541
TraesCS2A01G284400	tr|B9HTM3|B9HTM3_POPTR	2-oxoglutarate dehydrogenase E1 component family protein	3051	23.8988	22.7903	24.3008	23.2988	94.2886
TraesCS2B01G301400	tr|B9HTM3|B9HTM3_POPTR	2-oxoglutarate dehydrogenase E1 component family protein	3082	22.9435	20.1031	24.7293	23.303	91.079
TraesCS5A01G248900	tr|A0A1D1ZLG4|A0A1D1ZLG4_9ARAE	2-oxoglutarate/malate translocator, chloroplastic	2021	0.658289	1.06997	0.513567	1.02002	3.26185
TraesCS5B01G246600	tr|A0A1D1ZLG4|A0A1D1ZLG4_9ARAE	2-oxoglutarate/malate translocator, chloroplastic	2035	0.650159	0.773969	0.587165	0.974491	2.98578
TraesCS5D01G256100	tr|A0A1D1ZLG4|A0A1D1ZLG4_9ARAE	2-oxoglutarate/malate translocator, chloroplastic	1792	1.08781	1.77702	0.851655	1.69362	5.4101
TraesCS7D01G283000	tr|A0A1D1ZLG4|A0A1D1ZLG4_9ARAE	2-oxoglutarate/malate translocator, chloroplastic	1671	4.91259	5.19836	5.82743	5.06091	20.9993
TraesCS7B01G199700	tr|A0A1D1ZLG4|A0A1D1ZLG4_9ARAE	2-oxoglutarate/malate translocator, chloroplastic	1671	9.08795	9.73205	8.71883	10.0191	37.5579
TraesCS7A01G285000	tr|A0A1D1ZLG4|A0A1D1ZLG4_9ARAE	2-oxoglutarate/malate translocator, chloroplastic	2057	9.71034	8.60839	9.79625	10.2854	38.4004
TraesCS6B01G225200	tr|G7K2M3|G7K2M3_MEDTR	2-oxoglutarate-dependent dioxygenase	909	0.797052	0.859486	0.0863193	0.490711	2.23357
TraesCS3B01G382800	tr|G7K2M3|G7K2M3_MEDTR	2-oxoglutarate-dependent dioxygenase	1179	0.172017	0.0390225	0.403257	0.935588	1.54988
TraesCS4B01G389500	tr|A0A072US99|A0A072US99_MEDTR	2-oxoglutarate-dependent dioxygenase	986	0.752925	0.738655	0.75177	1.95014	4.19349
TraesCS2B01G354100	tr|G7K2M3|G7K2M3_MEDTR	2-oxoglutarate-dependent dioxygenase	1308	1.68734	2.14365	1.86733	1.40091	7.09923
TraesCS2B01G359000	tr|G7K2M3|G7K2M3_MEDTR	2-oxoglutarate-dependent dioxygenase	897	3.1608	4.04366	3.47578	2.86935	13.5496
TraesCS2A01G327900	tr|G7K2M3|G7K2M3_MEDTR	2-oxoglutarate-dependent dioxygenase	1104	2.53846	4.32243	3.62153	4.08126	14.5637
TraesCS2D01G335000	tr|G7K2M3|G7K2M3_MEDTR	2-oxoglutarate-dependent dioxygenase	897	4.87727	6.37435	5.92572	7.22042	24.3978
TraesCS6D01G277100	tr|B9GL08|B9GL08_POPTR	2-oxoglutarate-dependent dioxygenase-related family protein	984	0.185367	0.84716	0.265895	0.30016	1.59858
TraesCS3A01G123200	tr|B9GL08|B9GL08_POPTR	2-oxoglutarate-dependent dioxygenase-related family protein	996	0.814491	1.03717	1.24325	1.33748	4.43239
TraesCS1D01G421900	tr|B9GL08|B9GL08_POPTR	2-oxoglutarate-dependent dioxygenase-related family protein	1111	2.29685	3.35562	2.48812	3.0491	11.1897
TraesCS1A01G414500	tr|B9GL08|B9GL08_POPTR	2-oxoglutarate-dependent dioxygenase-related family protein	972	0.964572	1.42192	2.88444	2.33787	7.6088
TraesCS6A01G296900	tr|B9GL08|B9GL08_POPTR	2-oxoglutarate-dependent dioxygenase-related family protein	1073	4.5219	2.47832	4.4417	3.56153	15.0034
TraesCS3B01G142500	tr|B9GL08|B9GL08_POPTR	2-oxoglutarate-dependent dioxygenase-related family protein	996	12.1316	13.6011	12.5255	10.0159	48.2741
TraesCS4A01G050800	tr|B9GL08|B9GL08_POPTR	2-oxoglutarate-dependent dioxygenase-related family protein	1205	12.0888	14.3518	12.536	10.1595	49.1361
TraesCS4D01G253800	tr|B9GL08|B9GL08_POPTR	2-oxoglutarate-dependent dioxygenase-related family protein	948	18.6071	17.4612	18.7672	16.7987	71.6342
TraesCS4B01G253900	tr|B9GL08|B9GL08_POPTR	2-oxoglutarate-dependent dioxygenase-related family protein	948	19.6855	19.7232	18.8101	15.756	73.9748
TraesCS4A01G000800	tr|A0A072VCA1|A0A072VCA1_MEDTR	2-phosphoglycerate kinase	2169	3.16642	3.78145	2.81464	3.29591	13.0584
TraesCS4B01G002600	tr|A0A072VCA1|A0A072VCA1_MEDTR	2-phosphoglycerate kinase	2827	3.98607	3.88694	2.91399	3.1748	13.9618
TraesCS6B01G434400	tr|A0A072VCA1|A0A072VCA1_MEDTR	2-phosphoglycerate kinase	2034	3.24511	3.49756	3.34621	3.26871	13.3576
TraesCS4D01G000700	tr|A0A072VCA1|A0A072VCA1_MEDTR	2-phosphoglycerate kinase	2380	5.97293	5.79276	4.85343	5.09189	21.711
TraesCS5A01G538100	tr|Q10T36|Q10T36_ORYSJ	2-phosphoglycerate kinase, putative, expressed	1328	4.74346	5.72068	4.9092	5.55564	20.929
TraesCS4B01G375000	tr|Q10T36|Q10T36_ORYSJ	2-phosphoglycerate kinase, putative, expressed	1344	7.3494	6.33344	6.1812	4.6172	24.4813
TraesCS4D01G362300	tr|Q10T36|Q10T36_ORYSJ	2-phosphoglycerate kinase, putative, expressed	1359	9.87555	8.46744	9.47592	8.09903	35.9179
TraesCS3A01G355800	tr|B9HQD6|B9HQD6_POPTR	2-phosphoglycerate kinase-related family protein	2076	1.72167	2.50354	2.12161	3.10097	9.44778
TraesCS6D01G379900	tr|B9HQD6|B9HQD6_POPTR	2-phosphoglycerate kinase-related family protein	2130	2.59791	2.80192	2.19481	2.63606	10.2307
TraesCS3B01G388700	tr|B9HQD6|B9HQD6_POPTR	2-phosphoglycerate kinase-related family protein	2019	2.43491	2.14192	2.46452	2.41825	9.45961
TraesCS3D01G349800	tr|B9HQD6|B9HQD6_POPTR	2-phosphoglycerate kinase-related family protein	2091	6.07649	5.21494	5.5727	5.1398	22.0039
TraesCS1D01G436100	sp|Q9HPX4|COFD_HALSA	2-phospho-L-lactate transferase	576	0.778429	1.02398	0.703957	0.654076	3.16044
TraesCS1D01G026900	sp|A8Z0D7|MEND_STAAT	2-succinyl-5-enolpyruvyl-6-hydroxy-3-cyclohexene-1-carboxylate synthase	1107	0.183205	0.0831211	0.0866239	0.130676	0.483626
TraesCS6A01G207500	tr|A0A151SJF5|A0A151SJF5_CAJCA	2-succinyl-5-enolpyruvyl-6-hydroxy-3-cyclohexene-1-carboxylate synthase	5088	0.193232	0.0706815	0.133689	0.0432405	0.440843
TraesCS4B01G320100	sp|Q5V3T2|MEND_HALMA	2-succinyl-5-enolpyruvyl-6-hydroxy-3-cyclohexene-1-carboxylate synthase	798	1.03822	0.483934	0.666792	0.377692	2.56664
TraesCS5A01G332600	sp|Q32DS4|MEND_SHIDS	2-succinyl-5-enolpyruvyl-6-hydroxy-3-cyclohexene-1-carboxylate synthase	522	0.645722	1.27791	0.684929	0.710166	3.31872
TraesCS6B01G219500	sp|B7M5U6|MENH_ECO8A	2-succinyl-6-hydroxy-2,4-cyclohexadiene-1-carboxylate synthase	2864	2.76579	2.16744	1.77085	2.16779	8.87187
TraesCS3B01G438000	sp|A8ADX0|MENH_CITK8	2-succinyl-6-hydroxy-2,4-cyclohexadiene-1-carboxylate synthase	1649	3.94737	4.0258	2.85883	3.71934	14.5513
TraesCS3A01G404500	sp|A8ADX0|MENH_CITK8	2-succinyl-6-hydroxy-2,4-cyclohexadiene-1-carboxylate synthase	1197	2.78608	2.23025	2.88163	2.46496	10.3629
TraesCS3D01G399700	sp|A8ADX0|MENH_CITK8	2-succinyl-6-hydroxy-2,4-cyclohexadiene-1-carboxylate synthase	1635	3.20199	3.49334	3.2515	2.07189	12.0187
TraesCS6A01G233100	sp|P0CY20|HAL21_CANAL	3'(2'),5'-bisphosphate nucleotidase 1	1377	0.130616	0.237397	0.0696388	0.214493	0.652145
TraesCS5A01G119800	sp|P0CY20|HAL21_CANAL	3'(2'),5'-bisphosphate nucleotidase 1	1227	0.290303	0.584079	0.288051	0.368458	1.53089
TraesCS2D01G209700	sp|P0CY20|HAL21_CANAL	3'(2'),5'-bisphosphate nucleotidase 1	1290	1.24761	1.08998	1.16973	0.523353	4.03067
TraesCS2A01G206300	sp|P0CY20|HAL21_CANAL	3'(2'),5'-bisphosphate nucleotidase 1	1281	1.93276	2.34704	1.22565	1.21402	6.71946
TraesCS2B01G233600	sp|P0CY20|HAL21_CANAL	3'(2'),5'-bisphosphate nucleotidase 1	1290	1.27505	0.945084	1.44672	1.59335	5.26021
TraesCS5B01G121500	sp|P0CY20|HAL21_CANAL	3'(2'),5'-bisphosphate nucleotidase 1	1383	9.49242	7.32594	8.68965	8.25917	33.7672
TraesCS5D01G126800	sp|P0CY20|HAL21_CANAL	3'(2'),5'-bisphosphate nucleotidase 1	1281	13.6872	14.9235	16.3401	15.4998	60.4505
TraesCS7A01G101500	sp|P0CY20|HAL21_CANAL	3'(2'),5'-bisphosphate nucleotidase 1	1349	14.1931	18.0287	16.7765	16.2511	65.2494
TraesCS4A01G400200	sp|P0CY20|HAL21_CANAL	3'(2'),5'-bisphosphate nucleotidase 1	1077	22.7056	24.4813	25.7354	25.1349	98.0573
TraesCS6B01G411500	tr|A0A118JXE0|A0A118JXE0_CYNCS	3(2),5-bisphosphate nucleotidase HAL2	1410	2.18067	3.06693	2.74918	2.29564	10.2924
TraesCS6D01G358000	tr|A0A118JXE0|A0A118JXE0_CYNCS	3(2),5-bisphosphate nucleotidase HAL2	1410	3.34769	4.13562	3.61195	4.63198	15.7272
TraesCS6A01G373800	tr|A0A118JXE0|A0A118JXE0_CYNCS	3(2),5-bisphosphate nucleotidase HAL2	1416	5.04121	5.93236	3.92917	5.92762	20.8304
TraesCS7A01G415600	tr|G7JCR5|G7JCR5_MEDTR	3,4-dihydroxy-2-butanone 4-phosphate synthase	1659	4.73145	2.67582	3.58015	3.7387	14.7261
TraesCS7B01G315700	tr|G7JCR5|G7JCR5_MEDTR	3,4-dihydroxy-2-butanone 4-phosphate synthase	1674	5.20457	5.44065	5.43618	6.58214	22.6635
TraesCS6A01G207300	tr|G7IPL5|G7IPL5_MEDTR	3,4-dihydroxy-2-butanone 4-phosphate synthase	1602	16.4031	13.453	15.0166	17.1423	62.015
TraesCS6B01G230600	tr|G7IPL5|G7IPL5_MEDTR	3,4-dihydroxy-2-butanone 4-phosphate synthase	1608	50.3715	46.6881	46.3251	46.8757	190.26
TraesCS2D01G191400	tr|A0A061RJQ1|A0A061RJQ1_9CHLO	3',5'-cyclic-nucleotide phosphodiesterase	665	2.26725	2.10372	1.84923	0.670761	6.89095
TraesCS6D01G238800	tr|I3SMF8|I3SMF8_MEDTR	3,5-epimerase/4-reductase	903	18.365	21.4953	22.6817	18.9174	81.4594
TraesCS6B01G267600	tr|I3SMF8|I3SMF8_MEDTR	3,5-epimerase/4-reductase	903	22.3842	23.8764	23.3183	19.3045	88.8834
TraesCS6A01G257500	tr|I3SMF8|I3SMF8_MEDTR	3,5-epimerase/4-reductase	903	28.113	24.7678	29.2444	29.4307	111.556
TraesCS2D01G324900	tr|R7W2K6|R7W2K6_AEGTA	30S ribosomal protein 3, chloroplastic	687	2.43092	3.81187	2.34309	2.48305	11.0689
TraesCS2B01G343900	tr|R7W2K6|R7W2K6_AEGTA	30S ribosomal protein 3, chloroplastic	561	4.75668	3.24043	5.91481	4.21187	18.1238
TraesCS2A01G338100	tr|M8AI79|M8AI79_TRIUA	30S ribosomal protein 3, chloroplastic	681	6.26036	5.64474	6.54384	5.20897	23.6579
TraesCS4B01G179400	tr|B4FUZ5|B4FUZ5_MAIZE	30S ribosomal protein S1	1197	1.0651	0.463513	1.27906	0.619393	3.42707
TraesCS4D01G181000	tr|B4FUZ5|B4FUZ5_MAIZE	30S ribosomal protein S1	1409	1.1724	1.34812	1.81686	1.92936	6.26674
TraesCS4A01G125000	tr|B4FUZ5|B4FUZ5_MAIZE	30S ribosomal protein S1	1197	3.71426	3.59768	2.39719	3.32353	13.0327
TraesCS6D01G047400	tr|M7YFT0|M7YFT0_TRIUA	30S ribosomal protein S1	2265	2.58338	2.47605	2.62239	2.21414	9.89597
TraesCS5B01G154200	tr|E1ZUE9|E1ZUE9_CHLVA	30S ribosomal protein S10	654	0.597288	1.3685	0.573336	0.460854	2.99997
TraesCS3A01G043000	tr|E1ZUE9|E1ZUE9_CHLVA	30S ribosomal protein S10	519	0.859022	1.59684	1.89883	1.70727	6.06196
TraesCS3B01G040400	tr|E1ZUE9|E1ZUE9_CHLVA	30S ribosomal protein S10	756	2.63726	3.21071	2.15729	3.56389	11.5691
TraesCS1A01G258900	sp|Q92GW5|RS10_RICCN	30S ribosomal protein S10	192	1.86184	0.822586	3.18002	3.43762	9.30207
TraesCS3D01G037600	tr|E1ZUE9|E1ZUE9_CHLVA	30S ribosomal protein S10	519	5.23322	7.25964	6.48658	8.08915	27.0686
TraesCS1A01G403400	tr|E1ZUE9|E1ZUE9_CHLVA	30S ribosomal protein S10	492	11.7085	14.7983	17.3798	14.4994	58.386
TraesCS1B01G432900	tr|E1ZUE9|E1ZUE9_CHLVA	30S ribosomal protein S10	492	24.7738	34.0479	30.4792	27.964	117.265
TraesCS5D01G040400	tr|A0A0K9P440|A0A0K9P440_ZOSMR	30S ribosomal protein S10	384	32.44	27.8958	32.4211	30.0287	122.786
TraesCS5A01G032000	tr|A0A0K9PA15|A0A0K9PA15_ZOSMR	30S ribosomal protein S10	354	41.5803	36.8599	44.838	50.6991	173.977
TraesCS7D01G066800	tr|A0A0K9P440|A0A0K9P440_ZOSMR	30S ribosomal protein S10	604	119.13	128.38	138.534	126.756	512.799
TraesCS4A01G417400	tr|A0A0K9P440|A0A0K9P440_ZOSMR	30S ribosomal protein S10	384	177.819	204.438	208.433	207.948	798.638
TraesCS2A01G485400	tr|A0A0K9P440|A0A0K9P440_ZOSMR	30S ribosomal protein S10	384	229.466	253.73	247.37	281.024	1011.59
TraesCS4D01G263300	tr|B9S9Q5|B9S9Q5_RICCO	30S ribosomal protein S10, putative	552	4.68338	3.28857	4.10091	4.67363	16.7465
TraesCS4B01G263100	tr|B9S9Q5|B9S9Q5_RICCO	30S ribosomal protein S10, putative	558	3.50152	4.95961	4.42271	3.67272	16.5566
TraesCS4A01G042500	tr|B9S9Q5|B9S9Q5_RICCO	30S ribosomal protein S10, putative	552	4.83011	5.17288	5.5935	3.7017	19.2982
TraesCS6B01G165600	tr|A0A0K9PVQ7|A0A0K9PVQ7_ZOSMR	30S ribosomal protein S11	459	5.81088	5.07011	4.31322	6.90096	22.0952
TraesCS2D01G293400	tr|A0A0K9PVQ7|A0A0K9PVQ7_ZOSMR	30S ribosomal protein S11	707	2.18769	3.69763	4.41601	2.61742	12.9187
TraesCS3A01G490900	tr|R7W378|R7W378_AEGTA	30S ribosomal protein S11	1113	7.58787	7.63081	7.76508	6.3716	29.3554
TraesCS6A01G137300	tr|A0A0K9PVQ7|A0A0K9PVQ7_ZOSMR	30S ribosomal protein S11	453	8.49407	10.5702	7.97052	3.77235	30.8072
TraesCS6D01G126300	tr|A0A0K9PVQ7|A0A0K9PVQ7_ZOSMR	30S ribosomal protein S11	453	9.50615	10.5184	8.39419	7.0057	35.4245
TraesCS2A01G459000	tr|N1R402|N1R402_AEGTA	30S ribosomal protein S11	567	9.86107	11.2986	8.58355	9.99293	39.7361
TraesCS3D01G496900	tr|N1R402|N1R402_AEGTA	30S ribosomal protein S11	1405	9.45472	10.2847	9.74255	8.54384	38.0258
TraesCS3B01G552000	tr|N1R402|N1R402_AEGTA	30S ribosomal protein S11	1007	8.80524	9.43346	10.7209	7.17395	36.1335
TraesCS2B01G611800	tr|R7W378|R7W378_AEGTA	30S ribosomal protein S11	1110	11.5123	11.934	11.6089	12.0201	47.0753
TraesCS2A01G575400	tr|R7W378|R7W378_AEGTA	30S ribosomal protein S11	1020	22.3961	28.1621	27.3774	25.2128	103.148
TraesCS2B01G312000	tr|A0A0K9PVQ7|A0A0K9PVQ7_ZOSMR	30S ribosomal protein S11	708	94.3439	103.392	105.88	102.884	406.499
TraesCS2A01G295600	tr|A0A0K9PVQ7|A0A0K9PVQ7_ZOSMR	30S ribosomal protein S11	456	127.148	135.677	130.859	136.33	530.014
TraesCS7B01G355300	tr|A0A0K9PVQ7|A0A0K9PVQ7_ZOSMR	30S ribosomal protein S11	456	139.146	154.252	158.895	141.518	593.811
TraesCS1D01G137200	sp|B4S5N2|RS12_PROA2	30S ribosomal protein S12	258	1.05062	0.696952	0.676616	0.584105	3.00829
TraesCS5B01G486700	sp|A0RUR2|RS12_CENSY	30S ribosomal protein S12	429	10.135	9.36042	13.7836	12.8491	46.1281
TraesCS5A01G473700	sp|A0RUR2|RS12_CENSY	30S ribosomal protein S12	429	13.4524	15.2242	17.625	11.7041	58.0057
TraesCS5D01G486500	sp|A0RUR2|RS12_CENSY	30S ribosomal protein S12	429	23.5232	26.0305	30.1987	32.1547	111.907
TraesCS3D01G347100	sp|A0RUR2|RS12_CENSY	30S ribosomal protein S12	429	128.366	126.817	155.829	135.77	546.783
TraesCS3A01G353000	sp|A0RUR2|RS12_CENSY	30S ribosomal protein S12	429	152.702	171.926	174.642	155.483	654.754
TraesCS3B01G385700	sp|A0RUR2|RS12_CENSY	30S ribosomal protein S12	429	161.796	186.081	188.398	179.046	715.321
TraesCS1D01G287800	sp|A0RUR2|RS12_CENSY	30S ribosomal protein S12	429	187.976	208.097	201.624	189.998	787.694
TraesCS1A01G288800	sp|A0RUR2|RS12_CENSY	30S ribosomal protein S12	429	214.236	226.76	226.935	212.276	880.207
TraesCS2B01G539700	sp|Q2NFZ3|RS13_METST	30S ribosomal protein S13	420	1.19437	2.56837	1.72379	2.61914	8.10566
TraesCS7A01G032000	tr|B6TG65|B6TG65_MAIZE	30S ribosomal protein S13	549	3.42065	2.44164	1.73164	1.88847	9.4824
TraesCS7D01G028500	tr|B6TG65|B6TG65_MAIZE	30S ribosomal protein S13	513	1.91898	3.57773	2.66908	3.99489	12.1607
TraesCS4A01G457400	tr|B6TG65|B6TG65_MAIZE	30S ribosomal protein S13	513	5.66478	7.0626	7.12377	5.45191	25.3031
TraesCS7D01G456600	sp|Q2NFZ3|RS13_METST	30S ribosomal protein S13	459	25.7457	29.3964	30.9974	24.6756	110.815
TraesCS7B01G370800	sp|Q2NFZ3|RS13_METST	30S ribosomal protein S13	459	43.7958	51.0413	43.921	42.8111	181.569
TraesCS7A01G469100	sp|Q2NFZ3|RS13_METST	30S ribosomal protein S13	459	123.86	140.741	106.509	114.834	485.944
TraesCS5A01G434200	sp|Q2NFZ3|RS13_METST	30S ribosomal protein S13	459	148.739	176.839	169.761	150.935	646.274
TraesCS5D01G442100	sp|Q2NFZ3|RS13_METST	30S ribosomal protein S13	459	207.224	203.606	208.473	210.115	829.418
TraesCS5B01G437200	sp|Q2NFZ3|RS13_METST	30S ribosomal protein S13	459	208.968	237.619	240.264	220.051	906.902
TraesCS4A01G272100	tr|Q75IA5|Q75IA5_ORYSJ	30S ribosomal protein S13, putative, expressed	781	0.918681	0.820122	1.13883	0.571135	3.44876
TraesCS4D01G039100	tr|Q75IA5|Q75IA5_ORYSJ	30S ribosomal protein S13, putative, expressed	516	8.222	4.7687	6.59144	5.13987	24.722
TraesCS4B01G041900	tr|Q75IA5|Q75IA5_ORYSJ	30S ribosomal protein S13, putative, expressed	516	19.6211	16.3493	19.2935	19.7536	75.0174
TraesCS1A01G001700	sp|A7NR50|RS14Z_ROSCS	30S ribosomal protein S14 type Z	297	0.456329	1.23216	1.10071	0.750937	3.54013
TraesCS5B01G412000	sp|Q8TW16|RS14Z_METKA	30S ribosomal protein S14 type Z	528	77.7324	80.2433	79.5197	71.7499	309.245
TraesCS5A01G407100	sp|Q8TW16|RS14Z_METKA	30S ribosomal protein S14 type Z	530	102.479	119.739	102.075	90.1995	414.493
TraesCS5D01G115300	sp|Q8TW16|RS14Z_METKA	30S ribosomal protein S14 type Z	425	114.796	129.605	124.517	120.66	489.578
TraesCS5D01G417000	sp|Q8TW16|RS14Z_METKA	30S ribosomal protein S14 type Z	171	277.453	351.886	320.547	330.096	1279.98
TraesCS5B01G107700	sp|Q8TW16|RS14Z_METKA	30S ribosomal protein S14 type Z	171	306.5	341.674	326.646	284.377	1259.2
TraesCS5A01G105800	sp|Q8TW16|RS14Z_METKA	30S ribosomal protein S14 type Z	171	419.845	514.372	446.973	381.808	1763
TraesCS6A01G176300	sp|B3R3W1|RS15_CUPTR	30S ribosomal protein S15	423	5.5425	2.62329	3.20578	2.62913	14.0007
TraesCS6B01G404900	tr|M8CBL3|M8CBL3_AEGTA	30S ribosomal protein S15	1569	6.08724	7.16346	8.02627	6.47137	27.7483
TraesCS6A01G368900	tr|M8CBL3|M8CBL3_AEGTA	30S ribosomal protein S15	1676	8.13122	9.75562	9.15254	9.78243	36.8218
TraesCS5B01G275300	tr|B4FVT8|B4FVT8_MAIZE	30S ribosomal protein S16	722	15.7071	15.4175	17.6158	15.8124	64.5528
TraesCS5A01G276000	tr|B4FVT8|B4FVT8_MAIZE	30S ribosomal protein S16	420	19.8063	26.3666	20.5769	27.261	94.0108
TraesCS5D01G283300	tr|B4FVT8|B4FVT8_MAIZE	30S ribosomal protein S16	420	23.8207	27.929	26.0575	26.73	104.537
TraesCS2B01G623400	tr|B7FMT1|B7FMT1_MEDTR	30S ribosomal protein S17	441	0.608881	1.15856	0.395367	0.990918	3.15373
TraesCS4D01G276300	tr|A0A0P7IRA2|A0A0P7IRA2_9MOLU	30S ribosomal protein S17	381	2.58794	1.4507	1.7168	0.75936	6.5148
TraesCS2A01G563100	tr|B7FMT1|B7FMT1_MEDTR	30S ribosomal protein S17	438	3.95488	4.28615	4.02118	5.0368	17.299
TraesCS3D01G536900	tr|M8ASL0|M8ASL0_AEGTA	30S ribosomal protein S17	315	5.85965	6.46833	4.43034	4.19062	20.9489
TraesCS5A01G043500	tr|M8ASL0|M8ASL0_AEGTA	30S ribosomal protein S17	315	4.05452	2.47155	6.79715	5.40583	18.729
TraesCS5B01G047300	tr|M8ASL0|M8ASL0_AEGTA	30S ribosomal protein S17	315	6.64112	11.397	7.95852	7.6924	33.689
TraesCS3A01G531600	tr|M8ASL0|M8ASL0_AEGTA	30S ribosomal protein S17	315	7.2426	11.0493	8.42981	12.2565	38.9782
TraesCS3B01G602000	tr|M8ASL0|M8ASL0_AEGTA	30S ribosomal protein S17	315	9.12652	8.53671	8.87445	6.85064	33.3883
TraesCS6A01G231200	sp|Q8TW21|RS17_METKA	30S ribosomal protein S17	775	10.8601	12.9398	12.5073	12.9576	49.2647
TraesCS5D01G052400	tr|M8ASL0|M8ASL0_AEGTA	30S ribosomal protein S17	315	14.0334	12.2327	12.7206	12.1893	51.176
TraesCS2B01G443000	sp|Q8TW21|RS17_METKA	30S ribosomal protein S17	809	105.605	120.119	126.452	111.792	463.968
TraesCS2D01G421300	sp|Q8TW21|RS17_METKA	30S ribosomal protein S17	811	130.978	127.892	138.373	121.252	518.495
TraesCS1B01G257800	tr|M8C536|M8C536_AEGTA	30S ribosomal protein S18	855	2.11331	2.92454	1.08095	1.03634	7.15513
TraesCS1D01G246400	tr|M8C536|M8C536_AEGTA	30S ribosomal protein S18	1045	3.80594	3.85246	3.60938	1.84004	13.1078
TraesCS1A01G247200	tr|M8C536|M8C536_AEGTA	30S ribosomal protein S18	1031	8.24169	8.30917	7.1192	5.57164	29.2417
TraesCS1D01G167100	tr|M8C536|M8C536_AEGTA	30S ribosomal protein S18	816	8.08411	8.68863	9.03717	9.4183	35.2282
TraesCS1B01G187800	tr|M8C536|M8C536_AEGTA	30S ribosomal protein S18	1088	12.4049	16.4566	13.7431	13.4073	56.0119
TraesCS1A01G169100	tr|M8C536|M8C536_AEGTA	30S ribosomal protein S18	816	12.2693	15.6262	15.3251	15.7081	58.9287
TraesCS6A01G168600	sp|Q5GWT8|RS19_XANOR	30S ribosomal protein S19	597	2.07409	2.63313	1.4975	4.04868	10.2534
TraesCS5B01G050600	tr|A0A061DWX9|A0A061DWX9_THECC	30S ribosomal protein S19	1097	1.21276	2.60367	1.99916	1.94787	7.76346
TraesCS6B01G196600	sp|Q5GWT8|RS19_XANOR	30S ribosomal protein S19	591	5.45238	6.71211	3.98366	8.81194	24.9601
TraesCS1A01G011100	tr|A0A061DWX9|A0A061DWX9_THECC	30S ribosomal protein S19	429	3.93375	5.35216	4.98039	7.51694	21.7832
TraesCS3A01G531700	tr|A0A061DWX9|A0A061DWX9_THECC	30S ribosomal protein S19	438	8.06558	8.59007	7.24686	6.70194	30.6044
TraesCS3B01G602100	tr|A0A061DWX9|A0A061DWX9_THECC	30S ribosomal protein S19	441	15.7785	14.3074	11.8349	10.7772	52.698
TraesCS3D01G537000	tr|A0A061DWX9|A0A061DWX9_THECC	30S ribosomal protein S19	426	15.7959	14.2291	16.0492	18.8754	64.9496
TraesCS5D01G451100	tr|A0A0K9NPH0|A0A0K9NPH0_ZOSMR	30S ribosomal protein S19	462	86.1198	103.912	107.899	92.8876	390.818
TraesCS5A01G443700	tr|A0A0K9NPH0|A0A0K9NPH0_ZOSMR	30S ribosomal protein S19	462	99.5512	103.319	108.992	100.2	412.063
TraesCS5B01G448100	tr|A0A0K9NPH0|A0A0K9NPH0_ZOSMR	30S ribosomal protein S19	462	113.304	122.196	115.826	121.474	472.8
TraesCS2D01G246000	tr|A0A0K9NPH0|A0A0K9NPH0_ZOSMR	30S ribosomal protein S19	465	172.872	202.203	188.83	175.691	739.596
TraesCS2A01G245900	tr|A0A0K9NPH0|A0A0K9NPH0_ZOSMR	30S ribosomal protein S19	465	173.162	203.435	196.004	180.222	752.823
TraesCS1D01G361700	tr|A0A0K9Q0H5|A0A0K9Q0H5_ZOSMR	30S ribosomal protein S1-like	1533	0.247961	0.449205	0.113736	0.385332	1.19623
TraesCS1B01G374000	tr|A0A0K9Q0H5|A0A0K9Q0H5_ZOSMR	30S ribosomal protein S1-like	1545	0.437978	0.503908	0.457254	0.528649	1.92779
TraesCS3A01G211400	tr|Q5ZC75|Q5ZC75_ORYSJ	30S ribosomal protein S1-like	1284	2.72896	2.86742	2.26172	2.4834	10.3415
TraesCS3B01G241800	tr|Q5ZC75|Q5ZC75_ORYSJ	30S ribosomal protein S1-like	1284	2.58117	2.14714	2.52038	2.136	9.38469
TraesCS3D01G214100	tr|Q5ZC75|Q5ZC75_ORYSJ	30S ribosomal protein S1-like	1288	3.09533	3.35531	3.93778	4.02473	14.4131
TraesCS3A01G268600	tr|G7LDS2|G7LDS2_MEDTR	30S ribosomal protein S20	567	2.21085	1.9262	3.3911	1.82852	9.35668
TraesCS3B01G303000	tr|G7LDS2|G7LDS2_MEDTR	30S ribosomal protein S20	567	4.91941	2.95554	3.72244	3.14678	14.7442
TraesCS3D01G268700	tr|G7LDS2|G7LDS2_MEDTR	30S ribosomal protein S20	567	6.03195	7.78216	7.62202	7.44164	28.8778
TraesCS5B01G048700	sp|Q0ALJ5|RS21_MARMM	30S ribosomal protein S21	815	0.773959	0.952853	1.84022	0.902298	4.46933
TraesCS4B01G034300	sp|Q0ALJ5|RS21_MARMM	30S ribosomal protein S21	315	5.00816	4.85927	2.92111	6.61144	19.4
TraesCS4D01G032800	sp|Q0ALJ5|RS21_MARMM	30S ribosomal protein S21	637	4.17719	3.00181	2.94363	2.77253	12.8952
TraesCS6A01G173100	tr|M8AW48|M8AW48_AEGTA	30S ribosomal protein S21	429	2.24489	3.04652	3.12031	2.41672	10.8284
TraesCS4A01G278700	sp|Q0ALJ5|RS21_MARMM	30S ribosomal protein S21	318	5.14746	2.90977	3.37229	3.04233	14.4719
TraesCS7D01G310400	tr|M8AW48|M8AW48_AEGTA	30S ribosomal protein S21	486	4.20331	7.32761	4.0733	3.06352	18.6677
TraesCS7B01G214500	tr|W9SIU2|W9SIU2_9ROSA	30S ribosomal protein S21	486	5.22957	6.39706	4.16433	3.06973	18.8607
TraesCS6B01G200800	tr|M8AW48|M8AW48_AEGTA	30S ribosomal protein S21	429	2.59941	2.34608	4.16754	2.41672	11.5297
TraesCS6D01G162200	tr|M8AW48|M8AW48_AEGTA	30S ribosomal protein S21	429	4.31875	4.70305	4.47281	5.38851	18.8831
TraesCS4B01G033900	sp|Q0ALJ5|RS21_MARMM	30S ribosomal protein S21	613	4.36147	5.34546	4.5951	4.3364	18.6384
TraesCS5D01G054600	sp|Q0ALJ5|RS21_MARMM	30S ribosomal protein S21	324	6.10041	4.96828	5.77316	4.07422	20.9161
TraesCS5A01G044500	sp|Q0ALJ5|RS21_MARMM	30S ribosomal protein S21	636	8.4036	6.57903	5.95065	7.45887	28.3922
TraesCS7A01G405200	sp|Q1MJR4|RS211_RHIL3	30S ribosomal protein S21 1	832	0.998849	1.32317	1.53029	0.702732	4.55505
TraesCS3D01G369700	sp|Q3BWX7|RS3_XANC5	30S ribosomal protein S3	426	12.2609	12.1022	9.57178	12.5295	46.4644
TraesCS2A01G172000	sp|C5A280|RS3_THEGJ	30S ribosomal protein S3	693	38.0052	41.2001	37.7827	38.6581	155.646
TraesCS2B01G198400	sp|C5A280|RS3_THEGJ	30S ribosomal protein S3	693	49.2779	50.1378	44.6575	44.4729	188.546
TraesCS2D01G179300	sp|C5A280|RS3_THEGJ	30S ribosomal protein S3	693	44.1376	53.1848	47.2065	46.9518	191.481
TraesCS7B01G198400	sp|Q46GA1|RS3_METBF	30S ribosomal protein S3	684	171.852	194.365	186.853	181.403	734.474
TraesCS7D01G291300	sp|Q46GA1|RS3_METBF	30S ribosomal protein S3	684	187.958	192.717	205.194	191.423	777.292
TraesCS3A01G107800	sp|Q46GA1|RS3_METBF	30S ribosomal protein S3	684	301.569	309.82	320.629	288.479	1220.5
TraesCS7D01G327700	tr|A0A0K9P6K0|A0A0K9P6K0_ZOSMR	30S ribosomal protein S31	381	2.3318	1.96856	2.17471	1.56629	8.04136
TraesCS7B01G231800	tr|A0A0K9P6K0|A0A0K9P6K0_ZOSMR	30S ribosomal protein S31	381	5.47805	3.28744	5.12753	1.93804	15.8311
TraesCS7A01G351100	tr|A0A0K9P6K0|A0A0K9P6K0_ZOSMR	30S ribosomal protein S31	381	10.926	9.60169	6.31836	7.60196	34.448
TraesCS5D01G323200	tr|B6UIF3|B6UIF3_MAIZE	30S ribosomal protein S31	598	9.60028	11.1926	9.77193	11.4657	42.0305
TraesCS5A01G316900	tr|B6UIF3|B6UIF3_MAIZE	30S ribosomal protein S31	596	9.00818	11.4509	10.2132	9.22851	39.9007
TraesCS5B01G317500	tr|B6UIF3|B6UIF3_MAIZE	30S ribosomal protein S31	246	9.32313	10.6637	12.0357	9.66651	41.689
TraesCS1B01G074300	sp|Q1RI92|RS4_RICBR	30S ribosomal protein S4	713	81.5809	85.7057	74.7406	77.6289	319.656
TraesCS1A01G056900	sp|Q1RI92|RS4_RICBR	30S ribosomal protein S4	333	121.043	127.323	110.687	118.799	477.852
TraesCS2B01G183500	sp|Q8TVC0|RS4_METKA	30S ribosomal protein S4	588	83.7722	108.573	119.378	101.174	412.898
TraesCS2D01G164100	sp|Q8TVC0|RS4_METKA	30S ribosomal protein S4	588	95.1365	105.683	129.829	98.7703	429.419
TraesCS1D01G057600	sp|Q1RI92|RS4_RICBR	30S ribosomal protein S4	252	186.085	174.109	157.497	180.22	697.912
TraesCS5D01G121600	sp|A3DMQ4|RS4_STAMF	30S ribosomal protein S4	588	183.922	189.144	207.006	187.729	767.801
TraesCS5A01G104000	sp|A3DMQ4|RS4_STAMF	30S ribosomal protein S4	588	208.008	226.745	218.943	207.274	860.97
TraesCS5B01G112200	sp|A3DMQ4|RS4_STAMF	30S ribosomal protein S4	588	214.465	244.71	242.47	222.23	923.875
TraesCS1A01G319500	tr|M1VB17|M1VB17_GONPE	30S ribosomal protein S4, chloroplastic	309	14.6587	18.4982	16.5647	15.0595	64.7811
TraesCS3A01G398700	sp|A1S235|RS5_SHEAM	30S ribosomal protein S5	408	1.04418	0.483593	0.662891	0.369361	2.56002
TraesCS4A01G167000	tr|B6TT32|B6TT32_MAIZE	30S ribosomal protein S5	994	1.37949	1.49574	1.39919	1.64339	5.91781
TraesCS4B01G164800	tr|B6TT32|B6TT32_MAIZE	30S ribosomal protein S5	991	2.20845	3.02765	2.57872	2.48169	10.2965
TraesCS4D01G151500	tr|B6TT32|B6TT32_MAIZE	30S ribosomal protein S5	1073	3.07986	3.03905	3.44589	2.47174	12.0365
TraesCS7D01G509300	tr|R7WF06|R7WF06_AEGTA	30S ribosomal protein S5	1569	5.34677	5.29658	5.01328	5.44564	21.1023
TraesCS7A01G519600	tr|R7WF06|R7WF06_AEGTA	30S ribosomal protein S5	1572	6.54324	7.47406	6.15618	5.88201	26.0555
TraesCS7B01G435700	tr|R7WF06|R7WF06_AEGTA	30S ribosomal protein S5	1991	8.69417	6.93501	8.05975	7.39759	31.0865
TraesCS3D01G338200	tr|A0A0K9P4J4|A0A0K9P4J4_ZOSMR	30S ribosomal protein S5	837	38.8373	38.8962	41.12	35.86	154.714
TraesCS3A01G366100	tr|A0A0K9P4J4|A0A0K9P4J4_ZOSMR	30S ribosomal protein S5	837	54.1189	56.2014	52.652	48.7474	211.72
TraesCS3B01G376600	tr|A0A0K9P4J4|A0A0K9P4J4_ZOSMR	30S ribosomal protein S5	837	55.2444	57.6019	57.5942	49.7411	220.182
TraesCS5B01G468500	tr|A0A0K9P4J4|A0A0K9P4J4_ZOSMR	30S ribosomal protein S5	825	70.7076	75.0327	79.6349	63.9227	289.298
TraesCS5D01G470000	tr|A0A0K9P4J4|A0A0K9P4J4_ZOSMR	30S ribosomal protein S5	840	93.1082	93.3307	94.5288	89.637	370.605
TraesCS5A01G458900	tr|A0A0K9P4J4|A0A0K9P4J4_ZOSMR	30S ribosomal protein S5	828	102.341	100.387	105.795	101.582	410.105
TraesCS5A01G086300	tr|M7ZQU3|M7ZQU3_TRIUA	30S ribosomal protein S6	912	0.725533	0.822394	0.511875	0.641089	2.70089
TraesCS7B01G347300	sp|B2T3N3|RS6_PARPJ	30S ribosomal protein S6	525	1.75779	1.1312	1.38776	0.717615	4.99437
TraesCS5D01G099800	tr|R7WE51|R7WE51_AEGTA	30S ribosomal protein S6	921	1.92859	1.10035	1.6858	0.641384	5.35613
TraesCS5B01G531900	tr|A0A087SH59|A0A087SH59_AUXPR	30S ribosomal protein S6	630	3.72239	3.16836	3.56451	2.81293	13.2682
TraesCS7D01G481000	sp|A6W0Y9|RS6_MARMS	30S ribosomal protein S6	1321	4.25328	4.08609	4.08367	2.61227	15.0353
TraesCS4A01G342800	tr|A0A087SH59|A0A087SH59_AUXPR	30S ribosomal protein S6	624	4.69549	2.54362	5.85611	2.48256	15.5778
TraesCS7A01G493500	sp|A6W0Y9|RS6_MARMS	30S ribosomal protein S6	453	8.32782	8.65101	8.25081	6.55337	31.783
TraesCS3D01G153600	sp|A5FYN8|RS6_ACICJ	30S ribosomal protein S6	444	8.80406	9.37404	8.59217	11.458	38.2283
TraesCS3A01G144800	sp|A5FYN8|RS6_ACICJ	30S ribosomal protein S6	459	9.91347	10.575	12.1957	9.35678	42.041
TraesCS3B01G171600	sp|A5FYN8|RS6_ACICJ	30S ribosomal protein S6	447	8.25706	8.85119	12.2223	11.3811	40.7117
TraesCS4A01G100200	sp|Q9CLN8|RS6_PASMU	30S ribosomal protein S6	528	27.765	33.6915	36.3456	30.03	127.832
TraesCS1B01G479600	sp|Q6YQW0|RS7_ONYPE	30S ribosomal protein S7	627	43.9038	43.7176	49.3916	51.1632	188.176
TraesCS3B01G100800	sp|Q9YAU8|RS7_AERPE	30S ribosomal protein S7	603	192.017	190.256	202.71	196.405	781.387
TraesCS3A01G085600	sp|Q9YAU8|RS7_AERPE	30S ribosomal protein S7	603	210.996	231.765	238.528	208.57	889.858
TraesCS3D01G085600	sp|Q9YAU8|RS7_AERPE	30S ribosomal protein S7	603	226.276	233.823	249.299	219.63	929.029
TraesCS7B01G377800	tr|B9RKC4|B9RKC4_RICCO	30S ribosomal protein S8, putative	784	2.47265	2.12055	2.136	1.68373	8.41294
TraesCS3D01G167500	tr|B9RKC4|B9RKC4_RICCO	30S ribosomal protein S8, putative	785	6.19316	4.89215	6.3816	9.02618	26.4931
TraesCS3A01G160300	tr|B9RKC4|B9RKC4_RICCO	30S ribosomal protein S8, putative	795	8.29568	9.58014	8.44242	9.18559	35.5038
TraesCS3B01G190900	tr|B9RKC4|B9RKC4_RICCO	30S ribosomal protein S8, putative	789	9.26206	7.2494	8.88769	4.84733	30.2465
TraesCS7D01G463200	tr|B9RKC4|B9RKC4_RICCO	30S ribosomal protein S8, putative	390	20.3477	13.6825	17.4795	14.7601	66.2698
TraesCS1D01G285300	tr|B9SR47|B9SR47_RICCO	30S ribosomal protein S8, putative	393	106.534	125.641	126.187	108	466.362
TraesCS3B01G388800	tr|B9SR47|B9SR47_RICCO	30S ribosomal protein S8, putative	700	115.54	128.616	127.232	113.368	484.756
TraesCS1A01G286300	tr|B9SR47|B9SR47_RICCO	30S ribosomal protein S8, putative	393	111.437	119.403	133.29	120.079	484.208
TraesCS1B01G295700	tr|B9SR47|B9SR47_RICCO	30S ribosomal protein S8, putative	393	125.324	129.554	139.624	120.093	514.595
TraesCS3A01G355900	tr|B9SR47|B9SR47_RICCO	30S ribosomal protein S8, putative	393	225.788	249.082	233.352	225.701	933.924
TraesCS3D01G349900	tr|B9SR47|B9SR47_RICCO	30S ribosomal protein S8, putative	393	227.343	254.377	250.734	219.911	952.365
TraesCS5B01G409400	tr|B6SZ34|B6SZ34_MAIZE	30S ribosomal protein S9	681	0.852261	1.03689	0.793993	0.21242	2.89557
TraesCS5A01G404500	tr|B6SZ34|B6SZ34_MAIZE	30S ribosomal protein S9	678	0.67306	1.59127	0.887529	0.64899	3.80085
TraesCS5D01G414600	tr|B6SZ34|B6SZ34_MAIZE	30S ribosomal protein S9	678	1.71769	1.51648	2.73971	0.85344	6.82732
TraesCS2A01G131800	tr|M7YIU5|M7YIU5_TRIUA	30S ribosomal protein S9	1341	12.2094	11.5304	11.082	10.3832	45.2049
TraesCS2D01G133900	tr|M7YIU5|M7YIU5_TRIUA	30S ribosomal protein S9	1329	11.5882	11.2608	11.1059	9.09821	43.0531
TraesCS2B01G154400	tr|M7YIU5|M7YIU5_TRIUA	30S ribosomal protein S9	1335	13.3382	11.6385	12.898	9.63305	47.5078
TraesCS5B01G141700	tr|A0A0K9PK03|A0A0K9PK03_ZOSMR	30S ribosomal protein S9	850	20.141	22.7974	22.9153	23.8201	89.6738
TraesCS5D01G149100	tr|A0A0K9PK03|A0A0K9PK03_ZOSMR	30S ribosomal protein S9	808	33.7394	39.9875	38.5854	36.7516	149.064
TraesCS4D01G122900	tr|A0A0K9PK03|A0A0K9PK03_ZOSMR	30S ribosomal protein S9	821	34.2	33.3592	40.1297	36.5407	144.23
TraesCS4B01G129600	tr|A0A0K9PK03|A0A0K9PK03_ZOSMR	30S ribosomal protein S9	925	45.1597	42.7919	49.7219	44.4645	182.138
TraesCS5A01G142900	tr|A0A0K9PK03|A0A0K9PK03_ZOSMR	30S ribosomal protein S9	450	60.3304	64.1236	61.1612	57.2363	242.851
TraesCS4A01G190500	tr|A0A0K9PK03|A0A0K9PK03_ZOSMR	30S ribosomal protein S9	769	57.8705	65.7847	65.9871	61.6328	251.275
TraesCS4B01G129400	tr|A0A0K9PK03|A0A0K9PK03_ZOSMR	30S ribosomal protein S9	647	63.0933	64.6447	75.1657	63.6539	266.558
TraesCS4A01G190200	tr|A0A0K9PK03|A0A0K9PK03_ZOSMR	30S ribosomal protein S9	627	69.5751	75.1117	78.5789	72.6448	295.911
TraesCS4D01G123000	tr|A0A0K9PK03|A0A0K9PK03_ZOSMR	30S ribosomal protein S9	645	96.1708	102.431	107.562	93.995	400.158
TraesCS5D01G287100	tr|N1R0Q9|N1R0Q9_AEGTA	31 kDa ribonucleoprotein, chloroplastic	885	0.432392	0.354373	0.275946	0.170282	1.23299
TraesCS5B01G279500	tr|N1R0Q9|N1R0Q9_AEGTA	31 kDa ribonucleoprotein, chloroplastic	923	0.392481	0.144969	0.448861	0.319997	1.30631
TraesCS4A01G190900	sp|A7GI10|HSLO_CLOBL	33 kDa chaperonin	1050	0.234158	0.747488	0.332308	1.06492	2.37887
TraesCS3B01G549500	sp|Q3YWM3|HSLO_SHISS	33 kDa chaperonin	960	2.40732	3.47235	2.00765	3.7736	11.6609
TraesCS2B01G273800	tr|A0A072UUX2|A0A072UUX2_MEDTR	3'-5' exonuclease domain protein	2920	3.46749	2.8049	2.6018	2.2769	11.1511
TraesCS2D01G229500	tr|A0A072UUX2|A0A072UUX2_MEDTR	3'-5' exonuclease domain protein	2920	2.78199	2.87323	3.30348	3.99748	12.9562
TraesCS2A01G223500	tr|A0A072UUX2|A0A072UUX2_MEDTR	3'-5' exonuclease domain protein	2920	4.29118	3.89729	4.26105	3.34208	15.7916
TraesCS1D01G138000	tr|B9I623|B9I623_POPTR	3'-5' exonuclease domain-containing family protein	2733	3.39636	2.59986	2.60398	2.68629	11.2865
TraesCS4A01G032200	tr|B9I623|B9I623_POPTR	3'-5' exonuclease domain-containing family protein	1986	3.608	2.93892	3.18829	4.13229	13.8675
TraesCS4D01G272400	tr|B9I623|B9I623_POPTR	3'-5' exonuclease domain-containing family protein	2483	4.04994	3.45792	3.53004	3.6948	14.7327
TraesCS1B01G155600	tr|B9I623|B9I623_POPTR	3'-5' exonuclease domain-containing family protein	2736	4.88618	5.18583	4.48188	4.87877	19.4327
TraesCS4B01G273400	tr|B9I623|B9I623_POPTR	3'-5' exonuclease domain-containing family protein	2375	5.62563	5.86562	4.90626	6.06196	22.4595
TraesCS1A01G137000	tr|B9I623|B9I623_POPTR	3'-5' exonuclease domain-containing family protein	2733	6.36233	5.935	5.97695	6.19859	24.4729
TraesCS6B01G344200	tr|A0A061G214|A0A061G214_THECC	3'-5' exonuclease domain-containing protein	1425	4.84087	3.96567	3.85263	4.04385	16.703
TraesCS6D01G293500	tr|A0A061G214|A0A061G214_THECC	3'-5' exonuclease domain-containing protein	1511	4.63184	3.64863	4.69009	4.49584	17.4664
TraesCS6A01G314200	tr|A0A061G214|A0A061G214_THECC	3'-5' exonuclease domain-containing protein	1476	8.5362	6.69441	7.67218	6.21558	29.1184
TraesCS5A01G357700	sp|O13973|MRP10_SCHPO	37S ribosomal protein mrp10, mitochondrial	600	13.0131	17.5699	16.8103	24.0406	71.4338
TraesCS6A01G228000	tr|A0A1J3GSK1|A0A1J3GSK1_NOCCA	39S ribosomal protein L41, mitochondrial	282	27.4839	28.0987	24.1055	33.3235	113.012
TraesCS7B01G015600	sp|Q3Z247|AROD_SHISS	3-dehydroquinate dehydratase	636	4.61694	3.9558	4.58092	3.01859	16.1722
TraesCS7D01G348400	sp|C1CQY0|AROB_STRZT	3-dehydroquinate synthase	696	0.840771	2.43917	0.864576	0.753486	4.89801
TraesCS4D01G286000	tr|B4FYZ3|B4FYZ3_MAIZE	3-dehydroquinate synthase	1212	1.21271	1.10721	0.906611	1.45718	4.68372
TraesCS5D01G479700	sp|A6UCL4|AROB_SINMW	3-dehydroquinate synthase	372	2.14647	1.22543	1.25417	2.36567	6.99174
TraesCS4A01G016900	tr|B4FYZ3|B4FYZ3_MAIZE	3-dehydroquinate synthase	1212	1.33213	1.96875	1.43558	1.47213	6.2086
TraesCS4B01G287200	tr|B4FYZ3|B4FYZ3_MAIZE	3-dehydroquinate synthase	1212	2.11224	2.73195	3.38961	1.70586	9.93965
TraesCS5A01G330700	tr|B6SJH0|B6SJH0_MAIZE	3-dehydroquinate synthase	1568	21.9054	24.9429	23.6355	26.1791	96.6629
TraesCS5B01G331100	tr|B6SJH0|B6SJH0_MAIZE	3-dehydroquinate synthase	1536	29.4104	35.7116	30.7952	28.2097	124.127
TraesCS3D01G363100	tr|M8BIJ3|M8BIJ3_AEGTA	3-deoxy-D-manno-octulosonic-acid transferase	1384	1.32624	1.2894	1.24451	1.05831	4.91845
TraesCS3A01G370200	tr|M8BIJ3|M8BIJ3_AEGTA	3-deoxy-D-manno-octulosonic-acid transferase	2004	1.36213	2.04858	2.04106	1.07381	6.52559
TraesCS3B01G402100	tr|M8BIJ3|M8BIJ3_AEGTA	3-deoxy-D-manno-octulosonic-acid transferase	1384	2.54863	1.75603	2.47017	1.91413	8.68896
TraesCS1D01G401900	tr|A0A072VK14|A0A072VK14_MEDTR	3-deoxy-manno-octulosonate cytidylyltransferase	1280	3.9069	3.25327	2.61266	2.76425	12.5371
TraesCS1A01G394500	tr|A0A072VK14|A0A072VK14_MEDTR	3-deoxy-manno-octulosonate cytidylyltransferase	882	4.2136	4.58367	3.84106	3.90906	16.5474
TraesCS1B01G422200	tr|A0A072VK14|A0A072VK14_MEDTR	3-deoxy-manno-octulosonate cytidylyltransferase	1261	4.50848	3.60469	4.23987	6.30969	18.6627
TraesCS1B01G162700	sp|B5EMX4|KDSB_ACIF5	3-deoxy-manno-octulosonate cytidylyltransferase	1107	25.6116	26.2597	24.1881	20.4545	96.5138
TraesCS2D01G399300	tr|A0A0A0LBC8|A0A0A0LBC8_CUCSA	3-hexulose-6-phosphate isomerase	606	0.660942	0.7891	0.561229	0.248678	2.25995
TraesCS6B01G306000	tr|A0A1D6HI36|A0A1D6HI36_MAIZE	3-hydroxy-3-methylglutaryl coenzyme A reductase	1928	0.139272	0.0546115	0.0406972	0.0750301	0.309611
TraesCS6A01G277800	tr|A0A1D6HI36|A0A1D6HI36_MAIZE	3-hydroxy-3-methylglutaryl coenzyme A reductase	1904	0.153081	0.251152	0.137416	0.386225	0.927875
TraesCS6D01G258300	tr|A0A1D6HI36|A0A1D6HI36_MAIZE	3-hydroxy-3-methylglutaryl coenzyme A reductase	1923	0.593017	0.366103	0.176971	0.310325	1.44642
TraesCS5A01G404900	tr|A0A0D2NGM4|A0A0D2NGM4_GOSRA	3-hydroxy-3-methylglutaryl coenzyme A reductase	468	6.60545	6.40046	3.28893	6.7747	23.0695
TraesCS7D01G247800	tr|A0A1D6BW08|A0A1D6BW08_WHEAT	3-hydroxy-3-methylglutaryl coenzyme A reductase	1674	4.87527	4.0969	5.09231	3.91763	17.9821
TraesCS7A01G248800	tr|A0A1D6BW08|A0A1D6BW08_WHEAT	3-hydroxy-3-methylglutaryl coenzyme A reductase	1674	8.7717	6.95555	6.55937	6.3643	28.6509
TraesCS7B01G142500	tr|A0A1D6BW08|A0A1D6BW08_WHEAT	3-hydroxy-3-methylglutaryl coenzyme A reductase	1674	11.4028	8.70763	7.62744	7.82443	35.5623
TraesCS5A01G269300	tr|I1IRB9|I1IRB9_BRADI	3-hydroxy-3-methylglutaryl coenzyme A reductase	1674	10.5179	9.69718	10.1257	11.4882	41.829
TraesCS5D01G277500	tr|I1IRB9|I1IRB9_BRADI	3-hydroxy-3-methylglutaryl coenzyme A reductase	1692	14.2206	11.718	13.5613	14.2035	53.7033
TraesCS6D01G157100	sp|A4TQL9|LSRF_YERPP	3-hydroxy-5-phosphonooxypentane-2,4-dione thiolase	333	4.99012	12.1975	8.83836	9.12307	35.1491
TraesCS2A01G383100	tr|A0A1E5V3F0|A0A1E5V3F0_9POAL	3-hydroxyacyl-[acyl-carrier-protein] dehydratase FabZ	651	6.32837	7.9923	7.60884	5.68514	27.6146
TraesCS2D01G379400	tr|A0A1E5V3F0|A0A1E5V3F0_9POAL	3-hydroxyacyl-[acyl-carrier-protein] dehydratase FabZ	654	7.90415	8.73961	8.04721	5.54385	30.2348
TraesCS2B01G400300	tr|A0A1E5V3F0|A0A1E5V3F0_9POAL	3-hydroxyacyl-[acyl-carrier-protein] dehydratase FabZ	657	14.9978	13.1874	16.2602	11.0417	55.4871
TraesCS6A01G087700	sp|Q0BTL1|FABZ_GRABC	3-hydroxyacyl-[acyl-carrier-protein] dehydratase FabZ	480	229.646	265.706	240.846	288.959	1025.16
TraesCS4B01G270800	tr|A0A1D1Z530|A0A1D1Z530_9ARAE	3-hydroxybenzoate 6-hydroxylase	1430	0.946871	1.0279	1.16468	1.28773	4.42718
TraesCS4A01G034500	tr|A0A1D1Z530|A0A1D1Z530_9ARAE	3-hydroxybenzoate 6-hydroxylase	1203	1.71214	2.88405	1.60924	2.93114	9.13658
TraesCS7D01G139500	tr|W9QGC3|W9QGC3_9ROSA	3-hydroxybenzoate 6-hydroxylase 1	1260	0.566172	0.682664	0.529627	0.299006	2.07747
TraesCS4A01G037000	tr|M8BX60|M8BX60_AEGTA	3-hydroxybenzoate 6-hydroxylase 1	1233	0.871585	0.926741	0.905221	1.14886	3.8524
TraesCS4D01G269900	tr|N1QZ40|N1QZ40_AEGTA	3-hydroxybenzoate 6-hydroxylase 1	1482	1.25533	1.66605	0.96486	0.345711	4.23195
TraesCS7B01G040000	tr|W9QGC3|W9QGC3_9ROSA	3-hydroxybenzoate 6-hydroxylase 1	837	0.546365	0.566282	0.974115	0.61212	2.69888
TraesCS4A01G034700	tr|N1QZ40|N1QZ40_AEGTA	3-hydroxybenzoate 6-hydroxylase 1	465	2.1698	2.23515	1.172	3.01384	8.59079
TraesCS4B01G270200	tr|M7ZZH8|M7ZZH8_TRIUA	3-hydroxybenzoate 6-hydroxylase 1	1263	3.79713	3.43582	2.80367	2.28127	12.3179
TraesCS2D01G299500	tr|W9QGC3|W9QGC3_9ROSA	3-hydroxybenzoate 6-hydroxylase 1	1311	8.58427	10.6345	8.00306	8.22084	35.4427
TraesCS4D01G269500	tr|M7ZZH8|M7ZZH8_TRIUA	3-hydroxybenzoate 6-hydroxylase 1	1251	19.8489	20.2443	21.8239	20.4536	82.3707
TraesCS2A01G300800	tr|W9QGC3|W9QGC3_9ROSA	3-hydroxybenzoate 6-hydroxylase 1	1359	26.3584	29.2361	23.7173	23.8403	103.152
TraesCS7A01G462900	tr|A0A1D6BRP7|A0A1D6BRP7_WHEAT	3-hydroxyisobutyrate dehydrogenase	1087	5.21346	4.56529	3.80808	4.74672	18.3336
TraesCS7B01G363700	tr|A0A1D6C8P8|A0A1D6C8P8_WHEAT	3-hydroxyisobutyrate dehydrogenase	1105	5.78993	6.7919	6.93281	7.8687	27.3833
TraesCS3D01G210300	tr|B9S5X5|B9S5X5_RICCO	3-hydroxyisobutyrate dehydrogenase, putative	1029	3.17247	2.67513	2.14423	2.6624	10.6542
TraesCS3B01G237200	tr|B9S5X5|B9S5X5_RICCO	3-hydroxyisobutyrate dehydrogenase, putative	1014	2.55273	1.37356	2.159	2.02704	8.11234
TraesCS3A01G205100	tr|B9S5X5|B9S5X5_RICCO	3-hydroxyisobutyrate dehydrogenase, putative	849	5.39639	5.58809	4.72052	4.28832	19.9933
TraesCS6B01G176600	tr|B9SF02|B9SF02_RICCO	3-hydroxyisobutyrate dehydrogenase, putative	1428	23.0305	27.7981	30.2397	31.9704	113.039
TraesCS6A01G148400	tr|B9SF02|B9SF02_RICCO	3-hydroxyisobutyrate dehydrogenase, putative	876	23.7481	27.2969	31.5339	33.2241	115.803
TraesCS6D01G137700	tr|B9SF02|B9SF02_RICCO	3-hydroxyisobutyrate dehydrogenase, putative	1164	42.7345	45.2038	50.5852	50.0833	188.607
TraesCS1A01G210300	tr|A0A0K9Q5H5|A0A0K9Q5H5_ZOSMR	3-hydroxyisobutyryl-CoA hydrolase-like protein	1758	4.47119	4.65075	3.85712	4.60818	17.5872
TraesCS1D01G213600	tr|A0A0K9Q5H5|A0A0K9Q5H5_ZOSMR	3-hydroxyisobutyryl-CoA hydrolase-like protein	1227	4.63993	5.29055	6.20868	4.56866	20.7078
TraesCS1B01G224200	tr|A0A0K9Q5H5|A0A0K9Q5H5_ZOSMR	3-hydroxyisobutyryl-CoA hydrolase-like protein	1595	9.11313	6.9651	6.98802	7.14625	30.2125
TraesCS7B01G257500	tr|G7L900|G7L900_MEDTR	3-hydroxyisobutyryl-CoA hydrolase-like protein	1316	16.1877	16.2873	15.4279	16.5441	64.4469
TraesCS7A01G370500	tr|G7L900|G7L900_MEDTR	3-hydroxyisobutyryl-CoA hydrolase-like protein	1415	17.347	17.9745	18.9473	17.7061	71.975
TraesCS7D01G352500	tr|G7L900|G7L900_MEDTR	3-hydroxyisobutyryl-CoA hydrolase-like protein	1298	21.4719	19.8998	19.9251	20.6698	81.9666
TraesCS3B01G325800	tr|A0A072V5U1|A0A072V5U1_MEDTR	3-hydroxyisobutyryl-CoA hydrolase-like protein	1158	23.868	25.2463	27.0427	28.2438	104.401
TraesCS3D01G290900	tr|A0A072V5U1|A0A072V5U1_MEDTR	3-hydroxyisobutyryl-CoA hydrolase-like protein	1075	30.1766	32.1792	37.5983	35.2662	135.22
TraesCS3A01G291100	tr|A0A072V5U1|A0A072V5U1_MEDTR	3-hydroxyisobutyryl-CoA hydrolase-like protein	1158	46.6615	45.9107	50.9597	50.197	193.729
TraesCS7A01G132800	sp|A4G4F5|LEUC_HERAR	3-isopropylmalate dehydratase large subunit	1313	0.196963	0.14706	0.0730333	0.114775	0.531831
TraesCS2B01G181900	tr|A0A1E5VDU7|A0A1E5VDU7_9POAL	3-isopropylmalate dehydratase large subunit	1506	1.19488	1.18105	1.2247	1.2828	4.88343
TraesCS1A01G116900	sp|B5ENJ1|LEUC_ACIF5	3-isopropylmalate dehydratase large subunit	853	4.71421	2.61235	1.77953	9.22519	18.3313
TraesCS6D01G074300	tr|A0A1E5VDU7|A0A1E5VDU7_9POAL	3-isopropylmalate dehydratase large subunit	1533	14.6631	13.6198	15.1757	15.435	58.8936
TraesCS6A01G080600	tr|A0A1E5VDU7|A0A1E5VDU7_9POAL	3-isopropylmalate dehydratase large subunit	1533	18.7792	20.253	17.8149	17.6505	74.4977
TraesCSU01G265600	sp|Q9WYC7|LEUC1_THEMA	3-isopropylmalate dehydratase large subunit 1	642	0.207145	0.140042	0.20377	0.342691	0.893647
TraesCS2A01G306900	sp|A9HS54|LEUD_GLUDA	3-isopropylmalate dehydratase small subunit	1518	0.37057	0.315016	0.120669	0.0952952	0.901551
TraesCS4D01G196200	sp|A9HS54|LEUD_GLUDA	3-isopropylmalate dehydratase small subunit	615	1.35129	1.3839	0.879146	1.69563	5.30996
TraesCS6B01G401800	sp|B1MDQ0|LEUD_MYCA9	3-isopropylmalate dehydratase small subunit	456	2.87844	4.6022	1.3583	3.21869	12.0576
TraesCS6D01G225800	tr|Q6URQ0|Q6URQ0_ORYSJ	3-isopropylmalate dehydratase small subunit	1158	5.40989	8.28915	7.71916	5.66852	27.0867
TraesCS6A01G243600	tr|Q6URQ0|Q6URQ0_ORYSJ	3-isopropylmalate dehydratase small subunit	747	12.4404	19.8561	15.2532	16.901	64.4506
TraesCS6B01G280700	tr|Q6URQ0|Q6URQ0_ORYSJ	3-isopropylmalate dehydratase small subunit	744	22.1674	23.2464	23.6554	29.9036	98.9728
TraesCS2B01G609800	tr|A0A1D5TV70|A0A1D5TV70_WHEAT	3-isopropylmalate dehydrogenase	1203	3.26715	2.89913	3.65366	5.14582	14.9658
TraesCS2D01G589000	tr|A0A1D5UHC9|A0A1D5UHC9_WHEAT	3-isopropylmalate dehydrogenase	1197	4.01164	5.22246	6.40391	4.91225	20.5503
TraesCS2D01G337100	sp|O29627|LEU3_ARCFU	3-isopropylmalate dehydrogenase	1564	12.6242	13.9123	12.6445	12.1535	51.3345
TraesCS2B01G356300	sp|O29627|LEU3_ARCFU	3-isopropylmalate dehydrogenase	1279	14.756	15.9764	15.9126	15.4015	62.0464
TraesCS2A01G325600	sp|O29627|LEU3_ARCFU	3-isopropylmalate dehydrogenase	1267	14.7242	17.556	19.7556	19.0201	71.056
TraesCS2A01G577600	tr|A0A1D6D6S0|A0A1D6D6S0_WHEAT	3-isopropylmalate dehydrogenase	1200	24.4812	27.4096	26.3086	26.8332	105.033
TraesCS4D01G277300	tr|F2D1P2|F2D1P2_HORVV	3-ketoacyl-CoA synthase	1530	0.173839	0.117525	0.0883168	0.0984962	0.478177
TraesCS6B01G422900	tr|A0A1D6AKM7|A0A1D6AKM7_WHEAT	3-ketoacyl-CoA synthase	1380	0.19642	0.413195	0.246453	0.218405	1.07447
TraesCS1D01G042100	tr|A0A1D5T3Y9|A0A1D5T3Y9_WHEAT	3-ketoacyl-CoA synthase	1392	0.129209	0.157684	0.250664	0.420024	0.957581
TraesCS4D01G296400	tr|W5EIQ2|W5EIQ2_WHEAT	3-ketoacyl-CoA synthase	1623	0.876483	0.283858	0.491883	0.367687	2.01991
TraesCS4B01G274700	tr|N1QVE6|N1QVE6_AEGTA	3-ketoacyl-CoA synthase	1440	0.709308	0.499917	0.617655	0.619523	2.4464
TraesCS7A01G372300	tr|A0A1D6SEW1|A0A1D6SEW1_WHEAT	3-ketoacyl-CoA synthase	1680	1.68482	1.14743	1.3029	2.05945	6.1946
TraesCS7B01G254900	tr|A0A1D6SEW1|A0A1D6SEW1_WHEAT	3-ketoacyl-CoA synthase	1816	3.43372	2.59881	2.60755	3.03706	11.6771
TraesCS7B01G177000	tr|V7C0Z7|V7C0Z7_PHAVU	3-ketoacyl-CoA synthase	375	1.19646	2.23936	2.95368	1.39042	7.77993
TraesCS7D01G350500	tr|A0A1D6SEW1|A0A1D6SEW1_WHEAT	3-ketoacyl-CoA synthase	2394	4.66309	3.63199	2.98562	5.17287	16.4536
TraesCS6D01G071600	tr|M8AUA6|M8AUA6_AEGTA	3-ketoacyl-CoA synthase	1638	4.75806	3.46105	3.9643	3.43522	15.6186
TraesCS4D01G242200	tr|N1R0W7|N1R0W7_AEGTA	3-ketoacyl-CoA synthase	1491	6.55019	4.87625	5.13002	4.21252	20.769
TraesCS4A01G065300	tr|N1R0W7|N1R0W7_AEGTA	3-ketoacyl-CoA synthase	1491	8.89622	6.52091	5.66235	5.59118	26.6707
TraesCS1D01G420900	tr|A2Y7R6|A2Y7R6_ORYSI	3-ketoacyl-CoA synthase	1560	12.0594	9.85216	6.56887	8.34016	36.8206
TraesCS6A01G073300	tr|M8AUA6|M8AUA6_AEGTA	3-ketoacyl-CoA synthase	1527	9.99864	7.11966	7.09723	7.34019	31.5557
TraesCS4D01G226100	tr|M8CR85|M8CR85_AEGTA	3-ketoacyl-CoA synthase	1620	15.3607	11.4099	10.0105	11.2462	48.0273
TraesCS1D01G414600	tr|F2DT55|F2DT55_HORVV	3-ketoacyl-CoA synthase	1578	9.50158	8.62579	10.3964	9.61255	38.1363
TraesCS4A01G164400	tr|M8A678|M8A678_TRIUA	3-ketoacyl-CoA synthase	1539	14.3289	7.47083	10.4332	11.1173	43.3503
TraesCS6D01G166600	tr|M8BHK9|M8BHK9_AEGTA	3-ketoacyl-CoA synthase	1575	11.1316	11.1417	10.7755	11.6803	44.7291
TraesCS1A01G406200	tr|F2DT55|F2DT55_HORVV	3-ketoacyl-CoA synthase	1569	13.4528	10.9552	11.5904	11.5636	47.5621
TraesCS1B01G436300	tr|F2DT55|F2DT55_HORVV	3-ketoacyl-CoA synthase	1578	15.187	13.5374	12.2757	13.9176	54.9177
TraesCS6B01G098300	tr|M8AUA6|M8AUA6_AEGTA	3-ketoacyl-CoA synthase	1542	22.5452	10.5151	13.1845	15.8999	62.1447
TraesCS1A01G413400	tr|A2Y7R6|A2Y7R6_ORYSI	3-ketoacyl-CoA synthase	1563	20.1447	16.8871	13.2381	15.8213	66.0912
TraesCS4A01G068400	tr|M8CR85|M8CR85_AEGTA	3-ketoacyl-CoA synthase	1626	24.9164	18.3042	14.5199	17.8311	75.5716
TraesCS6B01G207000	tr|M8BHK9|M8BHK9_AEGTA	3-ketoacyl-CoA synthase	1575	22.2012	18.7356	17.357	19.1107	77.4046
TraesCS4D01G148300	tr|M8A678|M8A678_TRIUA	3-ketoacyl-CoA synthase	1539	24.4553	15.8227	18.3131	15.0986	73.6896
TraesCS1B01G048700	tr|M7ZCF0|M7ZCF0_TRIUA	3-ketoacyl-CoA synthase 5	513	0.395338	0.179367	0.815924	0.722625	2.11325
TraesCS2B01G049200	tr|A0A0R4UXQ1|A0A0R4UXQ1_ARAHY	3-ketoacyl-CoA thiolase	1565	3.6352	3.78023	3.69165	2.5343	13.6414
TraesCS3D01G005500	tr|A0A0U2QGB6|A0A0U2QGB6_9LILI	3-ketoacyl-CoA thiolase	1257	6.13198	5.8946	6.74681	6.54311	25.3165
TraesCS3B01G008700	tr|A0A0U2QGB6|A0A0U2QGB6_9LILI	3-ketoacyl-CoA thiolase	1257	10.612	8.3412	9.81026	10.4921	39.2555
TraesCS1D01G142700	tr|A0A0U2QGB6|A0A0U2QGB6_9LILI	3-ketoacyl-CoA thiolase	1386	11.3171	12.3146	12.1314	14.0059	49.769
TraesCS5A01G169400	tr|A0A0R4UXQ1|A0A0R4UXQ1_ARAHY	3-ketoacyl-CoA thiolase	1638	8.82263	10.8413	12.3181	10.795	42.777
TraesCS2D01G035400	tr|P93112|P93112_9ROSI	3-ketoacyl-CoA thiolase	1206	14.7081	15.3886	17.4871	14.252	61.8358
TraesCS3A01G003800	tr|A0A0U2QGB6|A0A0U2QGB6_9LILI	3-ketoacyl-CoA thiolase	1257	18.6277	14.8616	17.5254	17.5173	68.5319
TraesCS1A01G143900	tr|A0A0U2QGB6|A0A0U2QGB6_9LILI	3-ketoacyl-CoA thiolase	1386	17.5357	18.5852	19.0032	21.2057	76.3299
TraesCS2A01G036300	tr|A0A0R4UXQ1|A0A0R4UXQ1_ARAHY	3-ketoacyl-CoA thiolase	1206	19.3973	20.1219	21.2574	18.6704	79.4469
TraesCS1B01G161300	tr|A0A0U2QGB6|A0A0U2QGB6_9LILI	3-ketoacyl-CoA thiolase	1386	18.926	23.5647	23.3435	27.1072	92.9414
TraesCS5D01G173800	tr|P93112|P93112_9ROSI	3-ketoacyl-CoA thiolase	1197	19.7914	24.4176	26.0795	25.9513	96.2398
TraesCS5B01G166200	tr|A0A0R4UXQ1|A0A0R4UXQ1_ARAHY	3-ketoacyl-CoA thiolase	1197	30.138	32.9585	34.9971	26.6336	124.727
TraesCS6B01G432600	tr|D2KZ12|D2KZ12_WHEAT	3-ketoacyl-CoA thiolase-like protein	1383	76.8947	75.655	73.4663	86.8347	312.851
TraesCS6A01G392400	tr|D2KZ12|D2KZ12_WHEAT	3-ketoacyl-CoA thiolase-like protein	1398	69.0021	79.01	76.8782	80.3412	305.231
TraesCS6B01G297300	tr|A0A059Q1L7|A0A059Q1L7_9POAL	3-ketodihydrosphingosine reductase	1258	4.26399	3.9361	4.84207	2.80779	15.85
TraesCS6A01G270000	tr|A0A059Q1L7|A0A059Q1L7_9POAL	3-ketodihydrosphingosine reductase	987	3.7563	5.18966	5.60213	5.00168	19.5498
TraesCS6D01G245000	tr|A0A059Q1L7|A0A059Q1L7_9POAL	3-ketodihydrosphingosine reductase	975	6.58169	6.26218	6.22971	4.49146	23.565
TraesCS4A01G486400	tr|A0A1D1YWT3|A0A1D1YWT3_9ARAE	3-methyl-2-oxobutanoate hydroxymethyltransferase	2223	0.435512	0.296	0.27069	0.501638	1.50384
TraesCS7D01G008300	tr|A0A1D1YWT3|A0A1D1YWT3_9ARAE	3-methyl-2-oxobutanoate hydroxymethyltransferase	2375	0.564605	0.712899	0.352538	0.650987	2.28103
TraesCS2A01G058500	sp|B3E5K9|PANB_GEOLS	3-methyl-2-oxobutanoate hydroxymethyltransferase	495	0.773065	1.03217	0.546383	1.63782	3.98944
TraesCS1B01G252300	sp|A6LWN6|PANB_CLOB8	3-methyl-2-oxobutanoate hydroxymethyltransferase	1043	2.58443	2.0899	0.677299	0.699263	6.05089
TraesCS3B01G177600	tr|A0A1D5VHS1|A0A1D5VHS1_WHEAT	3-methyl-2-oxobutanoate hydroxymethyltransferase	1436	0.607142	0.751311	0.78359	1.22567	3.36771
TraesCS1A01G271800	sp|B0STK1|PANB_LEPBP	3-methyl-2-oxobutanoate hydroxymethyltransferase	324	4.45065	4.10127	2.43675	2.75343	13.7421
TraesCS3D01G158500	tr|A0A1D5VHS1|A0A1D5VHS1_WHEAT	3-methyl-2-oxobutanoate hydroxymethyltransferase	1246	2.65611	2.95782	2.58967	2.10431	10.3079
TraesCS2D01G004700	tr|M7YIS9|M7YIS9_TRIUA	3'-N-debenzoyl-2'-deoxytaxol N-benzoyltransferase	684	0.133334	0.153934	0.140194	0.431809	0.859272
TraesCS3A01G119800	tr|A0A1E5V1B3|A0A1E5V1B3_9POAL	3'-N-debenzoyl-2'-deoxytaxol N-benzoyltransferase	1314	0.840901	0.377235	0.225619	0.674332	2.11809
TraesCS7D01G137100	tr|M8CXE1|M8CXE1_AEGTA	3'-N-debenzoyl-2'-deoxytaxol N-benzoyltransferase	1197	0.299703	0.373789	0.23314	0.246748	1.15338
TraesCS2B01G016600	tr|A0A1E5VE12|A0A1E5VE12_9POAL	3'-N-debenzoyl-2'-deoxytaxol N-benzoyltransferase	1756	0.281478	0.24612	0.235933	0.0823793	0.84591
TraesCS7B01G038400	tr|M8CXE1|M8CXE1_AEGTA	3'-N-debenzoyl-2'-deoxytaxol N-benzoyltransferase	1446	0.403135	0.339883	0.247402	0.516912	1.50733
TraesCS3D01G434200	tr|M8CMC7|M8CMC7_AEGTA	3'-N-debenzoyl-2'-deoxytaxol N-benzoyltransferase	1412	0.0645898	0.127347	0.29034	0.414075	0.896351
TraesCS3D01G252200	tr|R7W8N5|R7W8N5_AEGTA	3'-N-debenzoyl-2'-deoxytaxol N-benzoyltransferase	1531	0.644028	0.742131	0.341927	0.188972	1.91706
TraesCS7D01G315000	tr|M8CMC7|M8CMC7_AEGTA	3'-N-debenzoyl-2'-deoxytaxol N-benzoyltransferase	1659	0.285635	0.0317333	0.420517	0.490502	1.22839
TraesCS7A01G318300	tr|M8CMC7|M8CMC7_AEGTA	3'-N-debenzoyl-2'-deoxytaxol N-benzoyltransferase	1287	0.224494	0.971194	0.596342	0.747025	2.53906
TraesCS3A01G441400	tr|M8CMC7|M8CMC7_AEGTA	3'-N-debenzoyl-2'-deoxytaxol N-benzoyltransferase	1305	0.308869	0.571019	0.778497	0.909939	2.56832
TraesCS7B01G400300	tr|M8CXE1|M8CXE1_AEGTA	3'-N-debenzoyl-2'-deoxytaxol N-benzoyltransferase	1641	1.68561	2.2268	1.31015	2.4427	7.66526
TraesCS3B01G139000	tr|A0A1E5V1B3|A0A1E5V1B3_9POAL	3'-N-debenzoyl-2'-deoxytaxol N-benzoyltransferase	1466	1.44088	2.24833	1.42152	3.01383	8.12456
TraesCS6D01G043800	tr|A0A1E5VE12|A0A1E5VE12_9POAL	3'-N-debenzoyl-2'-deoxytaxol N-benzoyltransferase	1356	1.42275	1.33907	1.50478	1.29798	5.56458
TraesCS2D01G005600	tr|A0A1E5VE12|A0A1E5VE12_9POAL	3'-N-debenzoyl-2'-deoxytaxol N-benzoyltransferase	933	2.15673	1.17074	1.79023	1.89293	7.01063
TraesCS3D01G121700	tr|A0A1E5V1B3|A0A1E5V1B3_9POAL	3'-N-debenzoyl-2'-deoxytaxol N-benzoyltransferase	1691	2.35009	2.49549	1.86167	3.09582	9.80308
TraesCS7B01G038600	tr|M8CXE1|M8CXE1_AEGTA	3'-N-debenzoyl-2'-deoxytaxol N-benzoyltransferase	1203	1.68113	2.97186	2.00832	1.2301	7.89141
TraesCS7A01G370600	tr|M7YVN1|M7YVN1_TRIUA	3'-N-debenzoyl-2'-deoxytaxol N-benzoyltransferase	1305	1.11478	2.59448	2.3393	2.16631	8.21487
TraesCS7B01G062900	tr|M8CXE1|M8CXE1_AEGTA	3'-N-debenzoyl-2'-deoxytaxol N-benzoyltransferase	1459	2.40033	2.10766	2.51058	1.52864	8.5472
TraesCS2D01G059900	tr|M8CXE1|M8CXE1_AEGTA	3'-N-debenzoyl-2'-deoxytaxol N-benzoyltransferase	1254	3.01044	1.87528	2.69471	2.5764	10.1568
TraesCS3B01G139100	tr|A0A1E5V1B3|A0A1E5V1B3_9POAL	3'-N-debenzoyl-2'-deoxytaxol N-benzoyltransferase	1314	3.49516	3.97854	3.42457	6.37627	17.2745
TraesCS7D01G480200	tr|M8CXE1|M8CXE1_AEGTA	3'-N-debenzoyl-2'-deoxytaxol N-benzoyltransferase	1284	3.39083	4.00527	4.00734	3.5631	14.9665
TraesCS3B01G138900	tr|A0A1E5V1B3|A0A1E5V1B3_9POAL	3'-N-debenzoyl-2'-deoxytaxol N-benzoyltransferase	1314	7.4224	5.9048	4.17819	6.22263	23.728
TraesCS3B01G281300	tr|R7W8N5|R7W8N5_AEGTA	3'-N-debenzoyl-2'-deoxytaxol N-benzoyltransferase	1507	2.24964	2.1909	4.25317	3.25778	11.9515
TraesCS3A01G238900	tr|A0A1E5W3Z3|A0A1E5W3Z3_9POAL	3'-N-debenzoyl-2'-deoxytaxol N-benzoyltransferase	1419	5.3156	6.38911	4.47764	6.22944	22.4118
TraesCS1A01G119100	tr|A0A1E5UPB1|A0A1E5UPB1_9POAL	3'-N-debenzoyl-2'-deoxytaxol N-benzoyltransferase	1302	6.6609	5.5228	4.59554	5.42813	22.2074
TraesCS3D01G121800	tr|A0A1E5V1B3|A0A1E5V1B3_9POAL	3'-N-debenzoyl-2'-deoxytaxol N-benzoyltransferase	1596	5.53542	5.90916	5.15527	6.7094	23.3093
TraesCS7B01G257300	tr|M7YVN1|M7YVN1_TRIUA	3'-N-debenzoyl-2'-deoxytaxol N-benzoyltransferase	1305	1.81389	3.7881	5.37077	3.85682	14.8296
TraesCS2A01G072600	tr|A0A1E5VE12|A0A1E5VE12_9POAL	3'-N-debenzoyl-2'-deoxytaxol N-benzoyltransferase	1320	4.25265	6.12219	5.65314	4.26966	20.2976
TraesCS7D01G352300	tr|M8BR84|M8BR84_AEGTA	3'-N-debenzoyl-2'-deoxytaxol N-benzoyltransferase	1426	2.52523	3.97719	5.67363	4.38771	16.5638
TraesCS3A01G251800	tr|M8A2Z8|M8A2Z8_TRIUA	3'-N-debenzoyl-2'-deoxytaxol N-benzoyltransferase	1506	6.17421	6.15901	6.36371	6.81608	25.513
TraesCS3A01G119700	tr|A0A1E5V1B3|A0A1E5V1B3_9POAL	3'-N-debenzoyl-2'-deoxytaxol N-benzoyltransferase	1317	5.78195	7.10723	7.21945	10.1605	30.2691
TraesCS2B01G064800	tr|A0A1E5VE12|A0A1E5VE12_9POAL	3'-N-debenzoyl-2'-deoxytaxol N-benzoyltransferase	1570	6.72416	6.52917	7.99639	7.61909	28.8688
TraesCS3A01G119500	tr|A0A1E5V1B3|A0A1E5V1B3_9POAL	3'-N-debenzoyl-2'-deoxytaxol N-benzoyltransferase	1314	11.4581	10.4334	9.17261	15.1081	46.1722
TraesCS3D01G121600	tr|A0A1E5V1B3|A0A1E5V1B3_9POAL	3'-N-debenzoyl-2'-deoxytaxol N-benzoyltransferase	1314	14.0412	14.3625	9.38452	17.1174	54.9056
TraesCS1B01G138600	tr|A0A1E5UPB1|A0A1E5UPB1_9POAL	3'-N-debenzoyl-2'-deoxytaxol N-benzoyltransferase	1599	10.4786	10.4705	11.2902	11.0809	43.3202
TraesCS3A01G220800	tr|A0A1E5W3Z3|A0A1E5W3Z3_9POAL	3'-N-debenzoyl-2'-deoxytaxol N-benzoyltransferase	1613	10.1425	11.6836	12.0197	10.7848	44.6306
TraesCS3D01G074200	tr|A0A1E5VE12|A0A1E5VE12_9POAL	3'-N-debenzoyl-2'-deoxytaxol N-benzoyltransferase	1278	9.187	11.1996	13.1938	8.90491	42.4853
TraesCS3B01G088800	tr|A0A1E5VE12|A0A1E5VE12_9POAL	3'-N-debenzoyl-2'-deoxytaxol N-benzoyltransferase	1278	12.8171	15.7336	14.0727	13.3904	56.0138
TraesCS1D01G120000	tr|A0A1E5UPB1|A0A1E5UPB1_9POAL	3'-N-debenzoyl-2'-deoxytaxol N-benzoyltransferase	1585	15.0473	18.6021	14.9817	14.7176	63.3486
TraesCS3D01G231700	tr|A0A1E5W3Z3|A0A1E5W3Z3_9POAL	3'-N-debenzoyl-2'-deoxytaxol N-benzoyltransferase	1348	13.8873	13.3139	16.4132	16.6186	60.2329
TraesCS7B01G257000	tr|A0A1E5V5B8|A0A1E5V5B8_9POAL	3'-N-debenzoyl-2'-deoxytaxol N-benzoyltransferase	1690	17.3674	18.0482	19.8017	16.4138	71.631
TraesCS7A01G370700	tr|A0A1E5V5B8|A0A1E5V5B8_9POAL	3'-N-debenzoyl-2'-deoxytaxol N-benzoyltransferase	1485	23.018	25.7956	20.4379	20.5246	89.776
TraesCS4D01G001500	tr|A0A1E5W3Z3|A0A1E5W3Z3_9POAL	3'-N-debenzoyl-2'-deoxytaxol N-benzoyltransferase	1275	20.8155	23.4176	26.1298	28.5167	98.8796
TraesCS3B01G251100	tr|A0A1E5W3Z3|A0A1E5W3Z3_9POAL	3'-N-debenzoyl-2'-deoxytaxol N-benzoyltransferase	1275	24.5592	26.716	29.7944	30.0793	111.149
TraesCS7D01G352200	tr|A0A1E5V5B8|A0A1E5V5B8_9POAL	3'-N-debenzoyl-2'-deoxytaxol N-benzoyltransferase	1555	35.0847	36.5019	33.8338	33.441	138.861
TraesCS3B01G132400	tr|N1QWD5|N1QWD5_AEGTA	3'-N-debenzoyl-2'-deoxytaxol N-benzoyltransferase	1645	45.7379	50.2309	45.9991	47.5895	189.557
TraesCS3D01G113600	tr|N1QWD5|N1QWD5_AEGTA	3'-N-debenzoyl-2'-deoxytaxol N-benzoyltransferase	1659	55.5811	58.4553	54.9832	57.2886	226.308
TraesCS3A01G111400	tr|N1QWD5|N1QWD5_AEGTA	3'-N-debenzoyl-2'-deoxytaxol N-benzoyltransferase	1578	54.0367	60.3027	63.899	62.1735	240.412
TraesCS1D01G082800	tr|B4G029|B4G029_MAIZE	3-N-debenzoyl-2-deoxytaxol N-benzoyltransferase	1308	8.54512	10.7109	9.80138	13.0601	42.1175
TraesCS1B01G098800	tr|B4G029|B4G029_MAIZE	3-N-debenzoyl-2-deoxytaxol N-benzoyltransferase	1308	17.1735	16.4774	13.8547	18.1201	65.6257
TraesCS4B01G001500	tr|B6TQC0|B6TQC0_MAIZE	3-N-debenzoyl-2-deoxytaxol N-benzoyltransferase	1284	31.3732	28.9768	39.1341	38.0767	137.561
TraesCS1A01G081200	tr|B4G029|B4G029_MAIZE	3-N-debenzoyl-2-deoxytaxol N-benzoyltransferase	1689	98.6385	117.517	132.203	108.652	457.01
TraesCS4A01G270500	tr|G7LDB8|G7LDB8_MEDTR	3-oxo-5-alpha-steroid 4-dehydrogenase	876	2.61845	3.71062	3.15608	3.47147	12.9566
TraesCS4B01G043600	tr|G7LDB8|G7LDB8_MEDTR	3-oxo-5-alpha-steroid 4-dehydrogenase	876	8.94746	7.04946	7.44745	6.83278	30.2771
TraesCS2B01G051300	tr|G7ZZ33|G7ZZ33_MEDTR	3-oxo-5-alpha-steroid 4-dehydrogenase	963	7.55809	6.40292	7.66584	6.17158	27.7984
TraesCS2D01G037000	tr|G7ZZ33|G7ZZ33_MEDTR	3-oxo-5-alpha-steroid 4-dehydrogenase	1192	7.03868	7.00352	8.0398	8.4953	30.5773
TraesCS2A01G038000	tr|G7ZZ33|G7ZZ33_MEDTR	3-oxo-5-alpha-steroid 4-dehydrogenase	981	10.0317	13.1292	12.0415	13.9693	49.1717
TraesCS2B01G415600	tr|N1R5M6|N1R5M6_AEGTA	3-oxo-5-alpha-steroid 4-dehydrogenase 3	1056	5.26355	6.37981	6.24375	4.62354	22.5106
TraesCS2A01G397300	tr|N1R5M6|N1R5M6_AEGTA	3-oxo-5-alpha-steroid 4-dehydrogenase 3	1047	11.1354	11.1326	10.3286	9.70355	42.3001
TraesCS2D01G395100	tr|N1R5M6|N1R5M6_AEGTA	3-oxo-5-alpha-steroid 4-dehydrogenase 3	1059	12.0769	14.3667	11.5581	12.949	50.9506
TraesCS3B01G609800	AT2G16530.5	3-oxo-5-alpha-steroid 4-dehydrogenase family protein	216	2.71053	2.15095	0.847551	0.334857	6.04389
TraesCS3D01G466400	AT2G16530.4	3-oxo-5-alpha-steroid 4-dehydrogenase family protein	201	0.731366	0.960645	1.77982	0.719692	4.19152
TraesCS3A01G532400	AT2G16530.3	3-oxo-5-alpha-steroid 4-dehydrogenase family protein	219	3.94473	6.05057	2.17	2.06437	14.2297
TraesCS3D01G537600	AT2G16530.5	3-oxo-5-alpha-steroid 4-dehydrogenase family protein	219	3.18166	4.49728	3.40497	1.98162	13.0655
TraesCS3A01G366000	tr|Q53NE6|Q53NE6_ORYSJ	3-oxo-5-alpha-steroid 4-dehydrogenase family protein, expressed	813	2.90493	3.32591	2.81094	3.99622	13.038
TraesCS3D01G359100	tr|Q53NE6|Q53NE6_ORYSJ	3-oxo-5-alpha-steroid 4-dehydrogenase family protein, expressed	1036	3.1658	3.96067	3.97325	2.85094	13.9506
TraesCS3B01G397800	tr|Q53NE6|Q53NE6_ORYSJ	3-oxo-5-alpha-steroid 4-dehydrogenase family protein, expressed	810	9.70258	8.35977	6.50861	6.92813	31.4991
TraesCS2A01G313500	tr|A0A1D5TD10|A0A1D5TD10_WHEAT	3-oxoacyl-[acyl-carrier-protein] synthase	1398	0.096036	0.0753155	0.0873433	0.366484	0.625179
TraesCS2B01G332300	tr|A0A1D5TZ12|A0A1D5TZ12_WHEAT	3-oxoacyl-[acyl-carrier-protein] synthase	1389	0.0638286	0.33775	0.0879093	0.208291	0.697779
TraesCS6A01G159200	tr|A0A1D6AJK0|A0A1D6AJK0_WHEAT	3-oxoacyl-[acyl-carrier-protein] synthase	1389	3.01535	3.23634	2.56476	3.51944	12.3359
TraesCS6B01G192100	tr|A0A1D6B1F3|A0A1D6B1F3_WHEAT	3-oxoacyl-[acyl-carrier-protein] synthase	1389	3.0399	3.13405	3.10517	2.96826	12.2474
TraesCS2D01G176000	tr|M0V8V6|M0V8V6_HORVV	3-oxoacyl-[acyl-carrier-protein] synthase	1482	3.53538	2.84984	3.65149	1.98073	12.0174
TraesCS2B01G194700	tr|M0V8V6|M0V8V6_HORVV	3-oxoacyl-[acyl-carrier-protein] synthase	1497	4.42492	3.00795	3.78105	4.19362	15.4075
TraesCS6D01G153300	tr|A0A1D6BDW3|A0A1D6BDW3_WHEAT	3-oxoacyl-[acyl-carrier-protein] synthase	1389	4.69909	4.09293	4.1821	3.82535	16.7995
TraesCS2A01G168500	tr|M0V8V6|M0V8V6_HORVV	3-oxoacyl-[acyl-carrier-protein] synthase	1554	4.48464	5.08116	5.23357	5.50987	20.3092
TraesCS4D01G157500	tr|J3LPL4|J3LPL4_ORYBR	3-oxoacyl-[acyl-carrier-protein] synthase	1563	6.17572	5.97483	5.2814	5.1715	22.6034
TraesCS4B01G150600	tr|J3LPL4|J3LPL4_ORYBR	3-oxoacyl-[acyl-carrier-protein] synthase	1560	4.47334	4.05562	5.69713	4.02426	18.2503
TraesCS4A01G165600	tr|J3LPL4|J3LPL4_ORYBR	3-oxoacyl-[acyl-carrier-protein] synthase	2162	5.17356	5.27152	6.25686	6.33442	23.0364
TraesCS7A01G160600	tr|A0A1D6SCC4|A0A1D6SCC4_WHEAT	3-oxoacyl-[acyl-carrier-protein] synthase	1380	11.8794	9.94947	11.7198	10.5943	44.143
TraesCS7B01G065500	tr|A0A1D6CIZ6|A0A1D6CIZ6_WHEAT	3-oxoacyl-[acyl-carrier-protein] synthase	1392	11.1415	11.3186	14.2662	12.3498	49.0761
TraesCSU01G269600	sp|P9WQD9|FAB1_MYCTU	3-oxoacyl-[acyl-carrier-protein] synthase 1	297	0.149256	0.634882	0.264189	0.740767	1.78909
TraesCS5B01G044600	sp|A3N232|FABH_ACTP2	3-oxoacyl-[acyl-carrier-protein] synthase 3	1683	0.213736	0.106841	0.113954	0.171905	0.606436
TraesCS2D01G521400	sp|B0JXE2|FABH_MICAN	3-oxoacyl-[acyl-carrier-protein] synthase 3	1221	3.54837	2.68937	3.67065	2.25116	12.1595
TraesCS2A01G520200	sp|B0JXE2|FABH_MICAN	3-oxoacyl-[acyl-carrier-protein] synthase 3	1289	11.7743	8.47838	8.54218	10.5892	39.3842
TraesCS2B01G549400	sp|B0JXE2|FABH_MICAN	3-oxoacyl-[acyl-carrier-protein] synthase 3	1209	14.1585	12.5626	13.1133	10.1907	50.0251
TraesCS5A01G231700	sp|Q5HAV9|FABH_EHRRW	3-oxoacyl-[acyl-carrier-protein] synthase 3	270	27.2178	25.2387	15.5221	17.2348	85.2134
TraesCS5A01G190800	sp|Q8Y0J4|FABH_RALSO	3-oxoacyl-[acyl-carrier-protein] synthase 3	360	22.8875	24.8248	23.5597	22.1854	93.4574
TraesCS3A01G140600	tr|Q9LZ73|Q9LZ73_ARATH	3-oxoacyl-[acyl-carrier-protein] synthase-like protein	1281	0.436153	0.441837	0.394725	0.287031	1.55974
TraesCS6D01G311100	tr|Q9LZ73|Q9LZ73_ARATH	3-oxoacyl-[acyl-carrier-protein] synthase-like protein	1125	1.90859	1.30977	1.88737	1.50021	6.60593
TraesCS6A01G331800	tr|Q9LZ73|Q9LZ73_ARATH	3-oxoacyl-[acyl-carrier-protein] synthase-like protein	1122	2.09185	3.2769	3.25257	1.46129	10.0826
TraesCS6B01G362600	tr|Q9LZ73|Q9LZ73_ARATH	3-oxoacyl-[acyl-carrier-protein] synthase-like protein	1137	5.12246	4.26965	4.98197	5.26696	19.641
TraesCS3B01G164000	AT5G04520.1	3-oxoacyl-acyl-carrier synthase-like protein (Protein of unknown function DUF455)	1257	1.60385	1.9261	1.23128	1.9349	6.69614
TraesCS3D01G146500	AT5G04520.1	3-oxoacyl-acyl-carrier synthase-like protein (Protein of unknown function DUF455)	1266	1.8904	1.92789	2.14919	1.75452	7.722
TraesCS2A01G528100	tr|B6UEX0|B6UEX0_MAIZE	3-oxoacyl-reductase	840	0.105545	0.104522	0.207568	0.172212	0.589847
TraesCS7D01G245700	tr|B6UEX0|B6UEX0_MAIZE	3-oxoacyl-reductase	852	3.76833	4.6577	2.82509	3.18005	14.4312
TraesCS7B01G144400	tr|B6UEX0|B6UEX0_MAIZE	3-oxoacyl-reductase	852	5.43389	6.22275	5.94216	6.30711	23.9059
TraesCS7A01G246900	tr|B6UEX0|B6UEX0_MAIZE	3-oxoacyl-reductase	852	7.57478	7.04739	6.11579	4.51726	25.2552
TraesCS2B01G296500	tr|B4FTC8|B4FTC8_MAIZE	3-oxoacyl-reductase	1382	9.10627	7.8553	8.14998	7.36887	32.4804
TraesCS6B01G230200	tr|B6T8T5|B6T8T5_MAIZE	3-oxoacyl-reductase	744	9.54069	8.08785	8.25821	7.94783	33.8346
TraesCS2D01G278000	tr|B6THT6|B6THT6_MAIZE	3-oxoacyl-reductase	969	16.6278	18.309	14.9804	15.9275	65.8447
TraesCS2A01G278900	tr|B6THT6|B6THT6_MAIZE	3-oxoacyl-reductase	1002	17.6743	19.8464	19.8458	16.6092	73.9756
TraesCS5A01G508000	sp|Q31XV2|HCAE_SHIBS	3-phenylpropionate/cinnamic acid dioxygenase subunit alpha	1444	2.39762	3.41079	2.30416	2.25623	10.3688
TraesCS4B01G069100	sp|O55173|PDPK1_RAT	3-phosphoinositide-dependent protein kinase 1	351	0.129916	0.131076	0.683197	1.04754	1.99173
TraesCS7B01G316200	tr|Q5Z824|Q5Z824_ORYSJ	3-phosphoinositide-dependent protein kinase-1-like	1086	6.06365	5.80424	6.50477	5.3145	23.6872
TraesCS7D01G409500	tr|Q5Z824|Q5Z824_ORYSJ	3-phosphoinositide-dependent protein kinase-1-like	1733	7.32534	7.18539	7.48364	9.67807	31.6724
TraesCS7A01G416200	tr|Q5Z824|Q5Z824_ORYSJ	3-phosphoinositide-dependent protein kinase-1-like	1770	11.5566	8.62011	7.62002	7.97556	35.7723
TraesCS2A01G168000	sp|Q81C45|AROA_BACCR	3-phosphoshikimate 1-carboxyvinyltransferase	798	0.368432	0.282984	0.480885	0.921519	2.05382
TraesCS5B01G458000	sp|Q3BUZ1|AROA_XANC5	3-phosphoshikimate 1-carboxyvinyltransferase	1964	5.24562	3.9504	4.02308	4.70186	17.921
TraesCS5D01G450600	sp|Q3BUZ1|AROA_XANC5	3-phosphoshikimate 1-carboxyvinyltransferase	1932	4.60376	5.48028	4.63128	4.1433	18.8586
TraesCS5D01G454700	sp|Q3BUZ1|AROA_XANC5	3-phosphoshikimate 1-carboxyvinyltransferase	1907	7.22877	6.38272	6.78037	7.20828	27.6001
TraesCS5A01G295900	sp|B7VM38|AROA_VIBTL	3-phosphoshikimate 1-carboxyvinyltransferase	507	14.2634	15.0266	12.7633	14.0469	56.1003
TraesCS7D01G066600	tr|A0A1D6D2L7|A0A1D6D2L7_WHEAT	3-phosphoshikimate 1-carboxyvinyltransferase	1533	31.8784	38.2558	35.8526	32.0455	138.032
TraesCS7A01G071200	tr|A0A1D6BU59|A0A1D6BU59_WHEAT	3-phosphoshikimate 1-carboxyvinyltransferase	1533	34.1451	43.9228	39.9199	38.1499	156.138
TraesCS7A01G198600	sp|Q9L213|AROA2_STRCO	3-phosphoshikimate 1-carboxyvinyltransferase 2	786	0.40002	0.619119	0.332876	0.375773	1.72779
TraesCS3A01G220000	tr|A0A061GFW6|A0A061GFW6_THECC	3R-hydroxymyristoyl-dehydratase-hydroxymyristoyl ACP dehydrase isoform 1	589	5.11202	6.14052	6.07903	5.80776	23.1393
TraesCS3D01G232600	tr|A0A061GFW6|A0A061GFW6_THECC	3R-hydroxymyristoyl-dehydratase-hydroxymyristoyl ACP dehydrase isoform 1	588	10.0759	9.99913	9.42519	9.83097	39.3312
TraesCS3B01G250400	tr|A0A061GFW6|A0A061GFW6_THECC	3R-hydroxymyristoyl-dehydratase-hydroxymyristoyl ACP dehydrase isoform 1	594	11.2348	12.8625	11.1363	11.4364	46.67
TraesCS3A01G387800	tr|A0A0G2UQT9|A0A0G2UQT9_9CARY	4,5-dioxygenase-like protein	1348	0.215278	0.546656	0.323596	0.438215	1.52375
TraesCS3B01G421000	tr|A0A0G2UW45|A0A0G2UW45_9CARY	4,5-dioxygenase-like protein	885	1.21828	1.83371	0.49289	1.24639	4.79127
TraesCS3D01G381600	tr|A0A0G2UQT9|A0A0G2UQT9_9CARY	4,5-dioxygenase-like protein	798	1.70512	0.41757	0.623112	1.84304	4.58884
TraesCS6D01G015100	tr|A0A0G2UQU6|A0A0G2UQU6_9CARY	4,5-dioxygenase-like protein	876	2.53439	1.27635	2.23999	2.33258	8.3833
TraesCS3A01G387700	tr|A0A0G2UQT9|A0A0G2UQT9_9CARY	4,5-dioxygenase-like protein	858	6.65025	15.2459	7.67389	11.6901	41.2601
TraesCS3B01G421100	tr|A0A0G2UQT9|A0A0G2UQT9_9CARY	4,5-dioxygenase-like protein	858	12.5271	17.256	12.9093	20.6125	63.3049
TraesCS3A01G037900	tr|A0A0G2UQT9|A0A0G2UQT9_9CARY	4,5-dioxygenase-like protein	798	14.4269	13.0143	17.1408	13.7849	58.3669
TraesCS3A01G387600	tr|A0A0G2UQT9|A0A0G2UQT9_9CARY	4,5-dioxygenase-like protein	927	21.8368	22.6499	23.7124	28.0867	96.2857
TraesCS3B01G421200	tr|A0A0G2UQT9|A0A0G2UQT9_9CARY	4,5-dioxygenase-like protein	924	20.6731	26.9478	24.6251	23.8107	96.0567
TraesCS3D01G381700	tr|A0A0G2UQT9|A0A0G2UQT9_9CARY	4,5-dioxygenase-like protein	798	14.1886	26.7331	25.6235	29.7082	96.2533
TraesCS3D01G381800	tr|A0A0G2UQT9|A0A0G2UQT9_9CARY	4,5-dioxygenase-like protein	930	28.3406	31.5165	31.583	32.7571	124.197
TraesCS6B01G146900	tr|B6TC94|B6TC94_MAIZE	4/1 protein	780	0.578483	0.30343	0.122939	0.386408	1.39126
TraesCS6D01G108800	tr|B6TC94|B6TC94_MAIZE	4/1 protein	783	1.14604	1.7364	0.99119	0.946888	4.82052
TraesCS6A01G118900	tr|B6TC94|B6TC94_MAIZE	4/1 protein	783	2.13737	1.27132	1.72073	1.22015	6.34957
TraesCS3A01G165100	AT1G57540.3	40S ribosomal protein	303	1.51445	1.33976	1.25228	2.43694	6.54343
TraesCS5D01G538400	AT1G57540.3	40S ribosomal protein	303	1.70602	2.51115	1.89968	1.71084	7.82769
TraesCS3B01G200600	AT1G57540.3	40S ribosomal protein	303	6.30847	6.74538	6.05859	7.5595	26.6719
TraesCSU01G227400	AT1G57540.3	40S ribosomal protein	303	9.30887	8.77166	7.67066	7.06214	32.8133
TraesCS3D01G176500	AT1G57540.3	40S ribosomal protein	303	8.58908	7.23879	7.83098	4.63517	28.294
TraesCS6D01G338500	AT1G57540.3	40S ribosomal protein	303	9.4216	9.48009	10.1746	11.0011	40.0775
TraesCS5B01G552000	AT1G57540.3	40S ribosomal protein	303	9.10372	8.22251	10.6788	11.6375	39.6425
TraesCS2B01G318500	tr|B6T8E7|B6T8E7_MAIZE	40S ribosomal protein S10	598	52.3651	63.7601	52.058	54.6827	222.866
TraesCS2D01G301300	tr|B6T8E7|B6T8E7_MAIZE	40S ribosomal protein S10	567	56.1788	61.6186	64.3085	61.2607	243.367
TraesCS2A01G302600	tr|B6T8E7|B6T8E7_MAIZE	40S ribosomal protein S10	567	65.8065	85.9721	77.1442	72.9916	301.914
TraesCS2A01G228800	tr|M7ZRA2|M7ZRA2_TRIUA	40S ribosomal protein S12	432	41.5863	46.6888	45.5206	37.7568	171.552
TraesCS2D01G237800	tr|M8BET8|M8BET8_AEGTA	40S ribosomal protein S12	432	51.3866	61.3349	70.3132	60.3188	243.353
TraesCS2B01G262700	tr|A0A1D5UFM0|A0A1D5UFM0_WHEAT	40S ribosomal protein S12	432	59.8297	65.076	73.4825	60.3258	258.714
TraesCS5D01G431700	tr|W5FEZ3|W5FEZ3_WHEAT	40S ribosomal protein S12	435	159.923	201.758	177.236	185.688	724.605
TraesCS5B01G425100	tr|W5FEZ3|W5FEZ3_WHEAT	40S ribosomal protein S12	435	218.031	248.984	253.603	238.898	959.516
TraesCS2B01G223400	tr|B4FML8|B4FML8_MAIZE	40S ribosomal protein S13	725	12.7299	9.23868	10.519	9.73568	42.2233
TraesCS2D01G203800	tr|B4FML8|B4FML8_MAIZE	40S ribosomal protein S13	456	14.6474	13.3916	14.6397	13.7275	56.4062
TraesCS2A01G184000	tr|B4FML8|B4FML8_MAIZE	40S ribosomal protein S13	456	19.1525	22.5406	22.0132	15.9153	79.6216
TraesCS7D01G313300	tr|B4FML8|B4FML8_MAIZE	40S ribosomal protein S13	801	54.4499	54.0933	57.0142	53.0223	218.58
TraesCS7B01G217300	tr|B4FML8|B4FML8_MAIZE	40S ribosomal protein S13	456	64.9922	67.2306	68.159	69.5099	269.892
TraesCS7B01G217400	tr|B4FML8|B4FML8_MAIZE	40S ribosomal protein S13	558	70.7692	75.8371	77.8187	74.3361	298.761
TraesCS7A01G316800	tr|B4FML8|B4FML8_MAIZE	40S ribosomal protein S13	456	72.8377	78.7246	79.332	81.2615	312.156
TraesCS7D01G313200	tr|B4FML8|B4FML8_MAIZE	40S ribosomal protein S13	456	86.2007	106.774	113.804	92.4375	399.216
TraesCS7A01G316200	tr|B4FML8|B4FML8_MAIZE	40S ribosomal protein S13	456	95.353	105.006	117.519	103.046	420.924
TraesCS1B01G174800	tr|Q8H7V0|Q8H7V0_ORYSJ	40S ribosomal protein S17, putative, expressed	432	123.891	132.518	124.723	114.345	495.477
TraesCS1A01G159100	tr|Q8H7V0|Q8H7V0_ORYSJ	40S ribosomal protein S17, putative, expressed	432	139.542	142.555	145.881	138.142	566.12
TraesCS1D01G156400	tr|Q8H7V0|Q8H7V0_ORYSJ	40S ribosomal protein S17, putative, expressed	432	146.843	158.584	159.501	138.372	603.3
TraesCS3D01G236600	tr|N1QRA0|N1QRA0_AEGTA	40S ribosomal protein S18	1217	10.869	11.4699	9.23002	6.31001	37.8789
TraesCS5D01G174600	tr|R7WCV3|R7WCV3_AEGTA	40S ribosomal protein S19	468	256.66	294.459	304.332	274.788	1130.24
TraesCS5A01G170200	tr|R7WCV3|R7WCV3_AEGTA	40S ribosomal protein S19	498	297.702	326.118	334.574	316.854	1275.25
TraesCS5B01G167000	tr|R7WCV3|R7WCV3_AEGTA	40S ribosomal protein S19	498	279.315	317.167	341.168	290.867	1228.52
TraesCS3A01G161100	sp|P23403|RS20_XENLA	40S ribosomal protein S20	255	0.347678	0.412906	0.153851	0.567287	1.48172
TraesCS2D01G115900	tr|M8CL49|M8CL49_AEGTA	40S ribosomal protein S21	246	35.55	33.1761	39.809	43.0511	151.586
TraesCS2B01G134300	tr|M8CL49|M8CL49_AEGTA	40S ribosomal protein S21	246	66.4209	59.7722	72.8877	64.8836	263.964
TraesCS2A01G115100	tr|M8CL49|M8CL49_AEGTA	40S ribosomal protein S21	246	88.5782	104.48	103.956	100.584	397.598
TraesCS4B01G154700	tr|W5EL62|W5EL62_WHEAT	40S ribosomal protein S21	249	373.946	391.1	381.593	331.777	1478.42
TraesCS4A01G139600	tr|W5EL62|W5EL62_WHEAT	40S ribosomal protein S21	249	340.631	385.463	392.728	348.869	1467.69
TraesCS4D01G167600	tr|W5EL62|W5EL62_WHEAT	40S ribosomal protein S21	249	511.779	577.355	529.081	524.107	2142.32
TraesCS3D01G285800	tr|W5CFX4|W5CFX4_WHEAT	40S ribosomal protein S24	417	0.109353	0.421096	1.17136	1.05519	2.75701
TraesCS3A01G286000	tr|W5CFX4|W5CFX4_WHEAT	40S ribosomal protein S24	417	10.6107	13.2853	14.9012	16.5941	55.3913
TraesCS6B01G234000	tr|F2D510|F2D510_HORVV	40S ribosomal protein S24	727	33.4896	39.8024	31.7521	33.6042	138.648
TraesCS7B01G271400	tr|M8BBL4|M8BBL4_AEGTA	40S ribosomal protein S24	570	173.763	170.345	182.202	171.63	697.94
TraesCS7D01G366400	tr|M8BBL4|M8BBL4_AEGTA	40S ribosomal protein S24	604	180.752	192.96	187.955	178.691	740.358
TraesCS7A01G356300	tr|M7YXD5|M7YXD5_TRIUA	40S ribosomal protein S24	414	280.395	311.258	316.682	290.799	1199.13
TraesCS7B01G407300	tr|A0A0A0LW64|A0A0A0LW64_CUCSA	40S ribosomal protein S25	677	66.9251	66.7357	60.3799	65.361	259.402
TraesCS4A01G307100	tr|B9SCV0|B9SCV0_RICCO	40S ribosomal protein S25, putative	330	154.324	148.372	158.351	141.157	602.204
TraesCS4B01G008900	tr|B9SCV0|B9SCV0_RICCO	40S ribosomal protein S25, putative	327	165.67	185.713	174.755	158.619	684.756
TraesCS7D01G487600	tr|B9SCV0|B9SCV0_RICCO	40S ribosomal protein S25, putative	327	194.768	203.736	203.245	187.605	789.353
TraesCS5B01G481800	tr|W5FJV5|W5FJV5_WHEAT	40S ribosomal protein S26	471	208.722	226.976	242.732	208.115	886.545
TraesCS5A01G469300	tr|A0A1D5YGL3|A0A1D5YGL3_WHEAT	40S ribosomal protein S26	420	219.555	250.749	249.522	236.622	956.448
TraesCS2A01G199400	tr|A0A078DDB8|A0A078DDB8_BRANA	40S ribosomal protein S27	3917	3.89703	3.51684	3.61277	3.77247	14.7991
TraesCS2B01G226700	tr|A0A078DDB8|A0A078DDB8_BRANA	40S ribosomal protein S27	4227	3.59917	3.1554	3.64581	3.44804	13.8484
TraesCS2D01G207000	tr|M4F8V6|M4F8V6_BRARP	40S ribosomal protein S27	4082	4.00379	3.55884	3.87914	3.66874	15.1105
TraesCS4A01G233300	tr|A0A0E0JZU1|A0A0E0JZU1_ORYPU	40S ribosomal protein S27	273	77.3485	89.8829	96.7392	84.0675	348.038
TraesCS7A01G501300	tr|A0A0E0JZU1|A0A0E0JZU1_ORYPU	40S ribosomal protein S27	261	113.12	114.503	100.831	123.487	451.942
TraesCS4B01G280800	tr|A0A0E0JZU1|A0A0E0JZU1_ORYPU	40S ribosomal protein S27	261	103.491	110.562	103.149	94.2718	411.473
TraesCS4B01G082600	tr|A0A0E0JZU1|A0A0E0JZU1_ORYPU	40S ribosomal protein S27	261	109.612	122.406	121.229	129.388	482.634
TraesCS4A01G022600	tr|A0A0E0JZU1|A0A0E0JZU1_ORYPU	40S ribosomal protein S27	264	125.469	142.629	125.825	133.923	527.846
TraesCS4D01G080900	tr|A0A0E0JZU1|A0A0E0JZU1_ORYPU	40S ribosomal protein S27	273	127.925	121.335	135.487	123.876	508.624
TraesCS7D01G488700	tr|A0A0E0JZU1|A0A0E0JZU1_ORYPU	40S ribosomal protein S27	261	168.927	173.91	157.865	164.538	665.241
TraesCS7B01G408800	tr|A0A0E0JZU1|A0A0E0JZU1_ORYPU	40S ribosomal protein S27	258	166.404	198.233	180.703	168.144	713.484
TraesCS3A01G530600	tr|M8ASF5|M8ASF5_TRIUA	40S ribosomal protein S28	919	23.5308	26.469	21.3525	19.8475	91.1998
TraesCS3D01G535900	tr|M8ASF5|M8ASF5_TRIUA	40S ribosomal protein S28	198	38.5765	34.9985	41.8655	35.1008	150.541
TraesCS4A01G167400	tr|M8ASF5|M8ASF5_TRIUA	40S ribosomal protein S28	198	152.475	174.136	169.752	161.698	658.061
TraesCS3A01G530400	tr|M8ASF5|M8ASF5_TRIUA	40S ribosomal protein S28	198	295.846	369.998	302.68	305.223	1273.75
TraesCS4D01G157600	tr|M8ASF5|M8ASF5_TRIUA	40S ribosomal protein S28	198	261.678	336.256	317.804	267.67	1183.41
TraesCS3A01G107700	tr|Q10HT1|Q10HT1_ORYSJ	40S ribosomal protein S3, putative, expressed	249	1.0988	1.42668	0.892784	1.47665	4.89492
TraesCS6B01G410000	tr|M8BRT9|M8BRT9_AEGTA	40S ribosomal protein S30	150	106.047	113.238	111.276	107.896	438.457
TraesCS6D01G356300	tr|M8BRT9|M8BRT9_AEGTA	40S ribosomal protein S30	150	105.617	133.321	131.075	114.184	484.196
TraesCS6A01G372200	tr|M8BRT9|M8BRT9_AEGTA	40S ribosomal protein S30	144	172.108	154.707	171.264	158.708	656.787
TraesCS7B01G034200	tr|M8BRT9|M8BRT9_AEGTA	40S ribosomal protein S30	189	193.983	251.17	221.624	215.194	881.972
TraesCS7D01G132800	tr|M8BRT9|M8BRT9_AEGTA	40S ribosomal protein S30	153	244.277	271.02	263.11	246.801	1025.21
TraesCS4D01G260400	tr|A0A1D5XXA6|A0A1D5XXA6_WHEAT	40S ribosomal protein S3a	1279	162.184	170.471	181.33	163.601	677.585
TraesCS4A01G044700	tr|A0A1D6RVF1|A0A1D6RVF1_WHEAT	40S ribosomal protein S3a	1112	173.382	189.03	204.909	177.342	744.662
TraesCS4B01G260600	tr|A0A1D6RXF7|A0A1D6RXF7_WHEAT	40S ribosomal protein S3a	792	196.193	200.747	236.208	211.151	844.299
TraesCS1A01G092900	tr|F2DIR3|F2DIR3_HORVV	40S ribosomal protein S4	798	253.033	264.047	275.287	267.828	1060.2
TraesCS1D01G101600	tr|F2DIR3|F2DIR3_HORVV	40S ribosomal protein S4	798	265.92	295.878	288.679	268.406	1118.88
TraesCS1B01G120600	tr|F2DIR3|F2DIR3_HORVV	40S ribosomal protein S4	798	286.111	313.734	317.219	303.628	1220.69
TraesCS6B01G233900	sp|Q861U9|RS4Y1_PANTR	40S ribosomal protein S4, Y isoform 1	315	6.01035	5.47894	3.75205	3.02336	18.2647
TraesCS2A01G163700	tr|F2EFR1|F2EFR1_HORVV	40S ribosomal protein S6	753	53.5986	59.919	59.3901	54.8696	227.777
TraesCS2B01G189500	tr|F2EFR1|F2EFR1_HORVV	40S ribosomal protein S6	753	50.9489	53.6812	61.7653	45.2677	211.663
TraesCS2D01G170600	tr|F2EFR1|F2EFR1_HORVV	40S ribosomal protein S6	753	60.6373	59.3522	73.3289	51.3996	244.718
TraesCS2A01G066100	tr|M8C7A0|M8C7A0_AEGTA	40S ribosomal protein S6	753	73.334	75.5334	74.8244	59.2524	282.944
TraesCS2D01G064500	tr|M8C7A0|M8C7A0_AEGTA	40S ribosomal protein S6	753	76.6153	76.744	77.637	70.4353	301.432
TraesCS2B01G078200	tr|M8C7A0|M8C7A0_AEGTA	40S ribosomal protein S6	753	93.3586	99.2177	117.829	97.5997	408.005
TraesCS2A01G066200	tr|M8C7A0|M8C7A0_AEGTA	40S ribosomal protein S6	753	124.944	131.44	133.131	128.263	517.778
TraesCS2B01G078300	tr|M8C7A0|M8C7A0_AEGTA	40S ribosomal protein S6	753	128.783	142.801	136.69	127.126	535.401
TraesCS2D01G064600	tr|M8C7A0|M8C7A0_AEGTA	40S ribosomal protein S6	693	138.112	148.567	137.414	135.797	559.89
TraesCS1B01G146100	tr|M8AMZ7|M8AMZ7_AEGTA	40S ribosomal protein S7	877	45.102	42.7672	46.6384	46.029	180.537
TraesCS1D01G125600	tr|M8AMZ7|M8AMZ7_AEGTA	40S ribosomal protein S7	849	45.218	49.199	48.1184	44.5439	187.079
TraesCS1A01G129100	tr|M8AMZ7|M8AMZ7_AEGTA	40S ribosomal protein S7	579	54.8609	57.7653	60.9129	56.0139	229.553
TraesCS4B01G190000	tr|M7Z1C0|M7Z1C0_TRIUA	40S ribosomal protein S7	579	161.932	168.641	170.087	172.413	673.073
TraesCS4D01G191400	tr|M7Z1C0|M7Z1C0_TRIUA	40S ribosomal protein S7	596	181.943	200.578	207.27	194.935	784.726
TraesCS4A01G114100	tr|M7Z1C0|M7Z1C0_TRIUA	40S ribosomal protein S7	579	217.982	235.44	243.024	212.099	908.544
TraesCS2A01G276100	tr|A0A1D5T837|A0A1D5T837_WHEAT	40S ribosomal protein S8	678	247.037	288.01	286.581	282.977	1104.6
TraesCS2D01G275100	tr|A0A1D5UKZ4|A0A1D5UKZ4_WHEAT	40S ribosomal protein S8	678	228.925	291.134	287.757	271.686	1079.5
TraesCS2B01G293800	tr|A0A1D5TUK4|A0A1D5TUK4_WHEAT	40S ribosomal protein S8	748	331.032	374.149	383.898	367.883	1456.96
TraesCS7D01G152000	sp|Q9FLF0|RS92_ARATH	40S ribosomal protein S9-2	1308	32.4814	46.0584	36.0425	45.0258	159.608
TraesCS2A01G168300	tr|W5B0W3|W5B0W3_WHEAT	40S ribosomal protein SA	915	53.9666	53.6903	62.5423	52.7966	222.996
TraesCS2D01G175700	tr|A0A1D5V2G6|A0A1D5V2G6_WHEAT	40S ribosomal protein SA	915	64.0355	63.3173	69.9685	59.3381	256.659
TraesCS2B01G194400	tr|W5BPU1|W5BPU1_WHEAT	40S ribosomal protein SA	915	75.0219	78.8192	81.7408	73.4323	309.014
TraesCS4D01G298000	tr|W5E2W7|W5E2W7_WHEAT	40S ribosomal protein SA	927	77.5438	79.592	86.3752	76.5427	320.054
TraesCS4A01G006000	tr|W5E2W7|W5E2W7_WHEAT	40S ribosomal protein SA	903	83.7383	82.2509	93.2969	82.7425	342.029
TraesCS4B01G299100	tr|W5E2W7|W5E2W7_WHEAT	40S ribosomal protein SA	927	88.31	89.5513	107.806	95.5068	381.174
TraesCS2B01G184900	tr|A0A1D5UB28|A0A1D5UB28_WHEAT	4-alpha-glucanotransferase	1737	0.538297	0.667649	0.793294	0.640254	2.63949
TraesCS2D01G166600	tr|A0A1D5V0H4|A0A1D5V0H4_WHEAT	4-alpha-glucanotransferase	1737	2.04057	2.0835	1.6044	1.81661	7.54508
TraesCS2A01G123800	tr|M8BN23|M8BN23_AEGTA	4-alpha-glucanotransferase	2769	1.17664	1.77706	1.67717	1.43453	6.0654
TraesCS2A01G159300	tr|A0A1D5TL26|A0A1D5TL26_WHEAT	4-alpha-glucanotransferase	1725	1.60428	1.9271	1.74423	1.28241	6.55803
TraesCS2D01G126600	tr|M8BN23|M8BN23_AEGTA	4-alpha-glucanotransferase	2769	1.56002	2.00461	3.16375	2.3564	9.08479
TraesCS2B01G145700	tr|M8BN23|M8BN23_AEGTA	4-alpha-glucanotransferase	2769	5.51423	5.83945	6.55433	4.75311	22.6611
TraesCS7B01G401100	tr|A0A0A9UP44|A0A0A9UP44_ARUDO	4CL	249	37.8382	36.6561	39.5425	40.4263	154.463
TraesCS7D01G483500	tr|A0A0A9UP44|A0A0A9UP44_ARUDO	4CL	249	33.4057	38.9591	52.6809	36.7956	161.841
TraesCS6B01G180000	tr|A0A0A9NG77|A0A0A9NG77_ARUDO	4CL	249	98.0948	119.215	119.654	121.692	458.656
TraesCS6D01G141800	tr|A0A0A9UP44|A0A0A9UP44_ARUDO	4CL	249	104.013	123.099	134.437	122.89	484.438
TraesCS6A01G151800	tr|A0A0A9UP44|A0A0A9UP44_ARUDO	4CL	249	191.383	224.843	208.416	198.962	823.605
TraesCS6D01G141700	tr|G9JWF9|G9JWF9_9POAL	4-coumarate CoA ligase	1650	85.9443	97.1357	92.9808	101.864	377.925
TraesCS6B01G179900	tr|G9JWF9|G9JWF9_9POAL	4-coumarate CoA ligase	1671	79.1088	95.3334	95.0939	90.1291	359.665
TraesCS6A01G151700	tr|G9JWF9|G9JWF9_9POAL	4-coumarate CoA ligase	1641	126.293	154.658	149.457	146.948	577.356
TraesCS7A01G496200	tr|B3TNC2|B3TNC2_BAMEM	4-coumarate:CoA ligase	1967	20.7897	18.5359	18.1048	19.2537	76.6841
TraesCS7D01G483400	tr|B3TNC2|B3TNC2_BAMEM	4-coumarate:CoA ligase	1683	28.1143	28.3259	30.9914	28.3529	115.785
TraesCS3B01G515400	tr|G7J516|G7J516_MEDTR	4-coumarate:CoA ligase-like protein	1878	0.14298	0.15069	0.257635	0.398006	0.949311
TraesCS3A01G394200	tr|G7J515|G7J515_MEDTR	4-coumarate:CoA ligase-like protein	1720	0.221002	0.46685	0.542479	0.553697	1.78403
TraesCS3D01G388000	tr|G7J515|G7J515_MEDTR	4-coumarate:CoA ligase-like protein	2302	1.99289	2.35189	1.92639	1.75697	8.02814
TraesCS3B01G426300	tr|G7J515|G7J515_MEDTR	4-coumarate:CoA ligase-like protein	1689	1.58482	2.00901	2.10403	2.21083	7.90869
TraesCS3D01G388100	tr|G7J515|G7J515_MEDTR	4-coumarate:CoA ligase-like protein	1975	1.26912	2.44159	2.2121	2.05858	7.98139
TraesCS3A01G394300	tr|G7J515|G7J515_MEDTR	4-coumarate:CoA ligase-like protein	1683	3.82856	4.30388	3.75458	3.05859	14.9456
TraesCS4B01G076000	tr|G7J516|G7J516_MEDTR	4-coumarate:CoA ligase-like protein	1656	10.6016	11.3727	10.2387	10.4375	42.6505
TraesCS5B01G570100	tr|G7J516|G7J516_MEDTR	4-coumarate:CoA ligase-like protein	1820	22.0495	22.3112	29.5717	22.6436	96.5761
TraesCS6B01G294100	tr|A0A0K1Z5X9|A0A0K1Z5X9_9ROSI	4-coumarate-CoA ligase	1722	0.0514854	0.408836	0.21785	0.087514	0.765685
TraesCS6D01G248000	tr|A0A0K1Z5X9|A0A0K1Z5X9_9ROSI	4-coumarate-CoA ligase	1707	0.367464	0.228703	0.465094	0.603825	1.66509
TraesCS6A01G266700	tr|A0A0K1Z5X9|A0A0K1Z5X9_9ROSI	4-coumarate-CoA ligase	1722	1.30538	0.929803	1.13193	0.68608	4.05319
TraesCS4A01G239100	tr|A0A1B0YZC3|A0A1B0YZC3_DAUCA	4-coumarate-CoA ligase	1632	2.26211	2.46839	1.74775	1.72115	8.1994
TraesCS2B01G171200	tr|I6PD12|I6PD12_9MAGN	4-coumarate-CoA ligase	1623	4.13932	5.07086	6.12288	7.2218	22.5549
TraesCS2D01G150400	tr|I6PD12|I6PD12_9MAGN	4-coumarate-CoA ligase	1623	6.43759	10.5994	7.8591	11.075	35.971
TraesCS2A01G145800	tr|I6PD12|I6PD12_9MAGN	4-coumarate-CoA ligase	1629	7.93353	10.8787	7.99019	11.136	37.9384
TraesCS4B01G075900	tr|A0A1B0YZC3|A0A1B0YZC3_DAUCA	4-coumarate-CoA ligase	1632	13.9721	11.1303	9.90821	10.9622	45.9728
TraesCS4D01G074500	tr|A0A1B0YZC3|A0A1B0YZC3_DAUCA	4-coumarate-CoA ligase	1632	19.3933	14.3488	12.3269	11.387	57.456
TraesCS1A01G196700	tr|B9GZT7|B9GZT7_POPTR	4-coumarate--CoA ligase family protein	1707	0.103876	0.159244	0.0459661	0.169488	0.478573
TraesCS1D01G200200	tr|B9GZT7|B9GZT7_POPTR	4-coumarate--CoA ligase family protein	1707	0.338516	0.105339	0.0561761	0.173027	0.673058
TraesCS4A01G036200	tr|U5FJ96|U5FJ96_POPTR	4-coumarate--CoA ligase family protein	1650	2.35403	2.27838	1.88757	2.3654	8.88538
TraesCS4B01G269200	tr|U5FJ96|U5FJ96_POPTR	4-coumarate--CoA ligase family protein	1731	2.97302	2.90283	2.99235	2.72307	11.5913
TraesCS4D01G268400	tr|U5FJ96|U5FJ96_POPTR	4-coumarate--CoA ligase family protein	2011	4.1862	3.43106	3.5303	5.06997	16.2175
TraesCS3D01G468000	tr|A0A0K9NKJ0|A0A0K9NKJ0_ZOSMR	4-coumarate--CoA ligase like	1667	0.215787	0.126324	0.277165	0.791869	1.41115
TraesCS4D01G074700	tr|A0A0K9NKJ0|A0A0K9NKJ0_ZOSMR	4-coumarate--CoA ligase like	1641	1.92807	2.54715	1.58137	1.75763	7.81422
TraesCS4B01G076100	tr|A0A0K9NKJ0|A0A0K9NKJ0_ZOSMR	4-coumarate--CoA ligase like	1643	3.50084	3.71961	3.30405	3.64856	14.173
TraesCS4A01G239000	tr|A0A0K9NKJ0|A0A0K9NKJ0_ZOSMR	4-coumarate--CoA ligase like	1814	2.9245	3.52658	4.93693	4.2981	15.6861
TraesCS4D01G074600	tr|A0A0K9NKJ0|A0A0K9NKJ0_ZOSMR	4-coumarate--CoA ligase like	1795	5.1344	5.39804	5.57303	5.83123	21.9367
TraesCS5D01G561500	tr|A0A0K9NKJ0|A0A0K9NKJ0_ZOSMR	4-coumarate--CoA ligase like	1668	7.23416	6.20529	7.60475	5.81624	26.8604
TraesCS4D01G323500	tr|A0A1E5VVX5|A0A1E5VVX5_9POAL	4-coumarate--CoA ligase-like 4	1980	4.94513	5.00202	5.70411	5.43107	21.0823
TraesCS4B01G326800	tr|A0A1E5VVX5|A0A1E5VVX5_9POAL	4-coumarate--CoA ligase-like 4	1659	9.985	10.2247	9.20733	10.3567	39.7737
TraesCS5A01G498800	tr|A0A1E5VVX5|A0A1E5VVX5_9POAL	4-coumarate--CoA ligase-like 4	1659	11.4203	12.438	11.21	11.494	46.5623
TraesCS6D01G389900	tr|Q6K9Y0|Q6K9Y0_ORYSJ	4-coumarate-CoA ligase-like protein	1206	1.48448	1.97791	1.77204	1.65938	6.89381
TraesCS6B01G450600	tr|Q6K9Y0|Q6K9Y0_ORYSJ	4-coumarate-CoA ligase-like protein	816	5.45866	3.15029	4.45715	4.80889	17.875
TraesCS3A01G331000	tr|B6TB55|B6TB55_MAIZE	4-diphosphocytidyl-2-C-methyl-D-erythritol kinase	1495	10.6644	11.2951	13.8968	11.241	47.0974
TraesCS3D01G324400	tr|B6TB55|B6TB55_MAIZE	4-diphosphocytidyl-2-C-methyl-D-erythritol kinase	1495	17.9826	13.6218	17.5163	15.166	64.2867
TraesCS3B01G361100	tr|B6TB55|B6TB55_MAIZE	4-diphosphocytidyl-2-C-methyl-D-erythritol kinase	1384	15.3018	17.9348	19.2018	15.7597	68.1981
TraesCS1D01G108500	tr|B6TX88|B6TX88_MAIZE	4Fe-4S ferredoxin, iron-sulfur binding protein	1263	0.727417	0.656681	0.700945	0.715911	2.80095
TraesCS2A01G247600	sp|Q2T7S9|HOA_BURTA	4-hydroxy-2-oxovalerate aldolase	294	13.8186	11.9797	10.6049	11.758	48.1612
TraesCS6B01G430500	sp|B2HGH1|HOA1_MYCMM	4-hydroxy-2-oxovalerate aldolase 1	414	4.48994	4.26496	3.60185	3.56712	15.9239
TraesCS1D01G149300	sp|B8HG44|ISPG_PSECP	4-hydroxy-3-methylbut-2-en-1-yl diphosphate synthase (flavodoxin)	726	0.584646	0.265964	0.480322	1.01291	2.34384
TraesCS6B01G245100	sp|Q6MD85|ISPG_PARUW	4-hydroxy-3-methylbut-2-en-1-yl diphosphate synthase (flavodoxin)	2235	48.5553	50.9371	61.7926	46.7979	208.083
TraesCS6A01G215500	sp|Q6MD85|ISPG_PARUW	4-hydroxy-3-methylbut-2-en-1-yl diphosphate synthase (flavodoxin)	2427	77.0646	71.2277	94.989	69.0631	312.344
TraesCS4D01G061800	tr|M8D3K1|M8D3K1_AEGTA	4-hydroxy-3-methylbut-2-enyl diphosphate reductase	1741	61.1028	57.1137	66.0103	51.007	235.234
TraesCS4A01G251600	tr|M8ACE5|M8ACE5_TRIUA	4-hydroxy-3-methylbut-2-enyl diphosphate reductase	1320	57.8241	60.8515	77.3398	59.172	255.187
TraesCS4B01G062800	tr|M8D3K1|M8D3K1_AEGTA	4-hydroxy-3-methylbut-2-enyl diphosphate reductase	1311	88.9802	75.3675	97.9665	75.5533	337.867
TraesCS7A01G558200	tr|A0A1D6BKG1|A0A1D6BKG1_WHEAT	4-hydroxy-4-methyl-2-oxoglutarate aldolase	1305	0.50094	1.00521	0.731674	0.683611	2.92144
TraesCS7D01G551600	tr|A0A1D6CSV5|A0A1D6CSV5_WHEAT	4-hydroxy-4-methyl-2-oxoglutarate aldolase	507	1.19946	0.354662	0.747991	0.285322	2.58743
TraesCS7B01G483100	tr|A0A1D6CA49|A0A1D6CA49_WHEAT	4-hydroxy-4-methyl-2-oxoglutarate aldolase	1265	2.65673	2.90061	2.43338	1.73919	9.72991
TraesCS7D01G552200	tr|A0A1D6CQJ5|A0A1D6CQJ5_WHEAT	4-hydroxy-4-methyl-2-oxoglutarate aldolase	507	3.41156	3.70188	2.83803	2.3064	12.2579
TraesCS7A01G558300	tr|M8AD62|M8AD62_TRIUA	4-hydroxy-4-methyl-2-oxoglutarate aldolase	507	21.3361	26.4993	23.483	28.3551	99.6735
TraesCS7B01G483200	tr|M8AD62|M8AD62_TRIUA	4-hydroxy-4-methyl-2-oxoglutarate aldolase	507	19.7318	26.3615	24.941	24.0335	95.0678
TraesCS7D01G551700	tr|M8AD62|M8AD62_TRIUA	4-hydroxy-4-methyl-2-oxoglutarate aldolase	507	48.9719	62.196	50.368	57.8517	219.388
TraesCS6B01G462500	sp|A1WVM9|UBIA_HALHL	4-hydroxybenzoate octaprenyltransferase	1221	1.44481	0.75463	0.73933	1.52547	4.46424
TraesCS6A01G413300	sp|A1WVM9|UBIA_HALHL	4-hydroxybenzoate octaprenyltransferase	1209	1.21675	1.99548	1.38835	0.974697	5.57527
TraesCS2D01G046900	sp|A1RFH5|UBIA_SHESW	4-hydroxybenzoate octaprenyltransferase	557	3.70872	4.69284	4.0793	8.10551	20.5864
TraesCS4A01G095100	tr|A0A1D2A597|A0A1D2A597_AUXPR	4-hydroxybenzoate polyprenyltransferase, mitochondrial	1051	0.617165	0.713628	0.983123	0.556302	2.87022
TraesCS6D01G130800	tr|A0A1D6BC02|A0A1D6BC02_WHEAT	4-hydroxyphenylpyruvate dioxygenase	1311	1.82751	2.8947	1.92195	2.22066	8.86482
TraesCS6A01G141500	tr|W5GDZ8|W5GDZ8_WHEAT	4-hydroxyphenylpyruvate dioxygenase	1302	3.57665	5.14789	3.36268	4.84709	16.9343
TraesCS6B01G169700	tr|A0A1D6AVL9|A0A1D6AVL9_WHEAT	4-hydroxyphenylpyruvate dioxygenase	1311	3.92384	3.91461	4.62913	5.63229	18.0999
TraesCS4D01G349000	tr|A0A0K9PLY4|A0A0K9PLY4_ZOSMR	4-hydroxy-tetrahydrodipicolinate reductase	1023	0.0866646	0.132859	0.0383501	0.141406	0.399279
TraesCS4D01G226800	tr|A0A0K9NKV4|A0A0K9NKV4_ZOSMR	4-hydroxy-tetrahydrodipicolinate reductase	981	1.3575	1.86398	1.59126	1.65593	6.46867
TraesCS4B01G226100	tr|A0A0K9NKV4|A0A0K9NKV4_ZOSMR	4-hydroxy-tetrahydrodipicolinate reductase	981	2.12268	1.74806	2.08935	2.27348	8.23357
TraesCS4A01G069000	tr|A0A0K9NKV4|A0A0K9NKV4_ZOSMR	4-hydroxy-tetrahydrodipicolinate reductase	984	1.82358	1.95873	2.1538	1.14248	7.07858
TraesCS1A01G102500	tr|A0A0K9NKV4|A0A0K9NKV4_ZOSMR	4-hydroxy-tetrahydrodipicolinate reductase	1026	3.99308	6.92445	4.66274	5.72523	21.3055
TraesCS1B01G113300	tr|A0A0K9NKV4|A0A0K9NKV4_ZOSMR	4-hydroxy-tetrahydrodipicolinate reductase	1371	4.88642	6.22012	5.95047	5.44296	22.5
TraesCS1D01G094400	tr|A0A0K9NKV4|A0A0K9NKV4_ZOSMR	4-hydroxy-tetrahydrodipicolinate reductase	1026	6.01672	5.28841	7.42153	7.29953	26.0262
TraesCS6A01G199400	sp|Q5V5D5|DAPB_HALMA	4-hydroxy-tetrahydrodipicolinate reductase	315	39.677	31.2907	30.8425	21.5562	123.366
TraesCS2D01G395600	tr|M0YAQ6|M0YAQ6_HORVV	4-hydroxy-tetrahydrodipicolinate synthase	1134	0.317211	0.344264	0.684393	0.653804	1.99967
TraesCS2A01G397900	tr|M0YAQ6|M0YAQ6_HORVV	4-hydroxy-tetrahydrodipicolinate synthase	1178	0.690585	1.03494	1.06599	0.373527	3.16505
TraesCS2D01G513500	tr|M8BQZ0|M8BQZ0_AEGTA	4-hydroxy-tetrahydrodipicolinate synthase	1161	3.86681	3.69081	3.66213	3.56159	14.7813
TraesCS7B01G132200	sp|Q9AKE4|DAPA_RICTY	4-hydroxy-tetrahydrodipicolinate synthase	1167	6.41163	10.0041	6.63649	8.89442	31.9466
TraesCS2A01G511900	tr|M8BQZ0|M8BQZ0_AEGTA	4-hydroxy-tetrahydrodipicolinate synthase	1098	8.80924	7.99998	6.79112	8.06162	31.6619
TraesCS2B01G539900	tr|M8BQZ0|M8BQZ0_AEGTA	4-hydroxy-tetrahydrodipicolinate synthase	1167	10.7729	10.3667	9.71215	8.85042	39.7022
TraesCS1B01G449900	sp|Q1MPX7|DAPA_LAWIP	4-hydroxy-tetrahydrodipicolinate synthase	522	20.0083	25.114	22.8311	26.4838	94.4372
TraesCS1A01G062400	tr|A0A059Q1C3|A0A059Q1C3_9POAL	4'-phosphopantetheinyl transferase	1026	1.14004	1.35719	1.26236	0.790178	4.54977
TraesCS1D01G063400	tr|A0A059Q1C3|A0A059Q1C3_9POAL	4'-phosphopantetheinyl transferase	1029	2.24589	2.71923	2.19514	2.6712	9.83147
TraesCS1B01G080700	tr|A0A059Q1C3|A0A059Q1C3_9POAL	4'-phosphopantetheinyl transferase	1118	3.91597	3.37847	3.07745	2.83052	13.2024
TraesCS7B01G084900	tr|A0A059Q2U4|A0A059Q2U4_9POAL	4-phosphopantetheinyl transferase	918	0.218154	0.172044	0.104458	0.32174	0.816396
TraesCS4B01G130400	tr|A0A072VJ15|A0A072VJ15_MEDTR	4'-phosphopantetheinyl transferase family protein	831	0.45743	0.88168	1.03371	0.710848	3.08366
TraesCS4A01G187800	tr|A0A072VJ15|A0A072VJ15_MEDTR	4'-phosphopantetheinyl transferase family protein	831	1.82046	2.62871	3.12774	3.19881	10.7757
TraesCS4D01G125600	tr|A0A072VJ15|A0A072VJ15_MEDTR	4'-phosphopantetheinyl transferase family protein	831	4.58231	3.93788	4.26172	3.56151	16.3434
TraesCS3B01G465000	tr|A0A199UUL6|A0A199UUL6_ANACO	4-sulfomuconolactone hydrolase	1245	0.162898	0.385785	0.126047	0.118617	0.793348
TraesCS3B01G464900	tr|A0A199UUL6|A0A199UUL6_ANACO	4-sulfomuconolactone hydrolase	1113	0.462427	0.569371	0.669887	0.403483	2.10517
TraesCS3D01G423400	tr|A0A199UUL6|A0A199UUL6_ANACO	4-sulfomuconolactone hydrolase	1053	1.218	1.79529	1.15947	0.787128	4.95989
TraesCS3A01G427900	tr|A0A199UUL6|A0A199UUL6_ANACO	4-sulfomuconolactone hydrolase	1053	2.17078	1.56623	1.78091	2.47581	7.99373
TraesCS3D01G194000	tr|A0A0B0N6F1|A0A0B0N6F1_GOSAR	50S ribosomal 5, chloroplastic	438	1.5799	1.5023	0.84593	1.66514	5.59327
TraesCS3A01G191400	tr|A0A0B0N6F1|A0A0B0N6F1_GOSAR	50S ribosomal 5, chloroplastic	565	1.18415	1.46684	0.864467	0.522756	4.03821
TraesCS4A01G017800	tr|G7KFC6|G7KFC6_MEDTR	50S ribosomal L18-like protein	630	1.40769	0.668284	0.276757	0.822834	3.17557
TraesCS5D01G288100	tr|A0A0B0P6W5|A0A0B0P6W5_GOSAR	50S ribosomal L31	1396	5.69548	6.27763	6.47858	5.73197	24.1837
TraesCS5A01G281200	tr|A0A0B0P6W5|A0A0B0P6W5_GOSAR	50S ribosomal L31	222	40.0818	47.1095	34.983	37.1434	159.318
TraesCS5B01G280200	tr|A0A0B0P6W5|A0A0B0P6W5_GOSAR	50S ribosomal L31	210	31.6936	41.2523	35.778	35.5635	144.287
TraesCS4A01G019000	tr|A0A0B0PA43|A0A0B0PA43_GOSAR	50S ribosomal L32	685	9.322	11.1581	9.94293	6.79767	37.2207
TraesCS7A01G267900	tr|N1R283|N1R283_AEGTA	50S ribosomal protein 6, chloroplastic	589	1.3898	1.98185	0.873627	2.00069	6.24597
TraesCS7B01G164300	tr|N1R283|N1R283_AEGTA	50S ribosomal protein 6, chloroplastic	366	1.68942	6.25701	2.87055	3.2197	14.0367
TraesCS4D01G335500	sp|Q3MA18|RL1_ANAVT	50S ribosomal protein L1	921	0.217444	0.21423	0.293659	0.314133	1.03947
TraesCS1B01G254000	tr|A0A088CFT5|A0A088CFT5_9POAL	50S ribosomal protein L1	1044	6.86073	6.34997	6.0942	6.42317	25.7281
TraesCS7A01G352600	tr|B6TB66|B6TB66_MAIZE	50S ribosomal protein L1	1227	7.80991	7.84625	8.96951	7.58498	32.2106
TraesCS7B01G275500	tr|B6TB66|B6TB66_MAIZE	50S ribosomal protein L1	1755	8.25361	7.79673	9.54054	6.46558	32.0565
TraesCS1D01G242500	tr|A0A088CFT5|A0A088CFT5_9POAL	50S ribosomal protein L1	1334	11.9245	8.53748	11.0096	10.5191	41.9907
TraesCS7D01G370500	tr|B6TB66|B6TB66_MAIZE	50S ribosomal protein L1	1227	10.0781	9.19244	12.3425	10.8296	42.4426
TraesCS5A01G269900	sp|Q63Q01|RL10_BURPS	50S ribosomal protein L10	582	1.07995	0.85894	0.592129	1.13406	3.66508
TraesCS5B01G302100	tr|W9RNL0|W9RNL0_9ROSA	50S ribosomal protein L10	585	1.37317	1.25244	0.909214	1.26737	4.8022
TraesCS1D01G059100	tr|W9RNL0|W9RNL0_9ROSA	50S ribosomal protein L10	585	3.23577	2.87156	1.49765	1.2777	8.88268
TraesCS1B01G076400	tr|W9RNL0|W9RNL0_9ROSA	50S ribosomal protein L10	585	3.35032	3.77869	3.65235	3.51354	14.2949
TraesCS4B01G198600	tr|B6SUJ0|B6SUJ0_MAIZE	50S ribosomal protein L10	663	4.51209	3.38964	4.17002	3.78663	15.8584
TraesCS4D01G199500	tr|B6SUJ0|B6SUJ0_MAIZE	50S ribosomal protein L10	663	4.78624	3.35394	4.27538	3.67298	16.0885
TraesCS1A01G058300	tr|W9RNL0|W9RNL0_9ROSA	50S ribosomal protein L10	585	3.75317	6.45948	4.83849	4.25537	19.3065
TraesCS3D01G220600	sp|Q0SQD2|RL11_CLOPS	50S ribosomal protein L11	363	0.251242	1.0389	0.456605	0.813656	2.5604
TraesCS5A01G515700	tr|B6U1J2|B6U1J2_MAIZE	50S ribosomal protein L11	636	2.41476	1.34103	2.62596	2.30299	8.68474
TraesCS1D01G145700	tr|B4FC48|B4FC48_MAIZE	50S ribosomal protein L11	465	3.94203	3.99476	4.77372	5.1074	17.8179
TraesCS4D01G341900	tr|B6U1J2|B6U1J2_MAIZE	50S ribosomal protein L11	636	3.83079	4.39055	5.40297	5.60127	19.2256
TraesCS4B01G347000	tr|B6U1J2|B6U1J2_MAIZE	50S ribosomal protein L11	636	4.7242	4.18965	5.75916	3.71519	18.3882
TraesCS1A01G147700	tr|B4FC48|B4FC48_MAIZE	50S ribosomal protein L11	465	8.69043	5.51264	8.65489	6.18323	29.0412
TraesCS5A01G512100	tr|B4FC48|B4FC48_MAIZE	50S ribosomal protein L11	465	7.58287	8.31454	8.73933	11.8222	36.459
TraesCS1B01G165800	tr|B4FC48|B4FC48_MAIZE	50S ribosomal protein L11	465	9.49071	13.2659	9.22779	11.9453	43.9297
TraesCS2A01G443200	sp|Q8TZK0|RL11_PYRFU	50S ribosomal protein L11	501	60.9648	55.2459	64.2042	55.3202	235.735
TraesCS2B01G464300	sp|Q8TZK0|RL11_PYRFU	50S ribosomal protein L11	501	55.3879	62.2149	66.3971	62.9778	246.978
TraesCS2D01G442300	sp|Q8TZK0|RL11_PYRFU	50S ribosomal protein L11	501	70.1711	70.6007	73.1191	60.0542	273.945
TraesCS5A01G059200	sp|A1R8W2|RL11_ARTAT	50S ribosomal protein L11	372	68.4662	70.8028	74.3402	72.8265	286.436
TraesCS6A01G268300	sp|O29712|RL11_ARCFU	50S ribosomal protein L11	709	74.5015	78.0155	75.9113	81.3184	309.747
TraesCS6D01G246600	sp|O29712|RL11_ARCFU	50S ribosomal protein L11	731	74.0197	74.3904	84.0258	73.7877	306.224
TraesCS3A01G272200	tr|B4FAZ7|B4FAZ7_MAIZE	50S ribosomal protein L13	944	0.593202	0.232517	0.540346	0.555537	1.9216
TraesCS3B01G306000	tr|B4FAZ7|B4FAZ7_MAIZE	50S ribosomal protein L13	690	0.973319	1.97679	1.68129	0.646459	5.27786
TraesCS3D01G271800	tr|B4FAZ7|B4FAZ7_MAIZE	50S ribosomal protein L13	690	2.4684	1.21423	1.73141	1.38899	6.80303
TraesCS6A01G392500	tr|M8CBL8|M8CBL8_AEGTA	50S ribosomal protein L13	951	6.06302	6.57948	6.62529	4.30359	23.5714
TraesCS6D01G378200	tr|M8CBL8|M8CBL8_AEGTA	50S ribosomal protein L13	852	7.90431	9.52708	8.30637	8.04752	33.7853
TraesCS6B01G432700	tr|M8CBL8|M8CBL8_AEGTA	50S ribosomal protein L13	816	11.366	8.68246	13.0175	9.92792	42.9938
TraesCS2B01G281300	tr|A0A072TPI5|A0A072TPI5_MEDTR	50S ribosomal protein L13	621	88.2693	109.235	92.6364	93.7449	383.885
TraesCS2A01G260700	tr|A0A072TPI5|A0A072TPI5_MEDTR	50S ribosomal protein L13	621	81.0024	97.398	96.0141	95.0696	369.484
TraesCS2D01G263000	tr|A0A072TPI5|A0A072TPI5_MEDTR	50S ribosomal protein L13	621	91.1729	109.629	100.77	101.797	403.368
TraesCS5D01G402800	tr|A0A072TPI5|A0A072TPI5_MEDTR	50S ribosomal protein L13	621	90.6746	102.017	105.367	89.3379	387.396
TraesCS5B01G397800	tr|A0A072TPI5|A0A072TPI5_MEDTR	50S ribosomal protein L13	621	95.6455	102.312	117.601	86.7023	402.261
TraesCS5A01G392900	tr|A0A072TPI5|A0A072TPI5_MEDTR	50S ribosomal protein L13	621	108.863	118.364	125.522	117.453	470.202
TraesCS6B01G000600	sp|B9LJE2|RL14_CHLSY	50S ribosomal protein L14	300	2.77114	2.42771	2.95063	1.72795	9.87743
TraesCS2B01G575900	tr|N1QRC8|N1QRC8_AEGTA	50S ribosomal protein L14	513	2.99126	5.03337	4.88708	5.19348	18.1052
TraesCS2D01G546300	tr|N1QRC8|N1QRC8_AEGTA	50S ribosomal protein L14	513	6.647	11.8289	8.65179	8.32475	35.4525
TraesCS2A01G545400	tr|N1QRC8|N1QRC8_AEGTA	50S ribosomal protein L14	507	8.71276	9.43357	10.3467	10.1471	38.6401
TraesCS5A01G032300	tr|M8BRW5|M8BRW5_AEGTA	50S ribosomal protein L14	513	7.9264	8.25937	12.0352	10.5515	38.7725
TraesCS5B01G032200	tr|M8BRW5|M8BRW5_AEGTA	50S ribosomal protein L14	513	11.477	18.1493	14.4333	19.5227	63.5823
TraesCS5D01G040600	tr|M8BRW5|M8BRW5_AEGTA	50S ribosomal protein L14	513	14.4577	15.8339	18.2495	14.1116	62.6527
TraesCS6B01G424800	tr|A0A0K9PMD0|A0A0K9PMD0_ZOSMR	50S ribosomal protein L14	423	50.0114	65.1556	59.0452	56.864	231.076
TraesCS1A01G148400	tr|A0A0K9PMD0|A0A0K9PMD0_ZOSMR	50S ribosomal protein L14	423	73.8543	75.3273	75.7953	70.1946	295.171
TraesCS4B01G339500	tr|A0A0K9PMD0|A0A0K9PMD0_ZOSMR	50S ribosomal protein L14	423	88.0505	103.641	78.0401	92.2043	361.936
TraesCS1D01G146100	tr|A0A0K9PMD0|A0A0K9PMD0_ZOSMR	50S ribosomal protein L14	423	72.7582	83.8429	82.0726	72.3607	311.034
TraesCS4D01G335700	tr|A0A0K9PMD0|A0A0K9PMD0_ZOSMR	50S ribosomal protein L14	423	94.2964	100.061	84.8815	86.205	365.443
TraesCS1B01G166100	tr|A0A0K9PMD0|A0A0K9PMD0_ZOSMR	50S ribosomal protein L14	423	80.8194	88.6428	99.0675	74.7827	343.312
TraesCS6A01G385700	tr|A0A0K9PMD0|A0A0K9PMD0_ZOSMR	50S ribosomal protein L14	423	279.621	324.833	320.527	305.779	1230.76
TraesCS2B01G583400	sp|Q0BYD3|RL15_HYPNA	50S ribosomal protein L15	1473	0.33383	0.265034	0.290148	0.196413	1.08543
TraesCS1D01G428100	sp|A9KJH5|RL15_CLOPH	50S ribosomal protein L15	2559	18.8533	19.0621	18.1275	18.891	74.9339
TraesCS2A01G170800	sp|P54047|RL15_METJA	50S ribosomal protein L15	438	240.631	262.566	250.285	242.387	995.87
TraesCS2D01G178300	sp|P54047|RL15_METJA	50S ribosomal protein L15	438	290.936	309.976	290.87	275.368	1167.15
TraesCS2B01G197200	sp|P54047|RL15_METJA	50S ribosomal protein L15	438	334.51	372.007	385.89	343.86	1436.27
TraesCS4A01G065400	tr|A0A0A9M075|A0A0A9M075_ARUDO	50S ribosomal protein L15, putative	798	0.225387	0.365592	0.513471	0.370122	1.47457
TraesCS4D01G242400	tr|A0A0A9M075|A0A0A9M075_ARUDO	50S ribosomal protein L15, putative	798	0.590633	0.791088	0.535574	0.46076	2.37805
TraesCS4B01G242800	tr|A0A0A9M075|A0A0A9M075_ARUDO	50S ribosomal protein L15, putative	1004	1.15332	0.912909	0.655782	0.73846	3.46048
TraesCS3D01G268400	tr|D8L9P2|D8L9P2_WHEAT	50S ribosomal protein L15, putative, expressed	1179	8.2783	7.89087	6.39437	5.81295	28.3765
TraesCS3A01G268300	tr|D8L9P2|D8L9P2_WHEAT	50S ribosomal protein L15, putative, expressed	885	5.37148	4.86689	7.82438	5.15245	23.2152
TraesCS3B01G302700	tr|D8L9P2|D8L9P2_WHEAT	50S ribosomal protein L15, putative, expressed	1179	5.94567	7.73823	8.50668	8.82169	31.0123
TraesCS5B01G481100	tr|B4FZB4|B4FZB4_MAIZE	50S ribosomal protein L17	672	0.99939	0.313366	0.428092	0.43053	2.17138
TraesCS5D01G481500	tr|B4FZB4|B4FZB4_MAIZE	50S ribosomal protein L17	672	1.09339	1.30267	0.687552	0.766912	3.85052
TraesCS5A01G468600	tr|B4FZB4|B4FZB4_MAIZE	50S ribosomal protein L17	679	0.828462	0.89155	1.08523	0.665828	3.47107
TraesCS1A01G285500	tr|M7ZNL2|M7ZNL2_TRIUA	50S ribosomal protein L17	507	1.48189	2.70369	2.57993	1.45044	8.21595
TraesCS1D01G284500	tr|A0A199UM64|A0A199UM64_ANACO	50S ribosomal protein L17	486	3.85945	7.35498	2.60198	4.43402	18.2504
TraesCS3D01G351100	tr|A0A199UM64|A0A199UM64_ANACO	50S ribosomal protein L17	486	5.87267	10.5411	6.00248	5.79209	28.2084
TraesCS1B01G294700	tr|M7ZNL2|M7ZNL2_TRIUA	50S ribosomal protein L17	507	8.43211	7.0414	6.33087	4.93388	26.7382
TraesCS3A01G357200	tr|A0A199UM64|A0A199UM64_ANACO	50S ribosomal protein L17	905	8.11507	8.78766	10.3299	7.7993	35.0319
TraesCS3B01G389800	tr|A0A199UM64|A0A199UM64_ANACO	50S ribosomal protein L17	903	12.5954	14.6114	14.0523	9.70567	50.9647
TraesCS2D01G162500	sp|B6J5F8|RL17_COXB1	50S ribosomal protein L17	537	34.1361	34.02	26.957	39.1353	134.248
TraesCS2A01G156700	sp|B6J5F8|RL17_COXB1	50S ribosomal protein L17	545	26.0452	36.321	27.797	27.8437	118.007
TraesCS1B01G176500	tr|A0A1D1Y518|A0A1D1Y518_9ARAE	50S ribosomal protein L18	975	0.667881	0.526189	0.438347	0.618253	2.25067
TraesCS5D01G356100	tr|M8B7E8|M8B7E8_AEGTA	50S ribosomal protein L18	549	1.57004	1.74091	1.11195	0.938734	5.36164
TraesCS1A01G160100	tr|A0A1D1Y518|A0A1D1Y518_9ARAE	50S ribosomal protein L18	1484	1.31575	0.614787	1.12852	0.995139	4.0542
TraesCS6D01G243700	tr|M8A6A6|M8A6A6_TRIUA	50S ribosomal protein L18	555	2.43106	2.06241	1.25719	1.85717	7.60783
TraesCS5B01G503800	tr|B6TYR5|B6TYR5_MAIZE	50S ribosomal protein L18	513	1.04685	1.08975	1.25772	2.30298	5.6973
TraesCS1D01G157300	tr|A0A1D1Y518|A0A1D1Y518_9ARAE	50S ribosomal protein L18	975	1.7678	1.04356	1.31938	1.68161	5.81235
TraesCS4D01G285000	tr|A0A0K9NP65|A0A0K9NP65_ZOSMR	50S ribosomal protein L18	1013	1.56836	1.75746	1.33864	1.30907	5.97353
TraesCS4B01G286300	tr|A0A0K9NP65|A0A0K9NP65_ZOSMR	50S ribosomal protein L18	534	1.38183	0.460178	1.80499	0.553103	4.2001
TraesCS6A01G263200	tr|M8A6A6|M8A6A6_TRIUA	50S ribosomal protein L18	558	3.56434	1.50147	1.80525	1.0478	7.91887
TraesCS4A01G278600	tr|M8ADX1|M8ADX1_TRIUA	50S ribosomal protein L18	345	1.35879	1.1438	2.07326	1.29292	5.86877
TraesCS5B01G351100	tr|M8B7E8|M8B7E8_AEGTA	50S ribosomal protein L18	369	0.975654	3.25779	2.10383	3.2017	9.53897
TraesCS5D01G504600	tr|B6TYR5|B6TYR5_MAIZE	50S ribosomal protein L18	513	1.30419	1.18887	2.48147	1.71546	6.68999
TraesCS6B01G290300	tr|M8A6A6|M8A6A6_TRIUA	50S ribosomal protein L18	558	1.78934	1.50903	3.02464	1.85801	8.18102
TraesCS4A01G368800	tr|B6TYR5|B6TYR5_MAIZE	50S ribosomal protein L18	513	2.14835	3.39014	3.83416	1.72724	11.0999
TraesCS4B01G034400	tr|M8ADX1|M8ADX1_TRIUA	50S ribosomal protein L18	345	3.51149	2.00868	4.14592	3.44194	13.108
TraesCS3A01G147000	tr|A0A059PZ60|A0A059PZ60_9POAL	50S ribosomal protein L18	1879	4.29034	4.66459	4.30939	4.8039	18.0682
TraesCS2D01G316500	sp|Q5HSA6|RL18_CAMJR	50S ribosomal protein L18	627	6.5314	4.48383	4.59744	6.33528	21.948
TraesCS1D01G222300	tr|A0A059PZ60|A0A059PZ60_9POAL	50S ribosomal protein L18	1246	7.35443	6.63815	6.25341	6.63239	26.8784
TraesCS1B01G234100	tr|A0A059PZ60|A0A059PZ60_9POAL	50S ribosomal protein L18	1085	10.1408	9.77976	8.135	8.40259	36.4581
TraesCS3B01G205200	tr|M8CG74|M8CG74_AEGTA	50S ribosomal protein L18	345	12.1013	11.9146	12.3734	13.759	50.1483
TraesCS3A01G175500	tr|M8CG74|M8CG74_AEGTA	50S ribosomal protein L18	345	15.2035	14.5069	15.129	10.9285	55.7679
TraesCS3D01G181000	tr|M8CG74|M8CG74_AEGTA	50S ribosomal protein L18	345	14.6404	20.0691	16.2917	17.4977	68.4989
TraesCS6A01G242300	tr|B6T8M1|B6T8M1_MAIZE	50S ribosomal protein L19	669	2.19552	1.96352	1.5515	1.98219	7.69274
TraesCS6D01G224200	tr|B6T8M1|B6T8M1_MAIZE	50S ribosomal protein L19	669	2.45482	2.24946	1.92946	2.40562	9.03936
TraesCS6B01G282200	tr|B6T8M1|B6T8M1_MAIZE	50S ribosomal protein L19	669	2.37861	2.76062	2.58175	3.2886	11.0096
TraesCS6D01G151800	sp|Q83E85|RL19_COXBU	50S ribosomal protein L19	411	1.82565	3.39829	2.85386	1.81128	9.88908
TraesCS6A01G279700	sp|Q6A7T1|RL19_PROAC	50S ribosomal protein L19	558	22.7847	16.7981	21.8207	19.0986	80.5021
TraesCS4B01G100600	tr|B9S1T8|B9S1T8_RICCO	50S ribosomal protein L19, putative	1363	0.67778	1.06215	0.729656	0.216696	2.68628
TraesCS4A01G215600	tr|B9S1T8|B9S1T8_RICCO	50S ribosomal protein L19, putative	1123	5.31637	4.95828	4.76834	4.39327	19.4363
TraesCS7D01G352000	tr|B9S1T8|B9S1T8_RICCO	50S ribosomal protein L19, putative	1260	5.79552	5.61657	5.56069	5.98466	22.9574
TraesCS7A01G370900	tr|B9S1T8|B9S1T8_RICCO	50S ribosomal protein L19, putative	1284	6.41814	6.40358	5.93576	6.73188	25.4894
TraesCS4D01G097200	tr|B9S1T8|B9S1T8_RICCO	50S ribosomal protein L19, putative	1055	7.58818	8.64626	7.08566	6.24484	29.5649
TraesCS7B01G256900	tr|B9S1T8|B9S1T8_RICCO	50S ribosomal protein L19, putative	1250	8.28436	8.17555	8.013	7.23088	31.7038
TraesCS2D01G111000	sp|A8F988|RL2_BACP2	50S ribosomal protein L2	999	0.400932	0.496183	0.715782	0.585259	2.19816
TraesCS1A01G232500	sp|A5FMZ7|RL2_FLAJ1	50S ribosomal protein L2	555	0.32407	3.29585	0.76969	2.43289	6.82249
TraesCS4B01G128700	sp|A3DNA7|RL2_STAMF	50S ribosomal protein L2	786	26.9596	27.7503	28.2664	24.6285	107.605
TraesCS4D01G123700	sp|A3DNA7|RL2_STAMF	50S ribosomal protein L2	786	38.389	39.1652	38.6636	38.7428	154.961
TraesCS4A01G189200	sp|A3DNA7|RL2_STAMF	50S ribosomal protein L2	786	39.6544	39.5518	43.099	40.9323	163.238
TraesCS5D01G095400	sp|A3DNA7|RL2_STAMF	50S ribosomal protein L2	786	119.895	129.07	134.424	120.753	504.142
TraesCS5B01G088900	sp|A3DNA7|RL2_STAMF	50S ribosomal protein L2	786	127.953	135.931	137.436	131.494	532.814
TraesCS5A01G082800	sp|A3DNA7|RL2_STAMF	50S ribosomal protein L2	786	148.574	151.592	150.661	137.153	587.979
TraesCS1D01G448900	tr|A0A110BDW6|A0A110BDW6_CANSA	50S ribosomal protein L2, chloroplastic	1332	0.667958	0.720831	0.166973	0.490977	2.04674
TraesCS5B01G029400	sp|Q0P3L9|RK2_OSTTA	50S ribosomal protein L2, chloroplastic	1704	0.832607	0.326924	0.327649	0.265315	1.75249
TraesCS1B01G414400	tr|A0A061ECK1|A0A061ECK1_THECC	50S ribosomal protein L2, putative	966	1.70143	2.41092	2.25726	2.59577	8.96538
TraesCS1B01G395800	tr|A0A061ECK1|A0A061ECK1_THECC	50S ribosomal protein L2, putative	429	3.39704	4.02971	5.42712	3.61099	16.4649
TraesCS7A01G503700	tr|A0A061ECK1|A0A061ECK1_THECC	50S ribosomal protein L2, putative	960	7.0807	8.37985	6.98296	7.00722	29.4507
TraesCS1D01G010400	tr|A0A061ECK1|A0A061ECK1_THECC	50S ribosomal protein L2, putative	960	12.6252	13.4369	14.153	13.4713	53.6864
TraesCS7A01G283800	sp|Q7NGV3|RL20_GLOVI	50S ribosomal protein L20	1380	1.69107	1.05823	1.05563	0.856108	4.66104
TraesCS3B01G456000	tr|K4F2A2|K4F2A2_EQUAR	50S ribosomal protein L20	1206	4.30905	4.71171	3.8184	3.01388	15.853
TraesCS3D01G280000	tr|W5DBR4|W5DBR4_WHEAT	50S ribosomal protein L20	369	3.98667	4.93432	4.59661	2.97295	16.4905
TraesCS1A01G348300	tr|W4ZQT2|W4ZQT2_WHEAT	50S ribosomal protein L20	369	5.25011	7.03637	4.64403	6.04412	22.9746
TraesCS3A01G280300	tr|W5CI22|W5CI22_WHEAT	50S ribosomal protein L20	369	3.39554	5.8747	6.28644	6.41978	21.9765
TraesCS3B01G314100	tr|W5CX48|W5CX48_WHEAT	50S ribosomal protein L20	369	5.31575	8.88629	8.54306	5.20277	27.9479
TraesCS1B01G362900	tr|M0VWZ7|M0VWZ7_HORVV	50S ribosomal protein L20	580	10.0925	8.70397	8.8874	8.3972	36.081
TraesCS1D01G351300	tr|M0VWZ7|M0VWZ7_HORVV	50S ribosomal protein L20	369	10.1103	10.3697	10.2553	7.99608	38.7314
TraesCS1B01G415900	tr|B6TJJ8|B6TJJ8_MAIZE	50S ribosomal protein L21	1209	2.32013	2.26935	3.02949	2.15136	9.77032
TraesCS6B01G219700	tr|B6U3Z0|B6U3Z0_MAIZE	50S ribosomal protein L21	609	6.01181	6.46666	4.68304	7.78956	24.9511
TraesCS6A01G191400	tr|B6U3Z0|B6U3Z0_MAIZE	50S ribosomal protein L21	613	8.3358	8.9449	6.58824	7.6796	31.5485
TraesCS1A01G388500	tr|B6TJJ8|B6TJJ8_MAIZE	50S ribosomal protein L21	774	8.25916	6.40409	7.7804	6.89609	29.3397
TraesCS1D01G396400	tr|B6TJJ8|B6TJJ8_MAIZE	50S ribosomal protein L21	776	7.36746	7.37141	10.1209	9.91545	34.7752
TraesCS1A01G025100	tr|M7ZD41|M7ZD41_TRIUA	50S ribosomal protein L22	942	11.6739	11.0793	11.841	10.9387	45.5329
TraesCS1D01G025100	tr|M8C4Y2|M8C4Y2_AEGTA	50S ribosomal protein L22	831	11.7515	11.8761	13.3341	11.0761	48.0378
TraesCS1B01G031500	tr|M7ZD41|M7ZD41_TRIUA	50S ribosomal protein L22	825	13.8964	16.2984	18.9061	14.2508	63.3517
TraesCS7B01G157300	sp|A5UL84|RL22_METS3	50S ribosomal protein L22	519	55.3269	55.7258	60.4937	52.4894	224.036
TraesCS7D01G260500	sp|A5UL84|RL22_METS3	50S ribosomal protein L22	519	58.1226	70.1223	62.5346	57.3561	248.136
TraesCS7A01G259500	sp|A5UL84|RL22_METS3	50S ribosomal protein L22	519	65.0901	64.9256	72.2529	68.0873	270.356
TraesCS5A01G170300	sp|A8AA19|RL22_IGNH4	50S ribosomal protein L22	763	123.356	128.637	134.693	119.958	506.644
TraesCS5B01G167100	sp|Q8PV45|RL22_METMA	50S ribosomal protein L22	513	149.88	160.198	169.023	151.068	630.169
TraesCS5D01G174700	sp|Q8PV45|RL22_METMA	50S ribosomal protein L22	665	167.633	175.214	187.314	167.656	697.817
TraesCS3A01G180700	tr|A0A0A0YP88|A0A0A0YP88_9ROSA	50S ribosomal protein L22, chloroplastic	1055	1.82031	1.21439	1.96337	1.82833	6.82639
TraesCS7A01G272900	tr|M8A2G7|M8A2G7_TRIUA	50S ribosomal protein L23	681	8.46961	8.10718	7.51087	7.58107	31.6687
TraesCS7D01G273000	tr|M8A2G7|M8A2G7_TRIUA	50S ribosomal protein L23	681	7.88485	8.92475	8.16379	13.1971	38.1705
TraesCS7D01G426300	sp|A9IW25|RL23_BART1	50S ribosomal protein L23	630	8.53461	9.05886	8.17411	6.22386	31.9914
TraesCS7B01G170900	tr|M8A2G7|M8A2G7_TRIUA	50S ribosomal protein L23	681	9.97143	11.5875	11.6987	11.8741	45.1318
TraesCS2D01G354800	sp|Q8TY92|RL23_METKA	50S ribosomal protein L23	531	206.954	216.559	242.051	209.113	874.677
TraesCS2B01G375100	sp|Q8TY92|RL23_METKA	50S ribosomal protein L23	459	233.265	261.723	264.631	256.827	1016.45
TraesCS2A01G354200	sp|Q8TY92|RL23_METKA	50S ribosomal protein L23	531	292.985	305.877	308.983	286.179	1194.02
TraesCS7D01G439900	tr|B4FTJ3|B4FTJ3_MAIZE	50S ribosomal protein L24	833	1.46009	2.26944	1.72718	1.41828	6.87499
TraesCS7B01G350400	tr|B4FTJ3|B4FTJ3_MAIZE	50S ribosomal protein L24	837	0.886959	1.97059	1.77153	1.92999	6.55907
TraesCS7A01G450600	tr|B4FTJ3|B4FTJ3_MAIZE	50S ribosomal protein L24	839	3.8415	3.02743	2.17764	4.37523	13.4218
TraesCS4D01G127400	tr|M8BGQ6|M8BGQ6_AEGTA	50S ribosomal protein L24	661	14.5133	15.2596	17.8577	18.425	66.0556
TraesCS4A01G186300	tr|M8BGQ6|M8BGQ6_AEGTA	50S ribosomal protein L24	480	23.2913	23.8182	21.6301	21.819	90.5585
TraesCS4B01G132600	tr|M8BGQ6|M8BGQ6_AEGTA	50S ribosomal protein L24	480	26.8247	30.5514	29.5893	24.7009	111.666
TraesCS3B01G158400	sp|O59429|RL24_PYRHO	50S ribosomal protein L24	474	167.679	189.603	167.465	157.489	682.236
TraesCS3D01G140800	sp|O59429|RL24_PYRHO	50S ribosomal protein L24	474	234.441	265.624	247.753	232.606	980.424
TraesCS3B01G243200	tr|M8B5D3|M8B5D3_AEGTA	50S ribosomal protein L25	798	6.17845	5.01829	6.98921	4.82294	23.0089
TraesCS4D01G078900	tr|N1QW48|N1QW48_AEGTA	50S ribosomal protein L25	1047	5.23271	5.57566	7.10905	7.48427	25.4017
TraesCS4B01G080000	tr|N1QW48|N1QW48_AEGTA	50S ribosomal protein L25	858	7.46757	5.48091	7.17626	5.33219	25.4569
TraesCS4A01G235000	tr|N1QW48|N1QW48_AEGTA	50S ribosomal protein L25	931	5.40646	8.08218	8.58026	8.46852	30.5374
TraesCS3D01G215300	tr|M8B5D3|M8B5D3_AEGTA	50S ribosomal protein L25	798	8.03559	9.12205	9.05989	7.7612	33.9787
TraesCS3A01G212900	tr|M8B5D3|M8B5D3_AEGTA	50S ribosomal protein L25	804	9.17648	8.06594	9.76213	7.89448	34.899
TraesCS3D01G173100	tr|M8BWP7|M8BWP7_AEGTA	50S ribosomal protein L27	423	2.85868	3.44701	2.65964	2.42957	11.3949
TraesCS2D01G481400	sp|Q7VAN2|RL27_PROMA	50S ribosomal protein L27	261	3.98559	8.5273	3.55927	1.42033	17.4925
TraesCS3A01G435700	tr|K7W1Y2|K7W1Y2_MAIZE	50S ribosomal protein L27	720	4.2696	3.55123	4.3127	3.21066	15.3442
TraesCS3D01G428300	tr|K7W1Y2|K7W1Y2_MAIZE	50S ribosomal protein L27	558	7.95287	8.00207	7.18901	4.76383	27.9078
TraesCS2D01G272900	tr|M8CA27|M8CA27_AEGTA	50S ribosomal protein L27	438	10.3073	8.41322	7.62671	8.27091	34.6181
TraesCS3B01G197800	tr|M8BWP7|M8BWP7_AEGTA	50S ribosomal protein L27	1425	10.207	9.95286	8.3726	7.65833	36.1908
TraesCS2A01G273900	tr|M8CA27|M8CA27_AEGTA	50S ribosomal protein L27	438	8.5556	6.68048	8.41271	8.53221	32.181
TraesCS3B01G470400	tr|K7W1Y2|K7W1Y2_MAIZE	50S ribosomal protein L27	720	11.2648	11.1347	11.3328	8.02862	41.7609
TraesCS3A01G168800	tr|M7ZIZ3|M7ZIZ3_TRIUA	50S ribosomal protein L27	438	17.6278	17.0601	18.16	11.3123	64.1603
TraesCS2B01G291600	tr|M8BWP7|M8BWP7_AEGTA	50S ribosomal protein L27	438	36.2184	51.1493	40.3222	38.5676	166.257
TraesCS3B01G470500	tr|A0A1E5US42|A0A1E5US42_9POAL	50S ribosomal protein L27, chloroplastic	988	2.78122	2.17541	1.99499	2.82469	9.77632
TraesCS1D01G147100	tr|A0A1D1ZLH2|A0A1D1ZLH2_9ARAE	50S ribosomal protein L28	716	1.53967	1.46381	1.3278	1.43957	5.77084
TraesCS1B01G000600	tr|B6TFW5|B6TFW5_MAIZE	50S ribosomal protein L28	402	3.90841	2.42301	3.43827	1.45441	11.2241
TraesCS1D01G003700	tr|B6SXD6|B6SXD6_MAIZE	50S ribosomal protein L28	426	7.28352	6.045	5.26135	7.25866	25.8485
TraesCS1A01G001800	tr|B6TFW5|B6TFW5_MAIZE	50S ribosomal protein L28	420	7.00803	9.68554	5.53434	7.67801	29.9059
TraesCS2A01G214900	tr|A0A199VJ57|A0A199VJ57_ANACO	50S ribosomal protein L28	852	6.20757	5.54252	5.62406	6.73886	24.113
TraesCS2D01G220700	tr|A0A199VJ57|A0A199VJ57_ANACO	50S ribosomal protein L28	843	6.2977	9.02177	6.93637	6.04916	28.305
TraesCS2B01G239900	tr|A0A199VJ57|A0A199VJ57_ANACO	50S ribosomal protein L28	777	6.1435	8.26765	7.65411	5.98891	28.0542
TraesCS6A01G319100	tr|B4G243|B4G243_MAIZE	50S ribosomal protein L29	492	2.28669	2.30935	1.22349	1.96639	7.78592
TraesCS6D01G298300	tr|B4G243|B4G243_MAIZE	50S ribosomal protein L29	495	1.29551	3.23488	2.37834	1.92396	8.83269
TraesCS6B01G349300	tr|B4G243|B4G243_MAIZE	50S ribosomal protein L29	492	1.69945	2.55862	3.5629	1.2252	9.04616
TraesCS2A01G278600	tr|W9QKR4|W9QKR4_9ROSA	50S ribosomal protein L29	369	223.799	254.466	259.163	229.338	966.766
TraesCS2D01G277700	tr|W9QKR4|W9QKR4_9ROSA	50S ribosomal protein L29	369	238.889	250.233	270.192	251.227	1010.54
TraesCS2B01G296200	tr|W9QKR4|W9QKR4_9ROSA	50S ribosomal protein L29	369	248.159	276.022	289.966	262.13	1076.28
TraesCS6D01G094200	tr|B6UF84|B6UF84_MAIZE	50S ribosomal protein L3	795	1.0995	0.943425	0.768005	0.917398	3.72833
TraesCS7A01G079100	sp|Q2RQW0|RL3_RHORT	50S ribosomal protein L3	573	1.01733	0.727404	0.921109	0.1315	2.79735
TraesCS6A01G105400	tr|B6UF84|B6UF84_MAIZE	50S ribosomal protein L3	795	0.701182	0.678725	1.21773	0.18196	2.7796
TraesCS3D01G381100	sp|P60447|RL3_SHIFL	50S ribosomal protein L3	492	1.68911	2.38903	1.71921	4.07364	9.871
TraesCS7A01G078900	sp|Q2RQW0|RL3_RHORT	50S ribosomal protein L3	540	3.65312	3.35416	3.26273	4.62117	14.8912
TraesCS3A01G164700	tr|B9S007|B9S007_RICCO	50S ribosomal protein L3, putative	1390	7.16961	8.73745	6.76693	7.91189	30.5859
TraesCS3B01G201400	tr|B9S007|B9S007_RICCO	50S ribosomal protein L3, putative	942	7.30749	11.5422	8.19801	9.26554	36.3132
TraesCS3D01G176800	tr|B9S007|B9S007_RICCO	50S ribosomal protein L3, putative	942	13.0221	10.2182	14.3547	10.8365	48.4315
TraesCS2A01G069200	tr|M7YF50|M7YF50_TRIUA	50S ribosomal protein L30	629	7.42015	9.26777	8.44961	8.77316	33.9107
TraesCS4D01G202700	sp|P68995|RL30_AGRFC	50S ribosomal protein L30	222	9.75053	8.98029	11.863	7.73846	38.3323
TraesCS2D01G067900	tr|M7YF50|M7YF50_TRIUA	50S ribosomal protein L30	351	10.9597	12.0581	12.2726	11.9609	47.2512
TraesCS1B01G287400	sp|B5YDA8|RL31_DICT6	50S ribosomal protein L31	566	5.52032	7.5529	4.29899	7.29498	24.6672
TraesCS3D01G224800	tr|M8B9T5|M8B9T5_AEGTA	50S ribosomal protein L31	411	5.37074	7.61119	6.87473	5.7417	25.5984
TraesCS3A01G226800	tr|M7YR52|M7YR52_TRIUA	50S ribosomal protein L31	411	11.1333	7.40158	8.5426	12.8549	39.9324
TraesCS3B01G257700	tr|M7YR52|M7YR52_TRIUA	50S ribosomal protein L31	411	16.5141	21.5879	20.9445	19.2564	78.303
TraesCS5A01G333200	sp|Q03IB0|RL32_STRTD	50S ribosomal protein L32	642	0.984965	1.4211	0.964772	1.01866	4.3895
TraesCS1A01G127800	sp|Q88WS9|RL32_LACPL	50S ribosomal protein L32	438	3.25674	1.4128	2.84741	3.71572	11.2327
TraesCS4D01G283700	tr|A0A1D1ZJL6|A0A1D1ZJL6_9ARAE	50S ribosomal protein L32	684	8.56213	9.99492	10.0338	8.83442	37.4252
TraesCS4B01G284900	tr|A0A1D1ZJL6|A0A1D1ZJL6_9ARAE	50S ribosomal protein L32	680	13.4672	14.8262	11.2088	11.0537	50.5559
TraesCS1B01G346800	tr|M8CF32|M8CF32_AEGTA	50S ribosomal protein L33	1095	1.30413	1.40144	1.1986	1.01288	4.91705
TraesCS3A01G303700	tr|M8CF32|M8CF32_AEGTA	50S ribosomal protein L33	174	18.3087	15.1369	13.5812	12.7483	59.7752
TraesCS3D01G298100	tr|M8CF32|M8CF32_AEGTA	50S ribosomal protein L33	174	12.8727	8.64519	16.6903	11.4839	49.6921
TraesCS3B01G332600	tr|M8CF32|M8CF32_AEGTA	50S ribosomal protein L33	174	18.298	24.7307	20.1494	19.0009	82.1791
TraesCS1A01G333400	tr|M8CF32|M8CF32_AEGTA	50S ribosomal protein L33	174	19.1465	24.9588	22.1586	16.9051	83.1689
TraesCS1D01G336000	tr|M8CF32|M8CF32_AEGTA	50S ribosomal protein L33	174	25.6269	32.7168	36.1867	31.7318	126.262
TraesCS3A01G332300	tr|B6TDD4|B6TDD4_MAIZE	50S ribosomal protein L34	480	0.884277	0.474853	1.21733	0.627913	3.20437
TraesCS3B01G362100	tr|B6TDD4|B6TDD4_MAIZE	50S ribosomal protein L34	492	1.17965	1.27946	2.57963	1.49466	6.5334
TraesCS3A01G206000	tr|M7ZIF6|M7ZIF6_TRIUA	50S ribosomal protein L34	796	7.48527	6.68665	6.38188	7.76553	28.3193
TraesCS3D01G209600	tr|M8CLS0|M8CLS0_AEGTA	50S ribosomal protein L34	790	5.59765	5.5213	6.64069	6.71436	24.474
TraesCS3B01G237900	tr|M8CLS0|M8CLS0_AEGTA	50S ribosomal protein L34	790	5.49018	8.89451	8.74766	6.4244	29.5568
TraesCS7D01G499800	tr|A0A1D6SFB3|A0A1D6SFB3_WHEAT	50S ribosomal protein L35	619	1.33434	0.488848	0.676541	1.65539	4.15512
TraesCSU01G093800	tr|A0A1D6BPE6|A0A1D6BPE6_WHEAT	50S ribosomal protein L35	423	1.76707	1.51422	1.01037	1.41077	5.70243
TraesCS3D01G117700	sp|Q740J7|RL35_MYCPA	50S ribosomal protein L35	1530	1.59529	2.22468	1.639	0.969168	6.42814
TraesCS1A01G197500	tr|A0A1D5RW97|A0A1D5RW97_WHEAT	50S ribosomal protein L35	471	8.43078	6.87757	8.07273	8.12646	31.5075
TraesCS1D01G201000	tr|A0A1D5SV53|A0A1D5SV53_WHEAT	50S ribosomal protein L35	471	8.81328	9.84881	10.0815	8.94559	37.6892
TraesCS1B01G212100	tr|A0A1D5SAT5|A0A1D5SAT5_WHEAT	50S ribosomal protein L35	471	9.8058	11.1561	11.7289	10.9868	43.6777
TraesCS5B01G479000	tr|A0A1J3IFM8|A0A1J3IFM8_NOCCA	50S ribosomal protein L36	506	11.9787	18.1835	16.046	10.9595	57.1676
TraesCS5A01G467200	tr|A0A1J3IFM8|A0A1J3IFM8_NOCCA	50S ribosomal protein L36	270	21.0329	28.7218	25.5982	27.1583	102.511
TraesCS5D01G480100	tr|A0A1J3IFM8|A0A1J3IFM8_NOCCA	50S ribosomal protein L36	273	28.9273	37.2401	25.9073	38.2856	130.36
TraesCS3D01G436500	sp|C6A452|RL37A_THESM	50S ribosomal protein L37Ae	468	8.8301	8.02172	6.07504	7.69554	30.6224
TraesCS4A01G091100	tr|B6TG27|B6TG27_MAIZE	50S ribosomal protein L4	963	0.976227	0.573953	0.996135	0.613411	3.15973
TraesCS5D01G246400	tr|M8BSD6|M8BSD6_AEGTA	50S ribosomal protein L4	870	1.3137	1.89531	1.15298	0.678982	5.04098
TraesCS4D01G214300	tr|B6TG27|B6TG27_MAIZE	50S ribosomal protein L4	960	2.01634	1.61252	1.80762	1.23695	6.67342
TraesCS4B01G213600	tr|B6TG27|B6TG27_MAIZE	50S ribosomal protein L4	960	1.65658	1.53554	1.82107	1.23695	6.25014
TraesCS5B01G237900	tr|M7Z8E0|M7Z8E0_TRIUA	50S ribosomal protein L4	867	2.60449	1.6261	3.833	2.13787	10.2015
TraesCS5A01G239300	tr|M7Z8E0|M7Z8E0_TRIUA	50S ribosomal protein L4	972	4.60229	4.0056	4.10877	3.41383	16.1305
TraesCS6B01G160300	tr|A0A1D1XFF1|A0A1D1XFF1_9ARAE	50S ribosomal protein L4	531	10.2004	7.31919	7.2177	5.27279	30.01
TraesCSU01G122900	tr|B6SPY9|B6SPY9_MAIZE	50S ribosomal protein L4	870	8.61744	10.3605	9.37246	8.44927	36.7997
TraesCS6B01G099200	tr|M7Z8E0|M7Z8E0_TRIUA	50S ribosomal protein L4	1401	9.80095	8.48125	9.84818	7.04303	35.1734
TraesCS5A01G513500	tr|B6SST7|B6SST7_MAIZE	50S ribosomal protein L5	965	3.84252	3.34023	2.40405	3.88204	13.4688
TraesCS4B01G344600	tr|B6SST7|B6SST7_MAIZE	50S ribosomal protein L5	831	1.92179	2.87139	2.79183	2.13254	9.71756
TraesCS4D01G339700	tr|B6SST7|B6SST7_MAIZE	50S ribosomal protein L5	964	4.11388	3.48146	4.8907	3.45782	15.9439
TraesCS1B01G144300	sp|Q5JJG1|RL5_THEKO	50S ribosomal protein L5	507	55.9475	59.4823	63.6004	54.6893	233.72
TraesCS1A01G125100	sp|Q9UX93|RL5_SULSO	50S ribosomal protein L5	543	59.9712	69.9885	68.0301	59.6497	257.639
TraesCS1D01G128800	sp|Q9UX93|RL5_SULSO	50S ribosomal protein L5	543	72.5609	84.4393	90.4156	80.1249	327.541
TraesCS3B01G154600	sp|Q9UX93|RL5_SULSO	50S ribosomal protein L5	543	107.435	116.524	125.109	112.378	461.445
TraesCS3A01G136800	sp|Q9UX93|RL5_SULSO	50S ribosomal protein L5	543	118.435	128.718	133.354	126.432	506.938
TraesCS3D01G137600	sp|Q9UX93|RL5_SULSO	50S ribosomal protein L5	543	129.944	143.853	146.578	141.601	561.976
TraesCS3D01G003200	sp|A2BMD5|RL6_HYPBU	50S ribosomal protein L6	855	0.249137	0.266584	0.408098	0.433575	1.35739
TraesCS3B01G011900	sp|A2BMD5|RL6_HYPBU	50S ribosomal protein L6	657	1.59304	0.824753	1.72558	2.44956	6.59294
TraesCS3D01G003800	sp|A2BMD5|RL6_HYPBU	50S ribosomal protein L6	570	13.5061	9.72044	14.1742	12.2406	49.6414
TraesCS3B01G011300	sp|A2BMD5|RL6_HYPBU	50S ribosomal protein L6	880	15.1084	13.81	16.7478	13.5075	59.1738
TraesCS3B01G007200	sp|A2BMD5|RL6_HYPBU	50S ribosomal protein L6	896	19.807	22.8523	23.9438	21.5779	88.181
TraesCS3B01G006500	sp|A2BMD5|RL6_HYPBU	50S ribosomal protein L6	570	36.1121	34.329	41.4201	37.5568	149.418
TraesCS3A01G007300	sp|A2BMD5|RL6_HYPBU	50S ribosomal protein L6	879	47.1996	49.5354	50.221	48.9347	195.891
TraesCS7D01G016500	sp|A2BMD5|RL6_HYPBU	50S ribosomal protein L6	1404	73.2603	75.3673	76.8355	66.5257	291.989
TraesCS4A01G472200	sp|A2BMD5|RL6_HYPBU	50S ribosomal protein L6	732	136.117	136.483	144.089	137.879	554.568
TraesCS7A01G020200	sp|A2BMD5|RL6_HYPBU	50S ribosomal protein L6	739	138.486	133.755	145.023	121.643	538.906
TraesCS6D01G282100	tr|B9SNA1|B9SNA1_RICCO	50S ribosomal protein L6, putative	315	4.38047	5.38272	3.93226	4.19062	17.8861
TraesCS6B01G331800	tr|B9SNA1|B9SNA1_RICCO	50S ribosomal protein L6, putative	315	11.863	10.636	7.44711	11.8447	41.7908
TraesCS4D01G056500	tr|B9SNA1|B9SNA1_RICCO	50S ribosomal protein L6, putative	921	5.56106	6.3126	7.6319	6.26333	25.7689
TraesCS6A01G302600	tr|B9SNA1|B9SNA1_RICCO	50S ribosomal protein L6, putative	315	12.3538	12.8546	10.7415	10.4574	46.4072
TraesCS4B01G056100	tr|B9SNA1|B9SNA1_RICCO	50S ribosomal protein L6, putative	315	10.2582	14.8051	10.8401	14.9351	50.8385
TraesCS4A01G258300	tr|B9SNA1|B9SNA1_RICCO	50S ribosomal protein L6, putative	315	15.1235	19.0271	14.8959	19.9009	68.9473
TraesCS4A01G144500	tr|Q10L93|Q10L93_ORYSJ	50S ribosomal protein L6, putative, expressed	865	1.87538	2.06863	1.8549	0.682907	6.48182
TraesCS4B01G157100	tr|Q10L93|Q10L93_ORYSJ	50S ribosomal protein L6, putative, expressed	681	3.65527	3.61525	4.61719	3.66437	15.5521
TraesCS1B01G403600	tr|A0A199VGF9|A0A199VGF9_ANACO	50S ribosomal protein L7/L12	738	0.794645	1.2213	1.05191	0.886154	3.95402
TraesCS3D01G240800	tr|A0A072U545|A0A072U545_MEDTR	50S ribosomal protein L7/L12	531	3.17634	2.20932	2.53813	3.20685	11.1306
TraesCS1D01G388900	tr|A0A199VGF9|A0A199VGF9_ANACO	50S ribosomal protein L7/L12	591	3.80348	5.61077	3.47451	3.51364	16.4024
TraesCS1A01G381100	tr|A0A199VGF9|A0A199VGF9_ANACO	50S ribosomal protein L7/L12	591	4.2859	3.10554	3.87334	1.49928	12.7641
TraesCS2D01G167800	tr|M8BMJ6|M8BMJ6_AEGTA	50S ribosomal protein L7/L12	733	5.63126	7.21406	4.70583	3.9596	21.5107
TraesCS2B01G186700	tr|M7Z8D1|M7Z8D1_TRIUA	50S ribosomal protein L7/L12	763	5.00828	7.07924	6.17229	3.09284	21.3526
TraesCS3B01G268900	tr|A0A072U545|A0A072U545_MEDTR	50S ribosomal protein L7/L12	531	6.45526	5.1456	6.21628	6.27748	24.0946
TraesCS4A01G250000	tr|M8A0K4|M8A0K4_TRIUA	50S ribosomal protein L7/L12	555	3.83589	4.07836	6.29329	5.69639	19.9039
TraesCS2A01G160400	tr|M8BMJ6|M8BMJ6_AEGTA	50S ribosomal protein L7/L12	646	4.87475	5.76545	6.33073	6.27494	23.2459
TraesCS4D01G063700	tr|M8A0K4|M8A0K4_TRIUA	50S ribosomal protein L7/L12	495	5.79231	5.89717	7.20656	4.30458	23.2006
TraesCS4B01G064700	tr|M8A0K4|M8A0K4_TRIUA	50S ribosomal protein L7/L12	495	4.65907	6.33111	7.27564	7.44021	25.706
TraesCS6A01G161800	tr|R7WBG9|R7WBG9_AEGTA	50S ribosomal protein L7/L12	579	7.57753	9.07762	9.5651	10.6136	36.8339
TraesCS6D01G150400	tr|R7WBG9|R7WBG9_AEGTA	50S ribosomal protein L7/L12	579	10.6137	12.6524	10.2728	10.4261	43.965
TraesCS6B01G189400	tr|R7WBG9|R7WBG9_AEGTA	50S ribosomal protein L7/L12	579	9.15428	11.0009	10.4304	6.89178	37.4773
TraesCS2B01G175900	sp|O26355|RL7A_METTH	50S ribosomal protein L7Ae	1311	0.653345	0.528488	0.492099	0.450583	2.12452
TraesCS2D01G156500	sp|O26355|RL7A_METTH	50S ribosomal protein L7Ae	564	1.03357	0.913373	1.32978	1.03665	4.31337
TraesCS2A01G151300	sp|O26355|RL7A_METTH	50S ribosomal protein L7Ae	561	4.79652	3.0267	3.44322	2.47118	13.7376
TraesCS6A01G406500	tr|A0A0A9CWP8|A0A0A9CWP8_ARUDO	50S ribosomal protein L9	606	1.96495	1.11469	1.99393	1.70087	6.77444
TraesCS6B01G450500	tr|A0A0A9CWP8|A0A0A9CWP8_ARUDO	50S ribosomal protein L9	576	1.52642	2.7873	2.33127	1.27669	7.92168
TraesCS4A01G482100	tr|M8C1P9|M8C1P9_AEGTA	50S ribosomal protein L9	621	4.89122	7.27867	6.16489	5.48417	23.8189
TraesCS7D01G011300	tr|M8C1P9|M8C1P9_AEGTA	50S ribosomal protein L9	794	19.306	18.8461	20.051	18.6067	76.8098
TraesCS3B01G428400	tr|A0A061EGK7|A0A061EGK7_THECC	50S ribosomal protein-related, putative	504	0.110722	0.565684	0.657729	0.592019	1.92615
TraesCS3D01G390400	tr|A0A061EGK7|A0A061EGK7_THECC	50S ribosomal protein-related, putative	791	1.586	2.35922	1.05833	0.929675	5.93322
TraesCS3A01G034400	tr|A0A061EGK7|A0A061EGK7_THECC	50S ribosomal protein-related, putative	870	1.24401	1.16986	1.37318	1.03236	4.81942
TraesCS3A01G396400	tr|A0A061EGK7|A0A061EGK7_THECC	50S ribosomal protein-related, putative	507	0.349735	2.31391	1.74586	2.34215	6.75165
TraesCS3A01G385400	tr|M8AP38|M8AP38_TRIUA	5'-3' exonuclease	1038	1.01595	0.862372	0.575366	0.563269	3.01696
TraesCS3D01G378400	tr|M8AP38|M8AP38_TRIUA	5'-3' exonuclease	1053	0.466982	0.801956	0.608815	0.495162	2.37292
TraesCS3B01G417600	tr|M8AP38|M8AP38_TRIUA	5'-3' exonuclease	1047	0.639014	0.460755	0.916216	0.420263	2.43625
TraesCS3A01G003500	AT5G26680.5	5'-3' exonuclease family protein	803	0.334392	0.732482	0.455968	1.55382	3.07666
TraesCS2B01G088500	tr|M8D5X7|M8D5X7_AEGTA	5'-3' exoribonuclease 3	2820	0.0673979	0.0186686	0.0448264	0.0523683	0.183261
TraesCS2A01G073800	tr|M8D5X7|M8D5X7_AEGTA	5'-3' exoribonuclease 3	3159	1.35349	1.87184	1.33616	0.891091	5.45258
TraesCS5A01G327200	tr|W9RHI7|W9RHI7_9ROSA	5'-3' exoribonuclease 3	2124	6.94093	7.08054	7.841	8.42149	30.284
TraesCS5D01G333400	tr|W9RHI7|W9RHI7_9ROSA	5'-3' exoribonuclease 3	3339	8.39945	10.0327	9.11275	9.29967	36.8446
TraesCS5B01G327400	tr|A0A151TNS8|A0A151TNS8_CAJCA	5'-3' exoribonuclease 3	2340	9.96565	9.23827	10.3395	10.0513	39.5947
TraesCS3B01G415500	tr|M8D5X7|M8D5X7_AEGTA	5'-3' exoribonuclease 3	3105	18.6366	17.7531	17.7067	17.428	71.5244
TraesCS3D01G376100	tr|M8D5X7|M8D5X7_AEGTA	5'-3' exoribonuclease 3	3162	18.7282	18.3538	18.2769	17.5169	72.8757
TraesCS3A01G383100	tr|M8D5X7|M8D5X7_AEGTA	5'-3' exoribonuclease 3	3218	22.3016	21.5804	21.6608	21.1241	86.6669
TraesCS5A01G434400	tr|Q6F378|Q6F378_ORYSJ	5'-3' exoribonuclease, putative, expressed	3942	7.31298	6.50147	6.71331	6.54374	27.0715
TraesCS5B01G437400	tr|Q6F378|Q6F378_ORYSJ	5'-3' exoribonuclease, putative, expressed	3920	10.7903	9.61699	9.7738	10.0987	40.2798
TraesCS5D01G442200	tr|Q6F378|Q6F378_ORYSJ	5'-3' exoribonuclease, putative, expressed	3728	12.7947	11.8597	10.0411	10.2259	44.9213
TraesCS1B01G102500	sp|O94292|RM38_SCHPO	54S ribosomal protein L38, mitochondrial	417	12.8507	16.195	9.97635	18.2494	57.2714
TraesCS7A01G210700	sp|P37915|TSAK_ORITS	56 kDa type-specific antigen	210	0.85647	3.20594	1.78553	1.76527	7.61321
TraesCS5D01G467000	tr|A0A1E5VRE1|A0A1E5VRE1_9POAL	5'-adenylylsulfate reductase-like 5	903	3.75468	3.54623	4.6262	5.20659	17.1337
TraesCS5A01G456200	tr|A0A1E5VRE1|A0A1E5VRE1_9POAL	5'-adenylylsulfate reductase-like 5	903	6.06245	7.63454	6.56261	7.14234	27.4019
TraesCS5B01G465200	tr|A0A1E5VRE1|A0A1E5VRE1_9POAL	5'-adenylylsulfate reductase-like 5	903	6.80978	7.20669	7.33492	7.68314	29.0345
TraesCS5B01G099200	tr|A0A1D1XLD3|A0A1D1XLD3_9ARAE	5'-adenylylsulfate reductase-like 5	1119	7.1177	9.36788	7.56044	8.37628	32.4223
TraesCS5D01G105400	tr|A0A1D1XLD3|A0A1D1XLD3_9ARAE	5'-adenylylsulfate reductase-like 5	903	16.344	11.9375	13.9797	15.2661	57.5273
TraesCS5A01G093100	tr|A0A1D1XLD3|A0A1D1XLD3_9ARAE	5'-adenylylsulfate reductase-like 5	903	17.6578	15.3542	16.7334	14.3984	64.1438
TraesCS6A01G318500	tr|A0A072UZH9|A0A072UZH9_MEDTR	5-adenylylsulfate reductase-like protein	954	14.0917	13.3108	12.8393	12.5451	52.7869
TraesCS6D01G297700	tr|A0A072UZH9|A0A072UZH9_MEDTR	5-adenylylsulfate reductase-like protein	954	19.6283	18.9295	17.122	13.6192	69.2991
TraesCS6B01G348800	tr|A0A072UZH9|A0A072UZH9_MEDTR	5-adenylylsulfate reductase-like protein	954	18.3559	21.7791	18.1249	15.7454	74.0053
TraesCS4A01G200300	AT5G21170.1	5'-AMP-activated protein kinase beta-2 subunit protein	567	1.92627	2.28991	2.09984	2.5726	8.88862
TraesCS4D01G112600	AT5G21170.1	5'-AMP-activated protein kinase beta-2 subunit protein	591	2.67363	2.88814	3.2168	3.3657	12.1443
TraesCS7D01G014000	AT5G21170.3	5'-AMP-activated protein kinase beta-2 subunit protein	357	13.548	13.2607	12.3139	11.9878	51.1104
TraesCS2A01G289200	sp|P78789|AAKB_SCHPO	5'-AMP-activated protein kinase subunit beta	1382	9.27668	9.65699	8.992	7.84646	35.7721
TraesCS4B01G029700	sp|P78789|AAKB_SCHPO	5'-AMP-activated protein kinase subunit beta	4003	22.9988	21.7141	22.1723	25.1089	91.9941
TraesCS6B01G130700	tr|A0A151U9J1|A0A151U9J1_CAJCA	5'-AMP-activated protein kinase subunit beta-1	879	0.73793	0.539224	0.644963	0.164571	2.08669
TraesCS6D01G090900	tr|A0A151U9J1|A0A151U9J1_CAJCA	5'-AMP-activated protein kinase subunit beta-1	879	4.16157	3.02384	2.05899	2.51668	11.7611
TraesCS4D01G026700	tr|A0A1D1Y9A4|A0A1D1Y9A4_9ARAE	5'-AMP-activated protein kinase subunit beta-1	1680	3.40171	3.27201	2.76456	2.50796	11.9462
TraesCS6A01G102300	tr|A0A0B2PE19|A0A0B2PE19_GLYSO	5'-AMP-activated protein kinase subunit beta-1	879	2.66576	1.90612	3.40812	2.68125	10.6612
TraesCS4A01G284000	tr|A0A1J3HGR2|A0A1J3HGR2_NOCCA	5'-AMP-activated protein kinase subunit beta-2	1383	2.9067	2.70186	2.04321	2.46034	10.1121
TraesCS2B01G305800	tr|A0A0K9PAA2|A0A0K9PAA2_ZOSMR	5'-AMP-activated protein kinase subunit gamma	1576	8.23711	8.11244	8.22374	7.59583	32.1691
TraesCS2D01G287200	tr|A0A0K9PAA2|A0A0K9PAA2_ZOSMR	5'-AMP-activated protein kinase subunit gamma	1469	12.1316	11.66	10.5888	10.8716	45.252
TraesCS7B01G184900	sp|Q5RD40|AZI2_PONAB	5-azacytidine-induced protein 2	402	17.6699	12.3794	9.80684	13.4575	53.3136
TraesCS4B01G279800	tr|A0A0B0NB94|A0A0B0NB94_GOSAR	5-dehydro-2-deoxygluconokinase	1422	3.92334	3.24143	3.76584	3.33391	14.2645
TraesCS4A01G023800	tr|A0A0B0NB94|A0A0B0NB94_GOSAR	5-dehydro-2-deoxygluconokinase	1116	4.30218	3.73903	3.93062	4.11301	16.0848
TraesCS4D01G278200	tr|A0A0B0NB94|A0A0B0NB94_GOSAR	5-dehydro-2-deoxygluconokinase	1422	3.70606	3.04764	3.97476	2.78916	13.5176
TraesCS5D01G129300	tr|B6U451|B6U451_MAIZE	5-formyltetrahydrofolate cyclo-ligase	1155	2.09693	1.25891	0.939899	1.72481	6.02055
TraesCS5B01G118300	tr|B6U451|B6U451_MAIZE	5-formyltetrahydrofolate cyclo-ligase	1235	1.88598	1.20728	1.41945	1.44961	5.96231
TraesCS2D01G200100	tr|A0A1D5UWH2|A0A1D5UWH2_WHEAT	5-formyltetrahydrofolate cyclo-ligase	1221	14.7754	13.7433	12.1722	14.7804	55.4713
TraesCS2A01G187700	tr|A0A1D5TMQ0|A0A1D5TMQ0_WHEAT	5-formyltetrahydrofolate cyclo-ligase	1228	14.2147	13.7198	13.7249	15.1625	56.822
TraesCS3B01G487400	sp|P34969|5HT7R_HUMAN	5-hydroxytryptamine receptor 7	807	1.31862	1.54363	1.77285	1.09798	5.73309
TraesCS7B01G084700	sp|Q5HTR3|METE_CAMJR	5-methyltetrahydropteroyltriglutamate--homocysteine methyltransferase	665	0.39996	1.43818	1.33811	1.09674	4.27299
TraesCS7A01G178800	sp|Q5HTR3|METE_CAMJR	5-methyltetrahydropteroyltriglutamate--homocysteine methyltransferase	565	2.21139	3.38434	3.04917	2.09102	10.7359
TraesCS7B01G084800	sp|Q5HTR3|METE_CAMJR	5-methyltetrahydropteroyltriglutamate--homocysteine methyltransferase	1022	7.26886	6.17121	4.95484	6.05716	24.4521
TraesCS5A01G128100	sp|Q2NWV8|METE_SODGM	5-methyltetrahydropteroyltriglutamate--homocysteine methyltransferase	617	10.5115	12.0505	8.74946	12.9347	44.2461
TraesCS1B01G472800	sp|A1TYT7|METE_MARHV	5-methyltetrahydropteroyltriglutamate--homocysteine methyltransferase	495	7.11087	8.33354	9.62004	10.9535	36.018
TraesCS2B01G446200	sp|B1LM00|METE_ECOSM	5-methyltetrahydropteroyltriglutamate--homocysteine methyltransferase	779	22.0274	26.6642	22.61	21.1703	92.4719
TraesCS4D01G012900	tr|M8D458|M8D458_AEGTA	5-methyltetrahydropteroyltriglutamate--homocysteine methyltransferase	2959	96.3567	85.4462	133.224	118.447	433.474
TraesCS4B01G014700	tr|M8D458|M8D458_AEGTA	5-methyltetrahydropteroyltriglutamate--homocysteine methyltransferase	2569	101.021	89.863	145.186	131.229	467.299
TraesCS4A01G298700	tr|M8D458|M8D458_AEGTA	5-methyltetrahydropteroyltriglutamate--homocysteine methyltransferase	2544	113.521	114.298	166.676	141.033	535.528
TraesCS5B01G022800	tr|M8ASA4|M8ASA4_AEGTA	5-methyltetrahydropteroyltriglutamate--homocysteine methyltransferase	2319	195.53	197.351	293.815	264.102	950.799
TraesCS5A01G024900	tr|M8ASA4|M8ASA4_AEGTA	5-methyltetrahydropteroyltriglutamate--homocysteine methyltransferase	2450	229.532	242.669	366.553	350.121	1188.87
TraesCS5D01G031300	tr|M8ASA4|M8ASA4_AEGTA	5-methyltetrahydropteroyltriglutamate--homocysteine methyltransferase	2371	300.45	319.46	444.882	407.49	1472.28
TraesCS5B01G092900	tr|W9QLB2|W9QLB2_9ROSA	5-methylthioadenosine/S-adenosylhomocysteine deaminase	1514	4.48597	3.03772	3.32667	3.3662	14.2166
TraesCS5D01G099200	tr|W9QLB2|W9QLB2_9ROSA	5-methylthioadenosine/S-adenosylhomocysteine deaminase	1854	3.82514	4.16408	3.38014	3.49998	14.8693
TraesCS5A01G086900	tr|W9QLB2|W9QLB2_9ROSA	5-methylthioadenosine/S-adenosylhomocysteine deaminase	1413	3.21622	4.74798	3.80505	4.59008	16.3593
TraesCS7D01G057000	tr|M7YX26|M7YX26_TRIUA	5'-methylthioadenosine/S-adenosylhomocysteine nucleosidase	1029	2.5784	2.96072	2.87754	2.58917	11.0058
TraesCS7A01G062400	tr|M7YX26|M7YX26_TRIUA	5'-methylthioadenosine/S-adenosylhomocysteine nucleosidase	1014	3.67984	4.91407	4.57555	4.15222	17.3217
TraesCS4A01G426900	tr|M7YX26|M7YX26_TRIUA	5'-methylthioadenosine/S-adenosylhomocysteine nucleosidase	1044	7.50649	9.64145	8.78726	7.82903	33.7642
TraesCS1B01G060900	tr|G7J8G7|G7J8G7_MEDTR	5'-methylthioadenosine/S-adenosylhomocysteine nucleosidase	810	22.2327	22.4117	25.5248	20.4048	90.574
TraesCS4A01G457100	tr|G7J8G7|G7J8G7_MEDTR	5'-methylthioadenosine/S-adenosylhomocysteine nucleosidase	726	17.4592	22.1168	27.4186	25.5014	92.4959
TraesCS7A01G032500	tr|G7J8G7|G7J8G7_MEDTR	5'-methylthioadenosine/S-adenosylhomocysteine nucleosidase	714	23.6459	33.0366	31.7393	34.2454	122.667
TraesCS3B01G181300	tr|M7YX26|M7YX26_TRIUA	5'-methylthioadenosine/S-adenosylhomocysteine nucleosidase	1086	18.9077	18.7338	33.4418	23.844	94.9274
TraesCS7D01G029100	tr|G7J8G7|G7J8G7_MEDTR	5'-methylthioadenosine/S-adenosylhomocysteine nucleosidase	792	34.2948	36.6474	43.365	44.6447	158.952
TraesCS5D01G228800	tr|K7UPB9|K7UPB9_MAIZE	5-nucleotidase	1611	0.580212	0.95567	1.29108	0.909189	3.73615
TraesCS5A01G221100	tr|K7UPB9|K7UPB9_MAIZE	5-nucleotidase	1611	1.42506	2.30179	2.79275	2.00922	8.52881
TraesCS5B01G219900	tr|K7UPB9|K7UPB9_MAIZE	5-nucleotidase	1746	2.20889	2.69242	2.93681	2.52359	10.3617
TraesCS3D01G251500	tr|A0A199VPV5|A0A199VPV5_ANACO	5'-nucleotidase SurE	1182	13.1068	12.9462	16.3097	17.392	59.7547
TraesCS6B01G160800	tr|A0A1E5VKT6|A0A1E5VKT6_9POAL	5'-nucleotidase SurE	909	19.7433	20.9916	18.9921	22.3436	82.0706
TraesCS3A01G251100	tr|A0A199VPV5|A0A199VPV5_ANACO	5'-nucleotidase SurE	1182	18.3124	18.2971	23.3638	19.8371	79.8105
TraesCS3B01G280600	tr|A0A199VPV5|A0A199VPV5_ANACO	5'-nucleotidase SurE	1182	21.3356	22.6178	23.3667	25.8087	93.1288
TraesCS6A01G308800	tr|M8CND2|M8CND2_AEGTA	5-oxoprolinase	3816	4.74101	3.48038	4.30116	4.26881	16.7914
TraesCS6B01G337600	tr|M8CND2|M8CND2_AEGTA	5-oxoprolinase	3765	6.14526	4.22164	4.79147	4.73403	19.8924
TraesCS6D01G288100	tr|M8CND2|M8CND2_AEGTA	5-oxoprolinase	4508	5.9679	4.23362	5.82499	5.79366	21.8202
TraesCS4D01G190800	tr|A0A061GZ51|A0A061GZ51_THECC	6,7-dimethyl-8-ribityllumazine synthase	513	0.172822	0.342295	0.152952	0.434753	1.10282
TraesCS4B01G189400	tr|A0A061GZ51|A0A061GZ51_THECC	6,7-dimethyl-8-ribityllumazine synthase	1045	0.0848401	0.545655	0.59251	0.426848	1.64985
TraesCS3B01G115000	AT2G30230.1	6,7-dimethyl-8-ribityllumazine synthase	1013	1.32033	1.47295	1.31708	1.80887	5.91924
TraesCS3D01G295400	tr|A0A061GZ51|A0A061GZ51_THECC	6,7-dimethyl-8-ribityllumazine synthase	1120	2.43952	2.51841	1.88401	3.28291	10.1249
TraesCS3A01G347700	tr|A0A061GZ51|A0A061GZ51_THECC	6,7-dimethyl-8-ribityllumazine synthase	831	1.11592	2.09012	2.30924	2.10346	7.61874
TraesCS3A01G306500	tr|A0A061GZ51|A0A061GZ51_THECC	6,7-dimethyl-8-ribityllumazine synthase	1047	3.01837	2.18248	2.31571	2.97646	10.493
TraesCS3B01G379600	tr|A0A061GZ51|A0A061GZ51_THECC	6,7-dimethyl-8-ribityllumazine synthase	492	2.18367	2.79503	2.75605	1.82552	9.56026
TraesCS3D01G341300	tr|A0A061GZ51|A0A061GZ51_THECC	6,7-dimethyl-8-ribityllumazine synthase	800	3.45	3.41602	3.22711	3.48094	13.5741
TraesCS3B01G330000	tr|A0A061GZ51|A0A061GZ51_THECC	6,7-dimethyl-8-ribityllumazine synthase	926	3.59151	1.93796	3.87511	2.69811	12.1027
TraesCS3A01G098800	AT1G06980.1	6,7-dimethyl-8-ribityllumazine synthase	513	3.19519	5.14076	4.91307	5.01716	18.2662
TraesCS2B01G198800	tr|A0A061GT71|A0A061GT71_THECC	6,7-dimethyl-8-ribityllumazine synthase	3002	4.62071	4.92374	5.04769	4.30392	18.8961
TraesCS3D01G099200	AT2G30230.1	6,7-dimethyl-8-ribityllumazine synthase	507	4.61294	3.89544	5.82254	7.19858	21.5295
TraesCS2D01G351600	tr|A0A1D5UGR3|A0A1D5UGR3_WHEAT	6,7-dimethyl-8-ribityllumazine synthase	962	12.2288	14.8778	11.3607	10.4577	48.9249
TraesCS2B01G371700	tr|A0A1D5U287|A0A1D5U287_WHEAT	6,7-dimethyl-8-ribityllumazine synthase	958	14.1315	13.8095	13.8102	13.2572	55.0084
TraesCS2A01G352600	tr|A0A1D5TD66|A0A1D5TD66_WHEAT	6,7-dimethyl-8-ribityllumazine synthase	663	14.0587	16.7936	16.258	20.2833	67.3937
TraesCS7D01G413500	tr|A0A061GZ51|A0A061GZ51_THECC	6,7-dimethyl-8-ribityllumazine synthase	952	28.3092	25.9559	16.5035	19.5773	90.3458
TraesCS2B01G551700	sp|A4XHM5|RISB_CALS8	6,7-dimethyl-8-ribityllumazine synthase	339	114.528	126.715	121.008	159.41	521.661
TraesCS2D01G310000	tr|A0A0K9NTD2|A0A0K9NTD2_ZOSMR	60 kDa chaperonin	1856	0.0491383	0.0495771	0.042276	0.0811957	0.222187
TraesCS2A01G311700	tr|A0A0K9NTD2|A0A0K9NTD2_ZOSMR	60 kDa chaperonin	1971	0.194149	0.422935	0.13722	0.299703	1.05401
TraesCS2B01G328500	tr|A0A0K9NTD2|A0A0K9NTD2_ZOSMR	60 kDa chaperonin	1874	0.143285	0.0561852	0.274638	0.0804158	0.554524
TraesCS2D01G049500	sp|B3ER92|CH60_AMOA5	60 kDa chaperonin	1737	0.0517728	0.0909249	0.281148	0.166561	0.590406
TraesCS3A01G379300	sp|A9MFR9|CH60_SALAR	60 kDa chaperonin	1122	1.18944	1.38414	0.563514	0.918654	4.05574
TraesCS5A01G366800	tr|U6BY45|U6BY45_9MOLU	60 kDa chaperonin	1776	0.794725	0.624709	0.869141	0.992726	3.2813
TraesCS5D01G376000	tr|U6BY45|U6BY45_9MOLU	60 kDa chaperonin	1773	1.10938	1.34114	1.07505	0.628957	4.15452
TraesCS1B01G162300	tr|Q8H903|Q8H903_ORYSJ	60 kDa chaperonin	1725	2.07474	2.08373	1.40278	1.29992	6.86117
TraesCS5B01G368900	tr|R4WAK4|R4WAK4_9MOLU	60 kDa chaperonin	1773	2.78871	2.11741	1.74608	1.34291	7.99511
TraesCS1A01G361400	tr|Q8H903|Q8H903_ORYSJ	60 kDa chaperonin	1740	3.17412	2.60258	3.298	2.97575	12.0505
TraesCS1D01G365800	tr|Q8H903|Q8H903_ORYSJ	60 kDa chaperonin	1737	5.12855	4.29886	5.4805	4.62921	19.5371
TraesCS1B01G378000	tr|Q8H903|Q8H903_ORYSJ	60 kDa chaperonin	1752	5.15985	4.33732	6.46934	3.94791	19.9144
TraesCS4D01G305900	tr|Q8H903|Q8H903_ORYSJ	60 kDa chaperonin	1977	15.0319	12.8656	16.702	12.566	57.1656
TraesCS6B01G011800	tr|A0A0K9NTD2|A0A0K9NTD2_ZOSMR	60 kDa chaperonin	1782	18.3267	13.0503	17.3649	14.0815	62.8235
TraesCS6D01G009100	tr|A0A0K9NTD2|A0A0K9NTD2_ZOSMR	60 kDa chaperonin	1797	18.9217	17.6976	22.4246	21.087	80.1308
TraesCS4B01G307700	tr|Q8H903|Q8H903_ORYSJ	60 kDa chaperonin	1731	19.2606	14.6002	22.5455	16.2706	72.677
TraesCS4A01G409100	tr|Q8H903|Q8H903_ORYSJ	60 kDa chaperonin	1731	19.1721	15.6256	22.9946	15.5235	73.3157
TraesCS6A01G006400	tr|A0A0K9NTD2|A0A0K9NTD2_ZOSMR	60 kDa chaperonin	1797	31.215	33.2112	35.0943	31.3561	130.877
TraesCS1D01G144000	tr|Q8H903|Q8H903_ORYSJ	60 kDa chaperonin	1740	31.4952	25.3747	35.3718	25.6019	117.844
TraesCS1A01G145000	tr|Q8H903|Q8H903_ORYSJ	60 kDa chaperonin	1725	34.5013	25.926	37.0175	26.8309	124.276
TraesCS7D01G032800	tr|A0A0K9NTD2|A0A0K9NTD2_ZOSMR	60 kDa chaperonin	1956	33.8336	32.4516	39.9551	35.8041	142.044
TraesCS4A01G452700	tr|A0A0K9NTD2|A0A0K9NTD2_ZOSMR	60 kDa chaperonin	1803	44.9841	39.4856	45.2571	41.7375	171.464
TraesCS5D01G550700	sp|B7GFR6|CH60_ANOFW	60 kDa chaperonin	1801	58.5238	45.071	57.909	46.6335	208.137
TraesCS4A01G315500	sp|B7GFR6|CH60_ANOFW	60 kDa chaperonin	1761	59.8435	51.8803	58.3823	58.2095	228.316
TraesCS5B01G563900	sp|B7GFR6|CH60_ANOFW	60 kDa chaperonin	1813	87.8974	75.1844	83.0451	72.9208	319.048
TraesCS3D01G438200	sp|Q3ALZ3|CH601_SYNSC	60 kDa chaperonin 1	975	2.86213	3.28435	4.4502	4.75721	15.3539
TraesCS1D01G276700	tr|A0A0K9PJH4|A0A0K9PJH4_ZOSMR	60S acidic ribosomal protein	684	121.181	126.893	110.214	116.84	475.128
TraesCS1B01G286500	tr|A0A0K9PJH4|A0A0K9PJH4_ZOSMR	60S acidic ribosomal protein	339	202.387	203.827	185.894	186.192	778.3
TraesCS2D01G291600	tr|A0A072VLF0|A0A072VLF0_MEDTR	60S acidic ribosomal protein	342	196.814	216.526	223.78	182.425	819.545
TraesCS2A01G294000	tr|A0A072VLF0|A0A072VLF0_MEDTR	60S acidic ribosomal protein	342	209.344	243.155	253.308	242.948	948.755
TraesCS2B01G310300	tr|A0A072VLF0|A0A072VLF0_MEDTR	60S acidic ribosomal protein	342	269.805	291.743	291.672	268.187	1121.41
TraesCS1A01G277500	tr|A0A072VLF0|A0A072VLF0_MEDTR	60S acidic ribosomal protein	342	360.673	365.907	352.052	330.07	1408.7
TraesCS7B01G218300	tr|R7W0A2|R7W0A2_AEGTA	60S acidic ribosomal protein P0	2107	4.60981	4.18059	4.09778	4.29123	17.1794
TraesCS5D01G158600	tr|A0A024FSA4|A0A024FSA4_9CHLO	60S acidic ribosomal protein P0	722	53.1757	63.2386	58.8581	60.778	236.05
TraesCS5B01G152500	tr|A0A024FSA4|A0A024FSA4_9CHLO	60S acidic ribosomal protein P0	705	86.9576	95.0021	82.3596	85.4951	349.814
TraesCS5A01G153300	tr|A0A024FSA4|A0A024FSA4_9CHLO	60S acidic ribosomal protein P0	705	99.0568	101.624	94.3968	94.5279	389.606
TraesCS7A01G309900	tr|A0A1D6BQM7|A0A1D6BQM7_WHEAT	60S acidic ribosomal protein P0	1231	112.405	111.688	123.196	114.433	461.723
TraesCS7D01G306600	tr|N1QYE3|N1QYE3_AEGTA	60S acidic ribosomal protein P0	1202	177.407	169.526	194.986	168.57	710.488
TraesCS7B01G209900	tr|N1QYE3|N1QYE3_AEGTA	60S acidic ribosomal protein P0	1205	193.669	190.49	210.399	175.491	770.048
TraesCS7D01G313800	tr|M8AXU4|M8AXU4_AEGTA	60S acidic ribosomal protein P1	333	321.732	355.427	346.625	332.029	1355.81
TraesCS7B01G217900	tr|M8AXU4|M8AXU4_AEGTA	60S acidic ribosomal protein P1	333	337.576	367.522	371.647	337.278	1414.02
TraesCS7A01G316300	tr|M8AXU4|M8AXU4_AEGTA	60S acidic ribosomal protein P1	333	382.5	410.978	460.959	394.198	1648.64
TraesCS7B01G290200	tr|A8QJ72|A8QJ72_9ROSI	60S acidic ribosomal protein P2	339	1.37534	1.69447	1.28675	1.3158	5.67236
TraesCS7B01G319200	tr|M8C7W2|M8C7W2_AEGTA	60S acidic ribosomal protein P3	954	138.633	157.901	143.698	133.98	574.213
TraesCS7A01G419100	tr|M7ZWX9|M7ZWX9_TRIUA	60S acidic ribosomal protein P3	683	167.145	200.519	188.649	175.566	731.88
TraesCS7D01G411600	tr|M8C7W2|M8C7W2_AEGTA	60S acidic ribosomal protein P3	363	280.075	335.62	303.135	273.846	1192.68
TraesCS1D01G195700	tr|A0A1E5VNP6|A0A1E5VNP6_9POAL	60S ribosomal export protein NMD3	1566	10.4774	9.64718	7.16233	8.04459	35.3315
TraesCS1A01G192300	tr|A0A1E5VNP6|A0A1E5VNP6_9POAL	60S ribosomal export protein NMD3	1566	8.99331	10.346	8.36815	8.31978	36.0272
TraesCS1B01G207100	tr|A0A1E5VNP6|A0A1E5VNP6_9POAL	60S ribosomal export protein NMD3	1888	10.671	10.3337	9.71717	9.03205	39.754
TraesCS1B01G139800	AT5G57060.9	60S ribosomal L18a-like protein	354	3.04211	3.88639	4.39751	2.29871	13.6247
TraesCS1D01G121400	AT5G57060.9	60S ribosomal L18a-like protein	354	5.59695	6.02579	4.81777	3.74601	20.1865
TraesCS1A01G120400	AT5G57060.9	60S ribosomal L18a-like protein	354	8.34986	6.25175	6.13423	6.05325	26.7891
TraesCS4D01G105600	tr|A0A1E5W3T2|A0A1E5W3T2_9POAL	60S ribosomal protein L10	654	1.71637	0.737631	0.800123	1.1429	4.39703
TraesCS6B01G295500	tr|R7VZK4|R7VZK4_AEGTA	60S ribosomal protein L12	384	147.654	150.39	154.294	145.065	597.403
TraesCS7B01G189800	tr|A0A1D6CBM9|A0A1D6CBM9_WHEAT	60S ribosomal protein L13	899	40.2362	49.4389	51.1547	47.8593	188.689
TraesCS7A01G296800	tr|W5H7S1|W5H7S1_WHEAT	60S ribosomal protein L13	627	53.8178	65.6626	53.0231	53.4321	225.936
TraesCS7D01G292800	tr|M8CLP6|M8CLP6_AEGTA	60S ribosomal protein L13	627	85.8658	94.3035	94.5649	80.8788	355.613
TraesCS6A01G047900	tr|M7YSP1|M7YSP1_TRIUA	60S ribosomal protein L13	980	95.1541	102.393	105.183	88.8623	391.592
TraesCS6D01G055400	tr|M7YSP1|M7YSP1_TRIUA	60S ribosomal protein L13	627	135.304	143.285	162.461	153.918	594.967
TraesCS6B01G064300	tr|M7YSP1|M7YSP1_TRIUA	60S ribosomal protein L13	627	191.612	203.67	217.831	187.651	800.764
TraesCS6B01G256900	tr|B9SV21|B9SV21_RICCO	60S ribosomal protein L14, putative	402	62.8216	86.3733	77.8599	86.8994	313.954
TraesCS2B01G400600	tr|B9SV21|B9SV21_RICCO	60S ribosomal protein L14, putative	408	181.234	184.031	177.667	165.104	708.036
TraesCS2D01G379700	tr|B9SV21|B9SV21_RICCO	60S ribosomal protein L14, putative	408	152.466	187.096	177.811	167.017	684.389
TraesCS6A01G224600	tr|B9SV21|B9SV21_RICCO	60S ribosomal protein L14, putative	405	172.005	199.03	187.531	164.027	722.593
TraesCS2A01G383600	tr|B9SV21|B9SV21_RICCO	60S ribosomal protein L14, putative	408	210.756	228.968	212.02	207.372	859.116
TraesCS2A01G211400	tr|B6SJH2|B6SJH2_MAIZE	60S ribosomal protein L17	195	1.72855	1.24776	1.09533	0.772816	4.84445
TraesCS4D01G169400	tr|B6SJ08|B6SJ08_MAIZE	60S ribosomal protein L18	564	39.8872	42.1869	37.5912	29.8606	149.526
TraesCS4B01G166800	tr|B6SJC8|B6SJC8_MAIZE	60S ribosomal protein L18	564	49.5857	51.489	50.7935	45.2557	197.124
TraesCS2D01G110100	tr|B6SJ08|B6SJ08_MAIZE	60S ribosomal protein L18	564	71.4761	76.0388	74.6806	71.7068	293.902
TraesCS2B01G127900	tr|B6SJ08|B6SJ08_MAIZE	60S ribosomal protein L18	564	78.3338	94.4757	93.3705	92.3119	358.492
[truncated: 62,228 more rows]

## Sheet: 2B-RNAseq refv2_RPKM+51
S2B Table. Genome-based gene IDs having total RPKM values >51
GeneID	Blast-Hit-Accession	Annotation	length (bp)	Ctrl	Pn	Pt	PnPt	Total RPKM
TraesCS6B01G197700	sp|A8H7G5|MAO1_SHEPA	NAD-dependent malic enzyme	1960	13.3633	12.3932	12.5613	12.6828	51.0006
TraesCS7B01G130700	tr|A7L4B0|A7L4B0_CARPA	Protein kinase	2103	13.8206	12.5287	12.4455	12.2087	51.0035
TraesCS2B01G484300	tr|G7IJ72|G7IJ72_MEDTR	Receptor-like kinase	1122	12.3967	11.3327	11.392	15.8886	51.01
TraesCS3D01G022900	sp|Q61165|SL9A1_MOUSE	Sodium/hydrogen exchanger 1	3429	14.4803	11.558	13.7475	11.2265	51.0123
TraesCS3D01G404100	tr|A0A1D5VEI1|A0A1D5VEI1_WHEAT	Hexosyltransferase	2092	13.5117	12.8473	13.2453	11.4171	51.0215
TraesCS1B01G213300	tr|W5A4Z1|W5A4Z1_WHEAT	ATP-dependent Clp protease proteolytic subunit	891	14.6926	12.4588	11.5594	12.3126	51.0234
TraesCS6B01G240100	tr|A0A1J3C6U6|A0A1J3C6U6_NOCCA	Type I inositol 1,4,5-trisphosphate 5-phosphatase 12	1101	14.6578	11.731	13.5458	11.0946	51.0293
TraesCS2D01G310800	tr|W5BFB4|W5BFB4_WHEAT	Histone H2B	459	12.1298	14.3636	14.5631	9.97394	51.0304
TraesCS7A01G194900	tr|A0A0K9NZ06|A0A0K9NZ06_ZOSMR	U-box domain-containing protein	1771	13.2243	13.5552	12.0016	12.2511	51.0322
TraesCS4B01G295800	tr|G7L7L8|G7L7L8_MEDTR	Cation calcium exchanger	1809	14.4603	12.54	11.5621	12.4702	51.0326
TraesCS7A01G235000	tr|A0A1E5VFD6|A0A1E5VFD6_9POAL	Ubiquinone biosynthesis protein COQ9, mitochondrial	930	12.8421	12.9515	12.2426	12.9986	51.0347
TraesCS1B01G236100	tr|M8CPI8|M8CPI8_AEGTA	Importin subunit beta-1	2613	13.1091	11.7623	13.3743	12.7913	51.037
TraesCS4B01G175700	tr|V6A6T6|V6A6T6_HORVU	ELMO domain containing protein	1363	14.028	11.9056	12.4064	12.6988	51.0387
TraesCS2D01G211300	sp|Q9HT06|YIDC_PSEAE	Membrane protein insertase YidC	333	11.486	14.9903	11.9414	12.6256	51.0432
TraesCS4B01G107700	tr|A0A1E5WN49|A0A1E5WN49_9POAL	DAG protein, chloroplastic	1302	13.3357	11.9222	12.834	12.9536	51.0454
TraesCS3D01G099000	tr|W5DKT2|W5DKT2_WHEAT	Histone H2B	411	11.6269	14.95	12.9744	11.4981	51.0494
TraesCS2D01G356100	tr|A0A1E5USP0|A0A1E5USP0_9POAL	Xylulose kinase	1710	14.6111	14.4523	12.3996	9.61442	51.0773
TraesCS6D01G108100	tr|A0A142F4Z5|A0A142F4Z5_WHEAT	Mitogen-activated protein kinase	1149	12.6677	13.8976	11.4346	13.0836	51.0834
TraesCS4D01G183100	sp|Q5QXM1|FADJ_IDILO	Fatty acid oxidation complex subunit alpha	1018	10.0072	12.9703	13.5706	14.5363	51.0844
TraesCS1D01G074200	AT5G08430.2	SWIB/MDM2 and Plus-3 and GYF domain-containing protein	327	12.6004	13.8633	15.3341	9.29047	51.0883
TraesCS4D01G176700	AT1G55530.2	RING/U-box superfamily protein	1047	12.0572	15.1179	11.77	12.1504	51.0956
TraesCS5A01G017100	AT1G14710.2	hydroxyproline-rich glycoprotein family protein	537	11.132	13.1835	11.0101	15.7763	51.1019
TraesCS7D01G014000	AT5G21170.3	5'-AMP-activated protein kinase beta-2 subunit protein	357	13.548	13.2607	12.3139	11.9878	51.1104
TraesCS1D01G286600	tr|K7VQC2|K7VQC2_MAIZE	Histone H4	621	12.4911	14.7466	14.3608	9.51717	51.1157
TraesCS3B01G394800	tr|A0A072UY73|A0A072UY73_MEDTR	Poly(A) RNA polymerase GLD2-like protein	1950	13.5398	12.0895	10.9046	14.5901	51.1241
TraesCS2B01G197000	tr|U5GAR5|U5GAR5_POPTR	Kinase family protein	1356	12.7984	13.839	12.986	11.5065	51.1299
TraesCS2A01G039700	tr|J3LUR8|J3LUR8_ORYBR	Glycosyltransferase	1149	10.7885	16.3592	14.4322	9.55299	51.1328
TraesCS2B01G336700	sp|Q8NCM8|DYHC2_HUMAN	Cytoplasmic dynein 2 heavy chain 1	639	11.2375	15.1515	12.8897	11.8572	51.1358
TraesCS3D01G393800	tr|A0A061EJY7|A0A061EJY7_THECC	RING/FYVE/PHD zinc finger superfamily protein	798	14.3964	13.2338	12.7065	10.8015	51.1382
TraesCS6A01G271300	tr|G7K418|G7K418_MEDTR	Cytochrome P450 family ABA 8'-hydroxylase	1443	13.9917	11.1773	11.2021	14.7726	51.1437
TraesCS7B01G411200	tr|A0A1D6CAW9|A0A1D6CAW9_WHEAT	Patatin	1269	10.0896	18.193	8.3713	14.4899	51.1438
TraesCS4D01G324800	tr|Q84KK7|Q84KK7_NICBE	Respiratory burst oxidase homolog	3533	13.5937	13.1213	10.3765	14.054	51.1455
TraesCS7B01G180600	tr|B6TFM2|B6TFM2_MAIZE	Multiple myeloma tumor-associated protein 2	721	11.8888	13.5191	13.8203	11.9215	51.1497
TraesCS3D01G196800	tr|A0A1D1YW69|A0A1D1YW69_9ARAE	LisH domain and HEAT repeat-containing protein KIAA1468	3561	14.2816	12.069	13.4676	11.3326	51.1509
TraesCS4B01G201800	tr|A0A0D2R6U0|A0A0D2R6U0_GOSRA	Cytosine-specific methyltransferase	4187	13.216	11.9917	13.6458	12.2987	51.1521
TraesCS4D01G011300	tr|M8B413|M8B413_AEGTA	CCR4-NOT transcription complex subunit 3	2970	12.5309	13.2534	12.7521	12.6206	51.157
TraesCS6D01G163000	tr|A0A1D1ZIB2|A0A1D1ZIB2_9ARAE	Protein TIC 21, chloroplastic	819	13.6684	10.9534	14.0093	12.5301	51.1612
TraesCS2D01G482000	tr|M8AQ82|M8AQ82_TRIUA	Anthocyanidin reductase	696	12.4724	15.4237	14.5105	8.75588	51.1625
TraesCS3A01G169700	#N/A	#N/A	1029	12.2877	13.5861	12.4457	12.8491	51.1686
TraesCS1B01G202600	tr|A0A1D5RR26|A0A1D5RR26_WHEAT	Kinesin-like protein	3981	13.5427	11.3066	13.9369	12.3823	51.1686
TraesCS1D01G219600	tr|A0A1E5VBI4|A0A1E5VBI4_9POAL	Protein ARABIDILLO 1	2817	14.3635	12.6857	11.4146	12.7059	51.1697
TraesCS3A01G376300	tr|D7LMI5|D7LMI5_ARALL	Kinase	2899	14.7979	12.0588	12.3932	11.9213	51.1712
TraesCS3B01G294300	tr|A0A072UYX1|A0A072UYX1_MEDTR	Myb/SANT-like DNA-binding domain protein	750	13.5417	13.1583	12.3386	12.1358	51.1744
TraesCS5D01G052400	tr|M8ASL0|M8ASL0_AEGTA	30S ribosomal protein S17	315	14.0334	12.2327	12.7206	12.1893	51.176
TraesCS6D01G281000	tr|I3SQK3|I3SQK3_MEDTR	Plant/MHJ24-14 protein	804	11.9132	11.904	13.7545	13.6111	51.1828
TraesCS4A01G033500	tr|N1QQN7|N1QQN7_AEGTA	Blue copper protein	681	11.0967	16.5357	8.87577	14.6841	51.1922
TraesCS4D01G120700	tr|A0A1E5VEN9|A0A1E5VEN9_9POAL	Coiled-coil domain-containing protein SCD2	2244	13.2276	13.8249	11.7632	12.3777	51.1934
TraesCS5A01G419700	tr|G7KAG0|G7KAG0_MEDTR	Leguminosin group485 secreted peptide	805	14.5003	11.9054	9.44221	15.3539	51.2018
TraesCS3B01G448600	tr|Q8W215|Q8W215_SORBI	O-methyltransferase	1113	9.46391	13.9298	14.4472	13.3632	51.2041
TraesCS4D01G176300	tr|M8ASG3|M8ASG3_TRIUA	Phospholipid-transporting ATPase	3389	13.9671	11.2393	12.5884	13.416	51.2108
TraesCS2B01G163800	tr|M8C7K3|M8C7K3_AEGTA	Calcium-binding protein 39	1022	11.2885	13.2259	14.6863	12.0112	51.2119
TraesCS3D01G205900	tr|A0A1E5V9V3|A0A1E5V9V3_9POAL	Serine/threonine-protein phosphatase 4 regulatory subunit 3	2670	13.7638	11.4015	13.4287	12.6187	51.2128
TraesCS3B01G490900	tr|A0A0K9PDU5|A0A0K9PDU5_ZOSMR	WD repeat domain phosphoinositide-interacting protein	1485	13.6896	12.9003	12.2535	12.3822	51.2256
TraesCS7A01G252700	tr|R7W6J8|R7W6J8_AEGTA	Pumilio-like protein	2973	14.3275	11.7555	12.37	12.7762	51.2292
TraesCS5B01G245800	tr|B9RF24|B9RF24_RICCO	Ring finger protein, putative	1191	12.3664	16.3015	9.02186	13.5407	51.2305
TraesCS7B01G239200	tr|B9GQF7|B9GQF7_POPTR	BTB/POZ domain-containing family protein	1687	13.5116	11.8873	12.3243	13.5078	51.2311
TraesCS1B01G287700	tr|B7ZY89|B7ZY89_MAIZE	MYB transcription factor	912	14.2994	12.8606	11.6143	12.4619	51.2361
TraesCS4A01G196300	tr|W5DTX9|W5DTX9_WHEAT	Peroxidase	966	9.41369	13.6886	15.0452	13.0944	51.2419
TraesCS4B01G269500	AT3G17900.2	heat-inducible transcription repressor	2673	14.1853	12.3155	14.2863	10.461	51.2481
TraesCS3D01G510000	AT1G63900.1	E3 Ubiquitin ligase family protein	1035	13.3927	13.7943	11.0176	13.0454	51.2501
TraesCS3B01G301800	tr|M8AC57|M8AC57_TRIUA	U3 small nucleolar RNA-associated protein 18-like protein	909	15.2065	13.041	10.5109	12.4932	51.2515
TraesCS2A01G335000	tr|F4ITB8|F4ITB8_ARATH	18S pre-ribosomal assembly protein gar2-related protein	1905	13.951	12.4586	13.6267	11.2264	51.2627
TraesCS7B01G341200	tr|A0A1D6CMN4|A0A1D6CMN4_WHEAT	Glutathione synthetase	1623	11.8978	13.6579	12.8111	12.8965	51.2633
TraesCSU01G076400	tr|B9SDJ9|B9SDJ9_RICCO	Syntaxin, putative	966	14.8198	12.5721	7.45259	16.4233	51.2678
TraesCS1A01G016800	tr|Q6WSC2|Q6WSC2_ORYSI	Glutathione S-transferase	711	10.2902	12.3533	11.0151	17.6167	51.2753
TraesCS3A01G441000	AT1G01630.1	Sec14p-like phosphatidylinositol transfer family protein	735	12.9525	14.0075	14.3299	9.98863	51.2786
TraesCS5B01G405500	AT4G19960.3	K+ uptake permease 9	591	16.3583	10.8468	8.27146	15.8088	51.2854
TraesCS4B01G199200	tr|A0A0G2T3E1|A0A0G2T3E1_9ROSI	Transthyretin-like S-allantoin synthase protein	1458	12.0665	12.7836	13.4107	13.0249	51.2857
TraesCS3B01G277900	tr|A5A6P9|A5A6P9_TRIMO	Protein phosphatase 2C	1534	17.9762	12.1296	11.965	9.21646	51.2872
TraesCS4A01G197900	tr|A0A0K9PVR7|A0A0K9PVR7_ZOSMR	Rho GTPase-activating protein	1566	12.0556	13.8829	12.3634	12.9869	51.2888
TraesCS1A01G357200	tr|A0A1D5SCW4|A0A1D5SCW4_WHEAT	6-phosphogluconate dehydrogenase, decarboxylating	1506	15.4006	11.951	11.744	12.1934	51.2891
TraesCS7B01G185300	tr|G7IN18|G7IN18_MEDTR	Aldose 1-epimerase family protein	969	14.8029	13.5682	11.3049	11.6138	51.2898
TraesCS6D01G214700	tr|A0A1D6AKZ2|A0A1D6AKZ2_WHEAT	ATP-dependent Clp protease proteolytic subunit	1186	14.0763	13.7577	11.7908	11.6716	51.2964
TraesCS3A01G463500	tr|M8AC56|M8AC56_TRIUA	Lipase	1053	13.9273	12.8947	11.7074	12.7796	51.3089
TraesCS5B01G155800	tr|A0A061ET42|A0A061ET42_THECC	RNA-binding family protein	834	14.0363	12.4932	12.2401	12.5468	51.3164
TraesCS2D01G203900	tr|B9RES6|B9RES6_RICCO	Kinase, putative	2112	13.572	14.4353	10.3774	12.9344	51.319
TraesCS5A01G096500	sp|B9IYA1|AROE_BACCQ	Shikimate dehydrogenase (NADP(+))	2090	13.5592	12.8908	12.4836	12.3943	51.3278
TraesCS2D01G337100	sp|O29627|LEU3_ARCFU	3-isopropylmalate dehydrogenase	1564	12.6242	13.9123	12.6445	12.1535	51.3345
TraesCS6D01G007100	tr|A0A0B0NCM9|A0A0B0NCM9_GOSAR	DAG, chloroplastic	726	11.2904	13.6801	13.6643	12.7071	51.3419
TraesCS1D01G231200	AT5G19590.2	DUF538 family protein (Protein of unknown function, DUF538)	603	9.94824	13.6615	14.2816	13.4648	51.3562
TraesCS6B01G331900	AT2G44670.1	senescence-associated family protein (DUF581)	465	11.7202	14.5688	12.7352	12.3343	51.3585
TraesCS2D01G387900	tr|M7ZCI5|M7ZCI5_TRIUA	Poly(U)-specific endoribonuclease-B	1849	12.7789	13.2322	13.1073	12.2413	51.3596
TraesCS3D01G020000	tr|I0JTW7|I0JTW7_WHEAT	Protein-lysine N-methyltransferase	1268	12.4107	11.0434	13.075	14.8434	51.3725
TraesCS4A01G219700	tr|B9S2X2|B9S2X2_RICCO	NAC domain-containing protein, putative	1008	13.6705	14.5849	11.6407	11.4813	51.3773
TraesCS3D01G321200	sp|A8A2L0|FADJ_ECOHS	Fatty acid oxidation complex subunit alpha	915	12.3219	12.625	12.3198	14.1107	51.3774
TraesCS7A01G123200	tr|A8MQE3|A8MQE3_ARATH	Alpha/beta-Hydrolases superfamily protein	1495	13.4711	13.3679	13.0998	11.4526	51.3914
TraesCS5B01G536500	tr|O49669|O49669_ARATH	Kinase-like protein	1332	12.6188	11.4966	15.2029	12.0736	51.3919
TraesCS6A01G408300	tr|Q56TP1|Q56TP1_WHEAT	Xyloglucan endotransglucosylase/hydrolase	867	13.5134	10.8984	14.0581	12.9244	51.3943
TraesCS4B01G277600	sp|Q9QW30|NOTC2_RAT	Neurogenic locus notch homolog protein 2	666	9.20233	15.185	13.8933	13.1144	51.395
TraesCS6A01G232000	tr|D7KWM7|D7KWM7_ARALL	N-methyltransferase	501	15.0636	15.3932	10.688	10.2506	51.3953
TraesCS1A01G033000	tr|I0YV79|I0YV79_COCSC	WD40 repeat-like protein	1032	12.3818	12.8829	12.7492	13.3871	51.401
TraesCS5A01G355100	AT2G44360.1	ecotropic viral integration site protein	693	10.7687	15.034	14.5234	11.0812	51.4073
TraesCS4D01G004200	tr|A0A0U2QT85|A0A0U2QT85_ORYSA	NBS-LRR-like resistance protein	3195	13.6328	11.2382	13.5854	12.9544	51.4108
TraesCS3B01G465100	tr|B9T3E4|B9T3E4_RICCO	Dynamin, putative	2484	12.6108	13.2497	12.4207	13.1304	51.4116
TraesCSU01G114500	tr|Q84YE6|Q84YE6_SORBI	Cytochrome P450-like protein	1488	12.7663	9.31951	16.5731	12.7602	51.4191
TraesCS3A01G141700	tr|B9SGK4|B9SGK4_RICCO	Cysteine protease, putative	1266	9.00451	14.4531	13.7947	14.1671	51.4194
TraesCS2A01G178900	tr|Q8SAB6|Q8SAB6_ELAOL	RNA binding protein	645	14.5578	13.3141	10.6	12.9526	51.4244
TraesCS1D01G099900	tr|B0LXW5|B0LXW5_ORYSI	Transport inhibitor response 1	1803	14.8854	14.8625	10.579	11.1009	51.4278
TraesCS1D01G399800	tr|A0A1E5V7V0|A0A1E5V7V0_9POAL	Golgin candidate 5	3156	14.2142	12.5756	13.4288	11.2178	51.4364
TraesCS1B01G153300	tr|A0A0B0P8G6|A0A0B0P8G6_GOSAR	Carbon catabolite repressor 4-like protein	1818	15.0418	13.0226	12.3482	11.026	51.4385
TraesCS5B01G061700	tr|B9T3A5|B9T3A5_RICCO	Inter-alpha-trypsin inhibitor heavy chain, putative	2265	12.731	13.4559	13.2206	12.0341	51.4416
TraesCS6A01G157900	tr|M8AIC5|M8AIC5_TRIUA	Nuclear transcription factor Y subunit C-2	771	13.2213	12.3431	12.8791	13.0052	51.4487
TraesCS6D01G220900	tr|M7Z820|M7Z820_TRIUA	Vacuolar-processing enzyme	1470	10.6182	13.7814	13.2699	13.7797	51.4491
TraesCS5D01G494900	tr|B9HPF8|B9HPF8_POPTR	Scarecrow transcription factor family protein	1974	13.1238	13.5208	12.9142	11.8905	51.4493
TraesCS2A01G290400	AT5G02860.5	Pentatricopeptide repeat (PPR) superfamily protein	395	11.652	15.0542	14.3072	10.4378	51.4512
TraesCS5B01G149500	AT3G08780.1	BRISC complex subunit Abro1-like protein	855	14.4733	13.4489	10.1143	13.4196	51.4561
TraesCS5A01G442800	tr|A0A1D5YJQ6|A0A1D5YJQ6_WHEAT	Diphosphomevalonate decarboxylase	1608	12.208	12.1521	13.7191	13.3842	51.4633
TraesCS2D01G378600	tr|B6U2X6|B6U2X6_MAIZE	Mitochondrial import receptor subunit TOM22	330	13.1172	12.0404	13.7672	12.5578	51.4826
TraesCS2A01G228300	tr|A0A072U221|A0A072U221_MEDTR	COP9 signalosome complex subunit-like protein	837	12.9896	12.1197	12.8936	13.4813	51.4842
TraesCS7A01G305100	tr|A0A1D6BR80|A0A1D6BR80_WHEAT	Acetyltransferase component of pyruvate dehydrogenase complex	1329	12.6857	11.7561	14.9051	12.1392	51.4862
TraesCS6D01G275000	tr|A0A1E5UW22|A0A1E5UW22_9POAL	Mediator of RNA polymerase II transcription subunit 23	4842	14.2522	13.3572	11.725	12.1569	51.4913
TraesCS4A01G122400	tr|A0A061DT83|A0A061DT83_THECC	Heme binding	1074	12.5467	13.7335	11.6655	13.5483	51.494
TraesCS3A01G347200	tr|K7VQC2|K7VQC2_MAIZE	Histone H4	624	10.8563	11.799	15.1493	13.6927	51.4972
TraesCS7D01G067300	tr|A0A0K9Q0M2|A0A0K9Q0M2_ZOSMR	ABC transporter G family member	2064	14.7422	13.8082	11.6431	11.3063	51.4998
TraesCS3B01G304900	tr|B9SRD1|B9SRD1_RICCO	Protein kinase, putative	2391	12.2634	13.6177	13.4889	12.1298	51.4999
TraesCS3B01G153200	tr|A0A077RXY9|A0A077RXY9_WHEAT	Carboxypeptidase	1392	12.3882	12.0267	13.5048	13.5925	51.5123
TraesCS2B01G312500	tr|B9SX10|B9SX10_RICCO	RNA binding protein, putative	420	11.821	13.4122	11.9709	14.3088	51.5128
TraesCS5A01G432600	tr|A0A089QAC9|A0A089QAC9_9POAL	Glutathione S-transferase	657	11.6358	13.8531	12.0343	13.996	51.5191
TraesCS2B01G409300	tr|W5BS00|W5BS00_WHEAT	Glutamate dehydrogenase	1520	11.189	12.9793	13.314	14.0381	51.5204
TraesCS4B01G247500	tr|A0A151SUI8|A0A151SUI8_CAJCA	Histone H3	755	11.3714	14.5012	13.3808	12.2708	51.5242
TraesCS3A01G170100	tr|B6TQT0|B6TQT0_MAIZE	60S ribosomal protein L18A	456	12.4851	14.2495	12.9862	11.8042	51.525
TraesCS2D01G231100	tr|A0A103XTU3|A0A103XTU3_CYNCS	Phosphoadenosine phosphosulfate reductase	1848	13.5122	11.9502	12.6005	13.4645	51.5275
TraesCS7D01G458200	tr|A0A199VQB3|A0A199VQB3_ANACO	OTU domain-containing protein	1160	11.4565	14.6399	12.6992	12.7387	51.5343
TraesCS2D01G091400	tr|M7ZUU8|M7ZUU8_TRIUA	D-alanine--D-alanine ligase	2829	14.8892	11.4603	14.1969	10.9944	51.5408
TraesCS4A01G139300	tr|A0A0K9P4F5|A0A0K9P4F5_ZOSMR	Transcription factor jumonji (JmjC) domain-containing	2901	14.0732	11.1828	13.8328	12.4554	51.5442
TraesCS6A01G107800	AT5G20635.1	guanine nucleotide-binding protein subunit gamma	1023	13.5606	13.211	11.2097	13.5638	51.545
TraesCSU01G018300	AT1G32260.1	envelope glycoprotein	582	14.1348	10.1551	12.3618	14.9138	51.5655
TraesCS7B01G228600	tr|A0A1D6CAZ7|A0A1D6CAZ7_WHEAT	CASP-like protein	669	10.9616	11.7743	15.8511	12.9788	51.5658
TraesCS3A01G115700	tr|A0A199VRQ2|A0A199VRQ2_ANACO	UDP-D-apiose/UDP-D-xylose synthase 2	738	14.4878	13.0396	13.8621	10.1852	51.5747
TraesCS5B01G098600	tr|A0A1E5V3A2|A0A1E5V3A2_9POAL	Auxilin-related protein 1	2679	13.331	11.5255	14.5959	12.124	51.5763
TraesCS2A01G482300	tr|M7ZVR6|M7ZVR6_TRIUA	Anthocyanidin reductase	1207	10.8301	14.9866	11.6342	14.1304	51.5813
TraesCS7A01G357600	tr|I3T9Q3|I3T9Q3_MEDTR	PPPDE thiol peptidase family protein, putative	1134	13.894	14.0963	12.2753	11.3165	51.5822
TraesCS1D01G167600	tr|A0A1E5VLS1|A0A1E5VLS1_9POAL	CBS domain-containing protein CBSX5	1122	13.8463	13.0952	12.2182	12.4234	51.5831
TraesCS1A01G270600	tr|B6U4K5|B6U4K5_MAIZE	Embryogenesis-associated protein EMB8	1773	13.0704	12.0082	14.4007	12.1098	51.5891
TraesCS2B01G280600	tr|A0A059LRM0|A0A059LRM0_9CHLO	Aminotransferase	1733	12.186	12.3916	13.7278	13.2848	51.5903
TraesCS2D01G550000	tr|A0A1D5UPJ9|A0A1D5UPJ9_WHEAT	UBX domain-containing protein	1371	14.2793	13.235	13.2921	10.7871	51.5935
TraesCS1B01G130500	AT2G37370.3	centrosomal protein of 135 kDa-like protein	1989	12.9175	12.279	12.1772	14.2283	51.6019
TraesCS7A01G219300	tr|A0A0K9NVH6|A0A0K9NVH6_ZOSMR	Eukaryotic aspartyl protease family protein	1395	13.3187	12.6898	11.3682	14.2309	51.6076
TraesCS4D01G104800	tr|A0A1E5WN49|A0A1E5WN49_9POAL	DAG protein, chloroplastic	1251	14.5647	13.4171	10.5162	13.1106	51.6086
TraesCS2A01G507400	tr|M8C376|M8C376_AEGTA	Nuclease S1	898	15.3042	11.1907	9.12017	16.0056	51.6206
TraesCS7B01G063700	AT5G24530.1	2-oxoglutarate (2OG) and Fe(II)-dependent oxygenase superfamily protein	1005	10.7897	11.7508	15.5555	13.5247	51.6206
TraesCS6D01G226700	tr|B9RD13|B9RD13_RICCO	Cationic amino acid transporter, putative	1818	13.812	12.3172	13.1684	12.3256	51.6232
TraesCS1B01G262600	tr|W5A2M9|W5A2M9_WHEAT	Cation-transporting ATPase	3609	13.7645	11.7672	12.2631	13.8308	51.6256
TraesCS2D01G165800	sp|P83472|ICI_LUMTE	Chymotrypsin inhibitor	207	8.59313	16.3306	8.84656	17.8648	51.635
TraesCS4B01G121500	tr|A3FBG5|A3FBG5_WHEAT	WRKY transcription factor	1018	15.3159	12.7577	12.85	10.7114	51.6351
TraesCS5B01G275100	tr|A0A061GI21|A0A061GI21_THECC	Myosin heavy chain-related	1375	12.7476	11.8394	13.2784	13.7717	51.637
TraesCS2D01G030200	tr|D4IIJ1|D4IIJ1_HELAN	Kaurene synthase	2514	12.2634	11.8487	15.9685	11.5591	51.6396
TraesCS7D01G364200	tr|M8A4R9|M8A4R9_TRIUA	Cell division cycle and apoptosis regulator protein 1	4281	13.8731	13.2238	12.0248	12.5207	51.6424
TraesCS1D01G371000	tr|M8C507|M8C507_AEGTA	AP-1 complex subunit mu-1	1957	14.7371	12.3481	12.1679	12.3911	51.6442
TraesCS1A01G280400	tr|A0A199VN77|A0A199VN77_ANACO	Phosphatidylinositol:ceramide inositolphosphotransferase	966	12.3982	15.0986	12.9012	11.263	51.6609
TraesCS7A01G464300	tr|B9SMT1|B9SMT1_RICCO	Metal transporter, putative	1647	13.9474	13.8915	10.8905	12.9356	51.6651
TraesCS1A01G171400	tr|B6TXE3|B6TXE3_MAIZE	Fiber protein Fb34	552	11.0843	13.7863	14.0071	12.7924	51.6701
TraesCS2A01G248800	tr|D5KXI3|D5KXI3_EUCNI	Fasciclin-like arabinogalactan protein	1380	13.6401	11.7733	13.5876	12.6734	51.6744
TraesCS7A01G102600	tr|W9RSQ3|W9RSQ3_9ROSA	Acetyl-coenzyme A carboxylase carboxyl transferase subunit alpha	1698	12.3909	10.7927	10.2928	18.2019	51.6782
TraesCS4D01G152400	tr|B6TFJ5|B6TFJ5_MAIZE	H/ACA ribonucleoprotein complex subunit 1-like protein 1	564	10.3793	12.8166	12.2141	16.2714	51.6814
TraesCS7B01G161200	AT5G41110.2	meiosis chromosome segregation family protein	2971	13.0972	11.8316	12.7617	13.9919	51.6825
TraesCS5B01G159600	tr|M8C4I3|M8C4I3_AEGTA	PI-PLC X domain-containing protein	1323	12.352	13.4417	13.0619	12.8413	51.697
TraesCS6D01G348500	tr|R7W912|R7W912_AEGTA	Cytochrome b5 reductase 4	669	12.5178	13.408	13.5253	12.2491	51.7003
TraesCS5A01G323400	tr|Q69SG3|Q69SG3_ORYSJ	ER lumen protein-retaining receptor-like	1078	11.5472	13.0234	13.7694	13.3722	51.7123
TraesCS1D01G424900	tr|A0A1D1Y414|A0A1D1Y414_9ARAE	Peroxisomal membrane protein PEX14	999	12.9833	13.0243	11.5933	14.1127	51.7137
TraesCS3D01G164400	tr|A0A199VQJ3|A0A199VQJ3_ANACO	Glycosyltransferase-like KOBITO 1	1623	12.4194	12.9906	12.3831	13.9234	51.7164
TraesCS3D01G462300	#N/A	#N/A	597	11.4158	13.3364	12.6448	14.3223	51.7193
TraesCS7D01G467100	sp|P38995|ATU2_YEAST	Copper-transporting ATPase	3006	14.0792	12.7975	13.4681	11.3776	51.7223
TraesCS5B01G003300	tr|H8ZQQ4|H8ZQQ4_9GEMI	Capsid protein	1005	12.0993	13.8546	13.3415	12.4273	51.7226
TraesCS5B01G550300	tr|B6U1I6|B6U1I6_MAIZE	B-cell receptor-associated protein 31-like containing protein	654	12.8245	11.1061	13.5681	14.2259	51.7246
TraesCS1D01G340900	tr|A0A061GF90|A0A061GF90_THECC	VQ motif-containing protein	729	14.8189	12.704	13.3691	10.8358	51.7279
TraesCS5A01G442000	tr|A0A199W0S6|A0A199W0S6_ANACO	rRNA-processing protein efg1	1039	13.1759	12.6146	12.6532	13.2882	51.7318
TraesCS1D01G224400	tr|M8CPI8|M8CPI8_AEGTA	Importin subunit beta-1	2607	12.6911	12.223	12.876	13.9433	51.7334
TraesCS3B01G183000	tr|Q5RLI8|Q5RLI8_MAIZE	Ubiquitin-conjugating enzyme E2	1359	13.4568	14.3864	12.1483	11.7427	51.7342
TraesCS5A01G356900	AT5G27430.1	Signal peptidase subunit	883	11.9142	13.1962	14.1926	12.4376	51.7406
TraesCS1D01G262600	tr|N1QWT5|N1QWT5_AEGTA	KH domain-containing protein	891	14.8	12.7071	13.147	11.0947	51.7489
TraesCS5B01G098100	tr|A0A072VN16|A0A072VN16_MEDTR	Trichome birefringence-like protein	1341	13.7877	12.6148	13.3746	11.9723	51.7494
TraesCS4A01G204400	tr|G7KSV3|G7KSV3_MEDTR	DNA-directed RNA polymerase	327	14.9118	17.5174	11.5075	7.81554	51.7523
TraesCS2D01G224900	tr|G7K108|G7K108_MEDTR	Transmembrane protein, putative	552	12.8603	12.1141	13.1287	13.6497	51.7528
TraesCS4A01G053800	AT1G13920.4	Remorin family protein	939	15.1105	13.3486	9.96453	13.3328	51.7563
TraesCS7B01G176700	tr|A0A1D1ZKD5|A0A1D1ZKD5_9ARAE	E3 ubiquitin-protein ligase MARCH1	936	12.4893	13.5508	13.0918	12.6253	51.7573
TraesCS1A01G231100	sp|A8A2L0|FADJ_ECOHS	Fatty acid oxidation complex subunit alpha	2582	14.0607	12.4643	13.0049	12.2294	51.7592
TraesCS2B01G237900	tr|Q84ZC7|Q84ZC7_ORYSJ	Proteasome inhibitor-like protein	1511	13.1684	14.1354	11.8845	12.5739	51.7622
TraesCS5A01G083600	tr|A0A0B2NZ45|A0A0B2NZ45_GLYSO	UNC93-like protein	1664	14.7366	11.0433	12.5763	13.4066	51.7627
TraesCS6A01G286600	tr|A0A0K9P694|A0A0K9P694_ZOSMR	Ribosomal RNA small subunit methyltransferase b	2585	13.5221	12.862	13.2067	12.1778	51.7686
TraesCS1A01G190500	AT3G15410.2	Leucine-rich repeat (LRR) family protein	1926	16.0024	13.4875	11.0908	11.1886	51.7693
TraesCS5A01G100100	tr|A0A061FV63|A0A061FV63_THECC	Phosphoglucosamine mutase family protein	2015	12.702	11.5417	13.3442	14.1913	51.7792
TraesCSU01G104300	tr|B9T7V5|B9T7V5_RICCO	Arginine/serine-rich splicing factor, putative	1811	15.1438	14.2181	11.8437	10.5826	51.7883
TraesCS3B01G119700	sp|O07529|AZR_BACSU	FMN-dependent NADPH-azoreductase	615	11.7963	12.8466	10.3448	16.8237	51.8114
TraesCS1A01G186100	tr|Q6WSC2|Q6WSC2_ORYSI	Glutathione S-transferase	911	5.23713	6.57299	19.1269	20.8848	51.8218
TraesCS4A01G136600	tr|W5DYJ7|W5DYJ7_WHEAT	Peroxidase	984	14.7134	14.2936	12.3381	10.478	51.823
TraesCS2D01G185200	tr|C1E593|C1E593_MICCC	Histone deacetylase	2082	13.8973	12.7704	12.2633	12.8965	51.8275
TraesCS1A01G348800	tr|Q2V067|Q2V067_WHEAT	Cytochrome P450	1946	13.9875	13.791	10.2647	13.7976	51.8408
TraesCS3D01G309000	tr|A0A199VPW0|A0A199VPW0_ANACO	Dymeclin	2614	14.0071	13.6626	12.6556	11.5239	51.8492
TraesCS2B01G340500	tr|B9H594|B9H594_POPTR	Gamma-glutamyltranspeptidase family protein	1770	11.3977	12.1696	12.6254	15.66	51.8528
TraesCS4B01G187400	tr|A0A1D5XFH8|A0A1D5XFH8_WHEAT	Hexosyltransferase	1101	13.3889	11.9444	13.1087	13.4131	51.8551
TraesCS6A01G323700	tr|A0A103YE80|A0A103YE80_CYNCS	1-aminocyclopropane-1-carboxylate deaminase/D-cysteine desulfhydrase	1263	13.4494	13.6316	13.5788	11.1964	51.8562
TraesCS7B01G124300	tr|Q5ZA84|Q5ZA84_ORYSJ	Embryogenesis transmembrane protein-like	2799	10.6798	11.8602	13.2925	16.0243	51.8569
TraesCS3A01G179100	AT4G38600.3	HECT ubiquitin protein ligase family protein KAK	417	16.5791	13.8695	9.68277	11.7303	51.8616
TraesCS6B01G335500	tr|A0A072V4A1|A0A072V4A1_MEDTR	DCD (Development and cell death) domain protein	1533	12.1714	13.2411	13.9613	12.4978	51.8716
TraesCS5B01G065400	tr|Q69G22|Q69G22_WHEAT	Pyridoxal kinase	942	13.6212	12.4433	13.3599	12.4489	51.8733
TraesCS6B01G082200	tr|A0A151SUI8|A0A151SUI8_CAJCA	Histone H3	787	13.5198	11.8052	14.0282	12.5225	51.8757
TraesCS7B01G244800	tr|A0A1D6CU74|A0A1D6CU74_WHEAT	E3 ubiquitin-protein ligase	1026	12.2363	12.3894	14.0816	13.1805	51.8877
TraesCS5D01G187800	AT5G11330.2	FAD/NAD(P)-binding oxidoreductase family protein	216	12.676	16.0515	12.1118	11.051	51.8904
TraesCS7B01G074400	tr|A0A1D6D9D4|A0A1D6D9D4_WHEAT	Aminoacylase	1317	12.4113	12.1915	14.4005	12.893	51.8963
TraesCS4D01G026600	sp|Q08298|RD22_ARATH	BURP domain protein RD22	1095	12.4922	13.3301	15.0621	11.012	51.8965
TraesCS5B01G444000	tr|Q10C30|Q10C30_ORYSJ	Guanylate-binding family protein, putative, expressed	1818	11.2591	13.81	12.6959	14.1343	51.8992
TraesCS2D01G273000	tr|A0A1D6S4L4|A0A1D6S4L4_WHEAT	Carboxypeptidase	1482	12.5612	14.2589	13.7085	11.372	51.9006
TraesCS7A01G562600	tr|B9HG83|B9HG83_POPTR	Prolyl oligopeptidase family protein	2145	13.8583	14.1775	12.0486	11.8164	51.9008
TraesCS6A01G325300	tr|A0A1E5UT61|A0A1E5UT61_9POAL	Glucan endo-1,3-beta-glucosidase 3	1398	14.0034	14.3212	12.235	11.3484	51.9079
TraesCS4B01G062600	tr|Q5D214|Q5D214_ORYSJ	Cathepsin B-like cysteine protease	1113	15.4288	11.4913	12.0472	12.9462	51.9134
TraesCS7B01G259600	tr|A0A061DVC4|A0A061DVC4_THECC	Small nuclear ribonucleoprotein family protein	315	14.3007	13.1449	11.5724	12.8974	51.9153
TraesCS3B01G343400	tr|Q5ZC01|Q5ZC01_ORYSJ	IFA-binding protein-like	2640	12.3086	12.8137	14.298	12.5086	51.9289
TraesCS6D01G168400	tr|W5H1E2|W5H1E2_WHEAT	Histone deacetylase	1377	12.7105	12.5922	13.1768	13.4496	51.9291
TraesCS5A01G475100	sp|P83472|ICI_LUMTE	Chymotrypsin inhibitor	231	7.623	12.3436	9.3999	22.571	51.9374
TraesCS1D01G029100	AT5G41550.1	Disease resistance protein (TIR-NBS-LRR class) family	3009	14.2544	11.7873	13.5761	12.3208	51.9386
TraesCS3D01G072000	tr|W9SG42|W9SG42_9ROSA	E3 ubiquitin-protein ligase	3870	13.0096	13.9504	11.7004	13.2867	51.9471
TraesCS2A01G357600	tr|Q8H5Q5|Q8H5Q5_ORYSJ	Organic solute transporter-like	1298	13.0378	14.5565	12.0808	12.2736	51.9487
TraesCS7D01G079400	tr|D7MGJ0|D7MGJ0_ARALL	Kinase family protein	3159	14.341	10.9539	13.0426	13.62	51.9575
TraesCS2D01G521600	tr|A0A0K9PFG6|A0A0K9PFG6_ZOSMR	V-type ATP synthase subunit D	813	12.6683	14.4914	12.6135	12.1926	51.9659
TraesCS4A01G158700	tr|A0A1E5VJT0|A0A1E5VJT0_9POAL	Sister-chromatid cohesion protein 3	3382	13.1182	12.4696	13.3712	13.0152	51.9742
TraesCS1A01G065500	AT1G17440.2	Transcription initiation factor TFIID subunit A	441	10.6659	11.7737	16.0393	13.511	51.9899
TraesCS7B01G295600	tr|N1QW91|N1QW91_AEGTA	Potassium transporter	2478	13.3931	12.3792	13.052	13.1658	51.9901
TraesCS7D01G246300	tr|A0A1I9LQQ9|A0A1I9LQQ9_ARATH	RING/U-box superfamily protein	1095	12.831	13.1663	13.198	12.7959	51.9913
TraesCS2D01G396500	tr|D8SBS8|D8SBS8_SELML	Superoxide dismutase [Cu-Zn]	1188	13.2402	15.2059	11.8088	11.7408	51.9957
TraesCS4D01G160200	tr|A0A1D1XTB6|A0A1D1XTB6_9ARAE	Transmembrane protein 87A	1341	14.4816	13.2731	11.4008	12.842	51.9975
TraesCS7D01G037200	tr|R7WDV7|R7WDV7_AEGTA	GDSL esterase/lipase	816	13.3951	12.1619	13.2538	13.1929	52.0037
TraesCS3B01G291700	tr|B3IWJ1|B3IWJ1_9BRAS	Methyltransferase	1515	13.3019	13.7724	12.0599	12.8709	52.005
TraesCS2A01G036400	tr|A0A1E5VMA8|A0A1E5VMA8_9POAL	UNC93-like protein 2	1425	13.2453	11.4851	12.9085	14.3672	52.0062
TraesCS4D01G170200	tr|A0A061SEP8|A0A061SEP8_9CHLO	Fumarate hydratase, class II	1898	11.9415	11.7681	16.5005	11.7965	52.0066
TraesCS4B01G261800	tr|A0A199V0E5|A0A199V0E5_ANACO	Serine--tRNA ligase	1398	11.4322	11.3653	14.6033	14.6058	52.0067
TraesCS5D01G183700	tr|Q5WM33|Q5WM33_SOLLC	Alpha-dioxygenase 2	1854	11.7259	15.1815	11.8151	13.2907	52.0133
TraesCS5D01G249400	tr|A0A061E0T1|A0A061E0T1_THECC	Alpha/beta-Hydrolases superfamily protein, putative	1125	13.2457	13.2276	13.2147	12.3286	52.0167
TraesCS2A01G192200	AT2G21470.1	SUMO-activating enzyme 2	1890	12.9073	13.0562	12.4291	13.6277	52.0203
TraesCS7B01G287100	AT5G21222.4	protein kinase family protein	1869	13.0609	13.4502	12.722	12.7923	52.0253
TraesCS2B01G296400	tr|B9GQL5|B9GQL5_POPTR	Mitochondrial import inner membrane translocase subunit Tim17/Tim22/Tim23 family protein	591	13.0885	12.2426	11.5258	15.1714	52.0283
TraesCS1D01G195500	tr|B1N662|B1N662_SOLLC	Mitochondrial carrier protein	891	9.8521	12.4383	14.2889	15.4514	52.0307
TraesCS7B01G275300	tr|M7ZDD2|M7ZDD2_TRIUA	SUMO-activating enzyme subunit 1A	996	12.8316	12.118	14.0057	13.0843	52.0396
TraesCS3A01G186400	tr|A0A199VAE7|A0A199VAE7_ANACO	BSD domain-containing protein 1	1593	14.3401	13.5691	11.8064	12.324	52.0396
TraesCS7D01G170200	tr|A0A1D6CZV2|A0A1D6CZV2_WHEAT	WAT1-related protein	1511	14.7506	9.8746	13.9157	13.4993	52.0402
TraesCS4A01G475200	AT1G12220.2	Disease resistance protein (CC-NBS-LRR class) family	831	13.6087	16.5009	11.393	10.5393	52.042
TraesCS1D01G185500	tr|A0A0K9PGN5|A0A0K9PGN5_ZOSMR	ATP-dependent zinc metalloprotease FtsH	1518	13.4394	14.391	11.5827	12.6372	52.0503
TraesCS7A01G402300	tr|A0A0K9P0K0|A0A0K9P0K0_ZOSMR	Zinc finger CCCH domain-containing protein	903	13.7159	12.1017	13.5839	12.6528	52.0543
TraesCS6B01G058500	tr|B9T5R4|B9T5R4_RICCO	Zinc finger protein, putative	1152	14.6921	13.4855	11.5527	12.3249	52.0551
TraesCS7A01G358700	tr|A0A0Q3RZB4|A0A0Q3RZB4_BRADI	Serine/threonine-protein phosphatase 2A 55 kDa regulatory subunit B	2358	13.4991	12.7876	13.0563	12.7136	52.0566
TraesCS4A01G088700	tr|M8B6V7|M8B6V7_AEGTA	Splicing factor 3A subunit 2	963	14.7336	11.7877	11.8187	13.7204	52.0604
TraesCS1B01G189900	tr|A0A061SBT7|A0A061SBT7_9CHLO	ATP-dependent RNA helicase	1578	13.3294	13.4878	13.2579	11.9905	52.0655
TraesCS3B01G229900	tr|M7Z3L9|M7Z3L9_TRIUA	Ubiquitin fusion degradation protein 1-like protein	1710	11.5868	11.6493	14.1744	14.655	52.0656
TraesCS4A01G129000	tr|V6A6T6|V6A6T6_HORVU	ELMO domain containing protein	1350	15.0259	11.665	13.3109	12.071	52.0727
TraesCS6D01G228800	tr|A0A1D6SAY9|A0A1D6SAY9_WHEAT	Glutathione peroxidase	510	14.2032	9.59465	12.3277	15.9495	52.075
TraesCS7A01G230500	tr|I1GYM7|I1GYM7_BRADI	Protein DETOXIFICATION	1452	11.8867	16.9289	9.59579	13.6641	52.0755
TraesCS5B01G095600	tr|M8CSN0|M8CSN0_AEGTA	CTP synthase	1734	12.4781	12.597	12.3057	14.6973	52.0781
TraesCS1D01G364400	tr|K7VQC2|K7VQC2_MAIZE	Histone H4	1007	10.9176	13.2741	15.5887	12.2978	52.0782
TraesCS1A01G078600	tr|W4ZYU3|W4ZYU3_WHEAT	Peroxidase	1026	11.9615	14.5686	12.7673	12.7869	52.0844
TraesCS2B01G240600	tr|A0A0H3Y7I7|A0A0H3Y7I7_SALMI	Basic helix-loop-helix transcription factor	756	12.5477	15.3485	11.3065	12.8886	52.0912
TraesCS3D01G361300	tr|D8L9N9|D8L9N9_WHEAT	Glycerol-3-phosphate acyltransferase, expressed	1785	13.0172	12.583	14.1839	12.3104	52.0944
TraesCS3B01G181000	tr|B6SRF5|B6SRF5_MAIZE	Thioesterase family protein	501	13.6309	15.9102	11.6202	10.9366	52.0979
TraesCS1D01G152300	tr|M8BXV8|M8BXV8_AEGTA	Serine/threonine-protein phosphatase 2A regulatory subunit B'' subunit alpha	1626	13.6485	13.6315	12.916	11.9034	52.0993
TraesCS2D01G392800	tr|A0A061G1L6|A0A061G1L6_THECC	2-oxoglutarate (2OG) and Fe(II)-dependent oxygenase superfamily protein	1023	9.81222	13.6782	14.7938	13.8172	52.1015
TraesCS5A01G449200	AT2G32210.1	cysteine-rich/transmembrane domain A-like protein	530	14.0459	11.9678	12.3339	13.7556	52.1031
TraesCS3D01G378700	tr|B6UF38|B6UF38_MAIZE	Serine hydroxymethyltransferase	1752	14.9034	11.9043	12.4603	12.8364	52.1045
TraesCS1D01G281300	tr|B8AC38|B8AC38_ORYSI	Aldo-keto reductase	933	14.1938	10.557	13.0271	14.3295	52.1074
TraesCS3A01G139200	tr|W8QDS8|W8QDS8_9ROSI	Serine/threonine phosphatase	2034	14.4149	13.3159	13.5736	10.8107	52.1151
TraesCS5D01G399000	tr|A0A0B4PJM3|A0A0B4PJM3_SOYBN	Beta-glucosidase	2155	13.2052	11.273	12.6641	14.9755	52.1178
TraesCS3B01G263200	tr|A0A0K9P351|A0A0K9P351_ZOSMR	Transducin/WD40 repeat-like superfamily protein	4083	13.3062	13.3041	13.7927	11.7188	52.1218
TraesCS6D01G153400	tr|M8CS44|M8CS44_AEGTA	Fumarylacetoacetase	1284	12.7571	12.3932	14.7635	12.2104	52.1242
TraesCS6A01G288300	AT5G24530.1	2-oxoglutarate (2OG) and Fe(II)-dependent oxygenase superfamily protein	1153	9.97944	12.457	14.6596	15.0405	52.1365
TraesCS3B01G408500	AT2G35980.1	Late embryogenesis abundant (LEA) hydroxyproline-rich glycoprotein family	717	13.0282	11.4916	8.14394	19.4742	52.138
TraesCS3A01G407800	tr|Q9SB33|Q9SB33_ARATH	2-oxoglutarate (2OG) and Fe(II)-dependent oxygenase superfamily protein	1110	10.4904	12.8609	16.525	12.2618	52.1382
TraesCS3D01G299800	tr|A0A0K9P3X9|A0A0K9P3X9_ZOSMR	Receptor-like protein kinase	1818	14.0083	12.8233	11.1394	14.1674	52.1383
TraesCS1D01G159400	tr|A0A1D1XR16|A0A1D1XR16_9ARAE	Vacuolar protein sorting-associated protein 52	2799	14.8194	12.9485	12.6409	11.7357	52.1444
TraesCS5B01G412500	tr|A0A1D5Z8U5|A0A1D5Z8U5_WHEAT	Malate dehydrogenase	1124	14.3924	13.0435	11.981	12.7311	52.1479
TraesCS2A01G171600	tr|A0A0K9NY39|A0A0K9NY39_ZOSMR	Stress responsive alpha-beta barrel domain protein	816	9.82316	14.2487	13.5349	14.5447	52.1515
TraesCS6A01G232100	tr|Q6PNZ8|Q6PNZ8_MIRJA	Cap-binding protein	726	12.1377	12.043	15.0526	12.9272	52.1606
TraesCS3B01G017300	tr|M8A517|M8A517_TRIUA	Peroxisomal membrane protein PEX14	1437	15.4091	13.4861	12.5802	10.6878	52.1632
TraesCS2B01G371400	tr|D7LWG5|D7LWG5_ARALL	Short-chain dehydrogenase/reductase family protein	908	11.1862	13.4	14.1727	13.4065	52.1653
TraesCS4D01G156600	tr|A0A199UKP5|A0A199UKP5_ANACO	ER membrane protein complex subunit 4	525	14.366	14.9643	11.6202	11.2172	52.1676
TraesCS4A01G089200	tr|K0A252|K0A252_ELAGV	S-ribonuclease binding protein	1020	13.2915	13.2722	11.3941	14.2124	52.1702
TraesCS4B01G255000	tr|G7K3H9|G7K3H9_MEDTR	Syntaxin protein	1071	13.0577	11.3417	12.6234	15.1536	52.1765
TraesCS1B01G276900	tr|Q5YF94|Q5YF94_ZEADI	Wound-induced protease inhibitor	267	9.21438	13.5824	13.4209	15.9608	52.1785
TraesCS3B01G609500	tr|B9GJP4|B9GJP4_POPTR	Ankyrin repeat family protein	1395	13.9946	15.6645	10.0129	12.507	52.1789
TraesCS5B01G140300	tr|Q40338|Q40338_MEDSA	Cyclin	603	11.437	16.1594	13.2698	11.3158	52.182
TraesCS3B01G239000	tr|A0A0K9PAA5|A0A0K9PAA5_ZOSMR	Cysteine desulfurase	1494	12.3379	13.0205	13.3685	13.4554	52.1824
TraesCS1A01G198600	AT4G19120.2	S-adenosyl-L-methionine-dependent methyltransferases superfamily protein	1887	11.1439	17.9417	10.0845	13.0169	52.187
TraesCS3D01G401300	tr|A0A061DKL9|A0A061DKL9_THECC	S-adenosyl-L-methionine-dependent methyltransferases superfamily protein	2412	12.4468	14.767	13.0361	11.9442	52.194
TraesCS5D01G306000	AT5G37000.1	glycosyltransferase family exostosin protein	1315	13.127	14.3089	11.1927	13.5657	52.1943
TraesCS7A01G396400	tr|A0A1D6BR19|A0A1D6BR19_WHEAT	Peroxidase	975	13.224	12.0989	16.5115	10.3614	52.1959
TraesCS5A01G139900	tr|A0A059Q2Q7|A0A059Q2Q7_9POAL	Metacaspase	1032	14.1059	11.2771	11.2235	15.5948	52.2013
TraesCS5D01G339100	tr|A0A0K9Q0Y8|A0A0K9Q0Y8_ZOSMR	Collagen, type IV, alpha 5	1035	13.3634	10.614	13.5571	14.673	52.2074
TraesCS2A01G071900	sp|P93194|RPK1_IPONI	Receptor-like protein kinase	2380	12.0672	15.8575	11.6558	12.6278	52.2084
TraesCS2B01G017800	AT5G53150.6	DnaJ heat shock amino-terminal domain protein	402	11.9862	14.6813	9.58876	15.9539	52.2101
TraesCS4D01G092900	tr|K7UP12|K7UP12_MAIZE	MYB transcription factor	870	12.6955	14.6428	12.2005	12.6721	52.2108
TraesCS6A01G209500	tr|A0A1D1ZCA2|A0A1D1ZCA2_9ARAE	Reticulocyte-binding protein 2 a	600	13.7853	13.4731	12.4854	12.4674	52.2112
TraesCS4D01G336100	tr|A4GXC8|A4GXC8_ANACO	Sugar transporter protein	1482	12.0812	13.3997	11.8696	14.8639	52.2144
TraesCS1A01G369900	tr|B4FQ12|B4FQ12_MAIZE	Splicing factor 3B subunit 5	264	13.9405	13.1827	11.3288	13.768	52.22
TraesCS3A01G337100	tr|A0A199VN60|A0A199VN60_ANACO	Protein RETICULATA, chloroplastic	1407	13.3785	12.6899	13.371	12.7836	52.2231
TraesCS1B01G090400	tr|D5G3Q2|D5G3Q2_ARAHH	Metal tolerance protein	1677	12.6675	14.8228	10.8846	13.8507	52.2256
TraesCS7B01G200000	tr|A0A199V1H1|A0A199V1H1_ANACO	Polypyrimidine tract-binding protein	1861	14.7073	12.8731	12.7046	11.9501	52.2352
TraesCS2D01G028600	tr|G7K3S2|G7K3S2_MEDTR	12-oxophytodienoate reductase-like protein	993	8.07449	13.4417	12.694	18.0282	52.2384
TraesCS5A01G093900	tr|A0A0K9PJA6|A0A0K9PJA6_ZOSMR	Tryptophan--tRNA ligase	1514	12.1331	13.7918	13.4021	12.9133	52.2403
TraesCS7A01G446200	tr|M8BGN0|M8BGN0_AEGTA	Intracellular protease 1	1170	13.1549	12.3452	13.8239	12.921	52.2449
TraesCS5D01G136900	tr|A0A1D5ZPH0|A0A1D5ZPH0_WHEAT	Signal recognition particle subunit SRP68	2196	12.0375	13.0078	14.2119	12.9942	52.2514
TraesCS1A01G183800	tr|R7W1G5|R7W1G5_AEGTA	Xanthine dehydrogenase	4110	13.5369	12.4589	13.1559	13.1069	52.2586
TraesCS2B01G254900	AT3G15430.6	Regulator of chromosome condensation (RCC1) family protein	1455	13.9911	12.8059	13.1905	12.2729	52.2605
TraesCS2D01G500400	tr|J7EN37|J7EN37_WHEAT	Protein phosphatase 2C	855	12.6244	11.9074	16.1985	11.5303	52.2605
TraesCS7A01G213500	tr|B6TPS1|B6TPS1_MAIZE	TMV-MP30 binding protein 2C	930	12.3405	11.4396	16.1529	12.3277	52.2607
TraesCS4D01G189600	tr|C1FDC5|C1FDC5_MICCC	Aminotransferase	1386	9.81852	13.5522	16.0772	12.8142	52.2622
TraesCS6B01G456100	sp|Q09353|SENP_CAEEL	Sentrin-specific protease	3333	15.4111	12.8087	12.0288	12.0157	52.2642
TraesCS5D01G378200	tr|A0A1D5Z3K9|A0A1D5Z3K9_WHEAT	Protein DETOXIFICATION	1449	14.0805	10.7944	13.4444	13.946	52.2653
TraesCS4D01G352200	tr|B9RFA3|B9RFA3_RICCO	Respiratory burst oxidase, putative	2643	13.5349	11.8645	13.5077	13.3611	52.2682
TraesCS5D01G081600	tr|A0A0K9PI83|A0A0K9PI83_ZOSMR	Methionine--tRNA ligase	2388	13.6785	13.1183	13.4562	12.0162	52.2692
TraesCS4D01G314800	tr|D7KQ62|D7KQ62_ARALL	Kinase family protein	1605	13.0672	13.6041	13.0706	12.5324	52.2743
TraesCS2D01G087800	tr|A0A1D5V3F6|A0A1D5V3F6_WHEAT	CASP-like protein	660	14.0409	17.1043	10.6178	10.5119	52.2749
TraesCS3B01G452800	tr|Q8S0A4|Q8S0A4_ORYSJ	Heavy meromyosin-like	2346	14.363	13.289	13.6115	11.0174	52.2809
TraesCS1B01G058700	tr|A0A1D5SJP9|A0A1D5SJP9_WHEAT	Beta-hexosaminidase	1641	13.6481	12.189	13.8943	12.5512	52.2826
TraesCS7D01G340900	tr|A0A1D6CU74|A0A1D6CU74_WHEAT	E3 ubiquitin-protein ligase	1026	11.7396	14.233	14.5026	11.8116	52.2868
TraesCS7A01G407200	tr|A0A199VEW6|A0A199VEW6_ANACO	Pre-mRNA-splicing factor syf2	1394	12.4422	13.452	12.9547	13.4435	52.2923
TraesCS1D01G413700	tr|A4GXC8|A4GXC8_ANACO	Sugar transporter protein	1512	12.9592	11.1879	13.4948	14.6565	52.2985
TraesCS2A01G309900	tr|W5AY58|W5AY58_WHEAT	Chloride channel protein	2409	13.2839	12.834	12.8207	13.3627	52.3013
TraesCS2B01G615100	tr|A0A1D5TUQ8|A0A1D5TUQ8_WHEAT	Peroxidase	1038	10.8509	12.3828	14.0366	15.0314	52.3016
TraesCS2A01G504600	tr|G7JCC9|G7JCC9_MEDTR	COP9 signalosome complex subunit 5	1095	11.523	13.3897	13.1191	14.2764	52.3082
TraesCS7A01G325000	tr|R7WEW7|R7WEW7_AEGTA	1-phosphatidylinositol-3-phosphate 5-kinase	5251	14.5925	11.5881	12.7791	13.3526	52.3123
TraesCS1D01G104800	tr|B9STR1|B9STR1_RICCO	Leucine aminopeptidase, putative	1651	12.6696	13.4075	12.2347	14.0104	52.3223
TraesCS5B01G200700	tr|A0A061F4Z5|A0A061F4Z5_THECC	Inositol-1,4,5-trisphosphate 5-phosphatase 4 isoform 1	1605	13.3956	14.0923	11.3188	13.5182	52.3249
TraesCS5A01G186300	tr|A0A061GRF5|A0A061GRF5_THECC	Sulfite exporter TauE/SafE family protein	2012	11.3844	12.9478	12.0348	15.9649	52.3319
TraesCS6A01G013700	tr|B6U0P5|B6U0P5_MAIZE	Ubiquitin family protein	3405	14.0516	13.1785	12.534	12.5705	52.3346
TraesCS2B01G125600	tr|C6ES53|C6ES53_WHEAT	Peroxidase	951	10.5626	11.1617	18.5845	12.03	52.3388
TraesCS5D01G380000	tr|B6TE56|B6TE56_MAIZE	Rhomboid family protein	1230	13.213	12.0673	12.4867	14.5718	52.3389
TraesCS2B01G008900	tr|M8C7R1|M8C7R1_AEGTA	Protein transport Sec24-like protein	3132	14.3007	12.3871	12.5559	13.0976	52.3412
TraesCS5B01G091700	tr|Q2QNK0|Q2QNK0_ORYSJ	Protein kinase family protein, putative, expressed	2760	14.6131	12.919	12.4866	12.3241	52.3428
TraesCS2B01G399400	tr|B6U2X6|B6U2X6_MAIZE	Mitochondrial import receptor subunit TOM22	359	12.116	14.3194	11.2356	14.6748	52.3458
TraesCS3D01G036900	tr|M8BDU3|M8BDU3_AEGTA	Nuclease S1	912	14.9644	11.6908	13.7326	11.9628	52.3506
TraesCS7A01G232700	tr|Q67VQ4|Q67VQ4_ORYSJ	BolA-like	504	12.3945	14.2143	11.9556	13.7896	52.354
TraesCS3B01G246200	AT3G02420.1	dihydroflavonol 4-reductase/flavanone protein	1111	13.3574	12.2944	13.0275	13.6749	52.3542
TraesCS1D01G163100	tr|M8B1C6|M8B1C6_TRIUA	Vesicle-associated protein 1-1	1147	11.1192	14.5097	12.9705	13.7607	52.3601
TraesCS3B01G100700	AT1G24265.2	bZIP transcription factor, putative (DUF1664)	1384	14.2942	12.1875	13.5859	12.2994	52.367
TraesCS2B01G157200	tr|A0A0K9P0A6|A0A0K9P0A6_ZOSMR	Methyltransferase-like protein	828	12.8322	15.3039	11.9021	12.3321	52.3703
TraesCS7A01G262900	tr|S8CMW8|S8CMW8_9LAMI	Mitochondrial import inner membrane translocase subunit	552	12.3352	14.9951	14.6449	10.3955	52.3707
TraesCS1B01G243400	AT5G19590.2	DUF538 family protein (Protein of unknown function, DUF538)	504	12.4723	14.8907	13.7465	11.266	52.3755
TraesCS4A01G300300	tr|M8B413|M8B413_AEGTA	CCR4-NOT transcription complex subunit 3	2993	13.1922	13.3844	12.07	13.734	52.3807
TraesCS6D01G244300	tr|D7MHY5|D7MHY5_ARALL	Kinase family protein	2872	13.1363	13.9892	12.9135	12.3418	52.3808
TraesCS3D01G205800	sp|Q46DZ6|AROE_METBF	Shikimate dehydrogenase (NADP(+))	1539	12.294	13.9356	13.4534	12.7016	52.3846
TraesCS1B01G127700	tr|A0A072UF39|A0A072UF39_MEDTR	Small nuclear ribonucleoprotein	971	14.8438	12.2836	13.809	11.4502	52.3866
TraesCS7B01G128000	tr|A0A0K9NVH6|A0A0K9NVH6_ZOSMR	Eukaryotic aspartyl protease family protein	1356	15.0128	11.8943	11.7108	13.7712	52.389
TraesCS4D01G151000	tr|F4KAQ0|F4KAQ0_ARATH	SAP domain-containing protein	510	12.2386	12.8637	13.7918	13.4974	52.3914
TraesCS5A01G266500	tr|A0A0B0PC36|A0A0B0PC36_GOSAR	Peroxisomal (S)-2-hydroxy-acid oxidase	1170	14.9706	13.5974	10.783	13.0421	52.393
TraesCS2B01G448700	tr|V5ZDZ5|V5ZDZ5_9POAL	Cytochrome P450	1650	12.0651	13.3791	15.2503	11.6992	52.3936
TraesCS5B01G198500	tr|A0A0B0Q0N1|A0A0B0Q0N1_GOSAR	D-ribose-binding periplasmic	603	13.55	15.21	13.3915	10.246	52.3975
TraesCS2A01G523800	AT1G15780.3	mediator of RNA polymerase II transcription subunit 15a-like protein	219	7.24738	15.1732	14.857	15.1242	52.4018
TraesCS5A01G270900	tr|I1IRD0|I1IRD0_BRADI	Serine/threonine-protein phosphatase	924	13.0514	13.9343	13.0495	12.375	52.4103
TraesCS4A01G339900	tr|A0A1E5ULN9|A0A1E5ULN9_9POAL	Glycosyltransferase	1143	13.2457	13.1651	13.9762	12.0238	52.4107
TraesCS5B01G245700	tr|Q40866|Q40866_PENAM	Heat shock protein	465	18.1495	15.3212	13.2203	5.74257	52.4336
TraesCS5B01G478900	tr|B3TLZ0|B3TLZ0_ELAGV	RNA binding protein	975	12.9922	13.5529	12.586	13.3227	52.4539
TraesCS6A01G373200	tr|M8CGY9|M8CGY9_AEGTA	AP-1 complex subunit gamma-1	2679	14.4779	12.483	14.0228	11.4749	52.4587
TraesCS4D01G000200	tr|G7J9N5|G7J9N5_MEDTR	SPFH domain/band 7 family protein	1122	13.3618	14.7261	11.245	13.1272	52.4602
TraesCS4D01G068200	tr|C0PNK3|C0PNK3_MAIZE	WRKY transcription factor	1026	12.2102	13.2142	12.8866	14.1498	52.4607
TraesCS4A01G260900	tr|J9Z4Z2|J9Z4Z2_ELAGV	Glucan endo-1,3-beta-glucosidase	1257	15.3557	14.9221	11.8537	10.3315	52.463
TraesCS3A01G446400	tr|Q6K649|Q6K649_ORYSJ	Kelch repeat-containing F-box protein-like	1158	15.0775	14.2532	11.2935	11.8393	52.4635
TraesCS2B01G393400	tr|A0A1D5TZX8|A0A1D5TZX8_WHEAT	ATP-dependent Clp protease proteolytic subunit	891	12.9576	15.5125	11.8389	12.1602	52.4692
TraesCS3D01G261400	tr|W9QS49|W9QS49_9ROSA	DNA repair helicase	2280	14.9795	12.5455	13.6692	11.2835	52.4777
TraesCS1A01G177000	tr|D7LY50|D7LY50_ARALL	Kinase family protein	1038	12.9605	14.3934	11.1115	14.0153	52.4807
TraesCS1D01G046100	tr|W5AMN3|W5AMN3_WHEAT	Beta-hexosaminidase	1716	11.7508	12.253	15.3995	13.0775	52.4807
TraesCS7B01G159800	tr|Q9LEQ9|Q9LEQ9_ARATH	ARM repeat superfamily protein	1116	13.635	13.0856	12.992	12.7711	52.4836
TraesCS6B01G202600	tr|A0A199VB71|A0A199VB71_ANACO	UPF0047 protein YjbQ	441	13.6891	11.9485	13.1197	13.7298	52.487
TraesCS6B01G248300	tr|A0A1D6APN4|A0A1D6APN4_WHEAT	Bidirectional sugar transporter SWEET	768	11.2147	13.512	9.52648	18.2439	52.4971
TraesCS6B01G255500	tr|A0A0D2MV81|A0A0D2MV81_9CHLO	E3 ubiquitin-protein ligase	1179	12.9131	12.7065	13.294	13.5917	52.5054
TraesCS1D01G164500	tr|A0A061SBT7|A0A061SBT7_9CHLO	ATP-dependent RNA helicase	2189	12.5956	13.6922	13.4147	12.8044	52.5069
TraesCS7A01G247700	tr|A0A1I9LQQ9|A0A1I9LQQ9_ARATH	RING/U-box superfamily protein	890	13.3925	14.9161	10.7988	13.4031	52.5105
TraesCS1B01G202700	sp|P47865|AQP1_BOVIN	Aquaporin-1	897	11.5542	13.1356	14.6421	13.1877	52.5196
TraesCS1D01G154300	AT5G10745.3	transmembrane protein	249	13.4152	13.5383	11.1564	14.4154	52.5253
TraesCS1A01G002500	tr|M8C406|M8C406_AEGTA	Phospholipid-transporting ATPase	3690	14.2066	13.0602	13.0344	12.2253	52.5264
TraesCS7B01G110100	tr|A0A1B5GDQ9|A0A1B5GDQ9_WHEAT	Caleosin	639	9.74564	15.7345	13.8733	13.1732	52.5266
TraesCS2A01G028500	tr|M7ZVY8|M7ZVY8_TRIUA	Glycosyltransferase	1458	12.0919	13.8707	12.2803	14.2857	52.5286
TraesCS2D01G365300	tr|A0A199VHQ4|A0A199VHQ4_ANACO	Vesicle-associated protein 1-1	1229	11.7139	16.2613	12.3507	12.205	52.5309
TraesCS1D01G270400	sp|O52248|TTGB_PSEPT	Toluene efflux pump membrane transporter TtgB	294	14.7993	15.5815	13.112	9.04155	52.5343
TraesCS2D01G479900	tr|A0A1D5UIJ3|A0A1D5UIJ3_WHEAT	Kinesin-like protein	2437	14.2546	12.3606	15.9191	10.0014	52.5358
TraesCS4B01G079300	tr|B9N888|B9N888_POPTR	Kinase family protein	1086	16.9388	12.5027	12.1065	10.9952	52.5433
TraesCS5D01G561000	tr|G7I4V2|G7I4V2_MEDTR	COP1-interacting-like protein	2658	14.377	12.4969	13.8427	11.841	52.5577
TraesCS2D01G221700	tr|A0A1D1Y2K4|A0A1D1Y2K4_9ARAE	Mitochondrial import inner membrane translocase subunit Tim21	849	12.4894	13.2066	12.707	14.1604	52.5634
TraesCS3B01G610500	tr|A8QNT9|A8QNT9_TRIDC	91A protein	771	13.0793	12.3277	14.8189	12.3407	52.5667
TraesCS4B01G317200	tr|W5E578|W5E578_WHEAT	Phosphate transporter protein	1578	10.2314	13.7833	11.8281	16.7289	52.5717
TraesCS1A01G095800	tr|B9STR1|B9STR1_RICCO	Leucine aminopeptidase, putative	1624	10.6331	12.5082	14.4576	14.9745	52.5735
TraesCS6B01G384000	tr|Q1EP43|Q1EP43_MUSBA	Protein kinase, putative	2748	11.7723	14.0968	14.1216	12.5863	52.577
TraesCS3D01G037900	sp|Q5ZEF1|NRR_ORYSJ	Protein NEGATIVE REGULATOR OF RESISTANCE	715	10.7201	16.4469	10.002	15.4147	52.5837
TraesCS5A01G232800	tr|R7W2G4|R7W2G4_AEGTA	Formate--tetrahydrofolate ligase	2133	10.3631	10.5438	16.2339	15.4436	52.5844
TraesCS6B01G185700	tr|M8AIC5|M8AIC5_TRIUA	Nuclear transcription factor Y subunit C-2	876	12.3147	13.4894	13.1016	13.6792	52.5849
TraesCS4A01G224100	tr|Q2R8J2|Q2R8J2_ORYSJ	NBS-LRR disease resistance protein, putative, expressed	2739	14.8954	11.5339	13.1319	13.0248	52.5859
TraesCS1B01G292000	tr|A0A1J3FU44|A0A1J3FU44_NOCCA	Protein argonaute 4	492	15.0281	13.707	12.7444	11.1121	52.5916
TraesCS1B01G059000	tr|M7Z4H0|M7Z4H0_TRIUA	11S globulin seed storage protein 2	1077	10.5736	11.5772	12.9271	17.5176	52.5955
TraesCS3B01G402500	tr|Q10P38|Q10P38_ORYSJ	Cytochrome P450 family protein, expressed	1485	13.0677	13.9941	14.7836	10.7525	52.5979
TraesCS5A01G098300	tr|A0A1D5YSF0|A0A1D5YSF0_WHEAT	Histone H2A	414	11.4312	12.6677	15.3437	13.1619	52.6045
TraesCS1D01G004700	tr|M8C406|M8C406_AEGTA	Phospholipid-transporting ATPase	3801	13.5337	13.5087	12.5887	12.9807	52.6118
TraesCS3B01G357200	sp|B0VE45|FADB_ACIBY	Fatty acid oxidation complex subunit alpha	1609	12.0336	11.8142	12.6156	16.15	52.6134
TraesCS6D01G160600	tr|A0A061ED84|A0A061ED84_THECC	Alpha/beta-Hydrolases superfamily protein	1482	13.1677	13.1931	12.632	13.6355	52.6283
TraesCS6B01G335400	tr|A0A1D1YRV6|A0A1D1YRV6_9ARAE	Sphingoid base hydroxylase 2	792	14.7509	12.9591	10.8314	14.0913	52.6327
TraesCS5B01G088700	tr|M8C0D2|M8C0D2_AEGTA	Importin subunit beta-1	3908	14.4679	12.8765	13.1889	12.1071	52.6404
TraesCS7A01G409400	#N/A	#N/A	567	11.9179	14.1783	9.79044	16.7595	52.6461
TraesCS5A01G188700	tr|A0A072TS20|A0A072TS20_MEDTR	LAG1 longevity assurance-like protein	948	15.5181	12.9959	11.2043	12.9329	52.6512
TraesCS2A01G543800	tr|A0A1E5WL26|A0A1E5WL26_9POAL	PP2A regulatory subunit TAP46	1689	13.4188	12.9988	12.2044	14.0306	52.6526
TraesCS1A01G344000	tr|M8BAF1|M8BAF1_AEGTA	ATP-dependent 6-phosphofructokinase	1962	13.2953	13.1776	12.6143	13.5823	52.6694
TraesCS4A01G378100	tr|A0A103XKD9|A0A103XKD9_CYNCS	Peptide methionine sulfoxide reductase MsrA	750	13.5334	12.3046	14.4486	12.3889	52.6755
TraesCSU01G017400	tr|A0A1E5W209|A0A1E5W209_9POAL	Golgi SNAP receptor complex member 1	762	14.2129	13.4806	12.48	12.5103	52.6837
TraesCS3B01G604000	AT3G12620.2	Protein phosphatase 2C family protein	1161	13.3399	13.9452	12.3086	13.0911	52.6848
TraesCS3B01G602100	tr|A0A061DWX9|A0A061DWX9_THECC	30S ribosomal protein S19	441	15.7785	14.3074	11.8349	10.7772	52.698
TraesCS7D01G339200	tr|W5I064|W5I064_WHEAT	Hexosyltransferase	1205	12.2171	15.1139	13.2841	12.0879	52.7031
TraesCS7B01G146700	tr|F4J3H8|F4J3H8_ARATH	Nucleolar-like protein	2169	14.6515	11.5423	14.1227	12.3875	52.704
TraesCS4A01G187400	tr|B9SP08|B9SP08_RICCO	WD-repeat protein, putative	1449	13.0725	14.6812	12.8735	12.0783	52.7055
TraesCS4B01G359300	tr|B9SBE2|B9SBE2_RICCO	WD-repeat protein, putative	2271	14.7866	12.2797	12.6815	12.9777	52.7254
TraesCS2D01G148700	tr|B9H8S4|B9H8S4_POPTR	Transcription elongation factor-related family protein	2028	14.3492	13.4315	11.9019	13.0496	52.7321
TraesCS5B01G502000	tr|B4FEQ9|B4FEQ9_MAIZE	Trafficking protein particle complex subunit 4	971	14.3593	13.0246	12.9024	12.4682	52.7545
TraesCS7B01G394100	tr|A0A1D6C8C8|A0A1D6C8C8_WHEAT	Histone H2B	685	11.0143	12.5701	16.2815	12.8915	52.7574
TraesCS1B01G478100	tr|B9S411|B9S411_RICCO	WD-repeat protein, putative	1752	11.39	12.8144	13.9056	14.6496	52.7596
TraesCS1D01G088200	tr|G7I2T4|G7I2T4_MEDTR	Transducin/WD-like repeat-protein	1419	12.8694	12.9393	13.1996	13.7524	52.7608
TraesCS6D01G014600	tr|A0A072TQ92|A0A072TQ92_MEDTR	MADS-box transcription factor	780	13.5231	13.0852	11.1537	14.9996	52.7615
TraesCS1A01G143800	tr|A0A1D5RSR6|A0A1D5RSR6_WHEAT	Inosine triphosphate pyrophosphatase	630	12.4514	14.9439	11.0201	14.347	52.7623
TraesCS1B01G068600	tr|A0A1J6IK06|A0A1J6IK06_NICAT	Protein aluminum sensitive 3	828	12.1348	16.4582	11.9239	12.2593	52.7762
TraesCS1D01G388100	tr|F4I062|F4I062_ARATH	Stomatal cytokinesis defective / SCD1 protein (SCD1)	417	14.1445	15.0416	13.5423	10.0533	52.7816
TraesCS4A01G312400	tr|A0A0K9PN07|A0A0K9PN07_ZOSMR	AT hook motif DNA-binding family protein	858	11.8617	14.5787	14.9835	11.3599	52.7838
TraesCS7B01G135500	tr|W5HST4|W5HST4_WHEAT	Transmembrane 9 superfamily member	1986	13.7871	12.9006	13.2628	12.8354	52.786
TraesCS1D01G428500	tr|A0A199VTB9|A0A199VTB9_ANACO	Glucan endo-1,3-beta-glucosidase 1	1345	15.5021	13.811	10.9606	12.5125	52.7861
TraesCS6A01G318500	tr|A0A072UZH9|A0A072UZH9_MEDTR	5-adenylylsulfate reductase-like protein	954	14.0917	13.3108	12.8393	12.5451	52.7869
TraesCS3B01G239700	tr|W5ZTD6|W5ZTD6_MAIZE	Myosin	4590	14.86	12.3891	13.4171	12.125	52.7911
TraesCS7D01G071100	tr|B9N3L2|B9N3L2_POPTR	Cornichon family protein	405	13.9501	11.4154	11.9723	15.4561	52.794
TraesCS5B01G380700	AT4G14760.4	kinase interacting (KIP1-like) family protein	5886	15.26	12.6503	13.6783	11.209	52.7976
TraesCS3B01G366600	tr|Q1EP43|Q1EP43_MUSBA	Protein kinase, putative	2835	13.0544	14.2294	13.9932	11.5239	52.8009
TraesCS5A01G169000	tr|A0A103YIA8|A0A103YIA8_CYNCS	DNA glycosylase	6007	14.9816	12.1161	13.1081	12.5952	52.801
TraesCS2D01G430700	tr|A0A1D5T636|A0A1D5T636_WHEAT	Calcium-transporting ATPase	3709	11.4365	12.829	13.7593	14.7767	52.8015
TraesCS5D01G231500	tr|M8AI61|M8AI61_TRIUA	Cytochrome c oxidase copper chaperone	973	12.091	14.4278	11.6737	14.6138	52.8063
TraesCS5B01G489600	tr|A0A1D5ZBP2|A0A1D5ZBP2_WHEAT	Dihydrolipoamide acetyltransferase component of pyruvate dehydrogenase complex	1428	13.8451	12.9424	13.739	12.2813	52.8078
TraesCS7B01G338200	AT3G25855.1	Copper transport protein family	927	9.69098	11.2625	14.5672	17.2931	52.8137
TraesCS7B01G368100	tr|A0A0K9NNU5|A0A0K9NNU5_ZOSMR	Phosphatidylinositol transfer protein	1701	13.7719	12.6327	16.0864	10.326	52.817
TraesCS3D01G124600	tr|A0A1D5WSE4|A0A1D5WSE4_WHEAT	Ubiquitinyl hydrolase 1	2583	13.4223	11.9298	14.5101	12.9561	52.8183
TraesCS5B01G151200	sp|P43887|LPXA_HAEIN	Acyl-[acyl-carrier-protein]--UDP-N-acetylglucosamine O-acyltransferase	1308	11.5305	12.9642	13.3284	15.0025	52.8256
TraesCS4D01G335400	AT2G25420.4	transducin family protein / WD-40 repeat family protein	1260	15.1775	12.9445	12.3792	12.328	52.8292
TraesCS7B01G093200	tr|I4IY18|I4IY18_HORVU	Amino acid permease	1455	12.155	13.6866	13.2731	13.7146	52.8293
TraesCS1D01G292600	tr|A0A072UD93|A0A072UD93_MEDTR	Plant cadmium resistance protein	1689	14.8839	13.6174	12.576	11.752	52.8293
TraesCS3D01G166700	tr|W5CW59|W5CW59_WHEAT	Auxin response factor	2277	13.3264	13.7581	14.2974	11.4478	52.8297
TraesCS6D01G223400	tr|Q0WP41|Q0WP41_ARATH	Protein kinase	1624	14.4537	13.4171	12.7337	12.2261	52.8306
TraesCS7B01G060900	tr|T2DN87|T2DN87_PHAVU	26S protease regulatory subunit	1539	11.1032	14.1339	15.1255	12.4687	52.8313
TraesCS2D01G210700	AT3G44220.1	Late embryogenesis abundant (LEA) hydroxyproline-rich glycoprotein family	648	13.5274	12.1996	14.1833	12.925	52.8353
TraesCS5A01G320300	tr|A0A087GCX2|A0A087GCX2_ARAAL	Pseudo response regulator	2326	13.732	13.3819	13.2758	12.4533	52.8429
TraesCS7A01G325900	tr|K7TU64|K7TU64_MAIZE	Transmembrane protein 18	540	12.6702	12.2537	12.4762	15.4432	52.8433
TraesCS3B01G216600	tr|B4FVB9|B4FVB9_MAIZE	NEDD8-activating enzyme E1 catalytic subunit	1368	12.486	12.5109	13.2004	14.6463	52.8436
TraesCS5A01G360100	tr|D7LUT4|D7LUT4_ARALL	Transcription factor	1056	12.4559	15.1533	12.9333	12.3094	52.8519
TraesCS1D01G302800	tr|G7J9R1|G7J9R1_MEDTR	Transducin/WD40 repeat protein	1368	11.8775	13.4276	13.8561	13.6945	52.8558
TraesCS6D01G240800	tr|A0A072VRG4|A0A072VRG4_MEDTR	Tobamovirus multiplication-like protein	879	13.4791	14.8853	12.7905	11.7023	52.8573
TraesCS1B01G480200	tr|A0A0A9PVK8|A0A0A9PVK8_ARUDO	Reticulon-like protein	606	11.8037	16.3959	11.3344	13.3237	52.8577
TraesCS5B01G572700	tr|A0A0K9NP90|A0A0K9NP90_ZOSMR	TBC1 domain family member	1365	13.5705	12.8471	11.9577	14.4863	52.8616
TraesCS7D01G365100	tr|I3T9Q3|I3T9Q3_MEDTR	PPPDE thiol peptidase family protein, putative	1138	12.5494	15.4816	14.1595	10.6729	52.8633
TraesCS3D01G104500	tr|Q8RUU6|Q8RUU6_MAIZE	Pyruvate decarboxylase	1782	14.9746	12.0084	12.9402	12.9501	52.8733
TraesCS5B01G214600	tr|A0A1E5WK20|A0A1E5WK20_9POAL	AT-rich interactive domain-containing protein 4	2343	13.8569	12.5226	13.069	13.4254	52.8739
TraesCS1A01G288400	tr|M7ZNK2|M7ZNK2_TRIUA	Serine/threonine-protein kinase ATM	3906	14.6095	13.1444	12.455	12.6758	52.8847
TraesCS5D01G313900	sp|Q82SL8|BIOH_NITEU	Pimeloyl-[acyl-carrier protein] methyl ester esterase	1254	12.9392	15.6323	11.9236	12.399	52.8942
TraesCS1B01G136800	AT1G08060.3	ATP-dependent helicase family protein	649	16.8161	8.92328	7.09546	20.0609	52.8958
TraesCS2D01G198100	tr|B7ZZZ6|B7ZZZ6_MAIZE	WRKY transcription factor	1917	13.6463	12.5862	13.9079	12.7582	52.8986
TraesCS4D01G104900	tr|A0A1D5Y5L9|A0A1D5Y5L9_WHEAT	Methylthioribose-1-phosphate isomerase	1299	12.8699	12.8773	13.1152	14.0368	52.8992
TraesCS5A01G115200	sp|P40796|LA_DROME	La protein homolog	1398	14.2051	12.0205	12.8666	13.8083	52.9005
TraesCS2D01G319700	tr|A0A1E5W4F0|A0A1E5W4F0_9POAL	Endoplasmic reticulum-Golgi intermediate compartment protein 3	1161	12.1281	12.5392	13.6342	14.6047	52.9062
TraesCS5B01G140500	tr|B7EBV9|B7EBV9_ORYSJ	cDNA clone:J013058P10, full insert sequence	1443	12.8952	14.199	13.9643	11.8486	52.9071
TraesCS2A01G331000	tr|A0A199ULF6|A0A199ULF6_ANACO	WPP domain-interacting protein 1	1533	13.4554	13.6379	11.6154	14.2003	52.9089
TraesCS2D01G068100	tr|B2ZGK8|B2ZGK8_AEGTA	Acetyl-CoA carboxylase	6936	14.6599	12.755	13.9705	11.5274	52.9129
TraesCS5D01G140200	tr|K9J8V0|K9J8V0_MALDO	Response regulator	696	15.789	13.1304	10.0994	13.8957	52.9145
TraesCS1D01G280200	tr|G7L5L1|G7L5L1_MEDTR	Plant/T7H20-70 protein	444	11.2525	7.56618	7.17927	26.9202	52.9182
TraesCS5A01G247300	AT5G49710.3	RING finger protein	780	16.8664	13.4824	10.7617	11.8119	52.9225
TraesCS3D01G423500	tr|B9T3E4|B9T3E4_RICCO	Dynamin, putative	2893	14.1562	11.499	13.6791	13.5952	52.9295
TraesCS4A01G147200	tr|Q75M66|Q75M66_ORYSJ	F-actin capping protein beta subunit, putative, expressed	759	13.696	12.7231	13.9672	12.5438	52.9301
TraesCS2D01G170000	tr|A0A199UHV3|A0A199UHV3_ANACO	Multifunctional methyltransferase subunit TRM112-like protein	411	11.7051	12.4016	13.7185	15.1059	52.9312
TraesCS2D01G175500	tr|A0A199VRL4|A0A199VRL4_ANACO	SH3 domain-containing protein	1386	13.6621	14.196	9.86719	15.2062	52.9315
TraesCS7B01G176200	tr|A0A1D6CVZ6|A0A1D6CVZ6_WHEAT	Protein-L-isoaspartate O-methyltransferase	915	11.9303	14.785	14.5843	11.6338	52.9334
TraesCS2D01G070700	sp|P93194|RPK1_IPONI	Receptor-like protein kinase	2391	12.4647	15.6263	13.2376	11.6055	52.9341
TraesCS7B01G355400	tr|A0A0B0PQK5|A0A0B0PQK5_GOSAR	Hexokinase-1	273	15.9155	13.2423	14.5827	9.20717	52.9477
TraesCS2B01G149100	tr|A0A0K9PG90|A0A0K9PG90_ZOSMR	Phospho-N-acetylmuramoyl-pentapeptide-transferase	1275	14.902	11.0176	13.9502	13.0836	52.9534
TraesCS3A01G216200	tr|K4JBP7|K4JBP7_MAIZE	MYB-related transcription factor	864	11.2043	13.3653	9.50252	18.8957	52.9678
TraesCS3A01G417600	tr|Q8S0A4|Q8S0A4_ORYSJ	Heavy meromyosin-like	2307	12.6882	12.8639	14.4086	13.0234	52.9842
TraesCS1D01G141500	AT5G07910.1	Leucine-rich repeat (LRR) family protein	1238	12.2497	13.7747	13.2091	13.757	52.9905
TraesCS5B01G159000	tr|B9IJH3|B9IJH3_POPTR	Kinase family protein	2789	14.8274	12.7778	12.599	12.7989	53.0031
TraesCS4D01G068700	tr|C3TRS0|C3TRS0_MAIZE	Calcineurin B-like protein	678	11.8286	14.6388	13.049	13.4867	53.0032
TraesCS4B01G107200	tr|A0A1D5XV11|A0A1D5XV11_WHEAT	Pyruvate kinase	1753	11.7956	11.8855	14.1862	15.138	53.0052
TraesCS2A01G295900	tr|A0A0K9PX67|A0A0K9PX67_ZOSMR	OTU domain-containing protein	2321	13.79	12.6031	13.608	13.0098	53.0108
TraesCS2B01G617000	tr|A0A059LMX3|A0A059LMX3_9CHLO	Ras family protein	654	11.9443	14.6006	10.6273	15.8435	53.0157
TraesCS3A01G299200	tr|E5GCT1|E5GCT1_CUCME	Nuclear matrix constituent-like protein 1	3033	16.497	13.4791	11.5237	11.5168	53.0166
TraesCS3B01G377600	tr|A0A0K9NVV7|A0A0K9NVV7_ZOSMR	U-box domain-containing protein	2064	14.1417	12.368	11.5841	14.9305	53.0243
TraesCS7D01G030100	tr|A0A192GRR8|A0A192GRR8_9ROSA	Guanine nucleotide-binding protein subunit alpha-like protein	2727	12.789	13.6837	13.4249	13.1373	53.0349
TraesCS3A01G097000	AT1G56510.1	Disease resistance protein (TIR-NBS-LRR class)	1329	12.4079	13.8736	13.2655	13.4954	53.0424
TraesCS3A01G407100	tr|B9IA82|B9IA82_POPTR	Short-chain dehydrogenase/reductase family protein	867	11.376	13.289	14.0688	14.3149	53.0487
TraesCS6A01G378600	tr|A0A061DNM9|A0A061DNM9_THECC	NAC domain protein,	1259	14.8673	11.8598	11.9919	14.3344	53.0533
TraesCS4A01G274300	tr|M8AU59|M8AU59_AEGTA	Ethylene receptor	1908	14.2134	13.7105	12.0238	13.109	53.0567
TraesCS5D01G192600	sp|Q85WS7|ATPF_PINKO	ATP synthase subunit b, chloroplastic	1266	11.4826	12.745	15.2242	13.61	53.0617
TraesCS7A01G409300	#N/A	#N/A	997	11.6051	13.0228	13.8205	14.6189	53.0672
TraesCS2B01G290400	tr|A0A1D1ZJ88|A0A1D1ZJ88_9ARAE	UDP-N-acetylglucosamine--N-acetylmuramyl-(Pentapeptide) pyrophosphoryl-undecaprenol N-acetylglucosamine transferase	516	13.0879	13.7778	12.7524	13.4631	53.0812
TraesCS5A01G172000	sp|O76767|ERD2_DROME	ER lumen protein-retaining receptor	440	13.7457	14.562	13.7179	11.0622	53.0877
TraesCS5D01G069700	tr|Q69G22|Q69G22_WHEAT	Pyridoxal kinase	1167	14.7404	13.0123	12.7202	12.6183	53.0913
TraesCS1D01G259400	tr|D4QD70|D4QD70_DIACA	Receptor-like kinase	1815	13.2894	13.7596	11.6766	14.3669	53.0925
TraesCS5B01G373100	AT5G06560.1	myosin-binding protein (Protein of unknown function, DUF593)	1503	14.0051	13.0225	10.7403	15.3259	53.0938
TraesCS7D01G452500	tr|W0C8Y8|W0C8Y8_9FABA	NAC domain-containing protein	927	14.5118	12.1312	12.4522	13.9996	53.0947
TraesCS6A01G171200	tr|K4F3N2|K4F3N2_WHEAT	Lycopene beta-cyclase	1470	13.4658	12.8749	15.1514	11.6126	53.1047
TraesCS3A01G270500	tr|B9T7R3|B9T7R3_RICCO	Receptor protein kinase, putative	1935	12.9103	12.9422	13.2389	14.0164	53.1078
TraesCS2A01G375000	tr|A0A072VNC3|A0A072VNC3_MEDTR	Endosomal targeting BRO1-like domain protein	1260	13.0897	14.2613	12.3444	13.414	53.1093
TraesCS2D01G506400	tr|A0A0K9Q6H1|A0A0K9Q6H1_ZOSMR	Sec14p-like phosphatidylinositol transfer family protein	1902	14.5988	12.2231	15.5754	10.7149	53.1122
TraesCS2B01G210700	tr|G7JCS6|G7JCS6_MEDTR	Eukaryotic aspartyl protease family protein	1899	12.7187	12.7751	12.8867	14.7391	53.1197
TraesCS3B01G603900	tr|B9RZK8|B9RZK8_RICCO	GATA transcription factor, putative	543	14.1826	13.274	12.6244	13.0433	53.1244
TraesCS4B01G371800	tr|C3SAD0|C3SAD0_BRADI	Phosphoglycerate mutase family protein	1099	11.5791	12.1952	15.807	13.5444	53.1258
TraesCS6B01G270100	tr|Q8RVK0|Q8RVK0_HORVU	Dof zinc finger protein	1170	13.1881	15.0984	12.367	12.4778	53.1313
TraesCS1B01G261700	tr|R7W9E6|R7W9E6_AEGTA	GDSL esterase/lipase	1146	13.9636	10.8831	14.5158	13.77	53.1326
TraesCS2D01G305500	AT4G12020.2	protein kinase family protein	2080	16.7265	11.4643	11.357	13.5869	53.1348
TraesCS7B01G249300	tr|B4FVT6|B4FVT6_MAIZE	Fiber protein Fb34	576	15.4651	12.3333	10.6292	14.7081	53.1357
TraesCS2B01G406400	tr|A0A0A9NRJ7|A0A0A9NRJ7_ARUDO	GATA transcription factor	1278	15.3881	14.2238	10.7897	12.7392	53.1408
TraesCS4D01G214000	tr|Q10NM0|Q10NM0_ORYSJ	SH3 domain containing protein, expressed	3537	14.0174	11.7742	13.5021	13.8482	53.1418
TraesCS6B01G453800	AT1G67390.1	F-box family protein	1515	13.9067	13.4735	13.1077	12.6543	53.1422
TraesCS1B01G386900	tr|B4FAQ5|B4FAQ5_MAIZE	VIP1 protein	603	13.2302	15.3447	10.8747	13.6947	53.1443
TraesCS1D01G302000	tr|A0A0K9Q444|A0A0K9Q444_ZOSMR	Protein kinase-like protein	2838	14.3432	12.9566	10.9866	14.8631	53.1495
TraesCS3A01G037600	tr|M8C523|M8C523_AEGTA	Delta(7)-sterol-C5(6)-desaturase	837	11.9978	12.4763	13.1691	15.5085	53.1516
TraesCS2D01G427400	tr|A0A0D2M0P5|A0A0D2M0P5_9CHLO	Pre-mRNA-splicing factor CWC21	2313	13.475	13.3748	12.7563	13.5499	53.1559
TraesCS3D01G486800	tr|B6UD80|B6UD80_MAIZE	Glutathione S-transferase	889	12.0301	14.6526	13.1165	13.3572	53.1563
TraesCS5A01G235700	tr|G7J5Q2|G7J5Q2_MEDTR	Processing peptidase	1947	13.5839	14.4592	11.0691	14.046	53.1582
TraesCS2B01G116900	tr|U5NIQ9|U5NIQ9_9POAL	Ethylene insensitive 3	2059	13.0055	15.6301	10.6756	13.8544	53.1656
TraesCS3A01G254200	tr|A0A1D1ZCP5|A0A1D1ZCP5_9ARAE	AP-1 complex subunit mu-1	1375	14.2255	13.9927	11.0869	13.8658	53.1709
TraesCS4B01G069600	tr|A0A061DNZ8|A0A061DNZ8_THECC	p-loop containing nucleoside triphosphate hydrolases superfamily protein	1701	11.655	12.1431	12.4974	16.8764	53.1719
TraesCS4B01G148300	tr|Q6KAK1|Q6KAK1_ORYSJ	Protein kinase-like	372	16.3851	15.6749	11.1489	9.96524	53.1742
TraesCS1D01G165600	tr|A0A1D5SYU3|A0A1D5SYU3_WHEAT	Glutamyl-tRNA reductase	1590	13.0541	12.5127	13.524	14.0854	53.1762
TraesCS2A01G164600	tr|A0A1E5W7T3|A0A1E5W7T3_9POAL	GEM-like protein 1	708	12.9944	13.0455	12.5592	14.5797	53.1788
TraesCS7D01G224700	tr|B9SSI3|B9SSI3_RICCO	Dual specificity protein phosphatase, putative	1031	13.9282	14.4558	11.1284	13.669	53.1813
TraesCS1A01G253000	tr|A9PE20|A9PE20_POPTR	Methyl-CpG-binding domain-containing family protein	582	12.8554	10.8972	13.5167	15.9135	53.1827
TraesCS5D01G095100	tr|M8C0D2|M8C0D2_AEGTA	Importin subunit beta-1	2619	14.9252	11.9204	14.0321	12.3051	53.1828
TraesCS4A01G290200	tr|B9I5G6|B9I5G6_POPTR	Ankyrin repeat family protein	1575	16.3367	12.9466	10.4577	13.4428	53.1838
TraesCS3A01G150300	tr|A0A199VYQ6|A0A199VYQ6_ANACO	SMR domain-containing protein	1797	13.885	13.3846	12.8299	13.0886	53.1881
TraesCS3D01G151600	sp|Q95KZ0|PE2R4_PANTR	Prostaglandin E2 receptor EP4 subtype	228	13.2816	16.0258	13.7704	10.1124	53.1903
TraesCS6B01G195600	tr|B6STT5|B6STT5_MAIZE	Mediator of RNA polymerase II transcription subunit 18	657	12.2811	14.463	13.9572	12.4912	53.1925
TraesCS6A01G190900	sp|Q9BTT6|LRRC1_HUMAN	Leucine-rich repeat-containing protein 1	1005	13.9247	11.9305	14.5566	12.7901	53.2019
TraesCS5A01G182600	tr|B9RTN4|B9RTN4_RICCO	Sugar transporter, putative	1590	14.3472	13.7794	11.807	13.2685	53.2021
TraesCS3B01G319500	tr|A0A1D5VZZ1|A0A1D5VZZ1_WHEAT	Proteasome subunit alpha type	729	11.3683	14.9501	13.8293	13.0641	53.2118
TraesCS3A01G400100	tr|A0A061ELQ9|A0A061ELQ9_THECC	RAN GTPase activating protein 2	1770	12.2871	12.2952	15.5334	13.0991	53.2148
TraesCS1D01G011100	tr|M8A2X4|M8A2X4_TRIUA	Fatty acid oxidation complex subunit alpha	837	11.8973	13.5074	16.1569	11.6557	53.2174
TraesCS5B01G058200	tr|A0A1D5ZHC8|A0A1D5ZHC8_WHEAT	Histone H2B	480	6.97058	13.3704	19.167	13.7127	53.2207
TraesCS7D01G349500	AT5G20100.1	plant/protein	429	9.6954	14.4286	14.3324	14.7671	53.2234
TraesCS5D01G103900	tr|A0A0K9PXK8|A0A0K9PXK8_ZOSMR	F-box/LRR-repeat protein	2108	14.268	13.1553	13.3784	12.43	53.2318
TraesCS1A01G112000	tr|A0A0B0NSV6|A0A0B0NSV6_GOSAR	ATP-dependent helicase/deoxyribonuclease subunit B	693	13.9401	14.0891	13.2893	11.9162	53.2346
TraesCS5D01G387900	tr|A0A1D5ZQ44|A0A1D5ZQ44_WHEAT	Non-specific serine/threonine protein kinase	1296	12.9874	15.2904	13.6728	11.2855	53.2361
TraesCS7B01G391800	tr|A0A0K9Q033|A0A0K9Q033_ZOSMR	Basic-leucine zipper (BZIP) transcription factor family	1642	11.2204	13.9812	10.8346	17.2038	53.2399
TraesCS7B01G385600	tr|M8B3C5|M8B3C5_TRIUA	Cortical cell-delineating protein	402	15.0113	11.2866	11.4213	15.5339	53.2531
TraesCS5A01G140600	tr|Q2QXK0|Q2QXK0_ORYSJ	Transporter, putative, expressed	1629	14.6532	13.5544	13.8042	11.2487	53.2605
TraesCS3B01G199500	tr|W5CMQ6|W5CMQ6_WHEAT	Isocitrate dehydrogenase [NADP]	1742	12.9936	13.6245	13.2548	13.3945	53.2675
TraesCS4A01G064500	tr|A0A1B5GEP3|A0A1B5GEP3_WHEAT	Caleosin	843	12.8015	13.1078	14.183	13.1779	53.2702
TraesCS3D01G400200	AT1G57680.3	plasminogen activator inhibitor	1194	16.775	11.3453	12.2799	12.8707	53.2709
TraesCS2D01G115500	tr|A0A061EN74|A0A061EN74_THECC	Uveal autoantigen with coiled-coil domains and ankyrin repeats isoform 2	396	13.672	11.8863	11.4187	16.3024	53.2793
TraesCS7D01G210300	tr|I3SLK1|I3SLK1_MEDTR	Basic blue-like protein	414	9.85816	13.1854	15.8938	14.3483	53.2857
TraesCS6D01G106000	sp|C6DZZ3|MUTS_GEOSM	DNA mismatch repair protein MutS	147	12.5302	14.8283	8.42413	17.5089	53.2915
TraesCS1B01G182600	tr|Q9FWV1|Q9FWV1_ORYSJ	G-patch domain containing protein, expressed	703	14.6795	14.9055	11.3023	12.407	53.2942
TraesCS3D01G193300	tr|D9ZCE7|D9ZCE7_9CARY	Glycosyl hydrolase	708	16.0121	13.6077	13.3153	10.3655	53.3006
TraesCS7A01G173300	tr|M7ZZD9|M7ZZD9_TRIUA	Dipeptidyl peptidase family member 6	2154	13.9491	13.9276	12.91	12.5157	53.3024
TraesCS3D01G141400	tr|A0A061QVV2|A0A061QVV2_9CHLO	Thioredoxin-like protein	816	11.9617	14.77	11.9966	14.5743	53.3027
TraesCS4A01G051500	tr|A0A0B2Q7P7|A0A0B2Q7P7_GLYSO	RAN GTPase-activating protein 2	405	16.2909	13.9565	12.4898	10.5671	53.3043
TraesCS2B01G263900	tr|D5KXI3|D5KXI3_EUCNI	Fasciclin-like arabinogalactan protein	1389	14.2591	13.3983	12.7022	12.9471	53.3067
TraesCS7A01G367200	sp|P11657|PAC_STRMG	Major cell-surface adhesin PAc	747	10.1572	10.5398	17.8178	14.7948	53.3097
TraesCS5D01G415800	tr|A0A072VEW3|A0A072VEW3_MEDTR	Myb transcription factor	936	11.8061	13.8093	11.1119	16.5826	53.3099
TraesCS3D01G416300	tr|A0A072VN16|A0A072VN16_MEDTR	Trichome birefringence-like protein	1530	13.3453	13.4228	12.4915	14.0509	53.3105
TraesCS7B01G184900	sp|Q5RD40|AZI2_PONAB	5-azacytidine-induced protein 2	402	17.6699	12.3794	9.80684	13.4575	53.3136
TraesCS7D01G524700	tr|B6SYG9|B6SYG9_MAIZE	Protein phosphatase 2C	1179	13.8532	13.5156	13.0416	12.9041	53.3145
TraesCS4B01G137800	tr|W9SV07|W9SV07_9ROSA	Nuclear pore complex protein	3186	15.1731	12.0902	12.6989	13.3571	53.3192
TraesCS5A01G467600	tr|A0A0K9PQN8|A0A0K9PQN8_ZOSMR	Multidrug resistance protein ABC transporter family	4518	15.7897	12.5332	12.4949	12.503	53.3208
TraesCS1D01G309800	tr|A0A1D5SXU9|A0A1D5SXU9_WHEAT	WAT1-related protein	1170	10.6826	17.4176	11.7432	13.48	53.3234
TraesCS7A01G299400	tr|E9M5R6|E9M5R6_WHEAT	LHY	2286	15.4	12.501	12.1146	13.3091	53.3248
TraesCS5B01G097900	tr|A0A072TLD5|A0A072TLD5_MEDTR	NADP-dependent alkenal double bond reductase	1044	7.32195	17.8241	12.4218	15.7593	53.3271
TraesCS1D01G099200	tr|A0A1D1ZCG0|A0A1D1ZCG0_9ARAE	Proline synthase co-transcribed bacterial	1004	11.6904	14.0925	15.5286	12.0194	53.3309
TraesCS3B01G441100	tr|I4IY18|I4IY18_HORVU	Amino acid permease	1931	13.0395	15.1466	10.243	14.9039	53.3329
TraesCS6B01G395600	tr|W9S3R4|W9S3R4_9ROSA	E3 ubiquitin-protein ligase	1619	12.7484	15.6011	11.5791	13.4087	53.3373
TraesCS2A01G519600	tr|A0A0K9PRG4|A0A0K9PRG4_ZOSMR	Cyclic nucleotide-gated channel	2151	13.6305	12.4018	12.5876	14.7175	53.3374
TraesCS1B01G191300	tr|G7JT84|G7JT84_MEDTR	Clavata3/ESR (CLE) gene family member	273	13.9937	14.0909	15.2221	10.0352	53.3418
TraesCS4D01G196900	tr|A0A061GTC5|A0A061GTC5_THECC	Alpha/beta-Hydrolases superfamily protein	1811	12.6449	13.7006	12.8173	14.1855	53.3483
TraesCS7D01G357400	AT2G32210.1	cysteine-rich/transmembrane domain A-like protein	1194	16.0412	11.9445	10.7778	14.5972	53.3606
TraesCS5B01G413400	tr|A0A061FBR3|A0A061FBR3_THECC	S-adenosyl-L-methionine-dependent methyltransferases superfamily protein	2596	13.1427	12.8438	13.7169	13.661	53.3643
TraesCS3A01G107400	tr|S5R947|S5R947_9ROSA	NAC domain protein	1320	14.1745	12.7459	14.0563	12.3978	53.3746
TraesCS7B01G005700	tr|M7Z754|M7Z754_TRIUA	Ubiquitin-like modifier-activating enzyme 5	1420	13.2879	13.6172	12.8774	13.5941	53.3766
TraesCS5D01G202500	tr|A0A0U9HMR3|A0A0U9HMR3_KLEFL	Protein kinase-like	1440	13.0347	13.8085	13.4912	13.0433	53.3777
TraesCS6B01G371700	tr|G7K519|G7K519_MEDTR	Lipid transfer protein	770	18.1234	13.4465	9.96712	11.8441	53.3812
TraesCS1A01G116200	tr|W5GG94|W5GG94_WHEAT	Cellulose synthase	3528	14.3729	11.9575	15.0682	11.9836	53.3821
TraesCS7D01G428300	tr|A0A1D6CTI0|A0A1D6CTI0_WHEAT	Histone H2A	587	14.1808	13.7955	14.5076	10.9052	53.3891
TraesCS6B01G260500	tr|A0A1D6AT82|A0A1D6AT82_WHEAT	NAD(P)H-hydrate epimerase	1754	15.7149	12.8009	12.7509	12.1241	53.3909
TraesCS7D01G524200	tr|A4ZKI0|A4ZKI0_COFAR	Hydroxycinnamoyl-CoA shikimate/quinate hydroxycinnamoyltransferase	1569	12.8271	14.1898	12.09	14.2913	53.3983
TraesCS4A01G128900	tr|A0A059PZ72|A0A059PZ72_9POAL	Transcription factor	678	12.1757	15.4588	13.6348	12.1311	53.4004
TraesCS7B01G058500	tr|Q8W2W8|Q8W2W8_ORYSJ	Mannitol transporter, putative, expressed	1545	14.7306	12.8937	13.4116	12.3753	53.4112
TraesCS4A01G294800	tr|G7K3B9|G7K3B9_MEDTR	Pleckstrin-like (PH) domain protein	2023	13.4115	13.5375	13.007	13.4647	53.4208
TraesCS2A01G259400	tr|D7M2Q7|D7M2Q7_ARALL	Leucine-rich repeat family protein	3012	12.8551	13.7592	12.9862	13.8245	53.425
TraesCS6B01G365300	tr|M8BPX9|M8BPX9_AEGTA	Kinesin-like protein	3016	15.474	12.1341	13.1051	12.7119	53.4253
TraesCS7D01G237800	tr|M8ATP1|M8ATP1_AEGTA	Transmembrane 9 superfamily member	1986	14.4138	13.4958	12.7152	12.8021	53.4268
TraesCS5A01G211800	tr|A0A199UKU5|A0A199UKU5_ANACO	Respiratory burst oxidase	3702	12.0904	14.3561	15.0239	11.9569	53.4272
TraesCS5A01G383400	sp|Q59998|ATZN_SYNY3	Zinc-transporting ATPase	2451	12.1785	16.0273	12.8972	12.326	53.429
TraesCS7A01G245800	tr|A0A0H3Y8U7|A0A0H3Y8U7_SALMI	Basic helix-loop-helix transcription factor	1152	15.1277	12.6613	14.0507	11.5923	53.432
TraesCS4D01G276500	tr|A0A076L230|A0A076L230_GOSHI	Heat shock transcription factor	1026	10.864	14.3344	17.0022	11.2329	53.4334
TraesCS1A01G120500	tr|B6TTU1|B6TTU1_MAIZE	Late embryogenesis abundant protein	411	12.8246	12.9184	14.0884	13.6025	53.4339
TraesCS7D01G374900	tr|B9SCU1|B9SCU1_RICCO	Glucan endo-1,3-beta-glucosidase, putative	1329	14.8416	12.2805	13.2684	13.0464	53.4369
TraesCS6D01G105900	AT3G57062.2	transmembrane protein	147	13.0332	12.935	6.85473	20.6255	53.4483
TraesCS1A01G217700	tr|G7K3R3|G7K3R3_MEDTR	12-oxophytodienoate reductase-like protein	1086	13.8074	14.9431	11.9383	12.7658	53.4546
TraesCS5A01G402000	tr|A0A097PPS0|A0A097PPS0_GINBI	Tunicamycin induced 1	1296	13.1072	13.2438	15.1512	11.953	53.4552
TraesCS1D01G449200	tr|M8A4T0|M8A4T0_TRIUA	V-type proton ATPase subunit C	1143	20.3576	15.2109	8.10399	9.79004	53.4626
TraesCS5B01G113500	tr|A0A1E5ULT6|A0A1E5ULT6_9POAL	Protein FLX-like 3	1019	13.4432	13.2241	13.8784	12.9219	53.4676
TraesCS5D01G037600	sp|P18884|PB2_I79A4	Polymerase basic protein 2	1383	13.2465	13.6304	13.7994	12.7919	53.4682
TraesCS3A01G486000	tr|Q4JK90|Q4JK90_WHEAT	Beta-1,3-glucanase	933	9.47487	13.5889	13.7628	16.6455	53.4721
TraesCS3A01G244600	tr|Q1KL28|Q1KL28_ORYSI	Choline kinase	1083	12.7373	12.0614	14.7818	13.8948	53.4754
TraesCS2D01G168500	tr|G8A379|G8A379_MEDTR	Transducin/WD40 repeat protein	2503	14.2155	14.3336	12.3654	12.5611	53.4756
TraesCS2D01G507000	tr|B9SEZ0|B9SEZ0_RICCO	Vacuolar cation/proton exchanger, putative	1260	12.9999	15.9078	15.1418	9.42916	53.4787
TraesCS2D01G496500	tr|A0A1E5V2A8|A0A1E5V2A8_9POAL	Molybdate transporter 2	1365	14.2139	14.4062	13.7849	11.0753	53.4803
TraesCS2D01G358200	AT5G61480.1	Leucine-rich repeat protein kinase family protein	1365	15.0029	11.0521	11.499	15.9324	53.4864
TraesCS3B01G209600	tr|A0A1D5VW42|A0A1D5VW42_WHEAT	Peroxidase	1053	12.1147	11.676	15.1317	14.5739	53.4963
TraesCS7B01G088000	AT4G16380.3	Heavy metal transport/detoxification superfamily protein	921	11.9274	16.572	12.0923	12.9095	53.5012
TraesCS5B01G129000	tr|A0A061R4A4|A0A061R4A4_9CHLO	Wd40 repeat-containing protein	327	15.9718	13.1727	11.9638	12.3964	53.5046
TraesCS4B01G051300	tr|D7L7W3|D7L7W3_ARALL	Dihydroxyacetone kinase family protein	1797	12.8728	12.7038	13.4598	14.4688	53.5052
TraesCS7D01G336200	tr|A0A0P0XFQ5|A0A0P0XFQ5_ORYSJ	Elongation factor Ts	1707	13.2441	12.6013	13.6667	13.9975	53.5097
TraesCS5D01G302800	tr|Q9AXL6|Q9AXL6_MUSAC	Beta-glucosidase	1554	12.6011	12.8602	14.196	13.8534	53.5107
TraesCS3A01G197700	tr|A0A1E5V9V3|A0A1E5V9V3_9POAL	Serine/threonine-protein phosphatase 4 regulatory subunit 3	2670	13.9309	13.3884	13.2027	13.007	53.529
TraesCS4A01G283500	tr|B9HLX2|B9HLX2_POPTR	Glycine-rich family protein	1612	15.7165	12.2795	12.7835	12.7527	53.5322
TraesCS1A01G350500	tr|A0A0K1YXN8|A0A0K1YXN8_WHEAT	Non-specific serine/threonine protein kinase	1512	14.0406	12.902	12.3815	14.2122	53.5363
TraesCS4A01G365700	tr|A0A1D1Y359|A0A1D1Y359_9ARAE	Protein PLANT CADMIUM RESISTANCE 2	474	15.0498	15.5648	6.40423	16.519	53.5378
TraesCS5D01G319500	tr|M7YS43|M7YS43_TRIUA	F-box protein PP2-A13	864	15.1307	14.5851	9.72988	14.096	53.5417
TraesCS1D01G034200	tr|G7JWN6|G7JWN6_MEDTR	Transducin/WD40 repeat protein	1032	12.9756	13.4186	14.2487	12.8994	53.5424
TraesCS4A01G124200	tr|B9RNA6|B9RNA6_RICCO	ATP-dependent RNA helicase, putative	2228	14.9444	13.1446	13.5312	11.9228	53.543
TraesCS2A01G290900	tr|A0A1D5TDS2|A0A1D5TDS2_WHEAT	Acetyl-coenzyme A synthetase	2205	13.5166	12.6366	14.2186	13.1721	53.5439
TraesCS2A01G204700	tr|B9H5P2|B9H5P2_POPTR	Myosin-related family protein	3792	14.3355	13.0049	12.5062	13.6998	53.5464
TraesCS5D01G182100	tr|W5FTW8|W5FTW8_WHEAT	Ferrochelatase	1455	13.6019	12.2104	13.7421	14.0046	53.559
TraesCS6B01G265800	tr|M8BN81|M8BN81_AEGTA	Cytochrome b561	714	14.1807	13.7659	12.8081	12.8109	53.5657
TraesCS1A01G272200	tr|W4ZN00|W4ZN00_WHEAT	S-acyltransferase	1281	14.1885	12.4141	12.8601	14.1071	53.5698
TraesCS6B01G256600	tr|A0A0K9NRG1|A0A0K9NRG1_ZOSMR	RNA-binding protein	888	17.4955	11.6502	11.2353	13.1889	53.5699
TraesCS7D01G284800	AT1G33500.3	tropomyosin	834	13.7884	15.7835	12.9367	11.0616	53.5702
TraesCS3D01G379400	tr|A0A0K9PQW5|A0A0K9PQW5_ZOSMR	Chaperone protein dnaJ	1226	14.5174	13.3604	14.1891	11.5047	53.5716
TraesCS5A01G121000	tr|B7FN18|B7FN18_MEDTR	Adenylate kinase	1029	11.6356	15.2415	13.0617	13.637	53.5758
TraesCS1A01G287700	tr|K7VQC2|K7VQC2_MAIZE	Histone H4	312	13.0864	12.071	14.7297	13.6975	53.5846
TraesCS1A01G164200	tr|M8BG60|M8BG60_AEGTA	KH domain-containing protein	2545	13.3922	12.4563	13.6209	14.1313	53.6008
TraesCS4D01G211300	tr|B9HC64|B9HC64_POPTR	Kinase family protein	2133	13.8664	14.0162	11.9356	13.7961	53.6144
TraesCS6D01G084000	tr|I1IIK7|I1IIK7_BRADI	Chloride channel protein	2442	15.0018	13.3348	13.5545	11.7259	53.6171
TraesCS4B01G222900	sp|Q5REP8|MGT4A_PONAB	Alpha-1,3-mannosyl-glycoprotein 4-beta-N-acetylglucosaminyltransferase A	387	14.5478	15.1192	12.5423	11.4167	53.626
TraesCS6B01G186200	tr|B9HCU6|B9HCU6_POPTR	Inositol-1-monophosphatase family protein	1074	12.2293	14.047	16.0846	11.2697	53.6305
TraesCS7A01G193200	tr|B9T2F5|B9T2F5_RICCO	ADP-ribosylation factor, putative	771	14.1065	11.9218	10.7418	16.8674	53.6375
TraesCS1A01G056600	tr|A0A061SFS5|A0A061SFS5_9CHLO	Pyrimidine-specific ribonucleoside hydrolase	987	14.1	12.6288	14.4701	12.4433	53.6421
TraesCS2B01G304900	tr|A0A0K9P878|A0A0K9P878_ZOSMR	Glycine--tRNA ligase	2001	12.2836	12.1864	14.4118	14.7606	53.6424
TraesCS1D01G286300	tr|A0A0D2KJF0|A0A0D2KJF0_9CHLO	Phosphatidate phosphatase, Lipin	3528	15.3273	12.3273	13.0157	12.9848	53.6552
TraesCS3D01G516700	tr|A0A1D5WKW2|A0A1D5WKW2_WHEAT	Dirigent protein	1321	10.1045	12.295	14.9745	16.2853	53.6593
TraesCS5D01G071800	tr|C4J9B4|C4J9B4_MAIZE	WRKY transcription factor	1093	13.6245	13.291	11.3864	15.3614	53.6634
TraesCS3A01G169400	#N/A	#N/A	705	15.5989	14.7068	12.3895	10.9781	53.6733
TraesCS1D01G010400	tr|A0A061ECK1|A0A061ECK1_THECC	50S ribosomal protein L2, putative	960	12.6252	13.4369	14.153	13.4713	53.6864
TraesCS7D01G014800	tr|B7EL27|B7EL27_ORYSJ	cDNA clone:J023132J12, full insert sequence	3752	14.0187	12.8904	13.0964	13.6901	53.6956
TraesCS6B01G333800	tr|A0A1D6AMD2|A0A1D6AMD2_WHEAT	Peroxidase	1282	14.8848	12.0364	13.9084	12.8686	53.6982
TraesCS5A01G048700	AT3G54460.2	SNF2 domain-containing protein / helicase domain-containing protein / F-box family protein	390	11.2405	12.0049	9.40406	21.0507	53.7002
TraesCS4D01G042200	tr|A0A199W6F1|A0A199W6F1_ANACO	Basic blue protein	375	10.7462	21.1651	10.6984	11.0911	53.7008
TraesCS7A01G315600	tr|B6TEU1|B6TEU1_MAIZE	COP9 signalosome complex subunit 3	1278	14.2366	14.3734	13.5868	11.5059	53.7028
TraesCS5D01G277500	tr|I1IRB9|I1IRB9_BRADI	3-hydroxy-3-methylglutaryl coenzyme A reductase	1692	14.2206	11.718	13.5613	14.2035	53.7033
TraesCS1D01G008100	sp|P42336|PK3CA_HUMAN	Phosphatidylinositol 4,5-bisphosphate 3-kinase catalytic subunit alpha isoform	540	13.2457	15.2938	12.0659	13.1046	53.71
TraesCS2D01G240200	tr|A0A0B2PQ55|A0A0B2PQ55_GLYSO	TVP38/TMEM64 family membrane protein	864	14.3912	12.9023	12.0114	14.4064	53.7112
TraesCS6A01G294100	tr|A0A1E5UW22|A0A1E5UW22_9POAL	Mediator of RNA polymerase II transcription subunit 23	4842	14.6852	13.2129	13.0108	12.8036	53.7125
TraesCS5A01G072100	tr|A0A061E182|A0A061E182_THECC	MAR-binding filament-like protein 1 isoform 1	1149	13.6032	13.1192	13.4624	13.5295	53.7142
TraesCS5B01G507100	tr|B9RT83|B9RT83_RICCO	Fumarylacetoacetate hydrolase, putative	810	13.0085	13.4255	13.8618	13.421	53.7167
TraesCS1B01G290000	tr|G7L5L1|G7L5L1_MEDTR	Plant/T7H20-70 protein	441	6.64534	7.46926	6.37627	33.2266	53.7174
TraesCS4A01G102200	tr|Q10N66|Q10N66_ORYSJ	Ankyrin repeat family protein, putative, expressed	2169	12.9678	13.737	14.1357	12.8808	53.7212
TraesCS1D01G149400	tr|A0A1E5WES5|A0A1E5WES5_9POAL	UDP-glucose:glycoprotein glucosyltransferase	5490	14.3657	12.9374	13.5718	12.8465	53.7213
TraesCS3B01G009600	AT4G37450.1	arabinogalactan protein 18	954	16.7344	13.0657	10.8905	13.041	53.7315
TraesCS5B01G333900	tr|A0A0K9Q0Y8|A0A0K9Q0Y8_ZOSMR	Collagen, type IV, alpha 5	1119	12.427	13.5132	14.1537	13.6416	53.7355
TraesCS3A01G233300	tr|A0A1D5VNA4|A0A1D5VNA4_WHEAT	ADP,ATP carrier protein	1869	13.9047	12.4432	13.9054	13.4873	53.7406
TraesCS7B01G342600	sp|A6LD25|FTSH_PARD8	ATP-dependent zinc metalloprotease FtsH	1464	9.68612	15.2225	13.3464	15.4913	53.7463
TraesCS1D01G119500	tr|W4ZYX4|W4ZYX4_WHEAT	Auxin-responsive protein	597	14.215	12.6559	12.089	14.7918	53.7516
TraesCS4B01G218500	tr|A0A1J3IBR9|A0A1J3IBR9_NOCCA	ERAD-associated E3 ubiquitin-protein ligase component HRD3A	2031	13.9662	12.4686	14.4172	12.8997	53.7518
TraesCS2D01G161700	AT1G21740.1	DUF630 family protein, putative (DUF630 and DUF632)	2184	13.7625	14.3366	11.6843	13.9736	53.757
TraesCS3B01G275500	tr|M7YQS8|M7YQS8_TRIUA	Type I inositol-1,4,5-trisphosphate 5-phosphatase 1	2443	14.1121	14.1847	13.3302	12.1307	53.7577
TraesCS7A01G051000	tr|B6TA99|B6TA99_MAIZE	Chaperone protein dnaJ	1320	15.733	12.6656	12.8148	12.5485	53.7619
TraesCS7D01G426100	AT1G74810.7	HCO3- transporter family	285	11.5337	14.6646	8.78263	18.7813	53.7622
TraesCS5D01G134000	tr|A0A1E5VSL5|A0A1E5VSL5_9POAL	TLD domain-containing protein 1	1569	13.1456	13.9065	12.9114	13.8053	53.7689
TraesCS1A01G225200	tr|G7K771|G7K771_MEDTR	Trichome birefringence-like protein	1434	13.4636	12.6488	12.8844	14.7729	53.7696
TraesCS7B01G233600	tr|A0A1D1ZHD6|A0A1D1ZHD6_9ARAE	Protein DJ-1	1407	12.7372	12.7102	12.5961	15.7269	53.7705
TraesCS6B01G072300	tr|A0A0K9PN07|A0A0K9PN07_ZOSMR	AT hook motif DNA-binding family protein	849	14.2182	15.248	11.9374	12.3678	53.7715
TraesCS6B01G144900	tr|A0A1D6AJU2|A0A1D6AJU2_WHEAT	Histone H2A	589	12.2508	13.3226	14.9384	13.2629	53.7747
TraesCS5D01G180300	tr|A0A1D5ZTD4|A0A1D5ZTD4_WHEAT	GrpE protein homolog	1273	14.3019	14.4537	13.1294	11.8992	53.7841
TraesCS4A01G264500	tr|A0A199VTI0|A0A199VTI0_ANACO	UV-B-induced protein, chloroplastic	1242	13.2461	12.4195	14.1891	13.9361	53.7908
TraesCS7A01G569900	tr|B9SKP2|B9SKP2_RICCO	Receptor protein kinase, putative	3567	15.2118	13.9887	9.9039	14.6908	53.7952
TraesCS7B01G243400	tr|B6TJ84|B6TJ84_MAIZE	Translation initiation factor eIF-2B gamma subunit	1362	14.4124	12.614	12.5772	14.1952	53.7988
TraesCS3D01G248900	tr|A0A1D6RS61|A0A1D6RS61_WHEAT	KRR1 small subunit processome component	1167	14.7863	12.4756	13.7587	12.7785	53.7991
TraesCS2D01G200300	tr|A0A0K9P2A9|A0A0K9P2A9_ZOSMR	Major facilitator superfamily protein	1368	13.0363	15.1457	11.2904	14.3292	53.8016
TraesCS7A01G198800	tr|A0MZ69|A0MZ69_MUSAC	Pathogenesis-related protein 1	519	10.2199	14.1566	12.3851	17.0436	53.8052
TraesCS3D01G184400	tr|G7I5C1|G7I5C1_MEDTR	TRAM, LAG1 and CLN8 (TLC) lipid-sensing domain protein	705	11.9692	14.7099	12.1861	14.9409	53.8061
TraesCS4B01G226800	tr|A0A0K9PMP0|A0A0K9PMP0_ZOSMR	Pathogenesis-related thaumatin-like protein	987	13.9744	12.9183	13.9299	12.9897	53.8124
TraesCS4D01G150100	tr|A0A1E5UZD7|A0A1E5UZD7_9POAL	OBERON-like protein	1874	12.5976	14.8647	14.5416	11.8175	53.8213
TraesCS2A01G503200	AT3G10650.2	nuclear pore complex protein	1899	12.6475	14.1364	12.5032	14.5391	53.8261
TraesCS1D01G176400	tr|B9MXJ3|B9MXJ3_POPTR	Cytochrome P450 family protein	1617	14.354	14.4587	12.4891	12.5306	53.8324
TraesCS2A01G131900	tr|E1ZF27|E1ZF27_CHLVA	Phosphoribulokinase	360	16.1261	14.5328	13.5835	9.59398	53.8363
TraesCS1B01G226300	tr|A0A1D1XGX4|A0A1D1XGX4_9ARAE	CCR4-NOT transcription complex subunit 1	7194	15.4475	12.27	13.4781	12.6414	53.837
TraesCS1D01G279800	tr|A0A061GWU4|A0A061GWU4_THECC	Adenine nucleotide alpha hydrolases-like superfamily protein	501	11.7412	15.3561	13.2026	13.5412	53.8412
TraesCS1A01G440200	tr|M8A4T0|M8A4T0_TRIUA	V-type proton ATPase subunit C	1143	11.6694	13.0765	14.0159	15.0822	53.844
TraesCS7B01G296500	tr|A0A072TYG3|A0A072TYG3_MEDTR	Processing peptidase	4177	14.7888	12.7908	13.8061	12.4601	53.8458
TraesCS6B01G207300	tr|A0A059Q098|A0A059Q098_9POAL	Cytochrome P450	1707	14.4431	14.2432	12.8332	12.3274	53.8469
TraesCS1B01G150400	tr|A0A1D5S5C4|A0A1D5S5C4_WHEAT	Ferrochelatase	1593	12.4785	14.8218	11.7187	14.8291	53.8481
TraesCS3A01G326200	tr|D7MFA3|D7MFA3_ARALL	F-box family protein	1898	15.1816	14.0399	11.9932	12.6335	53.8481
TraesCS4B01G101200	AT4G13800.8	magnesium transporter NIPA (DUF803)	1122	13.1448	11.5932	13.6222	15.5043	53.8646
TraesCS4B01G269900	tr|M8BA23|M8BA23_AEGTA	RNA-binding protein 39	1613	16.3023	12.7663	12.4518	12.3488	53.8692
TraesCS7A01G249100	tr|B9R8V3|B9R8V3_RICCO	Squamosa promoter-binding protein, putative	3404	14.003	13.2326	13.5411	13.0966	53.8733
TraesCS4D01G241200	AT4G13020.6	Protein kinase superfamily protein	411	11.9649	13.6756	13.9089	14.3285	53.8779
TraesCS3A01G409200	tr|A0A1D5VEI1|A0A1D5VEI1_WHEAT	Hexosyltransferase	1905	13.3116	13.1917	12.9203	14.4554	53.8789
TraesCS4D01G227500	tr|A0A0K9PMP0|A0A0K9PMP0_ZOSMR	Pathogenesis-related thaumatin-like protein	987	13.2689	13.889	13.921	12.8064	53.8853
TraesCS1B01G119100	tr|B0LXW5|B0LXW5_ORYSI	Transport inhibitor response 1	1770	13.5958	13.2857	14.0431	12.9629	53.8876
TraesCS2B01G250300	tr|E5GBV4|E5GBV4_CUCME	WD-repeat protein	1497	12.8008	13.7946	14.2814	13.0117	53.8885
TraesCS5D01G447500	tr|A0A0K9Q033|A0A0K9Q033_ZOSMR	Basic-leucine zipper (BZIP) transcription factor family	1473	11.72	14.2334	12.9007	15.0364	53.8904
TraesCS4D01G163000	tr|B6U4H8|B6U4H8_MAIZE	Polypyrimidine tract-binding protein	1503	10.7617	14.809	15.4746	12.8454	53.8907
TraesCS1B01G209300	AT5G52980.1	ER-based factor for assembly of V-ATPase	893	12.94	14.2726	12.0615	14.6305	53.9046
TraesCS4B01G175300	tr|M8CAR0|M8CAR0_AEGTA	Mitochondrial import receptor subunit TOM40-1-like protein	1011	13.1658	13.8031	14.9878	11.954	53.9107
TraesCS3B01G400000	tr|D8L9N9|D8L9N9_WHEAT	Glycerol-3-phosphate acyltransferase, expressed	1782	13.4693	14.5387	13.0626	12.8435	53.9142
TraesCS3D01G430600	tr|M8BYX2|M8BYX2_AEGTA	Disease resistance protein RPM1	4837	12.5662	12.3485	14.5415	14.4592	53.9153
TraesCS4B01G073900	tr|Q53MI0|Q53MI0_ORYSJ	UBX domain containing protein, expressed	1817	14.4525	12.9984	12.8712	13.5947	53.9168
TraesCS2D01G145900	tr|A0A1D5UWX7|A0A1D5UWX7_WHEAT	Sulfotransferase	1998	14.4272	13.6599	12.4114	13.4189	53.9174
TraesCS7D01G459500	tr|Q7XEC2|Q7XEC2_ORYSJ	BTB/POZ domain containing protein, expressed	1053	10.0973	17.0139	11.053	15.7619	53.926
TraesCS1A01G358800	tr|W4ZQE3|W4ZQE3_WHEAT	Beta-galactosidase	2025	15.3089	13.0361	14.5652	11.0166	53.9269
TraesCS3A01G053700	tr|A0A1D5VIG7|A0A1D5VIG7_WHEAT	Repressor of RNA polymerase III transcription	1604	14.5936	12.4344	12.7447	14.1541	53.927
TraesCS3D01G379700	tr|A0A199VFI0|A0A199VFI0_ANACO	F-box protein	1302	13.6395	14.2195	12.1654	13.9049	53.9293
TraesCS4B01G054100	AT1G17680.3	tetratricopeptide repeat (TPR)-containing protein	697	12.9982	15.3691	10.4346	15.1297	53.9317
TraesCS1B01G261600	tr|W9RG35|W9RG35_9ROSA	1-(5-phosphoribosyl)-5-[(5-phosphoribosylamino)methylideneamino] imidazole-4-carboxamide isomerase	924	13.5991	13.5924	13.7011	13.0405	53.9331
TraesCS2D01G541300	tr|B9GHK1|B9GHK1_POPTR	Actin-related family protein	1479	12.1017	15.7486	13.4579	12.6281	53.9363
TraesCS2B01G419700	tr|V4MK59|V4MK59_EUTSA	Ribosomal protein L19	525	14.3101	13.8735	12.6587	13.0945	53.9367
TraesCS4A01G104300	tr|A0A0U2I2F3|A0A0U2I2F3_HORVU	Glutathione-S-transferase	1298	9.01402	11.3287	15.3208	18.2733	53.9368
TraesCS4A01G130300	tr|N1QXN2|N1QXN2_AEGTA	Phospholipid-transporting ATPase	5801	13.8731	12.6371	13.3083	14.1418	53.9603
TraesCS4D01G063400	AT1G11100.4	SNF2 domain-containing protein / helicase domain-containing protein / zinc finger protein-like protein	249	12.665	12.0212	11.383	17.9018	53.971
TraesCS3A01G228200	tr|R4WC99|R4WC99_9POAL	Cytochrome P450	1596	16.2841	14.1397	12.3503	11.2001	53.9742
TraesCS1D01G222600	tr|A0A1D5SSH8|A0A1D5SSH8_WHEAT	D-3-phosphoglycerate dehydrogenase	1860	14.7869	14.3147	11.8354	13.0389	53.976
TraesCS2D01G084200	tr|G7K771|G7K771_MEDTR	Trichome birefringence-like protein	1635	13.5394	14.9463	12.135	13.3587	53.9794
TraesCS2A01G067800	tr|M7YBV4|M7YBV4_TRIUA	Glucose-6-phosphate 1-dehydrogenase	1905	13.4306	13.7525	13.5059	13.2926	53.9815
TraesCS7A01G279500	tr|B6TFM2|B6TFM2_MAIZE	Multiple myeloma tumor-associated protein 2	903	12.6526	13.4733	15.5165	12.3458	53.9881
TraesCS4A01G208100	tr|G7K3H9|G7K3H9_MEDTR	Syntaxin protein	708	12.7534	16.1838	12.5959	12.4554	53.9886
TraesCS3A01G228800	tr|A0A1D6NI65|A0A1D6NI65_MAIZE	Beta-adaptin-like protein	3035	14.9586	13.321	14.0213	11.6919	53.9929
TraesCS7A01G409800	tr|B9RZR0|B9RZR0_RICCO	ATP-citrate synthase, putative	1827	14.9965	11.2434	14.735	13.0188	53.9937
TraesCS1D01G421100	tr|M8AAB7|M8AAB7_TRIUA	Glutamyl-tRNA(Gln) amidotransferase subunit A	2216	13.7564	13.1197	13.863	13.259	53.9982
TraesCS2D01G347700	tr|I3S9D2|I3S9D2_MEDTR	Methyltransferase family protein	1035	12.8524	13.4062	13.6932	14.0501	54.0019
TraesCS4B01G172400	tr|A0A0K1JSS9|A0A0K1JSS9_9FABA	Calcium binding protein	570	9.05543	14.8575	12.6993	17.3905	54.0027
TraesCS5A01G101700	tr|A0A0B0NI65|A0A0B0NI65_GOSAR	Protein OBERON 2-like protein	1959	13.417	13.4577	13.5503	13.5831	54.0082
TraesCS3B01G343500	tr|B6TFJ5|B6TFJ5_MAIZE	H/ACA ribonucleoprotein complex subunit 1-like protein 1	573	14.1833	16.4695	10.2722	13.0865	54.0115
TraesCS3B01G017200	tr|K7VPN2|K7VPN2_MAIZE	Xylosyltransferase 1	1209	16.6528	13.4997	13.6092	10.2531	54.0147
TraesCS3D01G237000	tr|A0A0K9P351|A0A0K9P351_ZOSMR	Transducin/WD40 repeat-like superfamily protein	4208	14.3786	13.2538	12.6709	13.7148	54.0181
TraesCS4B01G013500	tr|M8B413|M8B413_AEGTA	CCR4-NOT transcription complex subunit 3	3052	14.5472	13.8106	13.3003	12.3625	54.0207
TraesCS7B01G040300	tr|B4FNU7|B4FNU7_MAIZE	BSD domain containing protein	1143	12.6673	14.8155	14.4939	12.0501	54.0267
TraesCS6A01G195600	tr|Q9FYX8|Q9FYX8_ORYSJ	Phosphoenolpyruvate carboxylase	2907	14.4618	13.4358	13.3032	12.8319	54.0327
TraesCS7A01G254300	tr|M8BT79|M8BT79_AEGTA	Serrate RNA effector molecule	2419	14.5659	13.3997	13.9471	12.1264	54.0391
TraesCS7A01G563500	AT3G02430.1	transmembrane protein, putative (DUF679)	621	9.89735	15.2412	11.4063	17.4959	54.0408
TraesCS2A01G057200	tr|A0A1D6RK82|A0A1D6RK82_WHEAT	Glycosyltransferase	1539	13.8038	17.2529	10.6284	12.357	54.0423
TraesCS4B01G223800	tr|A0A1E5V8E7|A0A1E5V8E7_9POAL	Chloride conductance regulatory protein ICln	681	11.7686	11.8772	13.9329	16.4721	54.0509
TraesCS6A01G135300	tr|N1QT84|N1QT84_AEGTA	Zinc finger CCCH domain-containing protein 13	1290	15.6887	13.213	13.88	11.2727	54.0544
TraesCS5B01G503500	tr|W5FCV9|W5FCV9_WHEAT	Dirigent protein	636	10.5756	18.4622	10.9765	14.0457	54.06
TraesCS4A01G274200	tr|B9GEW3|B9GEW3_POPTR	Phosphatidylinositol-4-phosphate 5-kinase family protein	2412	15.3601	14.0693	13.0441	11.5868	54.0602
TraesCS5B01G053800	tr|G7IJ72|G7IJ72_MEDTR	Receptor-like kinase	1140	13.6474	12.0174	12.5581	15.8385	54.0615
TraesCS4B01G330900	tr|Q9FQC7|Q9FQC7_MAIZE	Glutathione S-transferase	1046	16.2815	9.78794	12.7672	15.2275	54.0642
TraesCS4D01G347100	tr|M7ZBG0|M7ZBG0_TRIUA	Hydroxymethylglutaryl-CoA synthase	1398	11.724	14.5975	15.2943	12.452	54.0678
TraesCS7D01G526000	tr|A0A1E5US43|A0A1E5US43_9POAL	Transcription factor GTE12	1623	14.5961	15.1107	12.2195	12.1427	54.069
TraesCS7A01G339100	tr|A0A1D6CKJ3|A0A1D6CKJ3_WHEAT	Acyl-coenzyme A oxidase	2049	12.5396	13.8976	12.999	14.6338	54.0699
TraesCS5A01G236700	tr|C1E2Y9|C1E2Y9_MICCC	Mitochondrial carrier family	1424	12.8539	17.1582	10.725	13.3336	54.0707
TraesCS4D01G119700	tr|A3FBG5|A3FBG5_WHEAT	WRKY transcription factor	669	14.5431	12.804	12.6392	14.1189	54.1052
TraesCS2D01G160700	tr|Q9T0P3|Q9T0P3_HORVU	Cysteine proteinase	873	12.9485	13.7606	12.6767	14.7208	54.1066
TraesCS5D01G136300	tr|A5X537|A5X537_HORVV	Terminal flower 1-like protein	657	15.2909	13.1981	11.6608	13.9592	54.1089
TraesCS1A01G052200	tr|A0A118JRY8|A0A118JRY8_CYNCS	Mammalian uncoordinated homology 13, domain 2	3329	15.8392	11.0452	13.6454	13.5872	54.117
TraesCS1D01G448800	AT1G55160.1	WAS/WASL-interacting family protein	447	20.3507	18.9292	5.73942	9.1019	54.1212
TraesCS2D01G092500	tr|B6TFE7|B6TFE7_MAIZE	Protein phosphatase 2C-like	1308	13.1125	14.4195	12.6551	13.9494	54.1365
TraesCS1A01G110200	tr|A0A072UGM4|A0A072UGM4_MEDTR	PHD finger alfin-like protein	774	13.9967	12.2542	13.5822	14.306	54.1392
TraesCS2A01G566800	tr|R7VZI6|R7VZI6_AEGTA	Transcription factor MYB39	300	13.8642	14.7682	14.7111	10.7996	54.1431
TraesCS6B01G432300	tr|A0A1D1XTT3|A0A1D1XTT3_9ARAE	Inosine-5'-monophosphate dehydrogenase	665	14.947	14.4536	14.0007	10.7501	54.1514
TraesCS7A01G398200	tr|B9R8T5|B9R8T5_RICCO	RNA binding protein, putative	852	11.9102	12.3843	13.9882	15.8794	54.1621
TraesCS3A01G505200	tr|B6TGT3|B6TGT3_MAIZE	Mitochondrial import inner membrane translocase subunit TIM16	345	14.3021	14.6647	12.3229	12.8766	54.1664
TraesCSU01G002300	tr|N1QYM3|N1QYM3_AEGTA	DNA damage-binding protein 1	3589	13.1164	13.3719	14.3075	13.3722	54.168
TraesCS5D01G387700	AT5G20635.1	guanine nucleotide-binding protein subunit gamma	303	13.3946	17.0759	14.4627	9.24044	54.1736
TraesCS4D01G031400	AT5G19860.1	transmembrane protein, putative (Protein of unknown function, DUF538)	540	16.0291	12.428	13.1315	12.5856	54.1742
TraesCS7B01G174600	tr|A0A1D6CJ75|A0A1D6CJ75_WHEAT	7,8-dihydroneopterin aldolase	378	13.5564	15.957	12.7809	11.8879	54.1822
TraesCS2D01G491300	tr|A0A1D6RNZ1|A0A1D6RNZ1_WHEAT	Peptidyl-prolyl cis-trans isomerase	342	14.8388	13.7697	15.6191	9.9581	54.1857
TraesCS7A01G343400	tr|A0A0P0XFQ5|A0A0P0XFQ5_ORYSJ	Elongation factor Ts	1630	12.1324	13.6897	14.1141	14.252	54.1882
TraesCS1B01G290600	tr|M9P0B4|M9P0B4_CARPA	Gamma-glutamyl phosphate reductase	2151	13.459	14.1059	13.2532	13.3724	54.1906
TraesCS3B01G347300	sp|Q9LVC0|AGP14_ARATH	Arabinogalactan peptide 14	219	13.1069	14.3514	12.5028	14.2299	54.1911
TraesCS3B01G416200	tr|A0A072VPK0|A0A072VPK0_MEDTR	DUF668 family protein	2004	13.2353	13.9577	12.5749	14.424	54.1919
TraesCS2D01G197400	tr|M8BM55|M8BM55_AEGTA	BTB/POZ domain-containing protein	2013	15.7004	12.9539	9.95057	15.6097	54.2146
TraesCS7B01G063000	tr|K7VSQ3|K7VSQ3_MAIZE	Histone H3	411	10.996	15.518	10.8016	16.9025	54.218
TraesCS1B01G198700	tr|A0A0K9PGN5|A0A0K9PGN5_ZOSMR	ATP-dependent zinc metalloprotease FtsH	1509	15.8995	15.2239	10.8369	12.2631	54.2233
TraesCS3B01G254500	tr|B2KTA5|B2KTA5_WHEAT	Calcium-dependent protein kinase	1557	12.0658	13.1515	13.643	15.3635	54.2238
TraesCS1B01G132300	tr|A0A0B0NSV6|A0A0B0NSV6_GOSAR	ATP-dependent helicase/deoxyribonuclease subunit B	693	12.9665	15.2284	12.9052	13.1297	54.2298
TraesCS1D01G083000	tr|E5GC43|E5GC43_CUCME	Diacylglycerol acyltransferase	1462	14.0952	13.7543	13.088	13.2985	54.236
TraesCS3A01G326700	tr|A0A061F4Z5|A0A061F4Z5_THECC	Inositol-1,4,5-trisphosphate 5-phosphatase 4 isoform 1	2047	14.7741	13.4521	11.9639	14.0534	54.2435
TraesCS2B01G296900	tr|B6T1R3|B6T1R3_MAIZE	NudC domain-containing protein 2	477	13.9055	14.6514	13.6662	12.0237	54.2468
TraesCS2A01G383300	tr|A0A1E5V5F0|A0A1E5V5F0_9POAL	dCTP pyrophosphatase 1	375	15.02	15.0182	11.6744	12.5375	54.25
TraesCS5A01G377900	tr|A0A0D3R0T9|A0A0D3R0T9_WHEAT	Non-specific serine/threonine protein kinase	1296	14.0189	15.7778	12.3162	12.1415	54.2544
TraesCS2A01G549200	tr|A0A1D5TEA9|A0A1D5TEA9_WHEAT	UBX domain-containing protein	1368	13.104	11.9155	12.343	16.8976	54.2602
TraesCS4A01G117700	tr|A4GU96|A4GU96_GOSHI	Kinesin-related protein	3000	14.9926	12.5984	13.9713	12.7013	54.2636
TraesCS4A01G046800	tr|W5E010|W5E010_WHEAT	Calcium-transporting ATPase	3149	15.1293	11.649	11.1904	16.3019	54.2705
TraesCS3D01G222700	tr|M8CFE5|M8CFE5_AEGTA	HD domain-containing protein 2	876	12.4968	16.0947	13.0527	12.6265	54.2707
TraesCS7A01G346100	AT3G10300.6	Calcium-binding EF-hand family protein	3699	15.8247	12.8441	12.7108	12.8938	54.2735
TraesCS2A01G088300	tr|M8C5F3|M8C5F3_AEGTA	Isoflavone reductase-like protein	942	15.3968	9.78035	12.8125	16.288	54.2777
TraesCS7D01G193300	tr|M7ZMN1|M7ZMN1_TRIUA	Transcription initiation factor TFIID subunit 10	824	12.9597	14.6359	12.5053	14.1768	54.2777
TraesCS3B01G138100	tr|B9RPA3|B9RPA3_RICCO	Syntaxin, putative	1470	13.2033	14.3479	14.8409	11.8872	54.2793
TraesCS6B01G423000	tr|A0A068EUE1|A0A068EUE1_PENAM	Glutathione reductase	1795	14.3714	13.7437	13.376	12.7974	54.2886
TraesCS7B01G064000	tr|M8BNT9|M8BNT9_AEGTA	Chaperone protein dnaJ	639	9.51883	19.5462	13.9825	11.2537	54.3012
TraesCS1A01G121000	tr|C0PG86|C0PG86_MAIZE	FACT complex subunit SSRP1	1932	14.3836	13.2305	13.7236	12.9664	54.3042
TraesCS7A01G054700	AT3G63530.2	RING/U-box superfamily protein	1173	10.3843	15.0445	13.8294	15.0461	54.3043
TraesCS7A01G191400	tr|Q1PCH8|Q1PCH8_SOLCH	Rac-like GTP-binding protein	642	13.3327	10.7081	15.881	14.3836	54.3053
TraesCS7A01G022500	tr|B6T5L9|B6T5L9_MAIZE	Fiber protein Fb34	603	13.7066	14.752	11.6923	14.1595	54.3104
TraesCS1A01G310300	tr|W4ZLR0|W4ZLR0_WHEAT	WAT1-related protein	1313	11.4354	15.4352	13.7817	13.6599	54.3122
TraesCS6B01G375000	tr|B6T588|B6T588_MAIZE	GDP-mannose 3,5-epimerase 1	1212	12.7477	15.8775	13.94	11.7472	54.3124
TraesCS4D01G165700	tr|A0A0K9P4F5|A0A0K9P4F5_ZOSMR	Transcription factor jumonji (JmjC) domain-containing	2750	14.4567	14.1275	12.9508	12.7788	54.3137
TraesCS3A01G230600	tr|M8CFE5|M8CFE5_AEGTA	HD domain-containing protein 2	876	13.1828	14.1583	15.581	11.3949	54.3169
TraesCS5A01G376200	tr|F8RP38|F8RP38_PEA	Zinc finger protein LSD1	543	13.0863	14.5077	13.7335	12.9933	54.3208
TraesCS4B01G219500	tr|A0A1D1Z4S2|A0A1D1Z4S2_9ARAE	LYR motif-containing protein 4	276	14.2533	12.1019	15.0059	12.9614	54.3224
TraesCS6D01G328700	tr|A0A061G9Z9|A0A061G9Z9_THECC	RING/U-box superfamily protein	2123	14.8966	13.8595	12.8333	12.7412	54.3306
TraesCS3A01G357400	tr|A0A1D5VES0|A0A1D5VES0_WHEAT	Histone H2B	787	13.1566	13.0865	14.7316	13.3573	54.3321
TraesCS4D01G201600	tr|A0A0B0MMZ7|A0A0B0MMZ7_GOSAR	Valine--trna ligase	666	15.0482	14.5948	13.2	11.4899	54.3329
TraesCS4B01G291800	tr|W5E2X6|W5E2X6_WHEAT	Dirigent protein	594	12.3531	13.7794	15.3566	12.8467	54.3358
TraesCS1B01G219300	#N/A	#N/A	858	12.539	13.6711	13.8894	14.2404	54.3398
TraesCS3A01G234400	tr|B4FGM0|B4FGM0_MAIZE	Transcription initiation factor TFIID subunit 7	613	14.1279	13.614	12.3213	14.2778	54.3411
TraesCS3D01G350400	sp|P53600|COPZ_YEAST	Coatomer subunit zeta	756	12.5659	12.8379	11.1954	17.7444	54.3435
TraesCS5B01G515900	tr|B9HL27|B9HL27_POPTR	Kelch repeat-containing family protein	1941	13.6491	13.9023	14.1628	12.6299	54.3441
TraesCS5B01G362300	tr|A0A061GGB7|A0A061GGB7_THECC	Phosphatase 2C family protein	1149	12.3107	13.0548	12.2014	16.7793	54.3462
TraesCS7D01G226900	tr|V5IV10|V5IV10_HEVBR	Thioredoxin-like family protein	619	12.9607	15.2523	12.6661	13.4722	54.3513
TraesCS4D01G160700	tr|N1QXJ3|N1QXJ3_AEGTA	KH domain-containing protein	2042	15.0726	12.3076	13.9366	13.0354	54.3522
TraesCS3A01G200900	tr|A0A1D5WGD1|A0A1D5WGD1_WHEAT	Non-specific serine/threonine protein kinase	1350	13.0171	13.5154	13.8868	13.9396	54.3589
TraesCS7D01G488500	tr|W5HZW3|W5HZW3_WHEAT	Histone H2A	420	11.2821	12.3985	16.7874	13.8924	54.3604
TraesCS3A01G452100	tr|A0A061DQK7|A0A061DQK7_THECC	Heavy metal transport/detoxification superfamily protein, putative	1296	13.7082	13.3076	13.7825	13.5623	54.3606
TraesCS7A01G524600	tr|W9RY88|W9RY88_9ROSA	E3 ubiquitin-protein ligase MARCH6	3300	15.2282	15.1003	10.7907	13.2435	54.3627
TraesCS3B01G077100	tr|A0A199UZ53|A0A199UZ53_ANACO	Mediator of RNA polymerase II transcription subunit 9	483	13.7289	11.0594	14.2733	15.3064	54.368
TraesCS4B01G144000	sp|O67546|SUCC_AQUAE	Succinate--CoA ligase [ADP-forming] subunit beta	1296	11.4987	12.361	15.2154	15.295	54.3701
TraesCS7B01G237600	sp|P21187|PABP_DROME	Polyadenylate-binding protein	1464	12.1835	14.7307	14.7413	12.7161	54.3716
TraesCS4A01G126900	sp|P29972|AQP1_HUMAN	Aquaporin-1	1041	12.993	12.999	15.4813	12.9211	54.3944
TraesCS1B01G327600	AT3G05670.3	RING/U-box protein	384	14.6813	14.9864	12.0934	12.6361	54.3971
TraesCS6B01G306300	tr|A0A1D6RKZ9|A0A1D6RKZ9_WHEAT	Thioredoxin reductase	999	12.2079	15.044	13.0518	14.0947	54.3984
TraesCS6B01G235200	tr|A0A151SY45|A0A151SY45_CAJCA	Copine-1	1734	13.2717	14.761	13.9176	12.4516	54.4019
TraesCS3A01G007100	tr|A0A1D5VM97|A0A1D5VM97_WHEAT	WAT1-related protein	1152	14.9289	13.1853	12.5559	13.7323	54.4024
TraesCS6D01G237500	tr|A0A0K9P1H8|A0A0K9P1H8_ZOSMR	Lysophospholipid acyltransferase	1700	14.0554	13.3252	13.4695	13.5588	54.4089
TraesCS2B01G532000	tr|S4X2P3|S4X2P3_GOSBA	Receptor-like kinase	1401	13.2966	16.2854	12.0874	12.7417	54.4111
TraesCS7A01G352500	tr|F4HZX7|F4HZX7_ARATH	O-fucosyltransferase-like protein	1899	12.7723	14.7355	13.2202	13.6964	54.4244
TraesCS3D01G267200	tr|G7L725|G7L725_MEDTR	DUF1639 family protein	1155	16.1502	14.1839	11.45	12.6425	54.4266
TraesCS6A01G262200	tr|G7JYN7|G7JYN7_MEDTR	SBP (S-ribonuclease-binding protein) family protein	1322	14.5425	15.392	12.1749	12.3244	54.4338
TraesCS3A01G528500	tr|B9HPG4|B9HPG4_POPTR	Telomere-binding family protein	1956	13.1378	14.4005	13.605	13.2989	54.4422
TraesCS3D01G145000	tr|T2DNC6|T2DNC6_PHAVU	Protein transport SEC13-like protein	1275	12.322	13.2385	12.8661	16.0171	54.4437
TraesCS3A01G022600	tr|N1QU42|N1QU42_AEGTA	Glutamate decarboxylase	1559	12.9066	13.1315	13.9178	14.4932	54.4491
TraesCS1A01G124200	tr|W4ZY90|W4ZY90_WHEAT	Peroxidase	1214	14.2208	12.9708	14.0878	13.1725	54.452
TraesCS4A01G257400	tr|A0A0K9P7K6|A0A0K9P7K6_ZOSMR	Sulfite exporter TauE/SafE family protein	1730	15.1226	13.369	14.7283	11.2366	54.4566
TraesCS7A01G095500	tr|A0A1J3HLI3|A0A1J3HLI3_NOCCA	Oligosaccharyltransferase complex subunit ostc	831	14.7969	15.4815	11.9528	12.2369	54.4681
TraesCS4B01G035600	tr|A0A0K9Q5Y1|A0A0K9Q5Y1_ZOSMR	Late embryogenesis abundant hydroxyproline-rich glycoprotein	777	13.5806	13.3298	13.7663	13.797	54.4737
TraesCS1B01G088900	tr|A0A191XX43|A0A191XX43_WHEAT	WRKY transcription factor	1377	13.1419	14.7672	9.55739	17.0107	54.4772
TraesCS3D01G187400	tr|B9HYD6|B9HYD6_POPTR	Phenazine biosynthesis PhzC/PhzF family protein	1077	10.7334	16.4186	12.7258	14.6019	54.4798
TraesCS2B01G542200	AT2G15530.7	RING/U-box superfamily protein	2013	15.2791	13.5163	11.5334	14.1664	54.4951
TraesCS1A01G364400	tr|B5TWD1|B5TWD1_HORVV	Late embryogenesis abundant protein	956	0.649169	0.330411	29.2111	24.3092	54.4998
TraesCS3A01G177500	tr|A0A1E5UT95|A0A1E5UT95_9POAL	Transcription factor Pur-alpha 1	918	11.3334	13.2892	14.6543	15.2302	54.5071
TraesCS5D01G120400	tr|A0A199V6X7|A0A199V6X7_ANACO	AT-rich interactive domain-containing protein 2	1641	14.9704	12.3603	13.4891	13.688	54.5078
TraesCS6B01G124700	tr|F1DK38|F1DK38_MAIZE	BZIP transcription factor	528	16.9702	14.0862	11.0657	12.3978	54.5198
TraesCS1D01G451300	tr|K4MQE6|K4MQE6_MEDSA	ATP-dependent RNA helicase	1272	19.8543	13.3372	9.49521	11.8443	54.5311
TraesCS7D01G059900	tr|B9RYN7|B9RYN7_RICCO	26S proteasome non-atpase regulatory subunit, putative	1043	11.7128	14.7793	13.6419	14.4046	54.5386
TraesCS7A01G264500	tr|A0A072UNX5|A0A072UNX5_MEDTR	Stress up-regulated Nod 19 protein	1275	12.7691	14.6991	10.9412	16.1305	54.54
TraesCS6A01G218200	tr|Q1EP67|Q1EP67_MUSBA	Protein kinase, putative	1459	12.4104	13.5958	13.2321	15.3027	54.541
TraesCS2A01G575100	AT5G17680.2	disease resistance protein (TIR-NBS-LRR class)	2202	11.5921	12.5665	14.0357	16.3572	54.5516
TraesCS6A01G277700	tr|A0A0K9NWT4|A0A0K9NWT4_ZOSMR	AT hook motif DNA-binding family protein	1296	13	15.5594	12.89	13.1089	54.5583
TraesCS1A01G259800	tr|W4ZQX2|W4ZQX2_WHEAT	Beta-hexosaminidase	1584	13.1167	11.1987	15.8615	14.3841	54.5609
TraesCS1A01G068000	AT3G51010.1	protein translocase subunit	573	11.051	15.7955	13.5771	14.1382	54.5618
TraesCS6B01G261500	tr|N1QW30|N1QW30_AEGTA	Protein disulfide-isomerase	1314	15.3995	11.8761	12.3714	14.9178	54.5648
TraesCS5D01G305000	AT1G05890.1	RING/U-box superfamily protein	1689	13.479	13.2209	13.6649	14.2002	54.5651
TraesCS5D01G426200	tr|W5FTW4|W5FTW4_WHEAT	Reticulon-like protein	780	12.7889	14.1371	12.7461	14.8954	54.5676
TraesCS6B01G387000	tr|A0A061R2W8|A0A061R2W8_9CHLO	Isopentenyl-diphosphate delta-isomerase	2331	14.5091	12.4933	14.0246	13.5461	54.5731
TraesCS1A01G182100	tr|W4ZTR0|W4ZTR0_WHEAT	Pectinesterase	981	12.2463	13.7915	14.5769	13.9693	54.584
TraesCS2D01G433100	tr|D7MHY5|D7MHY5_ARALL	Kinase family protein	3546	14.2756	13.6894	12.8499	13.7698	54.5846
TraesCS7B01G390000	tr|A0A072VJM2|A0A072VJM2_MEDTR	E3 ubiquitin-protein ligase	831	11.5664	16.285	12.7517	13.9849	54.588
TraesCS4A01G455800	tr|A0A192GRR8|A0A192GRR8_9ROSA	Guanine nucleotide-binding protein subunit alpha-like protein	2736	13.6992	13.1552	13.6292	14.1252	54.6088
TraesCS3B01G470300	tr|G0Z6E9|G0Z6E9_WHEAT	F box protein	1344	14.3216	13.9295	10.7682	15.594	54.6133
TraesCS2B01G316300	tr|U5GKU2|U5GKU2_POPTR	Ubiquitin interaction motif-containing family protein	1938	13.4675	12.6388	12.8166	15.6912	54.6141
TraesCS2B01G151500	AT3G07390.1	auxin-induced in root cultures-like protein	627	12.6841	13.8835	12.7474	15.3	54.615
TraesCS5B01G435900	tr|B6UDW9|B6UDW9_MAIZE	Lipid transfer protein	844	16.985	12.5067	11.1489	13.9803	54.6209
TraesCS7A01G096300	tr|G7JPY7|G7JPY7_MEDTR	WRKY family transcription factor	1939	13.8422	13.1035	12.183	15.5046	54.6333
TraesCS4D01G290100	tr|Q10R11|Q10R11_ORYSJ	Mitochondrial carrier, putative, expressed	990	15.3662	15.1956	10.4882	13.5867	54.6368
TraesCS2D01G306800	tr|A0A1E5V7B0|A0A1E5V7B0_9POAL	Protein TIC 40, chloroplastic	1272	15.3363	13.6887	13.7373	11.8754	54.6376
TraesCS6D01G228700	tr|M8AQP4|M8AQP4_AEGTA	Tripeptidyl-peptidase 2	4595	14.1346	12.4265	13.7539	14.3326	54.6476
TraesCS5D01G466000	tr|M8CH37|M8CH37_AEGTA	Acetyl-coenzyme A synthetase	2190	13.5503	14.4704	13.3388	13.2898	54.6493
TraesCS6A01G284200	tr|B9SLF2|B9SLF2_RICCO	Ubiquitin-conjugating enzyme E2, putative	630	14.2336	16.7589	11.4471	12.2133	54.6529
TraesCS2D01G513800	AT1G71690.1	glucuronoxylan 4-O-methyltransferase-like protein (DUF579)	951	15.3534	15.1329	14.6125	9.55496	54.6537
TraesCS1B01G105200	tr|G7IFM1|G7IFM1_MEDTR	Transducin/WD-like repeat-protein	1419	14.4006	12.6334	13.3322	14.2982	54.6645
TraesCS7D01G131000	tr|G7J609|G7J609_MEDTR	Zinc finger CCCH domain protein	1768	12.0681	13.1053	14.6108	14.8902	54.6743
TraesCS7D01G474600	tr|D7M6D0|D7M6D0_ARALL	Kinase family protein	1434	14.0722	13.2827	14.1404	13.1967	54.6919
TraesCS1B01G349300	tr|A0A1I9LKK8|A0A1I9LKK8_9CHLO	Elongation factor Tu	1902	14.3855	13.1739	15.2946	11.8383	54.6922
TraesCS2A01G187500	tr|A0A199UQ73|A0A199UQ73_ANACO	Bet1-like protein	790	13.7806	15.4884	13.0653	12.3645	54.6988
TraesCS5D01G539500	tr|B9S2N2|B9S2N2_RICCO	Basic blue protein, putative	375	9.85518	15.46	16.895	12.4891	54.6993
TraesCS2A01G302400	tr|R7WGE3|R7WGE3_AEGTA	Nicotinate phosphoribosyltransferase	1701	13.6499	15.6683	12.0982	13.2868	54.7032
TraesCS5D01G095800	tr|A0A0B2NZ45|A0A0B2NZ45_GLYSO	UNC93-like protein	1664	14.1726	13.6393	13.5355	13.3649	54.7123
TraesCS3D01G507900	AT2G43410.4	RNA binding protein	1692	14.8782	14.8999	12.4148	12.5221	54.7149
TraesCS6A01G246800	tr|S8D2R1|S8D2R1_9LAMI	Alcohol dehydrogenase	1358	12.8832	14.1185	11.7622	15.9525	54.7163
TraesCS4D01G250100	tr|M8CBJ2|M8CBJ2_AEGTA	T-complex protein 1 subunit beta	1503	13.2681	12.7324	16.0836	12.6349	54.7191
TraesCS1A01G130800	tr|A0A072U390|A0A072U390_MEDTR	RNA-binding protein, putative	1782	13.0445	12.6786	13.9405	15.0557	54.7193
TraesCS1B01G164900	tr|M7ZDQ1|M7ZDQ1_TRIUA	Riboflavin kinase	1194	14.0459	12.8341	13.7577	14.0872	54.7249
TraesCS4A01G188300	tr|M7ZF75|M7ZF75_TRIUA	Alpha-L-arabinofuranosidase 1	2135	15.0038	10.1542	13.4722	16.0955	54.7256
TraesCS4B01G374300	tr|F4I629|F4I629_ARATH	2-oxoglutarate (2OG) and Fe(II)-dependent oxygenase superfamily protein	1050	18.6084	11.0111	10.1418	14.9659	54.7271
TraesCS3A01G403800	tr|A9ZN10|A9ZN10_HEVBR	2-C-methyl-D-erythritol 4-phosphate cytidylyltransferase	906	13.3618	13.894	14.5181	12.9569	54.7308
TraesCS6D01G256200	tr|I0J0E7|I0J0E7_ALLCE	Nuclear matrix constituent protein 1	4063	15.7786	13.6929	13.3331	11.9293	54.7338
TraesCS1B01G095600	tr|G7IBT6|G7IBT6_MEDTR	Protein phosphatase 2C-like protein	1155	13.2855	14.7477	12.3495	14.3542	54.7368
TraesCS5D01G123300	tr|B9RL15|B9RL15_RICCO	Ubiquitin carboxyl-terminal hydrolase, putative	4309	14.3452	13.309	13.783	13.2997	54.7369
TraesCS6B01G162100	tr|A0A103Y7F0|A0A103Y7F0_CYNCS	Nuclear pore localization protein NPL4	1379	15.1854	13.9818	13.246	12.3242	54.7374
TraesCS7A01G032200	AT5G38350.1	Disease resistance protein (NBS-LRR class) family	3453	13.8703	12.8097	15.0946	12.9631	54.7378
TraesCS3A01G092900	tr|F4J3J5|F4J3J5_ARATH	Proline-rich receptor-like kinase, putative (DUF1421)	1812	14.3153	13.6511	12.7406	14.0331	54.74
TraesCS7D01G333600	sp|P21187|PABP_DROME	Polyadenylate-binding protein	1050	13.0497	15.6939	12.5752	13.4303	54.7491
TraesCS6D01G383500	tr|N1QVB3|N1QVB3_AEGTA	T-complex protein 1 subunit zeta	1899	13.7716	11.7464	16.1044	13.1298	54.7523
TraesCS7A01G339600	tr|A0A1D6BK39|A0A1D6BK39_WHEAT	Peroxidase	1071	10.8633	15.6308	14.0182	14.2417	54.7539
TraesCS2A01G270200	tr|A0A0B4LB88|A0A0B4LB88_9ASPA	WRKY transcription factor	963	11.6417	16.0372	12.8235	14.2587	54.7611
TraesCS6D01G083600	tr|A0A199VMX5|A0A199VMX5_ANACO	Synaptotagmin-5	1690	12.8026	12.3551	15.1076	14.4969	54.7622
TraesCS3A01G277200	tr|A0A061GN98|A0A061GN98_THECC	Oxidative stress 3	519	16.3297	11.5906	7.64548	19.198	54.7638
TraesCS4D01G230400	tr|A0A1E5UWL9|A0A1E5UWL9_9POAL	Protein OBERON 3	2599	14.4417	13.8116	12.7669	13.7519	54.7721
TraesCS5D01G324800	tr|A0A1D5ZVN2|A0A1D5ZVN2_WHEAT	NEDD8-activating enzyme E1 regulatory subunit	1778	14.8796	14.6786	11.9271	13.2895	54.7748
TraesCS5B01G551800	tr|M8B9H7|M8B9H7_AEGTA	KH domain-containing protein	1896	13.4567	14.6008	13.0198	13.7054	54.7828
TraesCS2B01G579800	tr|A0A1D5TZ18|A0A1D5TZ18_WHEAT	UBX domain-containing protein	1371	12.9355	12.1201	14.3193	15.41	54.7849
TraesCS3B01G277800	tr|W5CUU6|W5CUU6_WHEAT	KRR1 small subunit processome component	1167	14.1411	14.7902	14.4791	11.3762	54.7866
TraesCS7D01G435200	tr|G7JK58|G7JK58_MEDTR	Lipid transfer protein	724	13.0866	16.2381	12.1653	13.3208	54.8107
TraesCS2D01G219700	tr|B9HYT9|B9HYT9_POPTR	Eukaryotic translation initiation factor-related family protein	1674	14.6767	13.6394	13.3447	13.1537	54.8144
TraesCS4A01G010000	tr|C6ZRQ0|C6ZRQ0_SOYBN	Kinase-like protein	1305	13.2729	14.7419	12.5043	14.2955	54.8145
TraesCS6B01G263200	tr|B9H299|B9H299_POPTR	Alcohol dehydrogenase family protein	1155	11.2011	15.6591	14.6712	13.2921	54.8236
TraesCS3D01G144800	tr|A0A1D1ZHD6|A0A1D1ZHD6_9ARAE	Protein DJ-1	1281	13.8552	12.7367	15.8841	12.3518	54.8277
TraesCS7B01G042400	tr|A0A061GN11|A0A061GN11_THECC	2-oxoglutarate (2OG) and Fe(II)-dependent oxygenase superfamily protein	1151	13.9083	13.7151	15.0385	12.1706	54.8324
TraesCS4A01G429800	tr|Q6WSC2|Q6WSC2_ORYSI	Glutathione S-transferase	705	12.5732	13.3965	14.9323	13.9321	54.8341
TraesCS2A01G180200	tr|A0A096ULQ1|A0A096ULQ1_WHEAT	Aldose 1-epimerase	1008	12.639	12.4741	14.1683	15.5595	54.8409
TraesCS7D01G530700	tr|N1R3B5|N1R3B5_AEGTA	GDSL esterase/lipase	1414	10.2021	5.97361	21.5991	17.0726	54.8473
TraesCS1A01G217900	tr|A0A1E5VBI4|A0A1E5VBI4_9POAL	Protein ARABIDILLO 1	2817	14.0265	14.4106	13.7247	12.6876	54.8495
TraesCS3B01G439800	tr|A0A061DKL9|A0A061DKL9_THECC	S-adenosyl-L-methionine-dependent methyltransferases superfamily protein	2451	12.5356	14.6653	14.0725	13.5765	54.85
TraesCS6A01G182600	tr|A0A1J3FKQ7|A0A1J3FKQ7_NOCCA	Nucleolar protein 12	1023	14.4231	14.9873	12.0541	13.3869	54.8514
TraesCS3B01G448300	tr|Q1EP12|Q1EP12_MUSAC	Cysteine protease, putative	687	14.5335	15.6971	12.4476	12.1737	54.8518
TraesCS2B01G061200	AT5G26780.3	serine hydroxymethyltransferase 2	339	10.6269	13.4295	13.1456	17.6564	54.8584
TraesCS4A01G371600	tr|A0A1D1YD52|A0A1D1YD52_9ARAE	Myeloid leukemia factor 1	1440	14.2477	15.3324	12.9351	12.3442	54.8594
TraesCS3B01G256900	tr|A0A0K9NX08|A0A0K9NX08_ZOSMR	RING finger protein	855	15.9781	16.5421	11.6027	10.7371	54.8601
TraesCS2A01G238600	tr|Q9SQR8|Q9SQR8_ARATH	Protein kinase family protein	2589	14.0864	14.5106	12.9187	13.3452	54.8609
TraesCS4A01G317800	tr|A0A1D1YMZ0|A0A1D1YMZ0_9ARAE	Exportin-1	3234	15.057	12.9853	14.5298	12.2995	54.8717
TraesCS3A01G113100	tr|F8WL99|F8WL99_CITUN	Heat shock protein	781	23.0928	12.3155	11.1318	8.33905	54.8792
TraesCS3D01G346000	tr|G7I9N4|G7I9N4_MEDTR	Ureidoglycolate hydrolase, putative	570	11.4225	16.549	11.8121	15.1008	54.8844
TraesCS7D01G045900	tr|B6TA99|B6TA99_MAIZE	Chaperone protein dnaJ	1244	14.9315	12.3924	14.4732	13.0875	54.8847
TraesCS7A01G102900	tr|A0A151SUI8|A0A151SUI8_CAJCA	Histone H3	411	10.7084	13.6561	12.7832	17.7383	54.8861
TraesCS3B01G182800	tr|M8C7M7|M8C7M7_AEGTA	VHS domain-containing protein	2147	14.8999	13.7092	13.5472	12.7334	54.8897
TraesCS5B01G278600	tr|A0A0H3YBR5|A0A0H3YBR5_SALMI	Basic helix-loop-helix transcription factor	1541	13.9594	12.1552	13.5655	15.2101	54.8902
TraesCS5B01G106500	tr|A0A0B0NI65|A0A0B0NI65_GOSAR	Protein OBERON 2-like protein	1833	14.998	12.8812	12.9965	14.0169	54.8927
TraesCS3D01G217100	tr|A0A0Q3KCB6|A0A0Q3KCB6_BRADI	Serine/threonine-protein phosphatase 2A 55 kDa regulatory subunit B	1512	15.5687	13.4079	12.0068	13.9152	54.8986
TraesCS3D01G121600	tr|A0A1E5V1B3|A0A1E5V1B3_9POAL	3'-N-debenzoyl-2'-deoxytaxol N-benzoyltransferase	1314	14.0412	14.3625	9.38452	17.1174	54.9056
TraesCS3A01G223400	tr|M7YNG2|M7YNG2_TRIUA	N-alpha-acetyltransferase 15, NatA auxiliary subunit	2724	14.6564	13.2899	13.8396	13.1253	54.9112
TraesCS5A01G322700	tr|F2DDX8|F2DDX8_HORVV	Endoglucanase	1912	14.2337	11.6838	14.7011	14.2937	54.9123
TraesCS1B01G436300	tr|F2DT55|F2DT55_HORVV	3-ketoacyl-CoA synthase	1578	15.187	13.5374	12.2757	13.9176	54.9177
TraesCS4A01G408000	tr|A0A1D1Y973|A0A1D1Y973_9ARAE	Cysteine--tRNA ligase	1692	14.517	11.1536	14.7103	14.5403	54.9212
TraesCS2A01G118600	tr|A0A1E5VXN5|A0A1E5VXN5_9POAL	GDSL esterase/lipase	1149	15.4233	13.1062	13.3564	13.0364	54.9223
TraesCS1A01G091300	tr|B0LXW5|B0LXW5_ORYSI	Transport inhibitor response 1	1779	13.5754	14.2336	12.7532	14.3628	54.925
TraesCS3D01G090200	tr|A0A072TSM2|A0A072TSM2_MEDTR	Transmembrane protein, putative	993	12.7967	14.6176	14.4314	13.0812	54.927
TraesCS4D01G177700	tr|A0A059PZ72|A0A059PZ72_9POAL	Transcription factor	672	10.688	14.5681	15.4816	14.1992	54.9369
TraesCS3D01G365100	tr|A0A061SKM5|A0A061SKM5_9CHLO	Dual specificity phosphatase	780	13.4802	14.4385	12.5125	14.5207	54.9519
TraesCS7D01G446000	tr|G7K8W1|G7K8W1_MEDTR	Transmembrane protein, putative	309	12.731	15.2671	13.5605	13.4014	54.96
TraesCS5B01G106800	tr|I1W6X3|I1W6X3_CAMSI	Polyol transporter	1452	15.6938	13.7878	13.6133	11.8666	54.9614
TraesCS3B01G357500	tr|D3YE95|D3YE95_WHEAT	Ethylene-responsive factor-like transcription factor	732	15.7672	11.5582	7.75125	19.8863	54.9629
TraesCS5A01G130100	tr|K0E4B2|K0E4B2_9ROSI	Stress responsive A/B barrel domain family protein	570	14.2032	12.639	13.5386	14.588	54.9688
TraesCS5A01G282300	AT5G48655.6	RING/U-box superfamily protein	657	14.0137	13.1157	12.5305	15.317	54.9769
TraesCS5A01G152100	tr|G7JKP3|G7JKP3_MEDTR	Trichome birefringence-like protein	1458	14.16	11.0751	11.8307	17.9115	54.9773
TraesCS1D01G201600	tr|I0Z804|I0Z804_COCSC	Kinase-like protein	1413	13.7928	14.7362	12.598	13.8513	54.9784
TraesCS5A01G106500	tr|A0A199V6X7|A0A199V6X7_ANACO	AT-rich interactive domain-containing protein 2	1614	14.669	14.2886	13.5686	12.4588	54.985
TraesCS1A01G044500	tr|F4JDC3|F4JDC3_ARATH	Evolutionarily conserved C-terminal region 2	1929	14.8466	13.7297	11.9678	14.4443	54.9884
TraesCS2B01G292000	tr|A0A072TWM4|A0A072TWM4_MEDTR	Importin-like protein	3135	15.4045	12.5689	14.4858	12.5322	54.9913
TraesCS3A01G133100	tr|G7INC3|G7INC3_MEDTR	Cationic amino acid transporter	2037	14.11	12.9751	14.6982	13.2096	54.9929
TraesCS2B01G485800	tr|A0A1E5WC57|A0A1E5WC57_9POAL	Serine/threonine-protein phosphatase 6 regulatory subunit 3	2380	14.8353	13.8741	14.0148	12.2783	55.0025
TraesCS5A01G438000	AT2G32380.1	Transmembrane protein 97, Putative	489	14.0782	13.5175	15.8457	11.5625	55.0039
TraesCS6B01G238000	tr|M8AXJ5|M8AXJ5_AEGTA	Beta-1,4-mannosyl-glycoprotein 4-beta-N-acetylglucosaminyltransferase	1173	13.6055	14.3892	11.9489	15.0616	55.0052
TraesCS2B01G371700	tr|A0A1D5U287|A0A1D5U287_WHEAT	6,7-dimethyl-8-ribityllumazine synthase	958	14.1315	13.8095	13.8102	13.2572	55.0084
TraesCS3B01G211700	tr|B6TJJ4|B6TJJ4_MAIZE	RNA binding protein	1362	11.9641	14.8776	13.9756	14.1952	55.0125
TraesCS6A01G087400	tr|A0A059Q3D7|A0A059Q3D7_9POAL	Transcription factor	1044	12.7774	13.9455	13.2245	15.0662	55.0136
TraesCS6D01G259000	tr|M7YM07|M7YM07_TRIUA	Diacylglycerol O-acyltransferase 2	978	13.9452	13.9804	13.7922	13.2973	55.0151
TraesCS2B01G200700	tr|M8CBI3|M8CBI3_AEGTA	Dihydroflavonol-4-reductase	1038	9.09448	18.3217	13.4086	14.1925	55.0173
TraesCS1D01G244700	tr|B6SYB6|B6SYB6_MAIZE	Glycosyltransferase	1671	14.8269	12.8658	12.4976	14.8275	55.0179
TraesCS3D01G168500	tr|A0A0K9P2F2|A0A0K9P2F2_ZOSMR	Chaperone protein dnaJ	1356	12.5925	12.5907	15.1027	14.7425	55.0283
TraesCS6B01G136400	AT5G20635.1	guanine nucleotide-binding protein subunit gamma	441	12.7607	15.418	12.8913	13.9623	55.0322
TraesCS2D01G027100	tr|A0A0U1WYL4|A0A0U1WYL4_ORYGL	Cytochrome P450	1428	12.7099	13.5567	12.9312	15.8436	55.0416
TraesCS7B01G110600	tr|Q656M9|Q656M9_ORYSJ	Chromatin remodeling protein-like	10149	15.7256	13.1007	13.8729	12.3425	55.0417
TraesCS4A01G108800	tr|A0A1D5XBS7|A0A1D5XBS7_WHEAT	Non-specific serine/threonine protein kinase	1530	13.7669	13.5262	12.0792	15.67	55.0423
TraesCS5A01G295200	tr|Q9AXL6|Q9AXL6_MUSAC	Beta-glucosidase	1560	12.353	13.1667	15.3056	14.2174	55.0427
TraesCS7D01G247900	AT2G33585.1	subtilisin-like protease	300	13.2924	14.3906	13.822	13.5422	55.0473
TraesCS5A01G528200	tr|B9SBE2|B9SBE2_RICCO	WD-repeat protein, putative	2277	14.3115	11.9209	13.705	15.113	55.0505
TraesCS4A01G078800	tr|A0A0K9PI83|A0A0K9PI83_ZOSMR	Methionine--tRNA ligase	2394	11.8216	11.4641	16.6776	15.0881	55.0514
TraesCS2D01G009600	tr|A0A1D5UVK8|A0A1D5UVK8_WHEAT	tRNA-dihydrouridine(47) synthase [NAD(P)(+)]	2037	14.8783	14.353	13.0354	12.7907	55.0575
TraesCS7D01G239400	tr|M4GQ75|M4GQ75_BAMEM	Caffeoyl-CoA O-methyltransferase	738	10.8606	14.3857	13.3881	16.4331	55.0674
TraesCS4D01G234500	tr|A0A1D1XK16|A0A1D1XK16_9ARAE	Stress response protein nst1	3912	15.5543	12.8311	13.1188	13.5669	55.0711
TraesCS5D01G088400	tr|B9RGK0|B9RGK0_RICCO	WD-repeat protein, putative	1794	13.799	13.6013	13.7042	13.9689	55.0734
TraesCS2D01G340200	tr|A0A0K9PP67|A0A0K9PP67_ZOSMR	Mitochondrial inner membrane protease ATP23	615	13.5211	13.3444	14.4356	13.7852	55.0864
TraesCS6B01G288900	tr|G7J857|G7J857_MEDTR	F-box-like protein	792	12.8544	14.594	13.0041	14.6354	55.088
TraesCS2D01G175900	tr|A0A0B0PC36|A0A0B0PC36_GOSAR	Peroxisomal (S)-2-hydroxy-acid oxidase	1101	15.0924	14.0231	13.3087	12.6742	55.0985
TraesCS4A01G013300	tr|G7LDN6|G7LDN6_MEDTR	DIS3-exonuclease-like protein	201	15.1656	11.5313	8.04713	20.3618	55.1058
TraesCS1A01G259200	tr|B9H8S4|B9H8S4_POPTR	Transcription elongation factor-related family protein	1614	14.7386	12.6534	13.3954	14.3223	55.1097
TraesCS4D01G366100	tr|Q10T54|Q10T54_ORYSJ	Palmitoyl protein thioesterase containing protein, expressed	996	14.2285	14.2186	11.5367	15.1267	55.1105
TraesCS7A01G409900	tr|A0A1D6SBS6|A0A1D6SBS6_WHEAT	WAT1-related protein	1200	11.6964	12.817	14.3905	16.2069	55.1108
TraesCS5B01G162100	tr|W9R965|W9R965_9ROSA	Plastid-lipid-associated protein	1134	16.8367	16.6964	10.9479	10.6309	55.1118
TraesCSU01G130600	tr|B8ALE5|B8ALE5_ORYSI	Arsenate reductase	823	12.3333	13.9394	16.8591	11.9823	55.114
TraesCS4D01G303300	AT1G35230.1	arabinogalactan protein 5	360	14.0773	12.4463	12.3772	16.2162	55.117
TraesCS7A01G377000	tr|G7JGZ5|G7JGZ5_MEDTR	DUF4050 family protein	531	13.516	14.4124	13.1738	14.0192	55.1214
TraesCS6A01G268000	tr|M7ZJ03|M7ZJ03_TRIUA	ADP-ribosylation factor	576	13.0175	13.137	12.5902	16.3773	55.1219
TraesCS1B01G142300	tr|D7M6L5|D7M6L5_ARALL	Kinase family protein	1209	12.071	13.2317	14.5705	15.2512	55.1244
TraesCS3D01G209200	tr|B1B5J2|B1B5J2_ORYSJ	Calmodulin-binding protein	1659	11.5292	13.9273	11.5131	18.1558	55.1254
TraesCS7B01G405000	tr|G7I7K5|G7I7K5_MEDTR	Glutamine dumper, putative	612	14.4141	14.2026	12.4266	14.0892	55.1325
TraesCS3A01G484400	tr|A0A1D5VFN4|A0A1D5VFN4_WHEAT	Annexin	1122	11.5506	13.2467	13.2524	17.0838	55.1335
TraesCS7B01G482300	tr|A0A089VFT8|A0A089VFT8_ORYRU	NBS-LRR disease resistance protein	3285	15.7794	12.6145	14.5864	12.1554	55.1358
TraesCS2A01G326200	tr|M8ANG4|M8ANG4_TRIUA	Beta-1,4-mannosyl-glycoprotein 4-beta-N-acetylglucosaminyltransferase	1792	13.1789	14.8418	14.686	12.4373	55.144
TraesCS2D01G000100	tr|A0A0B0MPG8|A0A0B0MPG8_GOSAR	Histone deacetylase complex subunit SAP30	678	13.6621	14.6072	12.7997	14.0778	55.1468
TraesCS3A01G009600	tr|A0A0K9PMJ3|A0A0K9PMJ3_ZOSMR	U-box domain-containing protein	1101	15.234	14.6604	11.1133	14.1413	55.1489
TraesCS2D01G495800	AT5G39850.1	Ribosomal protein S4	549	13.1751	16.1777	14.8232	10.9851	55.1611
TraesCS5B01G260500	tr|C6L7Y7|C6L7Y7_HORBU	F-box protein	1563	14.0367	14.1718	12.3686	14.5891	55.1663
TraesCS5B01G109800	tr|G7K649|G7K649_MEDTR	Transducin/WD40 repeat protein	1449	14.0503	14.8547	12.9199	13.3472	55.1721
TraesCS2D01G545200	tr|W5C2I1|W5C2I1_WHEAT	Reticulon-like protein	597	15.2834	13.5696	15.8431	10.4805	55.1766
TraesCS7B01G259200	tr|B9RKT6|B9RKT6_RICCO	Aldehyde dehydrogenase, putative	1542	11.2793	11.1438	15.4199	17.3422	55.1853
TraesCS3D01G328000	tr|J3L533|J3L533_ORYBR	U3 small nucleolar RNA-associated protein 11	693	13.0391	14.6784	13.4976	13.9733	55.1885
TraesCS4B01G203000	tr|A0A0K9P1A0|A0A0K9P1A0_ZOSMR	ABC transporter ATP-binding protein	4230	15.8278	12.5013	12.9959	13.868	55.193
TraesCS1B01G254800	tr|D7MQB8|D7MQB8_ARALL	Kinase family protein	1536	13.5573	14.3525	13.59	13.6938	55.1936
TraesCS3D01G190100	tr|A0A061FV74|A0A061FV74_THECC	Mitochondrial import inner membrane translocase subunit Tim17/Tim22/Tim23 family protein	690	12.6212	15.6949	11.9633	14.9165	55.1958
TraesCS5D01G117200	tr|B9I8Q0|B9I8Q0_POPTR	Exocyst complex component Sec10-related family protein	2433	13.5856	14.0023	13.2576	14.357	55.2024
TraesCS3D01G093200	tr|F4J3J5|F4J3J5_ARATH	Proline-rich receptor-like kinase, putative (DUF1421)	1770	13.7912	13.6411	14.2051	13.5793	55.2168
TraesCS7B01G029700	tr|M8BX39|M8BX39_AEGTA	Pre-mRNA-processing-splicing factor 8	7098	16.019	12.8521	13.213	13.1351	55.2193
TraesCS2B01G313300	tr|B9HT39|B9HT39_POPTR	Protease inhibitor/seed storage/lipid transfer family protein	360	11.7123	16.3958	15.9493	11.1677	55.2251
TraesCS3D01G307100	tr|G7J6M6|G7J6M6_MEDTR	Ubiquitin carboxyl-terminal hydrolase-like protein	3867	14.6675	13.3338	13.5048	13.7224	55.2285
TraesCS6A01G153400	tr|G7IID5|G7IID5_MEDTR	Transmembrane-like protein	868	13.7582	15.2059	11.4348	14.8297	55.2287
TraesCS3A01G227200	tr|A0A1E5VKL5|A0A1E5VKL5_9POAL	Nuclear pore complex protein NUP205	291	16.9942	13.9512	11.555	12.7287	55.2292
TraesCS3A01G500000	tr|W5CXK8|W5CXK8_WHEAT	Protein DETOXIFICATION	1758	16.8873	14.2048	13.1486	11.0027	55.2434
TraesCS1B01G171400	tr|A0A1J3CVG2|A0A1J3CVG2_NOCCA	Vacuolar protein sorting-associated protein 2-like protein 2	639	13.8251	12.5887	13.3479	15.4843	55.2459
TraesCS7D01G506300	tr|W9RCX0|W9RCX0_9ROSA	Isoleucine--tRNA ligase	3668	15.2051	12.9629	14.6796	12.3996	55.2471
TraesCS3A01G148500	tr|R7WEU5|R7WEU5_AEGTA	GDSL esterase/lipase	1152	14.295	15.1235	12.9368	12.8952	55.2505
TraesCS7A01G419900	tr|A0A061GY03|A0A061GY03_THECC	Core-2/I-branching beta-1,6-N-acetylglucosaminyltransferase family protein	1757	14.7618	14.55	15.4941	10.4481	55.254
TraesCS4D01G244900	tr|B5U8Z1|B5U8Z1_HORVU	Alpha-glucosidase like protein	2781	14.4105	13.9921	13.517	13.3374	55.2569
TraesCS2D01G288900	tr|A0A199UZW1|A0A199UZW1_ANACO	Heparan-alpha-glucosaminide N-acetyltransferase	1822	17.5216	14.3203	11.859	11.5625	55.2634
TraesCS2B01G374100	#N/A	#N/A	315	16.4607	13.7791	13.5383	11.4909	55.269
TraesCS5B01G456700	AT2G32210.1	cysteine-rich/transmembrane domain A-like protein	558	13.353	13.6424	10.7203	17.5591	55.2748
TraesCS7B01G228100	tr|B6TQB1|B6TQB1_MAIZE	Bifunctional polymyxin resistance arnA protein	907	17.3255	13.3788	13.8803	10.6962	55.2809
TraesCS1A01G281800	tr|W4ZP42|W4ZP42_WHEAT	Protein YIPF	1332	14.1332	14.2071	12.5256	14.4153	55.2813
TraesCS3D01G183900	tr|U5S5I2|U5S5I2_DENLA	NAC domain-containing protein	1503	14.1437	14.7035	11.8635	14.5739	55.2846
TraesCS3D01G438800	tr|A0A1D5WC89|A0A1D5WC89_WHEAT	Carboxypeptidase	1485	13.0812	15.0586	14.4359	12.7251	55.3008
TraesCS6A01G203000	tr|M8A4T5|M8A4T5_TRIUA	Translocation protein SEC62	1384	13.8566	15.2131	11.3481	14.8907	55.3085
TraesCS3B01G212800	tr|G7IEF4|G7IEF4_MEDTR	Phenazine biosynthesis PhzC/PhzF family protein	1328	13.311	15.2028	12.8037	13.9935	55.3111
TraesCS4D01G057300	AT4G33740.5	myb-like protein X	1284	13.6373	12.6261	12.2968	16.7523	55.3125
TraesCS7D01G206200	tr|X4YI83|X4YI83_WHEAT	Caleosin	727	12.977	15.4299	14.3485	12.5611	55.3165
TraesCS1B01G428800	tr|B6STQ5|B6STQ5_MAIZE	Urease accessory protein ureG	873	13.8869	11.5564	14.3601	15.5179	55.3213
TraesCS5A01G041500	tr|K4JBT1|K4JBT1_MAIZE	MYB-related transcription factor	930	12.6165	13.9047	14.5937	14.2072	55.3221
TraesCS7B01G358000	tr|A0A1D6C281|A0A1D6C281_WHEAT	Hexosyltransferase	1580	12.6177	14.1808	12.8399	15.6854	55.3238
TraesCS5D01G217600	sp|Q1JPX3|SYFA_DANRE	Phenylalanine--tRNA ligase alpha subunit	1497	13.6218	12.328	15.6558	13.7183	55.3239
TraesCS4A01G395900	tr|A0A1J3HLI3|A0A1J3HLI3_NOCCA	Oligosaccharyltransferase complex subunit ostc	558	11.08	17.1298	12.9642	14.1673	55.3413
TraesCS3B01G282700	AT5G19860.1	transmembrane protein, putative (Protein of unknown function, DUF538)	543	15.0297	13.7845	13.3805	13.1487	55.3434
TraesCS4B01G280300	tr|A2Q2Z4|A2Q2Z4_MEDTR	Fission 1 protein	510	14.4332	10.928	16.0477	13.9347	55.3437
TraesCS3D01G431100	tr|A0A077RZH2|A0A077RZH2_WHEAT	S-acyltransferase	1221	13.6327	12.0771	16.1024	13.5314	55.3437
TraesCS5D01G164700	tr|B6T7P0|B6T7P0_MAIZE	Unc-50	828	12.3701	13.0378	14.8566	15.0838	55.3484
TraesCS5B01G037700	AT4G25225.2	transmembrane protein	168	12.0532	11.0001	9.37034	22.9269	55.3507
TraesCS1D01G374100	tr|B4FAQ5|B4FAQ5_MAIZE	VIP1 protein	600	13.6254	14.9303	11.4391	15.3605	55.3553
TraesCS2D01G300100	tr|D1MEA2|D1MEA2_MUSAC	Abscisic stress ripening	789	11.8929	12.633	19.4298	11.4022	55.3579
TraesCS7B01G071500	tr|I3SL92|I3SL92_MEDTR	Transmembrane protein, putative	703	13.3262	16.9787	12.3014	12.7541	55.3603
TraesCS5A01G493800	tr|D7KQ62|D7KQ62_ARALL	Kinase family protein	1593	14.8025	13.7622	13.084	13.7146	55.3633
TraesCS5D01G375800	tr|W5FTI1|W5FTI1_WHEAT	S-acyltransferase	2070	13.5641	12.7141	14.6815	14.4039	55.3636
TraesCS4B01G055000	tr|A0A061DH70|A0A061DH70_THECC	Sec14p-like phosphatidylinositol transfer family protein	879	13.5135	12.8284	16.2937	12.7378	55.3734
TraesCS6A01G147700	tr|A0A1E5VMB4|A0A1E5VMB4_9POAL	Nucleoid-associated protein	567	14.7107	14.5622	12.3132	13.7882	55.3742
TraesCS7B01G077000	tr|A0A1D1YBF3|A0A1D1YBF3_9ARAE	Transmembrane protein 53	1695	15.0908	12.916	12.6007	14.7686	55.376
TraesCS1B01G183600	tr|A0A118K4V8|A0A118K4V8_CYNCS	Reactive oxygen species modulator 1	570	13.1681	14.8735	12.408	14.9266	55.3761
TraesCS3B01G525800	AT1G03070.3	Bax inhibitor-1 family protein	1186	12.8597	14.2689	13.6002	14.6524	55.3812
TraesCS5B01G071500	tr|B4FBZ3|B4FBZ3_MAIZE	Calcineurin B-like protein	678	13.5118	11.0127	17.9772	12.882	55.3838
TraesCS7A01G477100	tr|A0A1D6BMW3|A0A1D6BMW3_WHEAT	Peroxidase	957	14.1493	11.5682	11.8706	17.7961	55.3841
TraesCS5B01G453000	tr|A0A1D5Z4G2|A0A1D5Z4G2_WHEAT	Vacuolar protein sorting-associated protein 35	2652	13.6821	13.1947	14.5869	13.9237	55.3874
TraesCS3A01G286000	tr|W5CFX4|W5CFX4_WHEAT	40S ribosomal protein S24	417	10.6107	13.2853	14.9012	16.5941	55.3913
TraesCS1B01G366600	tr|A0A0K9P6H8|A0A0K9P6H8_ZOSMR	Cleavage and polyadenylation specificity factor subunit 5	612	14.4788	13.5585	14.3932	12.9712	55.4017
TraesCS1A01G167600	AT1G55265.1	DUF538 family protein, putative (Protein of unknown function, DUF538)	462	14.6987	14.7665	13.2709	12.6687	55.4049
TraesCS6D01G134600	tr|A0A061EBN2|A0A061EBN2_THECC	NHL domain-containing protein, putative	404	13.7888	15.033	11.3223	15.263	55.4071
TraesCS1B01G393200	tr|A0A072U232|A0A072U232_MEDTR	Lipid phosphate phosphatase-like protein	960	13.253	16.8496	11.1294	14.1777	55.4097
TraesCS1D01G379800	tr|A0A072U232|A0A072U232_MEDTR	Lipid phosphate phosphatase-like protein	1056	13.0642	14.8512	12.7386	14.7666	55.4206
TraesCS3A01G255400	sp|Q9JJV9|SCN5A_MOUSE	Sodium channel protein type 5 subunit alpha	1391	16.7983	13.9241	12.6173	12.0815	55.4212
TraesCS2D01G554300	tr|A0A061SBT7|A0A061SBT7_9CHLO	ATP-dependent RNA helicase	1516	16.4161	13.3061	12.9306	12.7752	55.4279
TraesCS5B01G089300	tr|B4F833|B4F833_MAIZE	Diaminopimelate epimerase	1474	11.8797	14.5095	14.792	14.2534	55.4345
TraesCS2A01G190900	tr|G5DXN8|G5DXN8_SILLA	Calcium-dependent lipid-binding domain-containing protein	1326	14.605	15.7556	11.4082	13.6782	55.4471
TraesCS1B01G101500	tr|A0A1E5VQE1|A0A1E5VQE1_9POAL	Benzyl alcohol O-benzoyltransferase	1386	12.8304	16.438	14.5719	11.6076	55.4478
TraesCS5B01G157100	tr|W5FG08|W5FG08_WHEAT	Lipase	1245	14.4498	14.6112	12.8992	13.4933	55.4534
TraesCS4A01G334700	tr|W5DQW0|W5DQW0_WHEAT	Actin-related protein 2/3 complex subunit 4	510	15.238	15.0086	13.8511	11.3582	55.456
TraesCS7A01G435400	AT1G74810.2	HCO3- transporter family	285	12.8148	16.6574	12.2867	13.705	55.4639
TraesCS3D01G166000	tr|B9RAY6|B9RAY6_RICCO	Heme-binding protein, putative	810	13.3431	15.7745	12.1334	14.2134	55.4646
TraesCS5D01G223000	sp|D3ZA76|HTRA3_RAT	Serine protease HTRA3	1161	13.4127	13.8911	13.9546	14.2073	55.4657
TraesCS1B01G346200	tr|B6TW10|B6TW10_MAIZE	Glucan endo-1,3-beta-glucosidase 1	630	15.4424	13.0601	13.5303	13.4331	55.4657
TraesCS4A01G243100	tr|A0A1E5VW64|A0A1E5VW64_9POAL	Exocyst complex component SEC3A	2682	14.727	13.8718	13.6774	13.1926	55.4687
TraesCS2D01G423300	tr|G8AD54|G8AD54_WHEAT	Ent-kaurene synthase	2563	16.4697	13.2709	15.4048	10.3234	55.4689
TraesCS5A01G433600	AT1G65790.1	receptor kinase 1	1935	13.2431	14.059	13.8763	14.2906	55.469
TraesCS2D01G200100	tr|A0A1D5UWH2|A0A1D5UWH2_WHEAT	5-formyltetrahydrofolate cyclo-ligase	1221	14.7754	13.7433	12.1722	14.7804	55.4713
TraesCS3D01G106500	tr|W5D653|W5D653_WHEAT	PRA1 family protein	573	13.8826	14.3749	14.9063	12.3077	55.4715
TraesCS4B01G294300	tr|C6ZRQ0|C6ZRQ0_SOYBN	Kinase-like protein	1317	13.9764	11.7949	14.3471	15.36	55.4785
TraesCS7B01G223300	sp|A6YFB5|HTRA1_XENLA	Serine protease HTRA1	1497	13.2231	13.9585	13.6442	14.6545	55.4803
TraesCS3A01G363100	tr|A0A1D5VDG0|A0A1D5VDG0_WHEAT	CASP-like protein	584	13.9428	14.8514	11.7151	14.9762	55.4854
TraesCS2B01G400300	tr|A0A1E5V3F0|A0A1E5V3F0_9POAL	3-hydroxyacyl-[acyl-carrier-protein] dehydratase FabZ	657	14.9978	13.1874	16.2602	11.0417	55.4871
TraesCS2D01G237900	tr|A0A1D5UV98|A0A1D5UV98_WHEAT	Pyruvate kinase	1713	13.4057	13.9476	14.0576	14.0857	55.4967
TraesCS1D01G300200	AT3G51580.1	transmembrane protein	1191	12.6258	14.8749	13.06	14.9402	55.5009
TraesCS3B01G387800	tr|R7WE07|R7WE07_AEGTA	Ankyrin repeat-containing protein	1665	15.6025	15.0464	10.5893	14.2782	55.5164
TraesCS1B01G152200	tr|A0A061DQM7|A0A061DQM7_THECC	Kinase interacting (KIP1-like) family protein, putative	6144	16.1082	12.7884	13.9512	12.672	55.5198
TraesCS4B01G092900	AT1G65790.1	receptor kinase 1	966	14.3519	14.0081	14.9025	12.2645	55.5271
TraesCS2B01G077300	tr|M8C4B0|M8C4B0_AEGTA	mRNA-capping enzyme	2558	14.1408	14.5785	13.6653	13.1487	55.5333
TraesCS5B01G197700	tr|B9RUU7|B9RUU7_RICCO	Homeobox protein, putative	900	10.2216	18.1529	12.3895	14.7714	55.5353
TraesCS5B01G439200	AT5G61480.1	Leucine-rich repeat protein kinase family protein	1437	12.0361	13.4077	15.1306	14.9643	55.5387
TraesCS2D01G239100	tr|A0A072U221|A0A072U221_MEDTR	COP9 signalosome complex subunit-like protein	837	12.62	16.4154	14.7215	11.7853	55.5422
TraesCS6A01G372300	tr|Q9LVD0|Q9LVD0_ARATH	Methyltransferase-like protein	882	15.0819	13.6103	13.0324	13.8186	55.5432
TraesCS4A01G093800	tr|B9HC64|B9HC64_POPTR	Kinase family protein	2133	14.3869	14.6705	12.6426	13.8443	55.5443
TraesCS2B01G203700	sp|P0CP00|MYO1_CRYNJ	Myosin-1	575	13.7324	15.7523	12.2098	13.8584	55.5529
TraesCS6D01G159800	AT3G02260.4	auxin transport protein (BIG)	207	15.0496	17.6384	9.58471	13.2932	55.5659
TraesCS6A01G311500	tr|M7ZBL3|M7ZBL3_TRIUA	Microtubule-associated protein TORTIFOLIA1	1770	13.7886	13.7042	13.5814	14.4938	55.568
TraesCS1A01G249900	tr|M8ANP7|M8ANP7_TRIUA	Endo-1,31,4-beta-D-glucanase	723	13.759	12.8422	14.7495	14.2231	55.5738
TraesCS7A01G271500	AT3G19910.1	RING/U-box superfamily protein	978	16.0381	13.4594	12.7208	13.3589	55.5772
TraesCS2B01G262200	tr|B9VXZ7|B9VXZ7_CAPAN	BTB-POZ and MATH domain protein	1281	14.0148	13.8584	13.5864	14.1187	55.5784
TraesCS5D01G330400	tr|Q69SG3|Q69SG3_ORYSJ	ER lumen protein-retaining receptor-like	1080	13.2228	14.1773	14.2475	13.9308	55.5784
TraesCS7A01G329300	tr|S8EDU2|S8EDU2_9LAMI	High mobility group family	1138	12.9474	13.2129	15.8644	13.5542	55.5788
TraesCS7A01G286800	tr|A0A1D1XS59|A0A1D1XS59_9ARAE	HAUS augmin-like complex subunit 1	1204	15.3585	16.0865	12.2016	11.9327	55.5793
TraesCS1A01G015400	tr|A0A061RFL5|A0A061RFL5_9CHLO	Ras-related protein Rab-11A	672	11.9595	14.4565	13.0162	16.1544	55.5865
TraesCS5A01G215000	tr|A0A1E5UVT2|A0A1E5UVT2_9POAL	Ribosome production factor 2-like protein	942	12.7777	15.5856	13.1648	14.0677	55.5959
TraesCS1A01G020900	tr|M7YH44|M7YH44_TRIUA	Bowman-Birk type trypsin inhibitor	324	16.4781	12.9474	13.9212	12.2599	55.6066
TraesCS1A01G193900	sp|P36311|VNCS_PAVL3	Non-capsid protein NS-1	309	12.541	16.6558	13.9011	12.5238	55.6217
TraesCS1B01G473400	tr|N1QYM3|N1QYM3_AEGTA	DNA damage-binding protein 1	3369	14.1545	13.4066	14.3766	13.6845	55.6222
TraesCS4D01G178700	tr|A0A199V822|A0A199V822_ANACO	Endoplasmic reticulum-Golgi intermediate compartment protein 3	1164	14.8939	14.3041	13.9394	12.4956	55.633
TraesCS4D01G104100	tr|M8AWD0|M8AWD0_AEGTA	Pyruvate kinase	1635	13.4813	12.6135	15.103	14.437	55.6347
TraesCSU01G072700	tr|Q1I184|Q1I184_PEA	WD-40 repeat protein	1287	14.6663	13.8592	15.1325	11.9898	55.6478
TraesCS2B01G007600	tr|Q2R8J2|Q2R8J2_ORYSJ	NBS-LRR disease resistance protein, putative, expressed	1314	16.4051	14.1172	12.5721	12.5555	55.6499
TraesCS7A01G481500	tr|A9GYV1|A9GYV1_SOYBN	Allantoate amidohydrolase	1485	17.8836	13.2575	8.14631	16.3681	55.6556
TraesCS1A01G078200	tr|W4ZYX3|W4ZYX3_WHEAT	Peroxidase	1026	11.4301	19.4445	9.70669	15.0811	55.6624
TraesCS4D01G126000	tr|B9SP08|B9SP08_RICCO	WD-repeat protein, putative	1449	14.1617	13.681	15.4446	12.3778	55.6652
TraesCS3A01G165500	tr|C7S8D5|C7S8D5_SOYBN	Germin-like protein 1	663	12.6332	11.4069	13.4882	18.1465	55.6747
TraesCS5D01G104700	tr|A0A1E5V3A2|A0A1E5V3A2_9POAL	Auxilin-related protein 1	2670	13.6685	13.7041	14.0322	14.2701	55.6749
TraesCS5D01G506900	tr|B9RT83|B9RT83_RICCO	Fumarylacetoacetate hydrolase, putative	825	10.5946	14.7864	13.3414	16.9544	55.6768
TraesCS3B01G276300	tr|A0A1D1YLM6|A0A1D1YLM6_9ARAE	Eukaryotic translation initiation factor 3 subunit C	585	13.8318	15.6479	14.424	11.7824	55.6861
TraesCS5D01G279400	tr|B9R8X2|B9R8X2_RICCO	Chaperone protein dnaJ, putative	1185	12.196	14.5534	13.0525	15.8984	55.7002
TraesCS5B01G137300	tr|A0A059Q2Q7|A0A059Q2Q7_9POAL	Metacaspase	1035	13.3019	10.9932	13.5175	17.8907	55.7034
TraesCS4A01G094800	tr|M7ZJC1|M7ZJC1_TRIUA	Serine/arginine repetitive matrix protein 1	2939	14.7502	13.2363	13.6108	14.1094	55.7067
TraesCS3B01G197400	tr|A0A0B0PZR8|A0A0B0PZR8_GOSAR	Transcription factor protein	879	17.7473	14.4084	13.2657	10.2964	55.7178
TraesCS5D01G144300	tr|W5FZ37|W5FZ37_WHEAT	Peroxidase	1065	13.369	14.3845	11.5297	16.4418	55.725
TraesCS2D01G335900	tr|B8K1X5|B8K1X5_WHEAT	Ubiquitin-associated protein	3113	14.5309	13.6338	13.9934	13.5675	55.7257
TraesCS5A01G516800	AT4G35900.1	Basic-leucine zipper (bZIP) transcription factor family protein	3366	14.702	14.6691	12.4525	13.9052	55.7289
TraesCS1A01G382800	tr|L0BCK7|L0BCK7_9POAL	Asparagine synthetase	1764	14.4305	13.5656	13.9764	13.757	55.7294
TraesCS2A01G464300	AT2G43410.4	RNA binding protein	2199	13.8483	14.3043	14.6849	12.9091	55.7467
TraesCS2A01G510700	tr|Q2HTR7|Q2HTR7_MEDTR	Isoaspartyl peptidase/L-asparaginase	1002	12.9222	18.9618	10.1717	13.6946	55.7504
TraesCS3A01G175500	tr|M8CG74|M8CG74_AEGTA	50S ribosomal protein L18	345	15.2035	14.5069	15.129	10.9285	55.7679
TraesCS2B01G371100	tr|A0A061EJP7|A0A061EJP7_THECC	Nonsense-mediated mRNA decay protein 2 isoform 2	594	12.7858	17.1806	13.6044	12.2026	55.7734
TraesCS1D01G200700	tr|D7LWW1|D7LWW1_ARALL	Sugar transporter family protein	1488	13.6422	13.1763	13.6909	15.2819	55.7913
TraesCS2D01G325500	tr|B9ST31|B9ST31_RICCO	Amino acid transporter, putative	1302	13.7438	14.8788	12.5145	14.6548	55.7919
TraesCS7A01G328000	tr|B9SCW7|B9SCW7_RICCO	Vesicle-associated membrane protein, putative	669	13.3806	16.1429	12.7182	13.56	55.8018
TraesCS3B01G232300	tr|F4JDC3|F4JDC3_ARATH	Evolutionarily conserved C-terminal region 2	2064	16.3923	13.7807	13.0952	12.5344	55.8026
TraesCS3B01G310900	tr|B6SP44|B6SP44_MAIZE	Glutamate carboxypeptidase 2	2553	14.8068	16.1565	12.4198	12.4249	55.808
TraesCS4B01G132700	tr|A0A0K9NIP0|A0A0K9NIP0_ZOSMR	RNA-binding protein	1560	14.3716	13.7561	14.3176	13.3633	55.8085
TraesCS5B01G378700	tr|Q1I184|Q1I184_PEA	WD-40 repeat protein	1287	14.6564	14.2438	13.5875	13.3294	55.817
TraesCS2B01G394800	tr|A0A1E5WF17|A0A1E5WF17_9POAL	Protein RETICULATA, chloroplastic	1182	13.261	14.1031	15.1145	13.3404	55.8191
TraesCS4B01G108000	AT1G58110.2	Basic-leucine zipper (bZIP) transcription factor family protein	1041	14.4852	13.6227	13.6975	14.0155	55.8208
TraesCS4A01G180700	tr|A0A1D5X3S5|A0A1D5X3S5_WHEAT	Ferritin	767	12.9112	15.0731	14.8393	13.0103	55.8338
TraesCS4B01G360800	tr|A0A0U9HMM0|A0A0U9HMM0_KLEFL	Dual specificity phosphatase	1110	12.7257	14.6454	13.5972	14.8684	55.8366
TraesCS4B01G221900	tr|C0PBZ4|C0PBZ4_MAIZE	Phosphomevalonate kinase	1533	13.2409	12.973	15.994	13.6341	55.8419
TraesCS6D01G357400	tr|M8AGP1|M8AGP1_TRIUA	AP-1 complex subunit gamma-2	2694	15.5985	12.897	13.8212	13.5266	55.8433
TraesCS4D01G293200	tr|C6ZRQ0|C6ZRQ0_SOYBN	Kinase-like protein	1557	12.3607	14.8185	12.4118	16.2597	55.8507
TraesCS1D01G260000	tr|A0A097PSZ9|A0A097PSZ9_BRADI	Regulatory particle non-ATPase 13	921	14.8334	14.741	14.4145	11.8623	55.8512
TraesCS4A01G204000	tr|A0A1D5X9I3|A0A1D5X9I3_WHEAT	Methylthioribose-1-phosphate isomerase	1375	13.166	12.2878	17.0894	13.3091	55.8523
TraesCS2A01G117800	tr|D7LYF0|D7LYF0_ARALL	Kinase family protein	1829	14.1266	13.9502	14.9286	12.848	55.8535
TraesCS1A01G110100	sp|B9JG53|SAHH_AGRRK	Adenosylhomocysteinase	204	16.9749	12.4391	15.584	10.8587	55.8566
TraesCS7D01G518000	AT5G45540.1	transmembrane protein, putative (DUF594)	2079	13.0519	13.657	13.8999	15.249	55.8578
TraesCS2A01G543000	tr|N1R3Z8|N1R3Z8_AEGTA	Acyl-protein thioesterase 1	666	16.3056	11.7789	10.8097	16.9651	55.8593
TraesCS6D01G297300	tr|A0A0K9P8Y1|A0A0K9P8Y1_ZOSMR	RNA-binding protein	939	14.7217	13.642	12.5389	14.9666	55.8692
TraesCS5B01G103600	tr|M8C315|M8C315_AEGTA	Histone H2A	414	13.7188	12.3709	17.3678	12.4192	55.8767
TraesCS6D01G215500	tr|A0A1D6B9P2|A0A1D6B9P2_WHEAT	NAD(P)H-hydrate epimerase	1833	14.7358	13.8038	12.5493	14.7996	55.8885
TraesCS3B01G225800	tr|I1HND3|I1HND3_BRADI	Non-specific serine/threonine protein kinase	1350	13.2821	16.0477	12.7471	13.8145	55.8913
TraesCS4B01G092200	AT5G38250.1	Protein kinase family protein	954	11.8503	13.3704	13.9134	16.7595	55.8936
TraesCS7D01G423800	tr|A0A0B0NSD1|A0A0B0NSD1_GOSAR	Zinc finger protein	1203	12.9572	13.8792	14.0486	15.0116	55.8965
TraesCS6B01G092100	tr|W5GP40|W5GP40_WHEAT	HVA22-like protein	867	11.8085	14.2358	12.7847	17.0714	55.9005
TraesCS7A01G299600	tr|A0A060A641|A0A060A641_BOENI	NAC domain-containing protein	2136	14.9375	14.3521	13.2129	13.3986	55.9012
TraesCS5A01G285300	tr|I1IRK8|I1IRK8_BRADI	Uridine kinase	1479	16.9007	12.2544	14.8445	11.9066	55.9062
TraesCS3D01G242200	tr|A0A077RTL3|A0A077RTL3_WHEAT	Mitogen-activated protein kinase	1755	14.2152	12.216	14.2822	15.1963	55.9098
TraesCS5D01G270400	AT2G33240.8	myosin XI D	801	14.7928	11.5076	8.28621	21.3339	55.9205
TraesCS6D01G062900	tr|K7VQC2|K7VQC2_MAIZE	Histone H4	312	10.2056	16.5766	16.6316	12.5093	55.9232
TraesCS2D01G106600	tr|W5BPL3|W5BPL3_WHEAT	Potassium transporter	2343	16.6776	14.6785	10.9483	13.6196	55.924
[truncated: 12,058 more rows]
