# Supplementary material for: Differential induction of defense genes in hexaploid wheat roots by the plant-parasitic nematodes Pratylenchus neglectus and P. thornei
Source: PLoS One. 2024 Aug 29;19(8):e0306533. doi: 10.1371/journal.pone.0306533 (PMC11361681; doi:10.1371/journal.pone.0306533)
Supplement: S3 Table — (XLSX) [file pone.0306533.s003.xlsx]

## Sheet: 3A-CDS defense IDs_all
S3A Table. CDS- based defense- and stress-related gene IDs with total RPKM >51 - all treatments, ordered by annotation
Gene ID	Cont RPKM	Pn RPKM	Pt RPKM	PnPt RPKM	Total RPKM	Annotation	Defense/stress function
Traes_1DL_F1E39AA6C.1	28.087	35.843	26.561	38.277	128.768	(+)-neomenthol dehydrogenase	Biotic and abiotic stress tolerances (Choi et al. 2008)
Traes_3B_CD165BA72.1	65.615	76.734	84.754	73.911	301.014	10-deacetylbaccatin III 10-O-acetyltransferase n=1 Tax=Triticum urartu RepID=M7ZR53_TRIUA	Taxol biosynthesis (Hao et al. 2009)
Traes_5BL_A06AA1F3E.1	32.175	35.395	48.443	50.734	166.747	11S globulin seed storage protein 2	Multifunctional including biotic and abiotic stress tolerance (Kesari et al. 2017)
Traes_5BL_A06AA1F3E.3	11.856	18.013	20.19	18.706	68.765	11S globulin seed storage protein 2	Multifunctional including biotic and abiotic stress tolerance (Kesari et al. 2017)
Traes_1DS_B2954347C.1	15.003	14.776	15.73	17.557	63.066	11S globulin seed storage protein 2	Multifunctional including biotic and abiotic stress tolerance (Kesari et al. 2017)
Traes_5BL_A06AA1F3E.2	12.916	15.966	16.543	15.474	60.899	11S globulin seed storage protein 2	Multifunctional including biotic and abiotic stress tolerance (Kesari et al. 2017)
Traes_1DS_AE7405E32.1	27.145	35.878	41.694	33.218	137.935	12-oxophytodienoate reductase 1 LENGTH=397	Jasmonic acid biosynthesis and signalling (Ruan et al. 2019)
Traes_1DS_F89ACB1D3.1	9.861	12.196	23.113	16.497	61.667	12-oxophytodienoate reductase 1 LENGTH=397	Jasmonic acid biosynthesis and signalling (Ruan et al. 2019)
Traes_1BS_087409F17.1	56.497	80.497	89.388	78.664	305.046	12-oxophytodienoate reductase 2 LENGTH=374	Jasmonic acid biosynthesis and signalling (Ruan et al. 2019)
Traes_1DS_D8B54340D.1	56.001	79.348	79.261	77.832	292.442	12-oxophytodienoate reductase 2 LENGTH=374	Jasmonic acid biosynthesis and signalling (Ruan et al. 2019)
Traes_1BS_16572370E.1	55.692	72.764	74.595	67.337	270.388	12-oxophytodienoate reductase 2 LENGTH=374	Jasmonic acid biosynthesis and signalling (Ruan et al. 2019)
Traes_1AS_91A304B6B.1	43.454	56.524	63.08	72.372	235.43	12-oxophytodienoate reductase 2 LENGTH=374	Jasmonic acid biosynthesis and signalling (Ruan et al. 2019)
Traes_4BS_00408C6C6.1	37.152	34.954	33.102	47.719	152.927	12-oxophytodienoate reductase 2 LENGTH=374	Jasmonic acid biosynthesis and signalling (Ruan et al. 2019)
Traes_1BS_16572370E.2	17.285	21.443	22.569	27.812	89.109	12-oxophytodienoate reductase 2 LENGTH=374	Jasmonic acid biosynthesis and signalling (Ruan et al. 2019)
Traes_1DL_3385D7646.1	21.7	20.143	19.282	20.782	81.907	12-oxophytodienoate reductase 2 LENGTH=374	Jasmonic acid biosynthesis and signalling (Ruan et al. 2019)
Traes_2DS_92645528E.1	13.273	20.904	18.823	23.384	76.384	12-oxophytodienoate reductase 2 LENGTH=374	Jasmonic acid biosynthesis and signalling (Ruan et al. 2019)
Traes_1DL_3385D7646.2	18.826	17.59	16.809	17.575	70.8	12-oxophytodienoate reductase 2 LENGTH=374	Jasmonic acid biosynthesis and signalling (Ruan et al. 2019)
Traes_2AS_A9F768C2B.1	12.388	16.441	17.66	16.021	62.51	12-oxophytodienoate reductase 2 LENGTH=374	Jasmonic acid biosynthesis and signalling (Ruan et al. 2019)
Traes_1DS_DB6D05EE4.5	14.954	13.31	13.832	16.574	58.67	12-oxophytodienoate reductase 2 LENGTH=374	Jasmonic acid biosynthesis and signalling (Ruan et al. 2019)
Traes_1AS_04DF4F7FB.1	10.593	15.917	17.352	14.325	58.187	12-oxophytodienoate reductase 2 LENGTH=374	Jasmonic acid biosynthesis and signalling (Ruan et al. 2019)
Traes_1AS_04DF4F7FB.2	11.005	15.011	12.115	15.107	53.238	12-oxophytodienoate reductase 2 LENGTH=374	Jasmonic acid biosynthesis and signalling (Ruan et al. 2019)
Traes_1DS_DB6D05EE4.4	12.531	12.034	13.236	14.902	52.703	12-oxophytodienoate reductase 2 LENGTH=374	Jasmonic acid biosynthesis and signalling (Ruan et al. 2019)
Traes_3DS_BDB9CF85A.2	47.925	13.833	11.518	14.286	87.562	16.9 kDa class I heat shock protein 1	Biotic and abiotic stress tolerance (Haq et al. 2019)
Traes_3AS_7D865E042.1	21.965	20.444	16.777	16.746	75.932	16.9 kDa class I heat shock protein 1	Biotic and abiotic stress tolerance (Haq et al. 2019)
Traes_3B_CBED2F0C1.1	12.093	15.114	9.774	14.604	51.585	16.9 kDa class I heat shock protein 2	Biotic and abiotic stress tolerance (Haq et al. 2019)
Traes_4DL_9621D6A3F.1	52.458	27.436	29.638	32.906	142.438	17.4 kDa class I heat shock protein	Biotic and abiotic stress tolerance (Haq et al. 2019)
Traes_7AS_040F849A5.1	15.452	13.837	12.025	10.25	51.564	17.8 kDa class I heat shock protein	Biotic and abiotic stress tolerance (Haq et al. 2019)
Traes_4BL_A35A070A6.1	116.492	72.684	67.924	57.188	314.288	17.9 kDa class I heat shock protein	Biotic and abiotic stress tolerance (Haq et al. 2019)
Traes_4BL_6C3CCAEED.1	53.18	30.625	27.652	25.845	137.302	17.9 kDa class I heat shock protein	Biotic and abiotic stress tolerance (Haq et al. 2019)
Traes_4AS_F14B28642.1	34.141	33.093	29.811	30.216	127.261	17.9 kDa class I heat shock protein	Biotic and abiotic stress tolerance (Haq et al. 2019)
Traes_4DL_D37274E0B.1	43.033	33.313	20.667	21.066	118.079	17.9 kDa class I heat shock protein	Biotic and abiotic stress tolerance (Haq et al. 2019)
Traes_4DL_253F18B56.1	27.917	20.379	16.633	16.217	81.146	17.9 kDa class I heat shock protein	Biotic and abiotic stress tolerance (Haq et al. 2019)
Traes_4DL_0DA7ADE7E.1	20.943	17.435	18.612	18.909	75.899	17.9 kDa class I heat shock protein	Biotic and abiotic stress tolerance (Haq et al. 2019)
Traes_4AS_749EC4A61.1	26.358	16.333	13.908	14.02	70.619	17.9 kDa class I heat shock protein	Biotic and abiotic stress tolerance (Haq et al. 2019)
Traes_4AS_749EC4A61.3	22.547	16.515	13.18	11.019	63.261	17.9 kDa class I heat shock protein	Biotic and abiotic stress tolerance (Haq et al. 2019)
Traes_5BL_7DD729DCA1.1	21.718	13.75	11.282	14.338	61.088	17.9 kDa class I heat shock protein	Biotic and abiotic stress tolerance (Haq et al. 2019)
Traes_5BL_7DD729DCA1.2	22.836	13.806	11.357	12.635	60.634	17.9 kDa class I heat shock protein	Biotic and abiotic stress tolerance (Haq et al. 2019)
Traes_4BS_7700FC74D.1	90.839	103.3	106.038	83.147	383.324	1-aminocyclopropane-1-carboxylate oxidase	Ethylene biosynthesis, stress tolerance (Pattyn et al. 2023)
Traes_4DS_5FF031B15.1	50.615	52.193	52.515	37.263	192.586	1-aminocyclopropane-1-carboxylate oxidase	Ethylene biosynthesis, stress tolerance (Pattyn et al. 2023)
Traes_4AL_23BAF9DBB.2	45.201	50.819	49.802	40.286	186.108	1-aminocyclopropane-1-carboxylate oxidase	Ethylene biosynthesis, stress tolerance (Pattyn et al. 2023)
Traes_4AL_23BAF9DBB.1	38.852	47.431	47.816	39.337	173.436	1-aminocyclopropane-1-carboxylate oxidase	Ethylene biosynthesis, stress tolerance (Pattyn et al. 2023)
Traes_4DS_5FF031B15.2	46.462	45.957	47.224	33.558	173.201	1-aminocyclopropane-1-carboxylate oxidase	Ethylene biosynthesis, stress tolerance (Pattyn et al. 2023)
Traes_6BL_7CBA6413B.1	15.161	19.889	10.503	13.557	59.11	1-aminocyclopropane-1-carboxylate oxidase 1	Ethylene biosynthesis, stress tolerance (Pattyn et al. 2023)
Traes_2AL_240127518.1	27.629	33.979	31.855	43.286	136.749	1-aminocyclopropane-1-carboxylate oxidase homolog 1	Ethylene biosynthesis, stress tolerance (Pattyn et al. 2023)
Traes_2DS_82AF233B4.1	1.379	0.478	1969.08	1887.22	3858.15	1-Cys peroxiredoxin A	Oxidative stress metabolism (Das and Roychoudhury 2014)
Traes_6AL_904D2D9AB.1	26.153	41.578	47.431	32.231	147.393	24.1 kDa heat shock protein, mitochondrial	Biotic and abiotic stress tolerance (Haq et al. 2019)
Traes_7AS_D82535FA6.1	83.506	87.355	99.582	83.718	354.161	26.2 kDa heat shock protein, mitochondrial	Biotic and abiotic stress tolerance (Haq et al. 2019)
Traes_7DS_8561F9C76.1	47.57	52.149	58.982	52.998	211.699	26.2 kDa heat shock protein, mitochondrial	Biotic and abiotic stress tolerance (Haq et al. 2019)
Traes_7BS_A17E3A1E2.1	45.602	56.655	52.547	49.053	203.857	26.2 kDa heat shock protein, mitochondrial	Biotic and abiotic stress tolerance (Haq et al. 2019)
Traes_7AS_4B8075360.1	23.842	32.098	26.124	21.051	103.115	26.2 kDa heat shock protein, mitochondrial	Biotic and abiotic stress tolerance (Haq et al. 2019)
Traes_6DL_066298459.1	49.478	54.517	56.467	49.926	210.388	2-C-methyl-D-erythritol 2,4-cyclodiphosphate synthase	Isoprenoid biosynthesis for biotic stress tolerance (González-Cabanelas et al. 2015; Onkokesung et al. 2019)
Traes_6AL_CA3F2F940.1	31.204	34.969	35.056	35.476	136.705	2-C-methyl-D-erythritol 2,4-cyclodiphosphate synthase	Isoprenoid biosynthesis for biotic stress tolerance (González-Cabanelas et al. 2015; Onkokesung et al. 2019)
Traes_6BL_4DB266957.2	14.98	11.838	17.703	17.208	61.729	2-C-methyl-D-erythritol 2,4-cyclodiphosphate synthase	Isoprenoid biosynthesis for biotic stress tolerance (González-Cabanelas et al. 2015; Onkokesung et al. 2019)
Traes_6BL_4DB266957.1	17.829	15.399	19.555	8.6	61.383	2-C-methyl-D-erythritol 2,4-cyclodiphosphate synthase	Isoprenoid biosynthesis for biotic stress tolerance (González-Cabanelas et al. 2015; Onkokesung et al. 2019)
Traes_5AL_D225EAD2C.3	27.42	25.782	18.888	24.508	96.598	3 beta-hydroxysteroid dehydrogenase/Delta 5-->4-isomerase type 3	Sterol biosynthesis for biotic and abiotic stress responses (Wang et al. 2012; Du et al. 2022)
Traes_3B_F8A627F3A.1	76.937	84.834	78.482	76.677	316.93	3-beta-hydroxysteroid-Delta(8),Delta(7)-isomerase	Sterol biosynthesis for biotic and abiotic stress responses (Wang et al. 2012; Du et al. 2022)
Traes_3B_F8A627F3A.2	58.769	66.366	63.238	60.709	249.082	3-beta-hydroxysteroid-Delta(8),Delta(7)-isomerase	Sterol biosynthesis for biotic and abiotic stress responses (Wang et al. 2012; Du et al. 2022)
Traes_5AS_F606486BB.1	34.458	29.058	39.013	38.665	141.194	3-beta-hydroxysteroid-Delta(8),Delta(7)-isomerase	Sterol biosynthesis for biotic and abiotic stress responses (Wang et al. 2012; Du et al. 2022)
Traes_3AS_ABF6FCBC8.1	22.965	26.151	23.243	25.087	97.446	3-beta-hydroxysteroid-Delta(8),Delta(7)-isomerase	Sterol biosynthesis for biotic and abiotic stress responses (Wang et al. 2012; Du et al. 2022)
Traes_1AS_FADD96600.1	15.658	21.687	21.518	19.774	78.637	3-beta-hydroxysteroid-Delta(8),Delta(7)-isomerase	Sterol biosynthesis for biotic and abiotic stress responses (Wang et al. 2012; Du et al. 2022)
Traes_5AS_F606486BB.2	14.915	14.156	18.134	15.556	62.761	3-beta-hydroxysteroid-Delta(8),Delta(7)-isomerase	Sterol biosynthesis for biotic and abiotic stress responses (Wang et al. 2012; Du et al. 2022)
Traes_5DL_A83547043.1	26.946	21.946	26.382	25.221	100.495	3-hydroxy-3-methylglutaryl-coenzyme A reductase 3	Isoprenoid biosynthesis; abiotic stress tolerance (Brunetti et al. 2015)
Traes_5BL_E274E95EE.1	23.673	17.64	19.483	19.997	80.793	3-hydroxy-3-methylglutaryl-coenzyme A reductase 3	Isoprenoid biosynthesis; abiotic stress tolerance (Brunetti et al. 2015)
Traes_5AL_15765F705.1	15.723	14.547	17.014	13.438	60.722	3-hydroxy-3-methylglutaryl-coenzyme A reductase 3	Isoprenoid biosynthesis; abiotic stress tolerance (Brunetti et al. 2015)
Traes_3B_4318348DE.1	33.986	32.723	36.111	39.28	142.1	3-hydroxyisobutyryl-CoA hydrolase-like protein 1, mitochondrial	Mt redox response to biotic and abiotic stress (Yoshida et al. 2013; Balmant et al. 2015)
Traes_3AL_9DD0FE893.1	29.9	25.271	28.677	35.039	118.887	3-hydroxyisobutyryl-CoA hydrolase-like protein 1, mitochondrial	Mt redox response to biotic and abiotic stress (Yoshida et al. 2013; Balmant et al. 2015)
Traes_3B_4318348DE.2	18.184	18.029	21.275	23.255	80.743	3-hydroxyisobutyryl-CoA hydrolase-like protein 1, mitochondrial	Mt redox response to biotic and abiotic stress (Yoshida et al. 2013; Balmant et al. 2015)
Traes_3DL_6AB757EDA.1	15.676	20.152	19.89	19.585	75.303	3-hydroxyisobutyryl-CoA hydrolase-like protein 1, mitochondrial	Mt redox response to biotic and abiotic stress (Yoshida et al. 2013; Balmant et al. 2015)
Traes_3DL_6AB757EDA.3	13.55	15.73	18.469	17.283	65.032	3-hydroxyisobutyryl-CoA hydrolase-like protein 1, mitochondrial	Mt redox response to biotic and abiotic stress (Yoshida et al. 2013; Balmant et al. 2015)
Traes_3DL_6AB757EDA.2	14.938	15.503	16.039	17.346	63.826	3-hydroxyisobutyryl-CoA hydrolase-like protein 1, mitochondrial	Mt redox response to biotic and abiotic stress (Yoshida et al. 2013; Balmant et al. 2015)
Traes_3AL_D207C9374.1	59.496	67.073	62.881	67.264	256.714	3-hydroxyisobutyryl-CoA hydrolase-like protein 2, mitochondrial	Mt redox response to biotic and abiotic stress (Yoshida et al. 2013; Balmant et al. 2015)
Traes_7DL_5D8AF9664.2	13.401	14.703	13.945	13.485	55.534	3-hydroxyisobutyryl-CoA hydrolase-like protein 3, mitochondrial	Mt redox response to biotic and abiotic stress (Yoshida et al. 2013; Balmant et al. 2015)
Traes_7DL_5D8AF9664.1	11.683	14.02	14.035	15.629	55.367	3-hydroxyisobutyryl-CoA hydrolase-like protein 3, mitochondrial	Mt redox response to biotic and abiotic stress (Yoshida et al. 2013; Balmant et al. 2015)
Traes_3AS_5E3A6377C.1	54.591	62.839	46.211	56.737	220.378	3'-N-debenzoyl-2'-deoxytaxol N-benzoyltransferase	Taxol biosynthesis (Hao et al. 2009)
Traes_3B_ACF508956.1	12.871	17.761	10.297	17.433	58.362	3'-N-debenzoyl-2'-deoxytaxol N-benzoyltransferase n=1 Tax=Aegilops tauschii RepID=M8BL53_AEGTA	Taxol biosynthesis (Hao et al. 2009)
Traes_3B_C8C265D9B.1	14.295	13.532	9.638	17.709	55.174	3'-N-debenzoyl-2'-deoxytaxol N-benzoyltransferase n=1 Tax=Aegilops tauschii RepID=M8BL53_AEGTA	Taxol biosynthesis (Hao et al. 2009)
Traes_3DL_5C69A4FBD.1	15.904	25.762	12.377	21.694	75.737	4,5-DOPA dioxygenase extradiol	Betalain biosynthesis; protection against light-related oxidative stress (Li et al. 2019)
Traes_3B_FE1D83F18.1	21.055	33.437	26.861	34.984	116.337	4,5-DOPA dioxygenase extradiol-like protein	Betalain biosynthesis; protection against light-related oxidative stress (Li et al. 2019)
Traes_3B_CBEACA073.1	20.406	28.728	27.762	29.681	106.577	4,5-DOPA dioxygenase extradiol-like protein	Betalain biosynthesis; protection against light-related oxidative stress (Li et al. 2019)
Traes_3B_CBEACA073.2	23.448	27.253	25.216	27.86	103.777	4,5-DOPA dioxygenase extradiol-like protein	Betalain biosynthesis; protection against light-related oxidative stress (Li et al. 2019)
Traes_3B_CBEACA073.3	19.304	20.614	18.589	24.677	83.184	4,5-DOPA dioxygenase extradiol-like protein	Betalain biosynthesis; protection against light-related oxidative stress (Li et al. 2019)
Traes_3B_FE1D83F18.2	11.11	18.813	13.836	22.71	66.469	4,5-DOPA dioxygenase extradiol-like protein	Betalain biosynthesis; protection against light-related oxidative stress (Li et al. 2019)
Traes_3AS_5F931AEE4.1	13.988	12.365	14.783	11.769	52.905	4,5-DOPA dioxygenase extradiol-like protein	Betalain biosynthesis; protection against light-related oxidative stress (Li et al. 2019)
Traes_3AL_108D1DC52.1	19.705	14.337	19.745	20.035	73.822	4,5-DOPA dioxygenase extradiol-like protein n=2 Tax=Triticeae RepID=M8ASD7_AEGTA	Betalain biosynthesis; protection against light-related oxidative stress (Li et al. 2019)
Traes_6AS_99102B19F.1	59.205	67.897	67.872	70.99	265.964	4-coumarate:CoA ligase 1 LENGTH=561	Phenylpropanoid pathway for lignin biosynthesis (Yadav et al. 2020)
Traes_6AS_99102B19F.3	62.611	65.604	69.224	67.651	265.09	4-coumarate:CoA ligase 1 LENGTH=561	Phenylpropanoid pathway for lignin biosynthesis (Yadav et al. 2020)
Traes_6AS_99102B19F.2	57.578	67.319	63.395	62.493	250.785	4-coumarate:CoA ligase 1 LENGTH=561	Phenylpropanoid pathway for lignin biosynthesis (Yadav et al. 2020)
Traes_6AS_99102B19F.4	45.538	50.639	56.003	51.709	203.889	4-coumarate:CoA ligase 1 LENGTH=561	Phenylpropanoid pathway for lignin biosynthesis (Yadav et al. 2020)
Traes_6AS_730ED4A10.1	152.239	191.806	163.632	149.464	657.141	4-coumarate:CoA ligase 2 LENGTH=556	Phenylpropanoid pathway for lignin biosynthesis (Yadav et al. 2020)
Traes_6DS_B3BD3031B.1	81.409	95.252	89.575	90.582	356.818	4-coumarate:CoA ligase 2 LENGTH=556	Phenylpropanoid pathway for lignin biosynthesis (Yadav et al. 2020)
Traes_6BS_CC8E63D7F.2	64.808	79.427	78.548	65.252	288.035	4-coumarate:CoA ligase 2 LENGTH=556	Phenylpropanoid pathway for lignin biosynthesis (Yadav et al. 2020)
Traes_6BS_CC8E63D7F.1	66.472	74.94	70.948	70.178	282.538	4-coumarate:CoA ligase 2 LENGTH=556	Phenylpropanoid pathway for lignin biosynthesis (Yadav et al. 2020)
Traes_6DS_B3BD3031B.2	47.527	56.857	54.105	54.408	212.897	4-coumarate:CoA ligase 2 LENGTH=556	Phenylpropanoid pathway for lignin biosynthesis (Yadav et al. 2020)
Traes_7AL_31A86A0D7.1	39.245	34.592	33.028	36.088	142.953	4-coumarate:CoA ligase 2 LENGTH=556	Phenylpropanoid pathway for lignin biosynthesis (Yadav et al. 2020)
Traes_6DS_B3BD3031B.3	28.469	32.71	30.6	33.057	124.836	4-coumarate:CoA ligase 2 LENGTH=556	Phenylpropanoid pathway for lignin biosynthesis (Yadav et al. 2020)
Traes_7DL_FC8670122.1	23.293	25.658	24.634	26.446	100.031	4-coumarate:CoA ligase 2 LENGTH=556	Phenylpropanoid pathway for lignin biosynthesis (Yadav et al. 2020)
Traes_7DL_FC8670122.2	23.833	23.486	27.225	20.714	95.258	4-coumarate:CoA ligase 2 LENGTH=556	Phenylpropanoid pathway for lignin biosynthesis (Yadav et al. 2020)
Traes_7BL_5ABCB74E1.4	21.396	22.474	17.956	11.913	73.739	4-coumarate:CoA ligase 2 LENGTH=556	Phenylpropanoid pathway for lignin biosynthesis (Yadav et al. 2020)
Traes_7BL_5ABCB74E1.3	15.19	15.94	17.66	22.633	71.423	4-coumarate:CoA ligase 2 LENGTH=556	Phenylpropanoid pathway for lignin biosynthesis (Yadav et al. 2020)
Traes_5AL_1C1842EF9.1	17.457	18.818	17.384	14.789	68.448	4-coumarate:CoA ligase 2 LENGTH=556	Phenylpropanoid pathway for lignin biosynthesis (Yadav et al. 2020)
Traes_4BL_C4C4076B7.1	15.219	14.149	15.691	16.867	61.926	4-coumarate:CoA ligase 2 LENGTH=556	Phenylpropanoid pathway for lignin biosynthesis (Yadav et al. 2020)
Traes_7BL_5ABCB74E1.1	15.186	16.753	13.959	13.396	59.294	4-coumarate:CoA ligase 2 LENGTH=556	Phenylpropanoid pathway for lignin biosynthesis (Yadav et al. 2020)
Traes_7BL_5ABCB74E1.2	15.253	14.68	13.718	15.348	58.999	4-coumarate:CoA ligase 2 LENGTH=556	Phenylpropanoid pathway for lignin biosynthesis (Yadav et al. 2020)
Traes_3B_DC47DEA94.2	13.374	12.018	16.972	14.746	57.11	4-diphosphocytidyl-2-C-methyl-D-erythritol kinase	Non-mevalonate isoprenoid pathway (Wada et al 2003)
Traes_3AL_343C08823.1	17.229	17.843	14.392	13.06	62.524	4-diphosphocytidyl-2-C-methyl-D-erythritol kinase, chloroplastic	Non-mevalonate isoprenoid pathway (Wada et al 2003)
Traes_6BL_8946A2143.1	71.591	85.201	82.789	74.267	313.848	4-hydroxy-3-methylbut-2-en-1-yl diphosphate synthase, chloroplastic	Non-mevalonate isoprenoid pathway; redox regulator in antioxidant defense (Ma et al. 2017; Wada et al 2003)
Traes_6DL_BC739D447.1	66.589	70.934	83.114	63.031	283.668	4-hydroxy-3-methylbut-2-en-1-yl diphosphate synthase, chloroplastic	Non-mevalonate isoprenoid pathway; redox regulator in antioxidant defense (Ma et al. 2017; Wada et al 2003)
Traes_4DS_319AF236F.1	44.085	44	49.287	39.327	176.699	4-hydroxy-3-methylbut-2-enyl diphosphate reductase LENGTH=466	Non-mevalonate isoprenoid pathway; redox regulator in antioxidant defense (Ma et al. 2017; Wada et al 2003)
Traes_4DS_319AF236F.2	44.912	42.728	50.644	32.082	170.366	4-hydroxy-3-methylbut-2-enyl diphosphate reductase LENGTH=466	Non-mevalonate isoprenoid pathway; redox regulator in antioxidant defense (Ma et al. 2017; Wada et al 2003)
Traes_4AL_1AB7E5F8C.2	23.791	24.723	30.818	24.017	103.349	4-hydroxy-3-methylbut-2-enyl diphosphate reductase LENGTH=466	Non-mevalonate isoprenoid pathway; redox regulator in antioxidant defense (Ma et al. 2017; Wada et al 2003)
Traes_4BS_6020E30BF.4	20.034	17.42	24.041	19.052	80.547	4-hydroxy-3-methylbut-2-enyl diphosphate reductase LENGTH=466	Non-mevalonate isoprenoid pathway; redox regulator in antioxidant defense (Ma et al. 2017; Wada et al 2003)
Traes_4AL_1AB7E5F8C.6	22.045	19.542	22.092	13.63	77.309	4-hydroxy-3-methylbut-2-enyl diphosphate reductase LENGTH=466	Non-mevalonate isoprenoid pathway; redox regulator in antioxidant defense (Ma et al. 2017; Wada et al 2003)
Traes_4BS_6020E30BF.6	18.902	18.622	22.564	17.117	77.205	4-hydroxy-3-methylbut-2-enyl diphosphate reductase LENGTH=466	Non-mevalonate isoprenoid pathway; redox regulator in antioxidant defense (Ma et al. 2017; Wada et al 2003)
Traes_4BS_6020E30BF.3	17.237	16.371	21.666	16.042	71.316	4-hydroxy-3-methylbut-2-enyl diphosphate reductase LENGTH=466	Non-mevalonate isoprenoid pathway; redox regulator in antioxidant defense (Ma et al. 2017; Wada et al 2003)
Traes_4BS_6020E30BF.2	18.089	15.57	22.063	15.221	70.943	4-hydroxy-3-methylbut-2-enyl diphosphate reductase LENGTH=466	Non-mevalonate isoprenoid pathway; redox regulator in antioxidant defense (Ma et al. 2017; Wada et al 2003)
Traes_4AL_1AB7E5F8C.1	16.375	15.421	20.596	15.769	68.161	4-hydroxy-3-methylbut-2-enyl diphosphate reductase LENGTH=466	Non-mevalonate isoprenoid pathway; redox regulator in antioxidant defense (Ma et al. 2017; Wada et al 2003)
Traes_4BS_6020E30BF.1	18.822	15.046	19.702	13.661	67.231	4-hydroxy-3-methylbut-2-enyl diphosphate reductase LENGTH=466	Non-mevalonate isoprenoid pathway; redox regulator in antioxidant defense (Ma et al. 2017; Wada et al 2003)
Traes_4AL_1AB7E5F8C.3	14.167	14.843	20.851	17.229	67.09	4-hydroxy-3-methylbut-2-enyl diphosphate reductase LENGTH=466	Non-mevalonate isoprenoid pathway; redox regulator in antioxidant defense (Ma et al. 2017; Wada et al 2003)
Traes_4AL_1AB7E5F8C.4	15.948	14.999	18.386	15.801	65.134	4-hydroxy-3-methylbut-2-enyl diphosphate reductase LENGTH=466	Non-mevalonate isoprenoid pathway; redox regulator in antioxidant defense (Ma et al. 2017; Wada et al 2003)
Traes_4BS_6020E30BF.5	17.178	12.882	18.213	15.867	64.14	4-hydroxy-3-methylbut-2-enyl diphosphate reductase LENGTH=466	Non-mevalonate isoprenoid pathway; redox regulator in antioxidant defense (Ma et al. 2017; Wada et al 2003)
Traes_4BS_6020E30BF.7	16.769	12.467	16.11	14.057	59.403	4-hydroxy-3-methylbut-2-enyl diphosphate reductase LENGTH=466	Non-mevalonate isoprenoid pathway; redox regulator in antioxidant defense (Ma et al. 2017; Wada et al 2003)
Traes_4AL_1AB7E5F8C.5	12.882	12.603	14.77	11.218	51.473	4-hydroxy-3-methylbut-2-enyl diphosphate reductase LENGTH=466	Non-mevalonate isoprenoid pathway; redox regulator in antioxidant defense (Ma et al. 2017; Wada et al 2003)
Traes_4BS_6020E30BF.8	11.403	14.205	15.456	10.007	51.071	4-hydroxy-3-methylbut-2-enyl diphosphate reductase LENGTH=466	Non-mevalonate isoprenoid pathway; redox regulator in antioxidant defense (Ma et al. 2017; Wada et al 2003)
Traes_6DL_3ED4C3974.1	210.685	237.081	246.133	220.249	914.148	60S ribosomal protein L12	Nonhost resistance against bacterial pathogens (Nagaraj et al. 2016)
Traes_6BL_84CD6D925.1	198.843	218.896	222.639	217.147	857.525	60S ribosomal protein L12	Nonhost resistance against bacterial pathogens (Nagaraj et al. 2016)
Traes_2BL_5EB8EE6F2.1	184.706	192.221	185.904	173.93	736.761	60S ribosomal protein L12-1	Nonhost resistance against bacterial pathogens (Nagaraj et al. 2016)
Traes_2AL_55644CC39.1	56.207	56.748	60.82	51.73	225.505	60S ribosomal protein L12-1	Nonhost resistance against bacterial pathogens (Nagaraj et al. 2016)
Traes_2DL_764506BBB.1	132.943	150.845	140.945	131.994	556.727	60S ribosomal protein L14-1	Nonhost resistance against bacterial pathogens (Nagaraj et al. 2016)
Traes_2AL_9C3A0E71F.2	125.462	151.489	132.082	122.506	531.539	60S ribosomal protein L14-1	Nonhost resistance against bacterial pathogens (Nagaraj et al. 2016)
Traes_2AL_9C3A0E71F.1	116.783	135.992	117.615	122.992	493.382	60S ribosomal protein L14-1	Nonhost resistance against bacterial pathogens (Nagaraj et al. 2016)
Traes_6AL_FE1447C07.1	97.699	114.591	104.575	94.356	411.221	60S ribosomal protein L14-1	Nonhost resistance against bacterial pathogens (Nagaraj et al. 2016)
Traes_6DL_03A05A5D7.1	95.186	110.131	102.114	101.375	408.806	60S ribosomal protein L14-1	Nonhost resistance against bacterial pathogens (Nagaraj et al. 2016)
Traes_6BL_62CC48C2C.1	82.951	111.03	99.733	97.396	391.11	60S ribosomal protein L14-1	Nonhost resistance against bacterial pathogens (Nagaraj et al. 2016)
Traes_6AL_FE1447C07.2	57.458	67.678	66.628	51.794	243.558	60S ribosomal protein L14-1	Nonhost resistance against bacterial pathogens (Nagaraj et al. 2016)
Traes_6DL_03A05A5D7.2	54.045	55.653	50.964	48.149	208.811	60S ribosomal protein L14-1	Nonhost resistance against bacterial pathogens (Nagaraj et al. 2016)
Traes_2AL_9C3A0E71F.3	49.352	51.366	48.658	46.988	196.364	60S ribosomal protein L14-1	Nonhost resistance against bacterial pathogens (Nagaraj et al. 2016)
Traes_6BL_62CC48C2C.3	39.298	45.455	43.468	38.934	167.155	60S ribosomal protein L14-1	Nonhost resistance against bacterial pathogens (Nagaraj et al. 2016)
Traes_6BL_62CC48C2C.2	36.048	46.637	42.042	37.237	161.964	60S ribosomal protein L14-1	Nonhost resistance against bacterial pathogens (Nagaraj et al. 2016)
Traes_2AS_C8BA1BE8C.43	27.441	29.939	23.485	25.927	106.792	60S ribosomal protein L14-1	Nonhost resistance against bacterial pathogens (Nagaraj et al. 2016)
Traes_2DL_8727AFC91.1	18.48	12.324	20.305	17.457	68.566	60S ribosomal protein L14-1	Nonhost resistance against bacterial pathogens (Nagaraj et al. 2016)
Traes_7AL_7A572FF1F.36	11.893	15.881	17.248	9.723	54.745	60S ribosomal protein L14-1	Nonhost resistance against bacterial pathogens (Nagaraj et al. 2016)
Traes_2BL_563FEFA6B.1	143.771	150.54	135.236	136.683	566.23	60S ribosomal protein L14-2	Nonhost resistance against bacterial pathogens (Nagaraj et al. 2016)
Traes_2AS_467FD5266.1	179.488	191.008	198.236	173.177	741.909	60S ribosomal protein L19-1	Nonhost resistance against bacterial pathogens (Nagaraj et al. 2016)
Traes_2AS_E1D0B2CE3.2	140.136	147.236	141.981	136.637	565.99	60S ribosomal protein L19-1	Nonhost resistance against bacterial pathogens (Nagaraj et al. 2016)
Traes_2AS_E1D0B2CE3.1	133.744	148.732	143.315	133.574	559.365	60S ribosomal protein L19-1	Nonhost resistance against bacterial pathogens (Nagaraj et al. 2016)
Traes_2BS_CB8DF8A02.1	131.578	154.4	128.198	135.054	549.23	60S ribosomal protein L19-1	Nonhost resistance against bacterial pathogens (Nagaraj et al. 2016)
Traes_2BS_26A879F69.1	121.574	140.063	134.837	136.976	533.45	60S ribosomal protein L19-1	Nonhost resistance against bacterial pathogens (Nagaraj et al. 2016)
Traes_2BS_CB8DF8A02.2	69.931	66.146	72.139	65.363	273.579	60S ribosomal protein L19-1	Nonhost resistance against bacterial pathogens (Nagaraj et al. 2016)
Traes_2BS_7135D68C5.1	11.451	15.425	17.188	24.622	68.686	60S ribosomal protein L19-1	Nonhost resistance against bacterial pathogens (Nagaraj et al. 2016)
Traes_2DS_4330825A6.3	121.186	142.934	145.706	137.78	547.606	60S ribosomal protein L19-2	Nonhost resistance against bacterial pathogens (Nagaraj et al. 2016)
Traes_2DS_4330825A6.2	127.68	144.625	140.974	134.276	547.555	60S ribosomal protein L19-2	Nonhost resistance against bacterial pathogens (Nagaraj et al. 2016)
Traes_2DS_4330825A6.1	121.802	141.129	142.778	139.761	545.47	60S ribosomal protein L19-2	Nonhost resistance against bacterial pathogens (Nagaraj et al. 2016)
Traes_2DS_2697C9D0A.1	118.093	137.15	131.317	119.131	505.691	60S ribosomal protein L19-2	Nonhost resistance against bacterial pathogens (Nagaraj et al. 2016)
Traes_2DS_2697C9D0A.2	115.372	128.104	126.929	121.955	492.36	60S ribosomal protein L19-2	Nonhost resistance against bacterial pathogens (Nagaraj et al. 2016)
Traes_2DS_2697C9D0A.3	110.068	132.173	126.108	116.331	484.68	60S ribosomal protein L19-2	Nonhost resistance against bacterial pathogens (Nagaraj et al. 2016)
Traes_2AS_C750EF91E.2	63.008	68.5	68.685	71.2	271.393	60S ribosomal protein L19-2	Nonhost resistance against bacterial pathogens (Nagaraj et al. 2016)
Traes_2AS_C750EF91E.5	60.907	61.467	66.463	58.585	247.422	60S ribosomal protein L19-2	Nonhost resistance against bacterial pathogens (Nagaraj et al. 2016)
Traes_2AS_C750EF91E.3	46.104	58.983	55.789	60.855	221.731	60S ribosomal protein L19-2	Nonhost resistance against bacterial pathogens (Nagaraj et al. 2016)
Traes_2AS_C750EF91E.1	25.531	26.901	26.191	27.47	106.093	60S ribosomal protein L19-2	Nonhost resistance against bacterial pathogens (Nagaraj et al. 2016)
Traes_2AS_C750EF91E.4	14.087	19.415	17.833	18.094	69.429	60S ribosomal protein L19-2	Nonhost resistance against bacterial pathogens (Nagaraj et al. 2016)
Traes_2DS_352C4C75C.1	206.216	233.696	221.666	205.506	867.084	60S ribosomal protein L19-3	Nonhost resistance against bacterial pathogens (Nagaraj et al. 2016)
Traes_1BL_9828D7165.1	28.677	31.132	22.814	26.131	108.754	ABC transporter A family member 7	Detoxification and drug resistance (Thomas et al. 2016)
Traes_1DL_A6FE85E09.1	13.821	14.248	12.655	15.613	56.337	ABC transporter A family member 7	Detoxification and drug resistance (Thomas et al. 2016)
Traes_1DL_A6FE85E09.3	12.673	14.369	12.579	15.825	55.446	ABC transporter A family member 7	Detoxification and drug resistance (Thomas et al. 2016)
Traes_1BL_9FCB31A4D.1	32.787	32.028	28.018	36.189	129.022	ABC transporter A family member 8	Detoxification and drug resistance (Thomas et al. 2016)
Traes_1AL_3564C0828.1	16.715	18.261	16.759	20.564	72.299	ABC transporter A family member 8	Detoxification and drug resistance (Thomas et al. 2016)
Traes_1AL_3564C0828.2	15.594	18.572	15.17	20.156	69.492	ABC transporter A family member 8	Detoxification and drug resistance (Thomas et al. 2016)
Traes_4DS_5BBCE1A2A.6	13.203	16.315	14.633	14.77	58.921	ABC transporter ATP-binding protein uup	Detoxification and drug resistance (Thomas et al. 2016)
Traes_1DS_9C041C718.2	20.424	21.241	18.226	22.02	81.911	ABC transporter B family member 21	Possible drug transporter (Flanagan & Huber 2007)
Traes_1AS_3610062CB.1	20.162	20.531	17.064	22.25	80.007	ABC transporter B family member 21	Possible drug transporter (Flanagan & Huber 2007)
Traes_1AS_3610062CB.2	20.014	20.397	16.877	21.097	78.385	ABC transporter B family member 21	Possible drug transporter (Flanagan & Huber 2007)
Traes_1DS_9C041C718.1	19.533	21.023	16.785	20.262	77.603	ABC transporter B family member 21	Possible drug transporter (Flanagan & Huber 2007)
Traes_1BS_6C40DD844.1	19.234	20.829	16.421	20.863	77.347	ABC transporter B family member 21	Possible drug transporter (Flanagan & Huber 2007)
Traes_1BS_6C40DD844.2	19.306	19.359	17.763	20.552	76.98	ABC transporter B family member 21	Possible drug transporter (Flanagan & Huber 2007)
Traes_2BS_D105CA0D2.1	10.249	12.007	15.491	17.906	55.653	ABC transporter B family member 9	Drug transporter (Flanagan & Huber 2007)
Traes_2BS_D105CA0D2.2	12.462	12.828	18.573	10.921	54.784	ABC transporter B family member 9	Drug transporter (Flanagan & Huber 2007)
Traes_4AS_D81176DF4.2	40.702	34.602	29.595	28.78	133.679	ABC transporter G family member 1	Secondary metabolite transport, basal resistance (Gräfe et al. 2021; Ji et al. 2014)
Traes_4AS_D81176DF4.1	41.665	28.764	32.173	29.725	132.327	ABC transporter G family member 1	Secondary metabolite transport, basal resistance (Gräfe et al. 2021; Ji et al. 2014)
Traes_7AS_7A237402A.1	13.993	13.173	12.517	12.417	52.1	ABC transporter G family member 14	Secondary metabolite transport, basal resistance (Gräfe et al. 2021; Ji et al. 2014)
Traes_4BL_B69B5270F.1	26.098	17.476	21.243	22.038	86.855	ABC transporter G family member 20	Secondary metabolite transport, basal resistance (Gräfe et al. 2021; Ji et al. 2014)
Traes_7DL_D26D7E5CB.1	22.319	29.227	26.159	26.485	104.19	ABC transporter G family member 29	Secondary metabolite transport, basal resistance (Gräfe et al. 2021; Ji et al. 2014)
Traes_3AL_D6ED281BC.4	26.334	23.192	28.557	23.19	101.273	ABC transporter G family member 29	Secondary metabolite transport, basal resistance (Gräfe et al. 2021; Ji et al. 2014)
Traes_7BL_E4BC8AB8B.1	23.461	25.169	27.992	23.382	100.004	ABC transporter G family member 29	Secondary metabolite transport, basal resistance (Gräfe et al. 2021; Ji et al. 2014)
Traes_3AL_D6ED281BC.2	25.866	22.629	27.617	21.376	97.488	ABC transporter G family member 29	Secondary metabolite transport, basal resistance (Gräfe et al. 2021; Ji et al. 2014)
Traes_3AL_D6ED281BC.1	23.419	21.257	28.608	20.158	93.442	ABC transporter G family member 29	Secondary metabolite transport, basal resistance (Gräfe et al. 2021; Ji et al. 2014)
Traes_3DL_94539BFE91.1	21.626	20.198	24.865	17.687	84.376	ABC transporter G family member 29	Secondary metabolite transport, basal resistance (Gräfe et al. 2021; Ji et al. 2014)
Traes_3DL_94539BFE9.1	20.941	19.951	25.355	17.268	83.515	ABC transporter G family member 29	Secondary metabolite transport, basal resistance (Gräfe et al. 2021; Ji et al. 2014)
Traes_3AL_D6ED281BC.3	17.969	13.482	23.901	19.087	74.439	ABC transporter G family member 29	Secondary metabolite transport, basal resistance (Gräfe et al. 2021; Ji et al. 2014)
Traes_3DL_94539BFE91.2	17.464	17.015	21.532	14.646	70.657	ABC transporter G family member 29	Secondary metabolite transport, basal resistance (Gräfe et al. 2021; Ji et al. 2014)
Traes_3DL_94539BFE9.2	16.689	16.778	21.264	13.808	68.539	ABC transporter G family member 29	Secondary metabolite transport, basal resistance (Gräfe et al. 2021; Ji et al. 2014)
Traes_7BL_E4BC8AB8B.2	13.073	10.999	14.483	13.093	51.648	ABC transporter G family member 29	Secondary metabolite transport, basal resistance (Gräfe et al. 2021; Ji et al. 2014)
Traes_5DL_BED4F8FA1.1	29.248	36.09	21.367	22.418	109.123	ABC transporter G family member 33	Secondary metabolite transport, basal resistance (Gräfe et al. 2021; Ji et al. 2014)
Traes_5DL_35D48707E.1	15.443	15.038	13.04	15.761	59.282	ABC transporter G family member 33	Secondary metabolite transport, basal resistance (Gräfe et al. 2021; Ji et al. 2014)
Traes_5DL_35D48707E.2	16.897	16.201	11.327	11.971	56.396	ABC transporter G family member 33	Secondary metabolite transport, basal resistance (Gräfe et al. 2021; Ji et al. 2014)
Traes_5BL_873CE02D7.1	55.36	49.122	61.823	48.957	215.262	ABC transporter G family member 34	Secondary metabolite transport, basal resistance (Gräfe et al. 2021; Ji et al. 2014)
Traes_5AL_7AF7E4153.2	12.45	17.108	12.759	12.055	54.372	ABC transporter G family member 37	Secondary metabolite transport, basal resistance (Gräfe et al. 2021; Ji et al. 2014)
Traes_5BL_7C54A425E.1	47.716	49.753	50.242	40.787	188.498	ABC transporter G family member 39	Secondary metabolite transport, basal resistance (Gräfe et al. 2021; Ji et al. 2014)
Traes_5BL_7C54A425E.2	46.28	45.998	48.557	42.305	183.14	ABC transporter G family member 39	Secondary metabolite transport, basal resistance (Gräfe et al. 2021; Ji et al. 2014)
Traes_5BL_AE6D54F4B.1	39.958	30.098	45.351	36.802	152.209	ABC transporter G family member 39	Secondary metabolite transport, basal resistance (Gräfe et al. 2021; Ji et al. 2014)
Traes_5DL_6BFE305FD.5	34.995	32.793	33.006	31.809	132.603	ABC transporter G family member 39	Secondary metabolite transport, basal resistance (Gräfe et al. 2021; Ji et al. 2014)
Traes_5DL_6BFE305FD.4	33.482	32.655	33.38	30.924	130.441	ABC transporter G family member 39	Secondary metabolite transport, basal resistance (Gräfe et al. 2021; Ji et al. 2014)
Traes_7BS_F5DA84E4F.1	32.686	32.353	33.164	29.151	127.354	ABC transporter G family member 39	Secondary metabolite transport, basal resistance (Gräfe et al. 2021; Ji et al. 2014)
Traes_7BS_F5DA84E4F.2	28.31	34.219	32.224	23.314	118.067	ABC transporter G family member 39	Secondary metabolite transport, basal resistance (Gräfe et al. 2021; Ji et al. 2014)
Traes_5DL_6BFE305FD.1	28.059	24.912	31.604	27.191	111.766	ABC transporter G family member 39	Secondary metabolite transport, basal resistance (Gräfe et al. 2021; Ji et al. 2014)
Traes_7BL_A4C3C56C1.1	22.943	25.854	20.63	20.774	90.201	ABC transporter G family member 39	Secondary metabolite transport, basal resistance (Gräfe et al. 2021; Ji et al. 2014)
Traes_5DL_6BFE305FD.2	20.341	20.489	23.194	20.26	84.284	ABC transporter G family member 39	Secondary metabolite transport, basal resistance (Gräfe et al. 2021; Ji et al. 2014)
Traes_5DL_6BFE305FD.3	20.006	16.157	23.208	19.593	78.964	ABC transporter G family member 39	Secondary metabolite transport, basal resistance (Gräfe et al. 2021; Ji et al. 2014)
Traes_6DS_79FB88A68.1	15.359	12.206	21.65	13.223	62.438	ABC transporter G family member 39	Secondary metabolite transport, basal resistance (Gräfe et al. 2021; Ji et al. 2014)
Traes_5DL_6BFE305FD.6	13.458	8.961	16.267	15.485	54.171	ABC transporter G family member 39	Secondary metabolite transport, basal resistance (Gräfe et al. 2021; Ji et al. 2014)
Traes_4AL_79FB88A68.1	12.723	10.814	16.29	12.749	52.576	ABC transporter G family member 39	Secondary metabolite transport, basal resistance (Gräfe et al. 2021; Ji et al. 2014)
Traes_7BS_EC453C646.5	13.309	10.753	16.231	11.009	51.302	ABC transporter G family member 39	Secondary metabolite transport, basal resistance (Gräfe et al. 2021; Ji et al. 2014)
Traes_6DS_2C3A6C567.1	71.465	72.752	84.482	60.559	289.258	ABC transporter G family member 40	Secondary metabolite transport, basal resistance (Gräfe et al. 2021; Ji et al. 2014)
Traes_3AL_8A13B22C7.1	22.524	19.294	25.783	28.099	95.7	ABC transporter G family member 40	Secondary metabolite transport, basal resistance (Gräfe et al. 2021; Ji et al. 2014)
Traes_7AL_A29227860.2	16.959	19.608	15.033	17.943	69.543	ABC transporter G family member 40	Secondary metabolite transport, basal resistance (Gräfe et al. 2021; Ji et al. 2014)
Traes_7BL_CDB2D621E.1	13.147	14.384	15.466	16.801	59.798	ABC transporter G family member 40	Secondary metabolite transport, basal resistance (Gräfe et al. 2021; Ji et al. 2014)
Traes_7DL_AEAE90568.1	15.177	15.015	12.848	16.609	59.649	ABC transporter G family member 40	Secondary metabolite transport, basal resistance (Gräfe et al. 2021; Ji et al. 2014)
Traes_5AL_8282D7D5A.11	13.006	16.668	15.593	13.408	58.675	ABC transporter G family member 40	Secondary metabolite transport, basal resistance (Gräfe et al. 2021; Ji et al. 2014)
Traes_7AL_A29227860.4	11.537	15.809	12.32	15.135	54.801	ABC transporter G family member 40	Secondary metabolite transport, basal resistance (Gräfe et al. 2021; Ji et al. 2014)
Traes_7AL_A29227860.3	12.685	14.683	12.52	14.87	54.758	ABC transporter G family member 40	Secondary metabolite transport, basal resistance (Gräfe et al. 2021; Ji et al. 2014)
Traes_7DL_AEAE90568.3	12.286	14.77	12.243	13.314	52.613	ABC transporter G family member 40	Secondary metabolite transport, basal resistance (Gräfe et al. 2021; Ji et al. 2014)
Traes_7DL_AEAE90568.4	12.308	16.348	11.358	12.292	52.306	ABC transporter G family member 40	Secondary metabolite transport, basal resistance (Gräfe et al. 2021; Ji et al. 2014)
Traes_7AL_A29227860.1	12.616	14.479	12.043	13.107	52.245	ABC transporter G family member 40	Secondary metabolite transport, basal resistance (Gräfe et al. 2021; Ji et al. 2014)
Traes_6DL_F7015CE89.1	19.092	22.33	17.402	20.645	79.469	ABSCISIC ACID-INSENSITIVE 5-like protein 5	Abiotic stress tolerance (Collin et al 2020; Skubacz et al. 2016)
Traes_6DL_F7015CE89.3	18.876	19.558	20.678	16.943	76.055	ABSCISIC ACID-INSENSITIVE 5-like protein 5	Abiotic stress tolerance (Collin et al 2020; Skubacz et al. 2016)
Traes_6DL_F7015CE89.4	15.766	12.303	14.186	14.063	56.318	ABSCISIC ACID-INSENSITIVE 5-like protein 5	Abiotic stress tolerance (Collin et al 2020; Skubacz et al. 2016)
Traes_6DL_F7015CE89.5	11.093	15.529	15.201	12.578	54.401	ABSCISIC ACID-INSENSITIVE 5-like protein 5	Abiotic stress tolerance (Collin et al 2020; Skubacz et al. 2016)
Traes_6AL_E8CD2C02B.2	40.785	34.442	32.601	34.197	142.025	ABSCISIC ACID-INSENSITIVE 5-like protein 6	Abiotic stress tolerance (Collin et al 2020; Skubacz et al. 2016)
Traes_6AL_E8CD2C02B.1	31.968	32.91	34.989	29.301	129.168	ABSCISIC ACID-INSENSITIVE 5-like protein 6	Abiotic stress tolerance (Collin et al 2020; Skubacz et al. 2016)
Traes_3B_1F253F060.1	23.768	26.784	21.762	19.374	91.688	ABSCISIC ACID-INSENSITIVE 5-like protein 6	Abiotic stress tolerance (Collin et al 2020; Skubacz et al. 2016)
Traes_7DS_C6A3C10A6.1	21.532	24.876	19.122	17.368	82.898	ABSCISIC ACID-INSENSITIVE 5-like protein 6	Abiotic stress tolerance (Collin et al 2020; Skubacz et al. 2016)
Traes_6DL_E87DBFB1C.1	55.28	56.493	57.969	54.273	224.015	ABSCISIC ACID-INSENSITIVE 5-like protein 7	Abiotic stress tolerance (Collin et al 2020; Skubacz et al. 2016)
Traes_5AL_79E6A58E6.1	14.433	17.437	13.646	12.419	57.935	ABSCISIC ACID-INSENSITIVE 5-like protein 7	Abiotic stress tolerance (Collin et al 2020; Skubacz et al. 2016)
Traes_3B_E09463998.2	47.745	43.995	43.401	52.287	187.428	Abscisic stress-ripening protein 1	Abiotic stress tolerance (Zan et al. 2020)
Traes_3B_E09463998.1	46.309	42.415	41.412	51.269	181.405	Abscisic stress-ripening protein 1	Abiotic stress tolerance (Zan et al. 2020)
Traes_3B_E09463998.4	41.628	44.102	39.386	51.815	176.931	Abscisic stress-ripening protein 1	Abiotic stress tolerance (Zan et al. 2020)
Traes_3B_E09463998.3	36.649	33.965	31.673	43.379	145.666	Abscisic stress-ripening protein 1	Abiotic stress tolerance (Zan et al. 2020)
Traes_3DL_7375E28E9.1	86.635	79.298	91.203	105.594	362.73	Abscisic stress-ripening protein 1 n=1 Tax=Triticum urartu RepID=M8A8R0_TRIUA	Abiotic stress tolerance (Zan et al. 2020)
Traes_3B_4972EB925.1	38.124	33.754	43.797	58.932	174.607	Abscisic stress-ripening protein 1 n=2 Tax=Triticeae RepID=M7ZRI7_TRIUA	Abiotic stress tolerance (Zan et al. 2020)
Traes_3B_40A2A97DF.1	26.235	24.154	23.941	42.289	116.619	Abscisic stress-ripening protein 1 n=2 Tax=Triticeae RepID=M7ZRI7_TRIUA	Abiotic stress tolerance (Zan et al. 2020)
Traes_2DL_BF9338421.1	11.678	11.844	17.22	13.095	53.837	Abscisic stress-ripening protein 2 n=1 Tax=Aegilops tauschii RepID=M8BXF0_AEGTA	Abiotic stress tolerance (Zan et al. 2020)
Traes_3B_26C985A13.1	10.256	11.807	13.528	20.742	56.333	Acidic endochitinase	Pathogenesis-related protein PR-3 (Linthorst and Van Loon 1991)
Traes_7DS_5C5951784.1	39.983	42.156	63.69	59.536	205.365	Activator of 90 kDa heat shock protein ATPase homolog	Biotic and abiotic stress tolerance (Haq et al. 2019)
Traes_7AS_CD0F6A05B.2	28.778	27.76	47.226	46.697	150.461	Activator of 90 kDa heat shock protein ATPase homolog	Biotic and abiotic stress tolerance (Haq et al. 2019)
Traes_7BL_C977006A9.1	26.585	22.362	44.812	42.103	135.862	Activator of 90 kDa heat shock protein ATPase homolog	Biotic and abiotic stress tolerance (Haq et al. 2019)
Traes_7AS_CD0F6A05B.1	21.082	20.105	39.118	41.623	121.928	Activator of 90 kDa heat shock protein ATPase homolog	Biotic and abiotic stress tolerance (Haq et al. 2019)
Traes_7AS_A476464CF1.2	22.339	19.116	32.966	37.819	112.24	Activator of 90 kDa heat shock protein ATPase-like protein 1 n=1 Tax=Triticum urartu RepID=M8A5N8_TRIUA	Biotic and abiotic stress tolerance (Haq et al. 2019)
Traes_7AS_A476464CF1.1	18.751	19.47	30.126	33.33	101.677	Activator of 90 kDa heat shock protein ATPase-like protein 1 n=1 Tax=Triticum urartu RepID=M8A5N8_TRIUA	Biotic and abiotic stress tolerance (Haq et al. 2019)
Traes_2AL_8E2DFA6BB.1	68.041	83.382	78.002	69.478	298.903	Agmatine deiminase	Putrescine biosynthesis; putrescine triggers ROS & SA pathways (Janowitz et al. 2003; Liu et al. 2020)
Traes_2BL_0EF162538.2	28.746	32.387	31.34	27.905	120.378	Agmatine deiminase	Putrescine biosynthesis; putrescine triggers ROS & SA pathways (Janowitz et al. 2003; Liu et al. 2020)
Traes_2BL_0EF162538.1	29.217	31.016	28.865	25.904	115.002	Agmatine deiminase	Putrescine biosynthesis; putrescine triggers ROS & SA pathways (Janowitz et al. 2003; Liu et al. 2020)
Traes_2BL_0EF162538.3	25.94	29.369	27.05	28.084	110.443	Agmatine deiminase	Putrescine biosynthesis; putrescine triggers ROS & SA pathways (Janowitz et al. 2003; Liu et al. 2020)
Traes_2DL_071CC70F4.2	21.897	28.624	24.519	22.91	97.95	Agmatine deiminase	Putrescine biosynthesis; putrescine triggers ROS & SA pathways (Janowitz et al. 2003; Liu et al. 2020)
Traes_2DL_071CC70F4.1	20.758	25.09	27.089	22.174	95.111	Agmatine deiminase	Putrescine biosynthesis; putrescine triggers ROS & SA pathways (Janowitz et al. 2003; Liu et al. 2020)
Traes_2DL_071CC70F4.3	21.652	25.89	24.557	21.357	93.456	Agmatine deiminase	Putrescine biosynthesis; putrescine triggers ROS & SA pathways (Janowitz et al. 2003; Liu et al. 2020)
Traes_2DL_071CC70F4.4	18.819	25.539	21.275	18.661	84.294	Agmatine deiminase	Putrescine biosynthesis; putrescine triggers ROS & SA pathways (Janowitz et al. 2003; Liu et al. 2020)
Traes_4BL_2546C4C63.1	29.813	35.014	30.624	36.885	132.336	alanine:glyoxylate aminotransferase 2 LENGTH=476	Abiotic stress tolerance (Chung et al. 2009)
Traes_4BL_2546C4C63.2	13.205	11.232	14.005	17.687	56.129	alanine:glyoxylate aminotransferase 2 LENGTH=476	Abiotic stress tolerance (Chung et al. 2009)
Traes_6BS_9AB4A7968.2	21.764	17.915	16.016	19.172	74.867	Aldo/keto reductase family protein n=2 Tax=Camelineae RepID=D7KDE3_ARALL	Multiple functions including xenobiotic detoxification (Barski et al. 2008)
Traes_2AL_D6D12A561.1	66.954	60.342	81.992	72.169	281.457	Aldo/keto-reductase family protein n=9 Tax=Medicago RepID=G7L1V8_MEDTR	Multiple functions including xenobiotic detoxification (Barski et al. 2008)
Traes_2DL_661DC4EF0.1	56.595	57.399	84.27	79.245	277.509	Aldo/keto-reductase family protein n=9 Tax=Medicago RepID=G7L1V8_MEDTR	Multiple functions including xenobiotic detoxification (Barski et al. 2008)
Traes_2DL_849039EC1.1	38.983	54.525	60.396	50.087	203.991	Aldo/keto-reductase family protein n=9 Tax=Medicago RepID=G7L1V8_MEDTR	Multiple functions including xenobiotic detoxification (Barski et al. 2008)
Traes_2DL_55FF553FD.1	41.101	52.57	51.223	49.586	194.48	Aldo/keto-reductase family protein n=9 Tax=Medicago RepID=G7L1V8_MEDTR	Multiple functions including xenobiotic detoxification (Barski et al. 2008)
Traes_3AL_AFBF27642.1	33.741	33.679	27.36	28.275	123.055	Aldo/keto-reductase family protein n=9 Tax=Medicago RepID=G7L1V8_MEDTR	Multiple functions including xenobiotic detoxification (Barski et al. 2008)
Traes_2BL_2FD539228.3	23.378	23.179	27.44	33.433	107.43	Aldo/keto-reductase family protein n=9 Tax=Medicago RepID=G7L1V8_MEDTR	Multiple functions including xenobiotic detoxification (Barski et al. 2008)
Traes_3DL_B1D9C4924.1	28.01	27.606	26.266	24.639	106.521	Aldo/keto-reductase family protein n=9 Tax=Medicago RepID=G7L1V8_MEDTR	Multiple functions including xenobiotic detoxification (Barski et al. 2008)
Traes_2BL_824265E0E.1	14.221	18.813	39.476	32.121	104.631	Aldo/keto-reductase family protein n=9 Tax=Medicago RepID=G7L1V8_MEDTR	Multiple functions including xenobiotic detoxification (Barski et al. 2008)
Traes_2BL_2FD539228.2	23.022	20.899	27.819	27.648	99.388	Aldo/keto-reductase family protein n=9 Tax=Medicago RepID=G7L1V8_MEDTR	Multiple functions including xenobiotic detoxification (Barski et al. 2008)
Traes_2BL_824265E0E1.1	12.135	17.192	31.443	34.955	95.725	Aldo/keto-reductase family protein n=9 Tax=Medicago RepID=G7L1V8_MEDTR	Multiple functions including xenobiotic detoxification (Barski et al. 2008)
Traes_2BL_2FD539228.1	22.056	19.723	31.536	22.287	95.602	Aldo/keto-reductase family protein n=9 Tax=Medicago RepID=G7L1V8_MEDTR	Multiple functions including xenobiotic detoxification (Barski et al. 2008)
Traes_2DL_EBA70490E.1	14.691	18.626	24.469	30.938	88.724	Aldo/keto-reductase family protein n=9 Tax=Medicago RepID=G7L1V8_MEDTR	Multiple functions including xenobiotic detoxification (Barski et al. 2008)
Traes_3AL_0DFD5BC9A.1	12.723	13.723	20.989	17.631	65.066	Aldo/keto-reductase family protein n=9 Tax=Medicago RepID=G7L1V8_MEDTR	Multiple functions including xenobiotic detoxification (Barski et al. 2008)
Traes_7AS_B86416274.1	12.111	14.295	17.745	16.239	60.39	Aldo/keto-reductase family protein n=9 Tax=Medicago RepID=G7L1V8_MEDTR	Multiple functions including xenobiotic detoxification (Barski et al. 2008)
Traes_2AL_81C13DF27.1	28.733	35.885	59.004	63.115	186.737	Aldo-keto reductase	Multiple functions including xenobiotic detoxification (Barski et al. 2008)
Traes_5DL_D2DC625B1.1	32.502	26.019	27.544	32.147	118.212	Aldo-keto reductase	Multiple functions including xenobiotic detoxification (Barski et al. 2008)
Traes_2AL_1A870CE7B.1	8.851	9.318	47.772	43.438	109.379	Aldo-keto reductase	Multiple functions including xenobiotic detoxification (Barski et al. 2008)
Traes_5DL_D2DC625B1.2	22.795	19.284	18.55	26.248	86.877	Aldo-keto reductase	Multiple functions including xenobiotic detoxification (Barski et al. 2008)
Traes_2AL_1A870CE7B.2	5.379	7.273	35.155	28.182	75.989	Aldo-keto reductase	Multiple functions including xenobiotic detoxification (Barski et al. 2008)
Traes_5DL_D2DC625B1.3	20.068	17.652	16.644	19.855	74.219	Aldo-keto reductase	Multiple functions including xenobiotic detoxification (Barski et al. 2008)
Traes_2AL_268718845.1	11.799	13.139	19.788	20.116	64.842	Aldo-keto reductase	Multiple functions including xenobiotic detoxification (Barski et al. 2008)
Traes_3B_68A92F3EE.2	15.955	14.756	15.839	16.496	63.046	Aldo-keto reductase	Multiple functions including xenobiotic detoxification (Barski et al. 2008)
Traes_2AL_1A870CE7B.3	5.199	4.259	28.962	21.824	60.244	Aldo-keto reductase	Multiple functions including xenobiotic detoxification (Barski et al. 2008)
Traes_2AL_81C13DF27.2	11.069	9.46	15.738	15.705	51.972	Aldo-keto reductase	Multiple functions including xenobiotic detoxification (Barski et al. 2008)
Traes_2DL_13533D388.1	17.655	17.587	54.341	48.19	137.773	Aldo-keto reductase family 1 member C1	Multiple functions including xenobiotic detoxification (Barski et al. 2008)
Traes_6AL_C11B22ED8.1	20.142	24.083	22.797	18.437	85.459	allene oxide cyclase 3 LENGTH=258	Jasmonic acid biosynthesis and signalling (Ruan et al. 2019)
Traes_6DL_BDDF27A65.3	24.363	26.524	25.264	23.526	99.677	allene oxide cyclase 4 LENGTH=254	Jasmonic acid biosynthesis and signalling (Ruan et al. 2019)
Traes_6DL_BDDF27A65.2	14.958	20.465	15.682	16.807	67.912	allene oxide cyclase 4 LENGTH=254	Jasmonic acid biosynthesis and signalling (Ruan et al. 2019)
Traes_6DL_BDDF27A65.1	16.452	17.916	15.515	15.107	64.99	allene oxide cyclase 4 LENGTH=254	Jasmonic acid biosynthesis and signalling (Ruan et al. 2019)
Traes_6AS_70B2F2AE4.1	12.848	16.598	15.19	22.038	66.674	allene oxide synthase LENGTH=518	Jasmonic acid biosynthesis and signalling (Ruan et al. 2019)
Traes_6AS_70B2F2AE4.2	11.212	16.187	14.989	19.55	61.938	allene oxide synthase LENGTH=518	Jasmonic acid biosynthesis and signalling (Ruan et al. 2019)
Traes_5BL_10BFBACCA.1	13.863	16.28	10.633	12.228	53.004	allene oxide synthase LENGTH=518	Jasmonic acid biosynthesis and signalling (Ruan et al. 2019)
Traes_3B_B5E4292DD.1	24.803	33.425	35.214	35.633	129.075	Alliin lyase 1	Biosynthesis of antimicrobial compound allicin from alliin (Harris et al. 2001)
Traes_1AL_990E4507E.1	40.346	45.121	43.999	47.69	177.156	Altered inheritance of mitochondria protein 32	Thioredoxin-like [2Fe-2S] ferredoxin protein involved in Mt redox (Zhang et al. 2021)
Traes_6BL_A05DE0A70.1	29.099	30.715	25.552	22.842	108.208	Altered inheritance of mitochondria protein 32	Thioredoxin-like [2Fe-2S] ferredoxin protein involved in Mt redox (Zhang et al. 2021)
Traes_1DL_391AD5E34.1	26.267	25.992	25.841	26.161	104.261	Altered inheritance of mitochondria protein 32	Thioredoxin-like [2Fe-2S] ferredoxin protein involved in Mt redox (Zhang et al. 2021)
Traes_1AL_990E4507E.2	24.146	20.082	21.908	22.833	88.969	Altered inheritance of mitochondria protein 32	Thioredoxin-like [2Fe-2S] ferredoxin protein involved in Mt redox (Zhang et al. 2021)
Traes_6DL_776CE1DCC.1	23.396	23.048	21.101	18.362	85.907	Altered inheritance of mitochondria protein 32	Thioredoxin-like [2Fe-2S] ferredoxin protein involved in Mt redox (Zhang et al. 2021)
Traes_1DL_391AD5E34.2	20.089	21.557	19.324	18.652	79.622	Altered inheritance of mitochondria protein 32	Thioredoxin-like [2Fe-2S] ferredoxin protein involved in Mt redox (Zhang et al. 2021)
Traes_1DL_391AD5E34.3	16.509	18.529	19.164	20.431	74.633	Altered inheritance of mitochondria protein 32	Thioredoxin-like [2Fe-2S] ferredoxin protein involved in Mt redox (Zhang et al. 2021)
Traes_6AL_D76E4743E.6	17.582	19.232	16.978	15.88	69.672	Altered inheritance of mitochondria protein 32	Thioredoxin-like [2Fe-2S] ferredoxin protein involved in Mt redox (Zhang et al. 2021)
Traes_1BL_6837B7A81.2	17.463	14.885	14.482	16.225	63.055	Altered inheritance of mitochondria protein 32	Thioredoxin-like [2Fe-2S] ferredoxin protein involved in Mt redox (Zhang et al. 2021)
Traes_6DL_776CE1DCC.4	15.925	17.041	15.288	14.212	62.466	Altered inheritance of mitochondria protein 32	Thioredoxin-like [2Fe-2S] ferredoxin protein involved in Mt redox (Zhang et al. 2021)
Traes_6AL_D76E4743E.5	15.765	13.464	13.332	14.433	56.994	Altered inheritance of mitochondria protein 32	Thioredoxin-like [2Fe-2S] ferredoxin protein involved in Mt redox (Zhang et al. 2021)
Traes_5AL_AD93796C6.1	175.495	194.985	182.881	178.824	732.185	Aluminium induced protein with YGL and LRDR motifs LENGTH=234	Possible Al tolerance (AT5G19140)
Traes_5AL_C79BC9A6A.1	133.003	144.381	118.044	129.125	524.553	Aluminium induced protein with YGL and LRDR motifs LENGTH=234	Possible Al tolerance (AT5G19140)
Traes_5AL_C79BC9A6A.2	104.132	104.399	93.651	96.989	399.171	Aluminium induced protein with YGL and LRDR motifs LENGTH=234	Possible Al tolerance (AT5G19140)
Traes_2AL_B7FC2C090.2	14.873	15.419	12.808	48.65	91.75	Aluminium induced protein with YGL and LRDR motifs LENGTH=250	Possible Al tolerance (AT5G19140)
Traes_2AL_B7FC2C090.4	16.346	15.87	12.439	46.571	91.226	Aluminium induced protein with YGL and LRDR motifs LENGTH=250	Possible Al tolerance (AT5G19140)
Traes_2BL_172F729A7.3	15.47	13.255	11.04	46.405	86.17	Aluminium induced protein with YGL and LRDR motifs LENGTH=250	Possible Al tolerance (AT5G19140)
Traes_2BL_172F729A7.2	14.595	14.413	11.973	41.394	82.375	Aluminium induced protein with YGL and LRDR motifs LENGTH=250	Possible Al tolerance (AT5G19140)
Traes_2BL_172F729A7.1	13.762	12.855	10.736	43.577	80.93	Aluminium induced protein with YGL and LRDR motifs LENGTH=250	Possible Al tolerance (AT5G19140)
Traes_2AL_B7FC2C090.3	10.968	10.697	8.422	30.488	60.575	Aluminium induced protein with YGL and LRDR motifs LENGTH=250	Possible Al tolerance (AT5G19140)
Traes_5DL_FAD9C2941.1	48.286	65.672	66.151	68.874	248.983	Aluminium induced protein with YGL and LRDR motifs LENGTH=251	Possible Al tolerance (AT5G19140)
Traes_5DL_FAD9C2941.2	48.069	64.085	64.16	71.293	247.607	Aluminium induced protein with YGL and LRDR motifs LENGTH=251	Possible Al tolerance (AT5G19140)
Traes_5BL_72CF62D05.1	43.845	55.893	59.788	61.294	220.82	Aluminium induced protein with YGL and LRDR motifs LENGTH=251	Possible Al tolerance (AT5G19140)
Traes_5BL_72CF62D05.2	33.835	44.267	52.571	53.951	184.624	Aluminium induced protein with YGL and LRDR motifs LENGTH=251	Possible Al tolerance (AT5G19140)
Traes_2DL_AFAFDC9F2.1	19.036	20.255	16.044	70.247	125.582	Aluminium induced protein with YGL and LRDR motifs LENGTH=253	Possible Al tolerance (AT5G19140)
Traes_4BL_564006F71.1	21.239	25.93	21.884	27.838	96.891	Ankyrin repeat domain-containing protein 12	Multiple functions, including biotic and abiotic stress tolerance (Zhao et al. 2020)
Traes_6DL_C6DB8A2B8.1	22.101	22.027	20.452	21.992	86.572	Ankyrin repeat domain-containing protein 13C	Multiple functions, including biotic and abiotic stress tolerance (Zhao et al. 2020)
Traes_6DL_C6DB8A2B8.2	21.328	16.965	16.916	17.469	72.678	Ankyrin repeat domain-containing protein 13C	Multiple functions, including biotic and abiotic stress tolerance (Zhao et al. 2020)
Traes_2AS_5C7C9D1F8.1	20.133	19.014	17.22	18.328	74.695	Ankyrin repeat domain-containing protein 13C-B	Multiple functions, including biotic and abiotic stress tolerance (Zhao et al. 2020)
Traes_7AS_860ACFB35.1	60.662	68.355	67.338	68.966	265.321	Ankyrin repeat domain-containing protein 2	Multiple functions, including biotic and abiotic stress tolerance (Zhao et al. 2020)
Traes_7BS_E44103F40.4	26.727	29.05	22.19	22.154	100.121	Ankyrin repeat domain-containing protein 2	Multiple functions, including biotic and abiotic stress tolerance (Zhao et al. 2020)
Traes_7DS_A43F67578.1	22.58	26.054	22.744	24.287	95.665	Ankyrin repeat domain-containing protein 2	Multiple functions, including biotic and abiotic stress tolerance (Zhao et al. 2020)
Traes_7DS_A43F67578.2	18.488	21.067	22.747	24.056	86.358	Ankyrin repeat domain-containing protein 2	Multiple functions, including biotic and abiotic stress tolerance (Zhao et al. 2020)
Traes_7BS_E44103F40.2	19.171	23.238	21.827	21.465	85.701	Ankyrin repeat domain-containing protein 2	Multiple functions, including biotic and abiotic stress tolerance (Zhao et al. 2020)
Traes_2BS_BD937497C.1	19.98	20.837	19.079	19.54	79.436	Ankyrin repeat domain-containing protein 2	Multiple functions, including biotic and abiotic stress tolerance (Zhao et al. 2020)
Traes_7BS_E44103F40.3	15.327	13.11	16.254	17.75	62.441	Ankyrin repeat domain-containing protein 2	Multiple functions, including biotic and abiotic stress tolerance (Zhao et al. 2020)
Traes_5DL_E209B0EDE.2	13.474	14.651	15.62	15.099	58.844	Ankyrin repeat domain-containing protein 2	Multiple functions, including biotic and abiotic stress tolerance (Zhao et al. 2020)
Traes_5DL_E209B0EDE.1	13.003	13.615	15.044	17.047	58.709	Ankyrin repeat domain-containing protein 2	Multiple functions, including biotic and abiotic stress tolerance (Zhao et al. 2020)
Traes_7DS_A43F67578.3	12.043	12.474	16.177	17.323	58.017	Ankyrin repeat domain-containing protein 2	Multiple functions, including biotic and abiotic stress tolerance (Zhao et al. 2020)
Traes_7BS_E44103F40.1	14.414	12.954	12.693	13.153	53.214	Ankyrin repeat domain-containing protein 2	Multiple functions, including biotic and abiotic stress tolerance (Zhao et al. 2020)
Traes_5BL_57FAA23EE.2	11.834	14.043	12.966	12.968	51.811	Ankyrin repeat domain-containing protein 2	Multiple functions, including biotic and abiotic stress tolerance (Zhao et al. 2020)
Traes_7DS_7BB0A2963.1	18.469	16.187	15.661	14.396	64.713	Ankyrin repeat domain-containing protein 50	Multiple functions, including biotic and abiotic stress tolerance (Zhao et al. 2020)
Traes_7DS_7BB0A2963.2	14.464	14.625	15.178	11.832	56.099	Ankyrin repeat domain-containing protein 50	Multiple functions, including biotic and abiotic stress tolerance (Zhao et al. 2020)
Traes_3B_21DBC7320.1	14.696	12.135	15.85	16.477	59.158	Ankyrin repeat domain-containing protein 54	Multiple functions, including biotic and abiotic stress tolerance (Zhao et al. 2020)
Traes_2AS_12538166B.1	13.815	11.242	15.706	14.167	54.93	ankyrin repeat family protein LENGTH=144	Multiple functions, including biotic and abiotic stress tolerance (Zhao et al. 2020)
Traes_6DS_E495A59D3.1	28.441	30.065	29.507	28.671	116.684	Ankyrin repeat family protein LENGTH=174	Multiple functions, including biotic and abiotic stress tolerance (Zhao et al. 2020)
Traes_6AS_B9DF5ACD8.1	27.992	27.717	27.431	29.687	112.827	Ankyrin repeat family protein LENGTH=174	Multiple functions, including biotic and abiotic stress tolerance (Zhao et al. 2020)
Traes_6BS_85AA7A67F.2	25.825	26.285	28.32	27.44	107.87	Ankyrin repeat family protein LENGTH=174	Multiple functions, including biotic and abiotic stress tolerance (Zhao et al. 2020)
Traes_6BS_85AA7A67F.1	26.562	27.287	24.986	25.451	104.286	Ankyrin repeat family protein LENGTH=174	Multiple functions, including biotic and abiotic stress tolerance (Zhao et al. 2020)
Traes_6AS_B9DF5ACD8.2	27.761	32.617	22.039	21.483	103.9	Ankyrin repeat family protein LENGTH=174	Multiple functions, including biotic and abiotic stress tolerance (Zhao et al. 2020)
Traes_6DS_E495A59D3.3	26.698	24.613	25.73	23.029	100.07	Ankyrin repeat family protein LENGTH=174	Multiple functions, including biotic and abiotic stress tolerance (Zhao et al. 2020)
Traes_6DS_E495A59D3.2	23.721	20.072	24.624	21.224	89.641	Ankyrin repeat family protein LENGTH=174	Multiple functions, including biotic and abiotic stress tolerance (Zhao et al. 2020)
Traes_2BL_368051B83.1	17.627	14.932	15.696	17.291	65.546	Ankyrin repeat family protein LENGTH=174	Multiple functions, including biotic and abiotic stress tolerance (Zhao et al. 2020)
Traes_2AS_2C37092FA.1	15.218	16.761	15.705	15.07	62.754	Ankyrin repeat family protein LENGTH=190	Multiple functions, including biotic and abiotic stress tolerance (Zhao et al. 2020)
Traes_4AL_290E7D446.1	17.451	19.551	14.365	13.602	64.969	Ankyrin repeat family protein LENGTH=206	Multiple functions, including biotic and abiotic stress tolerance (Zhao et al. 2020)
Traes_6BL_C9946435C.1	16.667	20.529	16.675	18.694	72.565	Ankyrin repeat family protein LENGTH=240	Multiple functions, including biotic and abiotic stress tolerance (Zhao et al. 2020)
Traes_7BL_9A17AF54E.10	15.091	13.546	14.109	14.061	56.807	Ankyrin repeat family protein LENGTH=240	Multiple functions, including biotic and abiotic stress tolerance (Zhao et al. 2020)
Traes_1DL_981459435.1	17.296	18.535	15.837	15.921	67.589	Ankyrin repeat family protein LENGTH=243	Multiple functions, including biotic and abiotic stress tolerance (Zhao et al. 2020)
Traes_4AL_8EE9280A6.1	19.426	16.188	13.123	16.203	64.94	ankyrin repeat family protein LENGTH=456	Multiple functions, including biotic and abiotic stress tolerance (Zhao et al. 2020)
Traes_4AL_AD17CDDAD.1	19.046	18.671	19.637	17.326	74.68	Ankyrin repeat family protein LENGTH=582	Multiple functions, including biotic and abiotic stress tolerance (Zhao et al. 2020)
Traes_4DS_4E128C533.1	18.409	16.314	16.823	15.058	66.604	Ankyrin repeat family protein LENGTH=582	Multiple functions, including biotic and abiotic stress tolerance (Zhao et al. 2020)
Traes_3DL_1652E03C0.1	22.017	21.368	16.107	22.088	81.58	Ankyrin repeat family protein LENGTH=607	Multiple functions, including biotic and abiotic stress tolerance (Zhao et al. 2020)
Traes_3B_446543473.3	20.959	17.904	13.841	15.48	68.184	Ankyrin repeat family protein LENGTH=607	Multiple functions, including biotic and abiotic stress tolerance (Zhao et al. 2020)
Traes_3AL_1C47C0484.2	18.677	14.965	13.056	17.641	64.339	Ankyrin repeat family protein LENGTH=607	Multiple functions, including biotic and abiotic stress tolerance (Zhao et al. 2020)
Traes_3B_446543473.1	15.272	16.814	13.36	15.729	61.175	Ankyrin repeat family protein LENGTH=607	Multiple functions, including biotic and abiotic stress tolerance (Zhao et al. 2020)
Traes_3AL_1C47C0484.1	17.989	14.407	12.776	15.979	61.151	Ankyrin repeat family protein LENGTH=607	Multiple functions, including biotic and abiotic stress tolerance (Zhao et al. 2020)
Traes_3B_446543473.2	15.959	14.581	11.583	17.051	59.174	Ankyrin repeat family protein LENGTH=607	Multiple functions, including biotic and abiotic stress tolerance (Zhao et al. 2020)
Traes_3AL_1C47C0484.3	16.296	13.428	11.173	13.162	54.059	Ankyrin repeat family protein LENGTH=607	Multiple functions, including biotic and abiotic stress tolerance (Zhao et al. 2020)
Traes_6AL_3CBFEF197.1	36.296	32.743	30.386	24.203	123.628	Ankyrin repeat family protein LENGTH=640	Multiple functions, including biotic and abiotic stress tolerance (Zhao et al. 2020)
Traes_6BL_3C8C5E5FB.1	24.856	25.599	22.194	19.974	92.623	Ankyrin repeat family protein LENGTH=640	Multiple functions, including biotic and abiotic stress tolerance (Zhao et al. 2020)
Traes_6BL_3C8C5E5FB.2	23.393	21.07	19.656	20.265	84.384	Ankyrin repeat family protein LENGTH=640	Multiple functions, including biotic and abiotic stress tolerance (Zhao et al. 2020)
Traes_6AL_74EA5090D.1	20.795	19.116	18.238	16.928	75.077	Ankyrin repeat family protein LENGTH=640	Multiple functions, including biotic and abiotic stress tolerance (Zhao et al. 2020)
Traes_6AL_74EA5090D.2	18.29	17.245	12.332	14.692	62.559	Ankyrin repeat family protein LENGTH=640	Multiple functions, including biotic and abiotic stress tolerance (Zhao et al. 2020)
Traes_6AL_74EA5090D.3	13.81	15.802	14.178	11.849	55.639	Ankyrin repeat family protein LENGTH=640	Multiple functions, including biotic and abiotic stress tolerance (Zhao et al. 2020)
Traes_7DS_371D15223.2	31.224	31.896	29.602	29.05	121.772	Ankyrin repeat family protein LENGTH=662	Multiple functions, including biotic and abiotic stress tolerance (Zhao et al. 2020)
Traes_7DS_371D15223.1	22.212	25.679	21.879	21.788	91.558	Ankyrin repeat family protein LENGTH=662	Multiple functions, including biotic and abiotic stress tolerance (Zhao et al. 2020)
Traes_7BS_FFE222EFE.1	18.211	20.005	18.523	18.473	75.212	Ankyrin repeat family protein LENGTH=662	Multiple functions, including biotic and abiotic stress tolerance (Zhao et al. 2020)
Traes_5AL_9F6879509.1	14.388	14.991	16.17	16.116	61.665	ankyrin repeat-containing 2B LENGTH=344	Multiple functions, including biotic and abiotic stress tolerance (Zhao et al. 2020)
Traes_5AL_9F6879509.2	13.712	15.617	11.443	14.369	55.141	ankyrin repeat-containing 2B LENGTH=344	Multiple functions, including biotic and abiotic stress tolerance (Zhao et al. 2020)
Traes_1AS_DF6E8A48B.1	11.587	12.222	10.367	17.703	51.879	ankyrin repeat-containing protein 2 LENGTH=350	Multiple functions, including biotic and abiotic stress tolerance (Zhao et al. 2020)
Traes_6DL_2BAA4B7AA.10	32.208	23.126	19.164	21.129	95.627	AP2-like ethylene-responsive transcription factor	Multiple functions incl. biotic and abiotic stress tolerance (Phukan et al. 2017)
Traes_1AS_90F3120F8.3	27.082	26.346	20.038	18.023	91.489	AP2-like ethylene-responsive transcription factor	Multiple functions incl. biotic and abiotic stress tolerance (Phukan et al. 2017)
Traes_2BL_FE46FC938.1	21.006	25.177	22.111	20.176	88.47	AP2-like ethylene-responsive transcription factor	Multiple functions incl. biotic and abiotic stress tolerance (Phukan et al. 2017)
Traes_1AS_90F3120F8.2	21.054	21.171	17.729	18.77	78.724	AP2-like ethylene-responsive transcription factor	Multiple functions incl. biotic and abiotic stress tolerance (Phukan et al. 2017)
Traes_1AS_90F3120F8.1	16.221	17.397	17.378	13.743	64.739	AP2-like ethylene-responsive transcription factor	Multiple functions incl. biotic and abiotic stress tolerance (Phukan et al. 2017)
Traes_2AL_5BA7E2623.1	13.779	14.611	11.891	18.451	58.732	AP2-like ethylene-responsive transcription factor	Multiple functions incl. biotic and abiotic stress tolerance (Phukan et al. 2017)
Traes_1DS_2BB06F54C.4	14.302	14.698	14.919	14.233	58.152	AP2-like ethylene-responsive transcription factor	Multiple functions incl. biotic and abiotic stress tolerance (Phukan et al. 2017)
Traes_1DS_2BB06F54C.1	14.219	17.008	12.71	13.337	57.274	AP2-like ethylene-responsive transcription factor	Multiple functions incl. biotic and abiotic stress tolerance (Phukan et al. 2017)
Traes_1DS_2BB06F54C.3	14.051	16.126	12.151	13.081	55.409	AP2-like ethylene-responsive transcription factor	Multiple functions incl. biotic and abiotic stress tolerance (Phukan et al. 2017)
Traes_1DS_2BB06F54C.5	15.669	15.532	10.467	13.487	55.155	AP2-like ethylene-responsive transcription factor	Multiple functions incl. biotic and abiotic stress tolerance (Phukan et al. 2017)
Traes_1DS_2BB06F54C.2	14.601	15.895	12.682	11.805	54.983	AP2-like ethylene-responsive transcription factor	Multiple functions incl. biotic and abiotic stress tolerance (Phukan et al. 2017)
Traes_6BL_254FB9520.1	24.791	24.284	27.904	27.685	104.664	Apoptosis inhibitor 5	Suppressor of cell death in humans (Morris et al. 2006)
Traes_6BL_254FB9520.2	26.699	23.944	24.275	25.205	100.123	Apoptosis inhibitor 5	Suppressor of cell death in humans (Morris et al. 2006)
Traes_6DS_B8C02D9BB.2	17.97	17.142	16.216	15.322	66.65	Apoptosis inhibitor 5-A	Suppressor of cell death in humans (Morris et al. 2006)
Traes_6DS_B8C02D9BB.3	16.604	15.484	18.491	14.586	65.165	Apoptosis inhibitor 5-A	Suppressor of cell death in humans (Morris et al. 2006)
Traes_6DS_B8C02D9BB.1	14.602	15.059	17.414	16.374	63.449	Apoptosis inhibitor 5-A	Suppressor of cell death in humans (Morris et al. 2006)
Traes_6DS_BC1EE425C.1	49.206	56.705	50.04	50.716	206.667	Apoptosis inhibitory protein 5 (API5) LENGTH=553	Suppressor of cell death in humans (Morris et al. 2006)
Traes_6BL_4F5673AD8.1	15.949	20.679	18.018	16.913	71.559	Apoptosis inhibitory protein 5 (API5) LENGTH=553	Suppressor of cell death in humans (Morris et al. 2006)
Traes_6BL_4F5673AD8.2	15.177	14.366	15.191	12.363	57.097	Apoptosis inhibitory protein 5 (API5) LENGTH=553	Suppressor of cell death in humans (Morris et al. 2006)
Traes_6DS_2AA316581.1	32.261	34.401	35.188	40.198	142.048	Apoptosis-inducing factor homolog A	Programmed cell death (Daugas et al. 2000)
Traes_6AS_69A0BEB68.1	22.231	21.346	21.662	29.548	94.787	Apoptosis-inducing factor homolog A	Programmed cell death (Daugas et al. 2000)
Traes_6AS_69A0BEB68.2	13.535	11.944	13.665	20.673	59.817	Apoptosis-inducing factor homolog A	Programmed cell death (Daugas et al. 2000)
Traes_5AL_4E200D308.1	93.387	114.987	88.917	93.718	391.009	Arsenite transport protein, putative n=1 Tax=Ricinus communis RepID=B9RIV7_RICCO	As detoxification ()
Traes_2BL_8706FBCEF.1	241.14	249.202	270.067	313.131	1073.54	ascorbate peroxidase 1 LENGTH=250	Oxidative stress metabolism (Das and Roychoudhury 2014)
Traes_4BL_19FA6DCAD.1	71.826	411.756	87.152	374.327	945.061	ascorbate peroxidase 1 LENGTH=250	Oxidative stress metabolism (Das and Roychoudhury 2014)
Traes_4BL_FBE8A057A.1	64.685	384.497	67.236	391.121	907.539	ascorbate peroxidase 1 LENGTH=250	Oxidative stress metabolism (Das and Roychoudhury 2014)
Traes_4BL_19FA6DCAD.2	54.762	392.671	61.896	331.856	841.185	ascorbate peroxidase 1 LENGTH=250	Oxidative stress metabolism (Das and Roychoudhury 2014)
Traes_5BS_DA33416FB.1	17.774	15.918	20.74	14.435	68.867	ascorbate peroxidase 3 LENGTH=287	Oxidative stress metabolism (Das and Roychoudhury 2014)
Traes_1AS_8D33AB43B.2	14.112	12.86	13.793	11.244	52.009	ATP binding cassette subfamily B4 LENGTH=1286	ABC transporter; xenobiotic detoxification and secondary metabolite transport (Thomas et al. 2016; Yazaki 2006)
Traes_7BS_3FE10DB62.1	66.058	63.369	62.135	62.101	253.663	ATP-binding cassette 14 LENGTH=648	ABC transporter; xenobiotic detoxification and secondary metabolite transport (Thomas et al. 2016; Yazaki 2006)
Traes_7DL_3E7FAB7C0.1	55.132	55.459	53.786	57.291	221.668	ATP-binding cassette 14 LENGTH=648	ABC transporter; xenobiotic detoxification and secondary metabolite transport (Thomas et al. 2016; Yazaki 2006)
Traes_7DL_3E7FAB7C0.2	55.033	53.247	54.276	52.972	215.528	ATP-binding cassette 14 LENGTH=648	ABC transporter; xenobiotic detoxification and secondary metabolite transport (Thomas et al. 2016; Yazaki 2006)
Traes_7BS_3FE10DB62.2	50.241	51.128	48.723	49.557	199.649	ATP-binding cassette 14 LENGTH=648	ABC transporter; xenobiotic detoxification and secondary metabolite transport (Thomas et al. 2016; Yazaki 2006)
Traes_7DL_3E7FAB7C0.3	47.606	52.286	45.082	45.748	190.722	ATP-binding cassette 14 LENGTH=648	ABC transporter; xenobiotic detoxification and secondary metabolite transport (Thomas et al. 2016; Yazaki 2006)
Traes_7BS_3FE10DB62.3	46.881	49.667	45.798	42.246	184.592	ATP-binding cassette 14 LENGTH=648	ABC transporter; xenobiotic detoxification and secondary metabolite transport (Thomas et al. 2016; Yazaki 2006)
Traes_7AS_961F1236B.1	43.244	45.682	43.804	45.514	178.244	ATP-binding cassette 14 LENGTH=648	ABC transporter; xenobiotic detoxification and secondary metabolite transport (Thomas et al. 2016; Yazaki 2006)
Traes_7AS_961F1236B.2	40.587	40.464	40.974	42.656	164.681	ATP-binding cassette 14 LENGTH=648	ABC transporter; xenobiotic detoxification and secondary metabolite transport (Thomas et al. 2016; Yazaki 2006)
Traes_7AS_961F1236B.3	40.656	42.245	38.206	39.795	160.902	ATP-binding cassette 14 LENGTH=648	ABC transporter; xenobiotic detoxification and secondary metabolite transport (Thomas et al. 2016; Yazaki 2006)
Traes_7AS_961F1236B.4	29.597	30.028	27.493	32.744	119.862	ATP-binding cassette 14 LENGTH=648	ABC transporter; xenobiotic detoxification and secondary metabolite transport (Thomas et al. 2016; Yazaki 2006)
Traes_7AS_961F1236B.6	29.944	31.064	28.603	28.788	118.399	ATP-binding cassette 14 LENGTH=648	ABC transporter; xenobiotic detoxification and secondary metabolite transport (Thomas et al. 2016; Yazaki 2006)
Traes_7AS_961F1236B.8	29.478	30.381	23.708	28.134	111.701	ATP-binding cassette 14 LENGTH=648	ABC transporter; xenobiotic detoxification and secondary metabolite transport (Thomas et al. 2016; Yazaki 2006)
Traes_7AS_961F1236B.7	24.294	27.145	25.744	26.595	103.778	ATP-binding cassette 14 LENGTH=648	ABC transporter; xenobiotic detoxification and secondary metabolite transport (Thomas et al. 2016; Yazaki 2006)
Traes_7AS_961F1236B.5	19.004	20.676	18.775	18.566	77.021	ATP-binding cassette 14 LENGTH=648	ABC transporter; xenobiotic detoxification and secondary metabolite transport (Thomas et al. 2016; Yazaki 2006)
Traes_4BS_0EDFD79E2.5	32.249	34.947	30.343	26.17	123.709	ATP-binding cassette sub-family E member 1	ABC transporter; xenobiotic detoxification and secondary metabolite transport (Thomas et al. 2016; Yazaki 2006)
Traes_4DL_BB5926517.1	21.889	16.848	17.331	20.316	76.384	ATP-binding cassette sub-family E member 1	ABC transporter; xenobiotic detoxification and secondary metabolite transport (Thomas et al. 2016; Yazaki 2006)
Traes_4DL_BB5926517.2	14.717	16.129	16.451	19.623	66.92	ATP-binding cassette sub-family E member 1	ABC transporter; xenobiotic detoxification and secondary metabolite transport (Thomas et al. 2016; Yazaki 2006)
Traes_4BS_0EDFD79E2.1	14.137	14.236	15.166	17.426	60.965	ATP-binding cassette sub-family E member 1	ABC transporter; xenobiotic detoxification and secondary metabolite transport (Thomas et al. 2016; Yazaki 2006)
Traes_2BS_66D0C26F4.1	272.418	299.504	277.543	322.944	1172.41	AUTOPHAGY 8E LENGTH=122	Disease resistance and N recycling (Yan et al. 2017)
Traes_2BL_89749BD6C.1	252.337	273.003	265.317	280.803	1071.46	AUTOPHAGY 8E LENGTH=122	Disease resistance and N recycling (Yan et al. 2017)
Traes_2AS_7941B9D9C.1	202.643	272.3	237.891	252.061	964.895	AUTOPHAGY 8E LENGTH=122	Disease resistance and N recycling (Yan et al. 2017)
Traes_2DL_BD0DB2194.3	223.627	282.714	219.227	235.476	961.044	AUTOPHAGY 8E LENGTH=122	Disease resistance and N recycling (Yan et al. 2017)
Traes_2DS_C53EC62E8.1	193.67	209.92	190.896	239.412	833.898	AUTOPHAGY 8E LENGTH=122	Disease resistance and N recycling (Yan et al. 2017)
Traes_2AL_1CC09E982.2	137.124	157.948	143.625	200.914	639.611	AUTOPHAGY 8E LENGTH=122	Disease resistance and N recycling (Yan et al. 2017)
Traes_2BS_66D0C26F4.2	110.358	158.502	120.37	160.961	550.191	AUTOPHAGY 8E LENGTH=122	Disease resistance and N recycling (Yan et al. 2017)
Traes_2AL_1CC09E982.1	93.467	102.197	91.283	122.704	409.651	AUTOPHAGY 8E LENGTH=122	Disease resistance and N recycling (Yan et al. 2017)
Traes_2AS_ABEE97E5C.1	22.782	31.122	25.28	36.206	115.39	AUTOPHAGY 8E LENGTH=122	Disease resistance and N recycling (Yan et al. 2017)
Traes_5AL_8A41C50C2.1	23.18	27.263	23.759	29.603	103.805	AUTOPHAGY 8E LENGTH=122	Disease resistance and N recycling (Yan et al. 2017)
Traes_2DL_BD0DB2194.1	28.476	21.948	24.171	25.092	99.687	AUTOPHAGY 8E LENGTH=122	Disease resistance and N recycling (Yan et al. 2017)
Traes_5DL_831D4CC50.1	12.838	18.872	13.298	18.665	63.673	AUTOPHAGY 8E LENGTH=122	Disease resistance and N recycling (Yan et al. 2017)
Traes_6DL_0859C8CB1.1	43.431	45.689	37.482	42.218	168.82	Autophagy-related protein 13 LENGTH=618	Mutiple functions, including biotic and abiotic stress tolerance (Su et al. 2020)
Traes_2BL_E83C6F03D.1	20.402	17.395	16.157	18.619	72.573	Autophagy-related protein 13 LENGTH=618	Mutiple functions, including biotic and abiotic stress tolerance (Su et al. 2020)
Traes_6BL_B15752923.1	15.248	15.82	16.221	12.752	60.041	Autophagy-related protein 13 LENGTH=618	Mutiple functions, including biotic and abiotic stress tolerance (Su et al. 2020)
Traes_6BL_B15752923.2	14.827	14.661	13.761	15.439	58.688	Autophagy-related protein 13 LENGTH=618	Mutiple functions, including biotic and abiotic stress tolerance (Su et al. 2020)
Traes_6BL_B15752923.3	13.68	14.06	14.672	15.782	58.194	Autophagy-related protein 13 LENGTH=618	Mutiple functions, including biotic and abiotic stress tolerance (Su et al. 2020)
Traes_2AL_2352B91A3.1	14.254	14.695	11.785	14.59	55.324	Autophagy-related protein 13 LENGTH=618	Mutiple functions, including biotic and abiotic stress tolerance (Su et al. 2020)
Traes_6AL_E28C6D70E1.1	18.617	17.882	17.269	21.918	75.686	Autophagy-related protein 13 LENGTH=625	Mutiple functions, including biotic and abiotic stress tolerance (Su et al. 2020)
Traes_6AL_E28C6D70E1.2	15.67	16.483	19.094	17.347	68.594	Autophagy-related protein 13 LENGTH=625	Mutiple functions, including biotic and abiotic stress tolerance (Su et al. 2020)
Traes_4AL_BCBC1AEFB.1	23	22.901	22.755	25.062	93.718	Baculoviral IAP repeat-containing protein 3	Cell death inhibitor; enhances tolerance to necrotrophic pathogen (Tian et al. 2010)
Traes_4DS_429FC4B421.1	19.954	19.025	21.214	21.69	81.883	Baculoviral IAP repeat-containing protein 3	Cell death inhibitor; enhances tolerance to necrotrophic pathogen (Tian et al. 2010)
Traes_4DS_429FC4B42.1	19.581	18.572	20.09	20.738	78.981	Baculoviral IAP repeat-containing protein 3	Cell death inhibitor; enhances tolerance to necrotrophic pathogen (Tian et al. 2010)
Traes_4BS_5D41A789A.1	18.562	17.032	18.103	20.196	73.893	Baculoviral IAP repeat-containing protein 3	Cell death inhibitor; enhances tolerance to necrotrophic pathogen (Tian et al. 2010)
Traes_4BS_5D41A789A.2	16.062	14.793	16.059	18.316	65.23	Baculoviral IAP repeat-containing protein 3	Cell death inhibitor; enhances tolerance to necrotrophic pathogen (Tian et al. 2010)
Traes_7DS_B57694259.1	12.633	14.337	14.135	17.818	58.923	BAG family molecular chaperone regulator 1	Possible biotic and abiotic stress tolerance (Arif et al. 2021)
Traes_7DS_0F7F68B8E.1	61.706	58.567	61.325	61.046	242.644	BAG family molecular chaperone regulator 3	Possible biotic and abiotic stress tolerance (Arif et al. 2021)
Traes_4AL_5CF691625.1	48.209	55.801	56.094	52.239	212.343	BAG family molecular chaperone regulator 3	Possible biotic and abiotic stress tolerance (Arif et al. 2021)
Traes_7AS_FB4C9848D.1	49.993	47.268	48.243	49.012	194.516	BAG family molecular chaperone regulator 3	Possible biotic and abiotic stress tolerance (Arif et al. 2021)
Traes_5BL_C0DB1B524.2	31.456	30.929	32.614	32.42	127.419	BAG family molecular chaperone regulator 3	Possible biotic and abiotic stress tolerance (Arif et al. 2021)
Traes_5BL_C0DB1B524.1	20.953	21.57	23.324	20.09	85.937	BAG family molecular chaperone regulator 3	Possible biotic and abiotic stress tolerance (Arif et al. 2021)
Traes_7BS_456F99A34.1	21.93	22.976	19.164	17.173	81.243	BAG family molecular chaperone regulator 3	Possible biotic and abiotic stress tolerance (Arif et al. 2021)
Traes_5BL_C0DB1B524.3	20.065	17.405	21.289	17.541	76.3	BAG family molecular chaperone regulator 3	Possible biotic and abiotic stress tolerance (Arif et al. 2021)
Traes_3B_1F231310D.1	85.71	94.517	87.608	91.421	359.256	BAG family molecular chaperone regulator 4	Possible biotic and abiotic stress tolerance (Arif et al. 2021)
Traes_3AL_624898B76.2	41.941	45.514	38.206	40.814	166.475	BAG family molecular chaperone regulator 4	Possible biotic and abiotic stress tolerance (Arif et al. 2021)
Traes_3DL_6C6552AAD.1	39.725	43.282	37.129	39.879	160.015	BAG family molecular chaperone regulator 4	Possible biotic and abiotic stress tolerance (Arif et al. 2021)
Traes_3DL_6C6552AAD.2	28.943	40.056	34.341	31.4	134.74	BAG family molecular chaperone regulator 4	Possible biotic and abiotic stress tolerance (Arif et al. 2021)
Traes_3AL_624898B76.3	30.551	37.571	29.406	23.997	121.525	BAG family molecular chaperone regulator 4	Possible biotic and abiotic stress tolerance (Arif et al. 2021)
Traes_3AL_624898B76.1	21.748	27.507	25.012	23.534	97.801	BAG family molecular chaperone regulator 4	Possible biotic and abiotic stress tolerance (Arif et al. 2021)
Traes_3DL_6C6552AAD.4	19.444	22.676	23.336	22.33	87.786	BAG family molecular chaperone regulator 4	Possible biotic and abiotic stress tolerance (Arif et al. 2021)
Traes_4AL_128D87047.1	52.128	41.667	53.021	43.663	190.479	BAG family molecular chaperone regulator 7	Possible biotic and abiotic stress tolerance (Arif et al. 2021)
Traes_6AS_CD1841D05.4	29.281	23.703	23.698	30.782	107.464	BAX inhibitor 1 LENGTH=247	Programmed cell death suppressor (Ishikawa et al. 2011)
Traes_6AS_CD1841D05.3	26.635	26.246	26.464	25.118	104.463	BAX inhibitor 1 LENGTH=247	Programmed cell death suppressor (Ishikawa et al. 2011)
Traes_6AS_CD1841D05.1	25.993	25.957	24.522	27.814	104.286	BAX inhibitor 1 LENGTH=247	Programmed cell death suppressor (Ishikawa et al. 2011)
Traes_6AS_CD1841D05.2	22.419	16.646	24.081	24.449	87.595	BAX inhibitor 1 LENGTH=247	Programmed cell death suppressor (Ishikawa et al. 2011)
Traes_6BS_86BC797DE.3	23.243	20.981	16.18	21.812	82.216	BAX inhibitor 1 LENGTH=247	Programmed cell death suppressor (Ishikawa et al. 2011)
Traes_6BS_86BC797DE.1	19.796	21.738	18.855	16.291	76.68	BAX inhibitor 1 LENGTH=247	Programmed cell death suppressor (Ishikawa et al. 2011)
Traes_6BS_86BC797DE.2	18.697	19.347	20.3	16.499	74.843	BAX inhibitor 1 LENGTH=247	Programmed cell death suppressor (Ishikawa et al. 2011)
Traes_5BL_DF8C0753E.1	71.606	77.421	72.693	74.84	296.56	Bax inhibitor-1 family protein LENGTH=239	Programmed cell death suppressor (Ishikawa et al. 2011)
Traes_5AL_07EC7A789.1	68.71	79.577	64.277	75.681	288.245	Bax inhibitor-1 family protein LENGTH=247	Programmed cell death suppressor (Ishikawa et al. 2011)
Traes_3B_54F2A1904.1	25.333	23.8	24.377	29.707	103.217	Bax inhibitor-1 family protein LENGTH=247	Programmed cell death suppressor (Ishikawa et al. 2011)
Traes_3AL_D84B9C7DB.1	18.25	17.414	17.734	13.572	66.97	Bax inhibitor-1 family protein LENGTH=247	Programmed cell death suppressor (Ishikawa et al. 2011)
Traes_5DL_EA6D643DE.1	46.962	55.891	44.608	57.897	205.358	Bax inhibitor-1 family protein LENGTH=248	Programmed cell death suppressor (Ishikawa et al. 2011)
Traes_1AL_98C3B8096.1	127.282	143.045	130.481	140.86	541.668	Bax inhibitor-1 family protein LENGTH=256	Programmed cell death suppressor (Ishikawa et al. 2011)
Traes_1DL_941E96412.1	78.951	87.646	78.428	84.526	329.551	Bax inhibitor-1 family protein LENGTH=256	Programmed cell death suppressor (Ishikawa et al. 2011)
Traes_1BL_90FE12E2E.3	41.49	42.612	41.176	46.464	171.742	Bax inhibitor-1 family protein LENGTH=256	Programmed cell death suppressor (Ishikawa et al. 2011)
Traes_1BL_90FE12E2E.2	35.562	39.638	38.222	44.076	157.498	Bax inhibitor-1 family protein LENGTH=256	Programmed cell death suppressor (Ishikawa et al. 2011)
Traes_1BL_942C3A057.1	34.748	37.017	39.563	36.084	147.412	Bax inhibitor-1 family protein LENGTH=256	Programmed cell death suppressor (Ishikawa et al. 2011)
Traes_1BL_942C3A057.2	32.52	34.806	36.718	36.467	140.511	Bax inhibitor-1 family protein LENGTH=256	Programmed cell death suppressor (Ishikawa et al. 2011)
Traes_1BL_942C3A057.3	34.747	39.675	30.132	35.818	140.372	Bax inhibitor-1 family protein LENGTH=256	Programmed cell death suppressor (Ishikawa et al. 2011)
Traes_1BL_90FE12E2E.1	23.561	23.093	21.925	24.565	93.144	Bax inhibitor-1 family protein LENGTH=256	Programmed cell death suppressor (Ishikawa et al. 2011)
Traes_6DL_E56964DA7.1	39.063	32.069	31.918	34.264	137.314	beta-D-xylosidase 4 LENGTH=784	Systemic acquired resistance signalling (Bauer et al. 2023)
Traes_6DL_C8379353C.1	21.794	18.917	19.342	20.508	80.561	beta-D-xylosidase 4 LENGTH=784	Systemic acquired resistance signalling (Bauer et al. 2023)
Traes_6DL_61259605F.1	14.191	27.597	22.823	35.78	100.391	Betaine aldehyde dehydrogenase	Osmoprotection and other abiotic stress tolerance (Weretilnyk et al. 1990; Ishitani et al. 1995)
Traes_6AL_42AEB5299.4	23.785	26.081	16.944	24.339	91.149	Betaine aldehyde dehydrogenase	Osmoprotection and other abiotic stress tolerance (Weretilnyk et al. 1990; Ishitani et al. 1995)
Traes_6AL_42AEB5299.2	19.75	19.504	19.741	23.985	82.98	Betaine aldehyde dehydrogenase	Osmoprotection and other abiotic stress tolerance (Weretilnyk et al. 1990; Ishitani et al. 1995)
Traes_6AL_42AEB5299.1	17.942	21.862	20.853	21.496	82.153	Betaine aldehyde dehydrogenase	Osmoprotection and other abiotic stress tolerance (Weretilnyk et al. 1990; Ishitani et al. 1995)
Traes_2AL_5C9497802.6	15.592	20.26	20.57	22.783	79.205	Betaine aldehyde dehydrogenase	Osmoprotection and other abiotic stress tolerance (Weretilnyk et al. 1990; Ishitani et al. 1995)
Traes_2AL_5C9497802.5	18.904	18.07	18.018	20.691	75.683	Betaine aldehyde dehydrogenase	Osmoprotection and other abiotic stress tolerance (Weretilnyk et al. 1990; Ishitani et al. 1995)
Traes_6AL_42AEB5299.3	16.355	18.531	19.606	17.954	72.446	Betaine aldehyde dehydrogenase	Osmoprotection and other abiotic stress tolerance (Weretilnyk et al. 1990; Ishitani et al. 1995)
Traes_2AL_5C9497802.1	17.455	18.324	18.068	17.952	71.799	Betaine aldehyde dehydrogenase	Osmoprotection and other abiotic stress tolerance (Weretilnyk et al. 1990; Ishitani et al. 1995)
Traes_6AL_42AEB5299.5	13.479	13.779	13.514	18.484	59.256	Betaine aldehyde dehydrogenase	Osmoprotection and other abiotic stress tolerance (Weretilnyk et al. 1990; Ishitani et al. 1995)
Traes_1DL_9B0453A0B.1	42.782	43.955	37.488	49.985	174.21	Beta-lactamase domain-containing protein n=1 Tax=Gloeocapsa sp. PCC 7428 RepID=K9XJV1_9CHRO	Antibiotic detoxification in bacteria (Tooke et al. 2019)
Traes_1DL_9B0453A0B.2	42.41	38.889	34.23	44.908	160.437	Beta-lactamase domain-containing protein n=1 Tax=Gloeocapsa sp. PCC 7428 RepID=K9XJV1_9CHRO	Antibiotic detoxification in bacteria (Tooke et al. 2019)
Traes_2DL_39FC23FBC.1	68.682	103.065	65.809	67.778	305.334	Bifunctional inhibitor/lipid-transfer protein/seed storage 2S albumin superfamily protein LENGTH=102	Transported during systemic acquired resistance (Champigny et al. 2013)
Traes_2DL_0E2E3EC45.1	45.61	88.052	56.528	66.322	256.512	Bifunctional inhibitor/lipid-transfer protein/seed storage 2S albumin superfamily protein LENGTH=102	Transported during systemic acquired resistance (Champigny et al. 2013)
Traes_2AL_EE28AF253.1	49.478	82.912	52.189	58.63	243.209	Bifunctional inhibitor/lipid-transfer protein/seed storage 2S albumin superfamily protein LENGTH=102	Transported during systemic acquired resistance (Champigny et al. 2013)
Traes_2AL_EE28AF253.2	38.664	70.874	44.837	51.422	205.797	Bifunctional inhibitor/lipid-transfer protein/seed storage 2S albumin superfamily protein LENGTH=102	Transported during systemic acquired resistance (Champigny et al. 2013)
Traes_4BL_318EEA0AC.1	41.19	30.369	30.491	44.569	146.619	Bifunctional inhibitor/lipid-transfer protein/seed storage 2S albumin superfamily protein LENGTH=102	Transported during systemic acquired resistance (Champigny et al. 2013)
Traes_2AL_70D5C9790.1	30.14	43.688	33.266	35.344	142.438	Bifunctional inhibitor/lipid-transfer protein/seed storage 2S albumin superfamily protein LENGTH=102	Transported during systemic acquired resistance (Champigny et al. 2013)
Traes_2BL_D9582E4AC.2	25.339	41.118	24.347	27.028	117.832	Bifunctional inhibitor/lipid-transfer protein/seed storage 2S albumin superfamily protein LENGTH=102	Transported during systemic acquired resistance (Champigny et al. 2013)
Traes_5BS_E52F2D44D.1	19.071	28.81	20.731	24.117	92.729	Bifunctional inhibitor/lipid-transfer protein/seed storage 2S albumin superfamily protein LENGTH=102	Transported during systemic acquired resistance (Champigny et al. 2013)
Traes_2BL_D9582E4AC.1	21.205	28.81	22.78	18.296	91.091	Bifunctional inhibitor/lipid-transfer protein/seed storage 2S albumin superfamily protein LENGTH=102	Transported during systemic acquired resistance (Champigny et al. 2013)
Traes_2DL_B5D67F3A3.1	12.003	21.1	12.294	11.888	57.285	Bifunctional inhibitor/lipid-transfer protein/seed storage 2S albumin superfamily protein LENGTH=102	Transported during systemic acquired resistance (Champigny et al. 2013)
Traes_7AL_C69731F11.1	42.914	56.325	36.047	47.225	182.511	Bifunctional inhibitor/lipid-transfer protein/seed storage 2S albumin superfamily protein LENGTH=114	Transported during systemic acquired resistance (Champigny et al. 2013)
Traes_2DL_8A956E922.1	17.992	17.596	18.003	16.028	69.619	Bifunctional inhibitor/lipid-transfer protein/seed storage 2S albumin superfamily protein LENGTH=114	Transported during systemic acquired resistance (Champigny et al. 2013)
Traes_7DL_0D01F15FF.1	196.486	259.876	193.467	249.642	899.471	Bifunctional inhibitor/lipid-transfer protein/seed storage 2S albumin superfamily protein LENGTH=116	Transported during systemic acquired resistance (Champigny et al. 2013)
Traes_7DL_0D01F15FF.3	150.789	207.889	142.792	190.997	692.467	Bifunctional inhibitor/lipid-transfer protein/seed storage 2S albumin superfamily protein LENGTH=116	Transported during systemic acquired resistance (Champigny et al. 2013)
Traes_7DL_0D01F15FF.2	136.341	183.905	132.335	171.408	623.989	Bifunctional inhibitor/lipid-transfer protein/seed storage 2S albumin superfamily protein LENGTH=116	Transported during systemic acquired resistance (Champigny et al. 2013)
Traes_2AL_F3FB21AE1.1	22.067	20.457	23.527	22.844	88.895	Bifunctional inhibitor/lipid-transfer protein/seed storage 2S albumin superfamily protein LENGTH=116	Transported during systemic acquired resistance (Champigny et al. 2013)
Traes_2BL_E858BADD2.1	13.312	16.249	17.354	11.937	58.852	Bifunctional inhibitor/lipid-transfer protein/seed storage 2S albumin superfamily protein LENGTH=116	Transported during systemic acquired resistance (Champigny et al. 2013)
Traes_2BL_8037A2504.1	13.964	15.211	10.283	19.351	58.809	Bifunctional inhibitor/lipid-transfer protein/seed storage 2S albumin superfamily protein LENGTH=116	Transported during systemic acquired resistance (Champigny et al. 2013)
Traes_1AL_6C6E11E9B.1	27.926	11.73	20.624	19.981	80.261	Bifunctional inhibitor/lipid-transfer protein/seed storage 2S albumin superfamily protein LENGTH=127	Transported during systemic acquired resistance (Champigny et al. 2013)
Traes_7BL_2472DB370.1	179.063	108.126	130.29	201.098	618.577	Bifunctional inhibitor/lipid-transfer protein/seed storage 2S albumin superfamily protein LENGTH=129	Transported during systemic acquired resistance (Champigny et al. 2013)
Traes_2DL_CA1DC7760.1	46.908	42.903	48.685	52.591	191.087	Bifunctional inhibitor/lipid-transfer protein/seed storage 2S albumin superfamily protein LENGTH=129	Transported during systemic acquired resistance (Champigny et al. 2013)
Traes_2DL_CA1DC7760.2	42.088	38.884	37.36	42.407	160.739	Bifunctional inhibitor/lipid-transfer protein/seed storage 2S albumin superfamily protein LENGTH=129	Transported during systemic acquired resistance (Champigny et al. 2013)
Traes_2AL_95C1652FE1.1	37.697	33.453	40.651	38.233	150.034	Bifunctional inhibitor/lipid-transfer protein/seed storage 2S albumin superfamily protein LENGTH=129	Transported during systemic acquired resistance (Champigny et al. 2013)
Traes_2AL_95C1652FE1.2	32.878	31.064	36.188	40.111	140.241	Bifunctional inhibitor/lipid-transfer protein/seed storage 2S albumin superfamily protein LENGTH=129	Transported during systemic acquired resistance (Champigny et al. 2013)
Traes_2BL_3F4E32C2D1.1	27.523	27.588	29.908	31.555	116.574	Bifunctional inhibitor/lipid-transfer protein/seed storage 2S albumin superfamily protein LENGTH=129	Transported during systemic acquired resistance (Champigny et al. 2013)
Traes_2BL_3F4E32C2D1.2	28.916	26.719	22.649	26.713	104.997	Bifunctional inhibitor/lipid-transfer protein/seed storage 2S albumin superfamily protein LENGTH=129	Transported during systemic acquired resistance (Champigny et al. 2013)
Traes_2AL_7C09D214C.1	27.049	21.675	23.842	28.285	100.851	Bifunctional inhibitor/lipid-transfer protein/seed storage 2S albumin superfamily protein LENGTH=129	Transported during systemic acquired resistance (Champigny et al. 2013)
Traes_1BL_C8C7930AD.2	21.019	17.921	21.013	20.588	80.541	Bifunctional inhibitor/lipid-transfer protein/seed storage 2S albumin superfamily protein LENGTH=129	Transported during systemic acquired resistance (Champigny et al. 2013)
Traes_1BL_C8C7930AD.1	21.577	16.79	13.845	17.689	69.901	Bifunctional inhibitor/lipid-transfer protein/seed storage 2S albumin superfamily protein LENGTH=129	Transported during systemic acquired resistance (Champigny et al. 2013)
Traes_7DL_2A6098BC2.1	216.435	144.031	161.831	225.701	747.998	Bifunctional inhibitor/lipid-transfer protein/seed storage 2S albumin superfamily protein LENGTH=134	Transported during systemic acquired resistance (Champigny et al. 2013)
Traes_7AL_A343EC774.1	207.961	145.612	139.04	215.216	707.829	Bifunctional inhibitor/lipid-transfer protein/seed storage 2S albumin superfamily protein LENGTH=134	Transported during systemic acquired resistance (Champigny et al. 2013)
Traes_7BL_83400E481.1	109.237	67.45	76.657	108.688	362.032	Bifunctional inhibitor/lipid-transfer protein/seed storage 2S albumin superfamily protein LENGTH=134	Transported during systemic acquired resistance (Champigny et al. 2013)
Traes_7DL_749D72F38.1	83.877	48.985	58.77	65.747	257.379	Bifunctional inhibitor/lipid-transfer protein/seed storage 2S albumin superfamily protein LENGTH=134	Transported during systemic acquired resistance (Champigny et al. 2013)
Traes_7AL_B42D18A78.1	73.786	43.186	32.408	65.308	214.688	Bifunctional inhibitor/lipid-transfer protein/seed storage 2S albumin superfamily protein LENGTH=134	Transported during systemic acquired resistance (Champigny et al. 2013)
Traes_1AL_6C5C28AA8.1	71.033	45.026	41.179	39.341	196.579	Bifunctional inhibitor/lipid-transfer protein/seed storage 2S albumin superfamily protein LENGTH=134	Transported during systemic acquired resistance (Champigny et al. 2013)
Traes_1DL_FA29790F31.2	51.446	45.822	39.417	27.61	164.295	Bifunctional inhibitor/lipid-transfer protein/seed storage 2S albumin superfamily protein LENGTH=134	Transported during systemic acquired resistance (Champigny et al. 2013)
Traes_7DL_5AABDBF0D.1	41.607	30.689	34.081	48.782	155.159	Bifunctional inhibitor/lipid-transfer protein/seed storage 2S albumin superfamily protein LENGTH=134	Transported during systemic acquired resistance (Champigny et al. 2013)
Traes_1DL_FA29790F31.1	50.867	35.558	37.893	26.936	151.254	Bifunctional inhibitor/lipid-transfer protein/seed storage 2S albumin superfamily protein LENGTH=134	Transported during systemic acquired resistance (Champigny et al. 2013)
Traes_1AL_E23487510.1	47.256	43.011	33.838	23.901	148.006	Bifunctional inhibitor/lipid-transfer protein/seed storage 2S albumin superfamily protein LENGTH=134	Transported during systemic acquired resistance (Champigny et al. 2013)
Traes_7DL_CC2CD0C73.1	15.477	21.506	18.944	23.938	79.865	Bifunctional inhibitor/lipid-transfer protein/seed storage 2S albumin superfamily protein LENGTH=147	Transported during systemic acquired resistance (Champigny et al. 2013)
Traes_7AL_B12EC4054.1	13.479	17.205	14.658	22.457	67.799	Bifunctional inhibitor/lipid-transfer protein/seed storage 2S albumin superfamily protein LENGTH=149	Transported during systemic acquired resistance (Champigny et al. 2013)
Traes_7DL_3744030D2.1	17.892	19.826	21.759	30.302	89.779	Bifunctional inhibitor/lipid-transfer protein/seed storage 2S albumin superfamily protein LENGTH=168	Transported during systemic acquired resistance (Champigny et al. 2013)
Traes_1DL_3D5F37912.1	24.042	11.616	20.237	28.407	84.302	Bifunctional inhibitor/lipid-transfer protein/seed storage 2S albumin superfamily protein LENGTH=168	Transported during systemic acquired resistance (Champigny et al. 2013)
Traes_7DL_3744030D21.1	15.241	13.252	17.368	21.349	67.21	Bifunctional inhibitor/lipid-transfer protein/seed storage 2S albumin superfamily protein LENGTH=168	Transported during systemic acquired resistance (Champigny et al. 2013)
Traes_1DS_BD097C5E1.1	99.854	81.714	77.691	82.548	341.807	Bifunctional inhibitor/lipid-transfer protein/seed storage 2S albumin superfamily protein LENGTH=170	Transported during systemic acquired resistance (Champigny et al. 2013)
Traes_1AS_BA6D9F02B.1	84.24	71.686	60.294	68.692	284.912	Bifunctional inhibitor/lipid-transfer protein/seed storage 2S albumin superfamily protein LENGTH=170	Transported during systemic acquired resistance (Champigny et al. 2013)
Traes_5BL_3BD2C8DF3.5	73.862	62.879	44.169	39.039	219.949	Bifunctional inhibitor/lipid-transfer protein/seed storage 2S albumin superfamily protein LENGTH=170	Transported during systemic acquired resistance (Champigny et al. 2013)
Traes_5DL_0A350E830.1	37.507	30.249	26.586	31.083	125.425	Bifunctional inhibitor/lipid-transfer protein/seed storage 2S albumin superfamily protein LENGTH=170	Transported during systemic acquired resistance (Champigny et al. 2013)
Traes_1BS_3E74E05A1.1	33.625	28.111	29.925	33.654	125.315	Bifunctional inhibitor/lipid-transfer protein/seed storage 2S albumin superfamily protein LENGTH=170	Transported during systemic acquired resistance (Champigny et al. 2013)
Traes_5DL_0A350E830.2	35.872	29.062	24.74	26.626	116.3	Bifunctional inhibitor/lipid-transfer protein/seed storage 2S albumin superfamily protein LENGTH=170	Transported during systemic acquired resistance (Champigny et al. 2013)
Traes_5BL_1AC047F461.1	24.841	21.133	19.718	20.892	86.584	Bifunctional inhibitor/lipid-transfer protein/seed storage 2S albumin superfamily protein LENGTH=170	Transported during systemic acquired resistance (Champigny et al. 2013)
Traes_5BL_3BD2C8DF3.1	23.667	21.506	18.231	19.263	82.667	Bifunctional inhibitor/lipid-transfer protein/seed storage 2S albumin superfamily protein LENGTH=170	Transported during systemic acquired resistance (Champigny et al. 2013)
Traes_5BL_1AC047F461.2	23.942	19.973	18.534	17.751	80.2	Bifunctional inhibitor/lipid-transfer protein/seed storage 2S albumin superfamily protein LENGTH=170	Transported during systemic acquired resistance (Champigny et al. 2013)
Traes_4DS_DDB81A1EF.1	14.548	17.608	15.319	13.159	60.634	Bifunctional inhibitor/lipid-transfer protein/seed storage 2S albumin superfamily protein LENGTH=170	Transported during systemic acquired resistance (Champigny et al. 2013)
Traes_5BL_C225C85AA.1	16.995	13.632	11.24	13.247	55.114	Bifunctional inhibitor/lipid-transfer protein/seed storage 2S albumin superfamily protein LENGTH=170	Transported during systemic acquired resistance (Champigny et al. 2013)
Traes_7DL_C1F62177F.1	26.702	20.682	11.392	22.702	81.478	Bifunctional inhibitor/lipid-transfer protein/seed storage 2S albumin superfamily protein LENGTH=177	Transported during systemic acquired resistance (Champigny et al. 2013)
Traes_4DL_B81290546.1	18.107	7.088	12.489	15.603	53.287	Bifunctional inhibitor/lipid-transfer protein/seed storage 2S albumin superfamily protein LENGTH=177	Transported during systemic acquired resistance (Champigny et al. 2013)
Traes_4BL_FE84D2A93.1	54.904	33.547	45.067	41.995	175.513	Bifunctional inhibitor/lipid-transfer protein/seed storage 2S albumin superfamily protein LENGTH=182	Transported during systemic acquired resistance (Champigny et al. 2013)
Traes_4BL_9558D9CDF1.2	46.69	36.853	35.449	37.868	156.86	Bifunctional inhibitor/lipid-transfer protein/seed storage 2S albumin superfamily protein LENGTH=182	Transported during systemic acquired resistance (Champigny et al. 2013)
Traes_4BL_9558D9CDF1.1	39.423	29.583	30.321	29.471	128.798	Bifunctional inhibitor/lipid-transfer protein/seed storage 2S albumin superfamily protein LENGTH=182	Transported during systemic acquired resistance (Champigny et al. 2013)
Traes_4DL_5BF5D3B8F.1	38.237	22.258	35.31	32.017	127.822	Bifunctional inhibitor/lipid-transfer protein/seed storage 2S albumin superfamily protein LENGTH=182	Transported during systemic acquired resistance (Champigny et al. 2013)
Traes_4BL_C09256DE9.1	37.798	22.98	30.355	32.198	123.331	Bifunctional inhibitor/lipid-transfer protein/seed storage 2S albumin superfamily protein LENGTH=182	Transported during systemic acquired resistance (Champigny et al. 2013)
Traes_7AL_5D598A9181.2	30.676	19.355	20.57	40.109	110.71	Bifunctional inhibitor/lipid-transfer protein/seed storage 2S albumin superfamily protein LENGTH=182	Transported during systemic acquired resistance (Champigny et al. 2013)
Traes_4BL_C09256DE91.1	27.772	21.048	24.737	24.597	98.154	Bifunctional inhibitor/lipid-transfer protein/seed storage 2S albumin superfamily protein LENGTH=182	Transported during systemic acquired resistance (Champigny et al. 2013)
Traes_7AL_5D598A9181.1	34.298	19.708	16.28	25.6	95.886	Bifunctional inhibitor/lipid-transfer protein/seed storage 2S albumin superfamily protein LENGTH=182	Transported during systemic acquired resistance (Champigny et al. 2013)
Traes_2AL_CA7F99858.1	93.078	81.194	75.11	74.93	324.312	Bifunctional inhibitor/lipid-transfer protein/seed storage 2S albumin superfamily protein LENGTH=200	Transported during systemic acquired resistance (Champigny et al. 2013)
Traes_2BL_5F0630367.1	80.578	62.027	61.124	57.763	261.492	Bifunctional inhibitor/lipid-transfer protein/seed storage 2S albumin superfamily protein LENGTH=200	Transported during systemic acquired resistance (Champigny et al. 2013)
Traes_5BL_9DCF21485.1	27.488	29.181	21.229	24.821	102.719	Bifunctional inhibitor/lipid-transfer protein/seed storage 2S albumin superfamily protein LENGTH=200	Transported during systemic acquired resistance (Champigny et al. 2013)
Traes_6DL_F280CA84C.1	25.118	24.784	18.261	18.645	86.808	Bifunctional inhibitor/lipid-transfer protein/seed storage 2S albumin superfamily protein LENGTH=200	Transported during systemic acquired resistance (Champigny et al. 2013)
Traes_5DL_1598705EE.1	16.177	13.82	11.196	13.973	55.166	Bifunctional inhibitor/lipid-transfer protein/seed storage 2S albumin superfamily protein LENGTH=200	Transported during systemic acquired resistance (Champigny et al. 2013)
Traes_6DL_68B5BD881.2	20.326	24.489	18.853	20.609	84.277	Bifunctional inhibitor/lipid-transfer protein/seed storage 2S albumin superfamily protein LENGTH=204	Transported during systemic acquired resistance (Champigny et al. 2013)
Traes_1DL_41E7D2C4E.1	326.899	419.408	330.315	371.149	1447.77	Bifunctional inhibitor/lipid-transfer protein/seed storage 2S albumin superfamily protein LENGTH=96	Transported during systemic acquired resistance (Champigny et al. 2013)
Traes_1AL_259C7CB69.1	22.298	30.891	25.684	33.625	112.498	Bifunctional inhibitor/lipid-transfer protein/seed storage 2S albumin superfamily protein LENGTH=96	Transported during systemic acquired resistance (Champigny et al. 2013)
Traes_3B_785C4C233.1	97.729	108.287	98.436	86.993	391.445	Bifunctional pinoresinol-lariciresinol reductase	Phenolic (lignan) biosynthesis and response to fungal elicitors (Tashackori et al. 2019)
Traes_1BL_B9305B451.1	91.919	76.893	80.954	91.809	341.575	Bifunctional pinoresinol-lariciresinol reductase	Phenolic (lignan) biosynthesis and response to fungal elicitors (Tashackori et al. 2019)
Traes_1BL_B9305B451.2	42.328	34.216	38.69	44.662	159.896	Bifunctional pinoresinol-lariciresinol reductase	Phenolic (lignan) biosynthesis and response to fungal elicitors (Tashackori et al. 2019)
Traes_1DL_48EF42BF6.1	33.544	34.263	32.265	42.824	142.896	Bifunctional pinoresinol-lariciresinol reductase	Phenolic (lignan) biosynthesis and response to fungal elicitors (Tashackori et al. 2019)
Traes_7DS_D9A6063F0.1	28.04	33.276	27.13	31.379	119.825	Bifunctional pinoresinol-lariciresinol reductase	Phenolic (lignan) biosynthesis and response to fungal elicitors (Tashackori et al. 2019)
Traes_7BS_8A47ECC07.1	20.238	27.09	21.854	24.474	93.656	Bifunctional pinoresinol-lariciresinol reductase	Phenolic (lignan) biosynthesis and response to fungal elicitors (Tashackori et al. 2019)
Traes_1AL_8446A8622.2	31.915	25.481	28.007	36.926	122.329	Bifunctional pinoresinol-lariciresinol reductase 1	Phenolic (lignan) biosynthesis and response to fungal elicitors (Tashackori et al. 2019)
Traes_7AS_F4E9E380A.2	26.549	31.064	28.616	29.474	115.703	Bifunctional pinoresinol-lariciresinol reductase 1	Phenolic (lignan) biosynthesis and response to fungal elicitors (Tashackori et al. 2019)
Traes_7AS_F4E9E380A.1	23.963	30.598	27.734	31.624	113.919	Bifunctional pinoresinol-lariciresinol reductase 1	Phenolic (lignan) biosynthesis and response to fungal elicitors (Tashackori et al. 2019)
Traes_1AL_8446A8622.1	28.119	24.416	25.831	32.955	111.321	Bifunctional pinoresinol-lariciresinol reductase 1	Phenolic (lignan) biosynthesis and response to fungal elicitors (Tashackori et al. 2019)
Traes_1AL_8446A8622.3	28.996	20.769	26.86	31.107	107.732	Bifunctional pinoresinol-lariciresinol reductase 1	Phenolic (lignan) biosynthesis and response to fungal elicitors (Tashackori et al. 2019)
Traes_7BS_1E97A291D.1	20.845	23.88	19.734	22.459	86.918	Bifunctional pinoresinol-lariciresinol reductase 1	Phenolic (lignan) biosynthesis and response to fungal elicitors (Tashackori et al. 2019)
Traes_3B_F60ED2293.1	119.958	122.958	126.666	103.16	472.742	Bifunctional pinoresinol-lariciresinol reductase 2	Phenolic (lignan) biosynthesis and response to fungal elicitors (Tashackori et al. 2019)
Traes_3B_15AC76D22.2	61.122	52.335	70.868	54.757	239.082	Bifunctional pinoresinol-lariciresinol reductase 2	Phenolic (lignan) biosynthesis and response to fungal elicitors (Tashackori et al. 2019)
Traes_3B_15AC76D22.1	36.053	40.577	40.866	35.21	152.706	Bifunctional pinoresinol-lariciresinol reductase 2	Phenolic (lignan) biosynthesis and response to fungal elicitors (Tashackori et al. 2019)
Traes_4BL_6B47F3B99.1	135.32	141.486	144.145	148.372	569.323	Bifunctional polymyxin resistance protein ArnA	Resistance to polymixin and antimicrobial peptides in bacteria (Sonawane et al. 2015)
Traes_4BL_6B47F3B99.2	117.043	120.952	129.07	125.617	492.682	Bifunctional polymyxin resistance protein ArnA	Resistance to polymixin and antimicrobial peptides in bacteria (Sonawane et al. 2015)
Traes_4DL_3E1D8C8A0.1	91.341	98.06	102.392	96.741	388.534	Bifunctional polymyxin resistance protein ArnA	Resistance to polymixin and antimicrobial peptides in bacteria (Sonawane et al. 2015)
Traes_4DL_3E1D8C8A0.2	90.571	93.869	103.893	99.804	388.137	Bifunctional polymyxin resistance protein ArnA	Resistance to polymixin and antimicrobial peptides in bacteria (Sonawane et al. 2015)
Traes_4AS_C839DCF3A.1	82.348	84.421	92.764	87.205	346.738	Bifunctional polymyxin resistance protein ArnA	Resistance to polymixin and antimicrobial peptides in bacteria (Sonawane et al. 2015)
Traes_4DL_3E1D8C8A0.5	82.145	86.023	80.455	80.474	329.097	Bifunctional polymyxin resistance protein ArnA	Resistance to polymixin and antimicrobial peptides in bacteria (Sonawane et al. 2015)
Traes_4AS_C839DCF3A.3	73.266	79.871	86.202	83.086	322.425	Bifunctional polymyxin resistance protein ArnA	Resistance to polymixin and antimicrobial peptides in bacteria (Sonawane et al. 2015)
Traes_4AS_C839DCF3A.2	83.628	77.391	76.353	81.775	319.147	Bifunctional polymyxin resistance protein ArnA	Resistance to polymixin and antimicrobial peptides in bacteria (Sonawane et al. 2015)
Traes_3B_EB026DA39.1	79.041	76.768	79.872	74.386	310.067	Bifunctional polymyxin resistance protein ArnA	Resistance to polymixin and antimicrobial peptides in bacteria (Sonawane et al. 2015)
Traes_4AS_C839DCF3A.7	76.298	75.907	81.388	75.871	309.464	Bifunctional polymyxin resistance protein ArnA	Resistance to polymixin and antimicrobial peptides in bacteria (Sonawane et al. 2015)
Traes_4DL_3E1D8C8A0.3	63.041	65.312	72.231	73.768	274.352	Bifunctional polymyxin resistance protein ArnA	Resistance to polymixin and antimicrobial peptides in bacteria (Sonawane et al. 2015)
Traes_4AS_C839DCF3A.6	60.132	63.352	74.244	64.566	262.294	Bifunctional polymyxin resistance protein ArnA	Resistance to polymixin and antimicrobial peptides in bacteria (Sonawane et al. 2015)
Traes_4AS_C839DCF3A.4	60.108	61.461	72.268	59.452	253.289	Bifunctional polymyxin resistance protein ArnA	Resistance to polymixin and antimicrobial peptides in bacteria (Sonawane et al. 2015)
Traes_4AS_C839DCF3A.5	57.622	59.07	68.856	63.307	248.855	Bifunctional polymyxin resistance protein ArnA	Resistance to polymixin and antimicrobial peptides in bacteria (Sonawane et al. 2015)
Traes_4DL_3E1D8C8A0.4	45.393	46.029	49.189	50.589	191.2	Bifunctional polymyxin resistance protein ArnA	Resistance to polymixin and antimicrobial peptides in bacteria (Sonawane et al. 2015)
Traes_3B_10E6AD0A9.1	38.771	37.266	44.059	35.531	155.627	Bifunctional polymyxin resistance protein ArnA	Resistance to polymixin and antimicrobial peptides in bacteria (Sonawane et al. 2015)
Traes_3B_EB026DA39.2	37.949	40	35.988	35.126	149.063	Bifunctional polymyxin resistance protein ArnA	Resistance to polymixin and antimicrobial peptides in bacteria (Sonawane et al. 2015)
Traes_3AL_A0EBA1B5F.1	33.765	28.655	34.343	26.138	122.901	Bifunctional polymyxin resistance protein ArnA	Resistance to polymixin and antimicrobial peptides in bacteria (Sonawane et al. 2015)
Traes_3DL_C330A8B43.1	25.323	25.175	24.697	23.6	98.795	Bifunctional polymyxin resistance protein ArnA	Resistance to polymixin and antimicrobial peptides in bacteria (Sonawane et al. 2015)
Traes_3B_EB026DA39.3	24.686	19.435	20.022	17.215	81.358	Bifunctional polymyxin resistance protein ArnA	Resistance to polymixin and antimicrobial peptides in bacteria (Sonawane et al. 2015)
Traes_6BL_4E302BCAC.1	13.791	14.113	11.076	17.631	56.611	binding to TOMV RNA 1L (long form) LENGTH=334	Suppressor of tobamovirus replication (Fujisaki and Ishikawa 2008)
Traes_4AL_30166AE64.1	31.165	24.275	20.761	24.042	100.243	Biosynthetic arginine decarboxylase	Polyamine biosynthesis; pathogen-mediated putrescine accumulation (Rossi et al. 2015)
Traes_7DS_771C3A317.2	25.109	26.469	23.025	21.876	96.479	BolA-like family protein LENGTH=177	Fe and oxidative stress tolerance (Qin et al. 2015)
Traes_7AS_3C1208141.1	15.822	18.084	21.709	22.226	77.841	BolA-like family protein LENGTH=177	Fe and oxidative stress tolerance (Qin et al. 2015)
Traes_7DS_771C3A317.1	14.088	14.271	13.119	9.99	51.468	BolA-like family protein LENGTH=177	Fe and oxidative stress tolerance (Qin et al. 2015)
Traes_3B_787FB202E.1	42.265	72.271	52.408	55.995	222.939	BolA-like family protein LENGTH=93	Fe and oxidative stress tolerance (Qin et al. 2015)
Traes_3DL_095D89D8B.1	25.181	22.001	22.75	15.803	85.735	BolA-like family protein LENGTH=93	Fe and oxidative stress tolerance (Qin et al. 2015)
Traes_7DL_CBE05D40F.1	19.945	21.487	20.633	19.02	81.085	BRCA1-A complex subunit BRE	Systemic acquired resistance triggered by ionizing radiation (Trapp et al. 2011)
Traes_2AL_134E6A882.1	18.318	20.193	20.694	11.174	70.379	BRCA1-associated protein n=1 Tax=Aegilops tauschii RepID=M8CWP8_AEGTA	Systemic acquired resistance triggered by ionizing radiation (Trapp et al. 2011)
Traes_2DS_C5098AF76.1	29.002	24.341	25.889	20.418	99.65	Brefeldin A-inhibited guanine nucleotide-exchange protein 5	Pathogen-associated immunity factor (Nomura et al. 2011)
Traes_3AS_8677D61D7.1	24.467	25.875	25.351	25.94	101.633	C-5 sterol desaturase	Sterol biosynthesis for biotic and abiotic stress responses (Wang et al. 2012; Du et al. 2022)
Traes_3B_1A54C91B0.3	22.574	22.444	20.402	22.269	87.689	C-5 sterol desaturase	Sterol biosynthesis for biotic and abiotic stress responses (Wang et al. 2012; Du et al. 2022)
Traes_3B_1A54C91B0.1	22.549	19.378	18.12	24.749	84.796	C-5 sterol desaturase	Sterol biosynthesis for biotic and abiotic stress responses (Wang et al. 2012; Du et al. 2022)
Traes_3B_1A54C91B0.2	22.15	20.082	21.054	17.638	80.924	C-5 sterol desaturase	Sterol biosynthesis for biotic and abiotic stress responses (Wang et al. 2012; Du et al. 2022)
Traes_3DS_2D56E83A6.1	36.664	42.179	39.565	32.844	151.252	C-8,7 sterol isomerase LENGTH=223	Sterol biosynthesis for biotic and abiotic stress responses (Wang et al. 2012; Du et al. 2022)
Traes_5DS_62F9AB3D0.1	22.036	17.711	20.855	17.825	78.427	C-8,7 sterol isomerase LENGTH=223	Sterol biosynthesis for biotic and abiotic stress responses (Wang et al. 2012; Du et al. 2022)
Traes_5DS_644B8CDD5.1	8.651	12.322	9.999	20.065	51.037	C-8,7 sterol isomerase LENGTH=223	Sterol biosynthesis for biotic and abiotic stress responses (Wang et al. 2012; Du et al. 2022)
Traes_6BS_6C405C1A9.1	69.861	73.173	116.162	98.587	357.783	Caffeic acid 3-O-methyltransferase	Lignin biosynthesis (Wang et al. 2018)
Traes_7AL_F42EA231D.2	67.114	60.56	113.243	112.33	353.247	Caffeic acid 3-O-methyltransferase	Lignin biosynthesis (Wang et al. 2018)
Traes_7AL_F42EA231D.1	60.373	63.866	99.222	97.598	321.059	Caffeic acid 3-O-methyltransferase	Lignin biosynthesis (Wang et al. 2018)
Traes_3AL_789A80DA1.1	45.6	29.79	42.55	41.186	159.126	Caffeic acid 3-O-methyltransferase	Lignin biosynthesis (Wang et al. 2018)
Traes_3AL_A1F334E61.1	31.945	24.206	22.732	32.342	111.225	Caffeic acid 3-O-methyltransferase	Lignin biosynthesis (Wang et al. 2018)
Traes_7AS_21A6B2E11.1	646.23	651.858	718.457	767.672	2784.22	caffeoyl-CoA 3-O-methyltransferase LENGTH=232	Lignin biosynthesis (Wang et al. 2018)
Traes_4AL_89EAC5E10.1	314.147	402.045	358.15	464.582	1538.92	caffeoyl-CoA 3-O-methyltransferase LENGTH=232	Lignin biosynthesis (Wang et al. 2018)
Traes_7DS_BDB4C8447.1	218.161	247.8	253.45	271.903	991.314	caffeoyl-CoA 3-O-methyltransferase LENGTH=232	Lignin biosynthesis (Wang et al. 2018)
Traes_7DS_665CFF796.1	208.8	189.483	181.801	180.772	760.856	caffeoyl-CoA 3-O-methyltransferase LENGTH=232	Lignin biosynthesis (Wang et al. 2018)
Traes_7AS_B37B0C77F.1	72.822	62.223	69.848	73.167	278.06	caffeoyl-CoA 3-O-methyltransferase LENGTH=232	Lignin biosynthesis (Wang et al. 2018)
Traes_7DS_BDB4C8447.2	52.343	57.219	63.305	71.475	244.342	caffeoyl-CoA 3-O-methyltransferase LENGTH=232	Lignin biosynthesis (Wang et al. 2018)
Traes_7AS_BC13D3F8B.1	19.441	24.599	23.545	32.716	100.301	caffeoyl-CoA 3-O-methyltransferase LENGTH=232	Lignin biosynthesis (Wang et al. 2018)
Traes_7DS_507FCDE0F.1	13.929	16.762	15.594	12.964	59.249	caffeoyl-CoA 3-O-methyltransferase LENGTH=232	Lignin biosynthesis (Wang et al. 2018)
Traes_2BL_FF76F88DC.1	50.812	68.177	48.871	55.943	223.803	Calcium-dependent lipid-binding (CaLB domain) family protein LENGTH=147	Negative regulator of abiotic stress response (de Silva et al. 2011)
Traes_2BL_FF76F88DC.4	35.221	48.659	39.494	50.211	173.585	Calcium-dependent lipid-binding (CaLB domain) family protein LENGTH=147	Negative regulator of abiotic stress response (de Silva et al. 2011)
Traes_2AL_FC9127430.1	22.698	33.319	30.771	36.571	123.359	Calcium-dependent lipid-binding (CaLB domain) family protein LENGTH=147	Negative regulator of abiotic stress response (de Silva et al. 2011)
Traes_2AL_FC9127430.2	19.597	28.168	26.574	29.582	103.921	Calcium-dependent lipid-binding (CaLB domain) family protein LENGTH=147	Negative regulator of abiotic stress response (de Silva et al. 2011)
Traes_2BL_FF76F88DC.2	17.378	24.404	24.081	19.721	85.584	Calcium-dependent lipid-binding (CaLB domain) family protein LENGTH=147	Negative regulator of abiotic stress response (de Silva et al. 2011)
Traes_2BL_FF76F88DC.3	20.606	23.742	23.406	16.039	83.793	Calcium-dependent lipid-binding (CaLB domain) family protein LENGTH=147	Negative regulator of abiotic stress response (de Silva et al. 2011)
Traes_3B_AAB0E3163.1	30.371	36.722	28.52	34.692	130.305	Calcium-dependent lipid-binding (CaLB domain) family protein LENGTH=156	Negative regulator of abiotic stress response (de Silva et al. 2011)
Traes_3B_AAB0E3163.3	14.883	16.655	14.338	18.009	63.885	Calcium-dependent lipid-binding (CaLB domain) family protein LENGTH=156	Negative regulator of abiotic stress response (de Silva et al. 2011)
Traes_3B_AAB0E3163.2	15.625	16.03	13.938	17.141	62.734	Calcium-dependent lipid-binding (CaLB domain) family protein LENGTH=156	Negative regulator of abiotic stress response (de Silva et al. 2011)
Traes_2BS_41613B19C.1	82.644	86.617	88.828	86.066	344.155	Calcium-dependent lipid-binding (CaLB domain) family protein LENGTH=165	Negative regulator of abiotic stress response (de Silva et al. 2011)
Traes_2DS_29961A077.1	20.326	29.692	24.872	29.602	104.492	Calcium-dependent lipid-binding (CaLB domain) family protein LENGTH=165	Negative regulator of abiotic stress response (de Silva et al. 2011)
Traes_2AS_B5A77CE31.1	13.3	12.98	16.707	18.778	61.765	Calcium-dependent lipid-binding (CaLB domain) family protein LENGTH=165	Negative regulator of abiotic stress response (de Silva et al. 2011)
Traes_3B_CEC781342.1	35.825	34.075	24.152	38.944	132.996	Calcium-dependent lipid-binding (CaLB domain) family protein LENGTH=360	Negative regulator of abiotic stress response (de Silva et al. 2011)
Traes_3B_CEC781342.2	36.987	33.879	22.065	37.52	130.451	Calcium-dependent lipid-binding (CaLB domain) family protein LENGTH=360	Negative regulator of abiotic stress response (de Silva et al. 2011)
Traes_4BL_BE65A0C40.4	17.812	17.721	15.331	18.238	69.102	Calcium-dependent lipid-binding (CaLB domain) family protein LENGTH=388	Negative regulator of abiotic stress response (de Silva et al. 2011)
Traes_2DS_E4E7268951.2	13.71	14.317	13.25	13.754	55.031	Calcium-dependent lipid-binding (CaLB domain) family protein LENGTH=388	Negative regulator of abiotic stress response (de Silva et al. 2011)
Traes_2DS_E4E7268951.1	12.264	15.685	12.176	12.432	52.557	Calcium-dependent lipid-binding (CaLB domain) family protein LENGTH=388	Negative regulator of abiotic stress response (de Silva et al. 2011)
Traes_2BS_83A9E8E7A.1	31.113	30.18	26.456	31.095	118.844	Calcium-dependent lipid-binding (CaLB domain) family protein LENGTH=405	Negative regulator of abiotic stress response (de Silva et al. 2011)
Traes_6AL_AD07E892B.1	28.211	30.695	25.834	30.387	115.127	Caleosin-related family protein LENGTH=192	Negative regulator of ABA-mediated drought, salt stress (Kim et al.2011)
Traes_6DL_C733B2EEA.1	20.059	20.537	17.438	20.152	78.186	Caleosin-related family protein LENGTH=192	Negative regulator of ABA-mediated drought, salt stress (Kim et al.2011)
Traes_7DS_002DD8147.1	12.232	14.188	12.578	15.825	54.823	Caleosin-related family protein LENGTH=192	Negative regulator of ABA-mediated drought, salt stress (Kim et al.2011)
Traes_6AL_0DD6A624F.6	73.628	54.686	40.269	45.163	213.746	callose synthase 1 LENGTH=1950	Innate plant immunity (Luna et al. 2011)
Traes_6BL_C8ED6D1AF.1	39.712	29.146	25.594	21.023	115.475	callose synthase 1 LENGTH=1950	Innate plant immunity (Luna et al. 2011)
Traes_6BL_C8ED6D1AF.3	34.969	25.892	23.477	24.82	109.158	callose synthase 1 LENGTH=1950	Innate plant immunity (Luna et al. 2011)
Traes_6BL_C8ED6D1AF.4	34.086	25.467	23.073	19.522	102.148	callose synthase 1 LENGTH=1950	Innate plant immunity (Luna et al. 2011)
Traes_4BL_CE4DEF954.3	27.441	27.55	27.807	19.013	101.811	callose synthase 1 LENGTH=1950	Innate plant immunity (Luna et al. 2011)
Traes_6BL_C8ED6D1AF.5	33.332	26.458	22.106	19.595	101.491	callose synthase 1 LENGTH=1950	Innate plant immunity (Luna et al. 2011)
Traes_6BL_C8ED6D1AF.2	32.815	22.375	21.154	20.768	97.112	callose synthase 1 LENGTH=1950	Innate plant immunity (Luna et al. 2011)
Traes_4DL_3D494DBB7.1	26.938	19.514	20.513	18.12	85.085	callose synthase 1 LENGTH=1950	Innate plant immunity (Luna et al. 2011)
Traes_6BL_C8ED6D1AF.6	27.445	22.604	17.438	15.955	83.442	callose synthase 1 LENGTH=1950	Innate plant immunity (Luna et al. 2011)
Traes_4DL_120A2723D.1	24.747	18.566	20.73	17.903	81.946	callose synthase 1 LENGTH=1950	Innate plant immunity (Luna et al. 2011)
Traes_6DL_AC697D1DD.10	23.159	19.964	16.875	18.729	78.727	callose synthase 1 LENGTH=1950	Innate plant immunity (Luna et al. 2011)
Traes_4BL_7777520A2.1	17.671	14.337	14.091	13.288	59.387	callose synthase 1 LENGTH=1950	Innate plant immunity (Luna et al. 2011)
Traes_4BL_CE4DEF954.1	16.866	16.597	13.04	11.922	58.425	callose synthase 1 LENGTH=1950	Innate plant immunity (Luna et al. 2011)
Traes_4BS_A67D12313.1	16.81	9.919	13.583	15.333	55.645	callose synthase 1 LENGTH=1950	Innate plant immunity (Luna et al. 2011)
Traes_4DL_2DBB03D7E.1	16.723	13.471	13.343	10.765	54.302	callose synthase 1 LENGTH=1950	Innate plant immunity (Luna et al. 2011)
Traes_4DL_1D40846DF.1	14.683	14.536	13.377	11.114	53.71	callose synthase 1 LENGTH=1950	Innate plant immunity (Luna et al. 2011)
Traes_3AL_A5024B415.1	9.84	50.007	21.858	68.902	150.607	CAP (Cysteine-rich secretory proteins, Antigen 5, and Pathogenesis-related 1 protein) superfamily protein LENGTH=161	Mutiple functions including possible antagonist of salt tolerance (Chien et al.2105)
Traes_7BS_AB98E8571.2	85.349	94.267	112.27	121.21	413.096	CAP (Cysteine-rich secretory proteins, Antigen 5, and Pathogenesis-related 1 protein) superfamily protein LENGTH=163	Mutiple functions including possible antagonist of salt tolerance (Chien et al.2105)
Traes_7BS_AB98E8571.1	66.72	84.589	89.113	103.459	343.881	CAP (Cysteine-rich secretory proteins, Antigen 5, and Pathogenesis-related 1 protein) superfamily protein LENGTH=163	Mutiple functions including possible antagonist of salt tolerance (Chien et al.2105)
Traes_7DS_5969C1C34.1	11.276	21.506	22.206	27.81	82.798	CAP (Cysteine-rich secretory proteins, Antigen 5, and Pathogenesis-related 1 protein) superfamily protein LENGTH=163	Mutiple functions including possible antagonist of salt tolerance (Chien et al.2105)
Traes_3DL_4345A6DD4.1	10.039	53.193	27.219	79.848	170.299	CAP (Cysteine-rich secretory proteins, Antigen 5, and Pathogenesis-related 1 protein) superfamily protein LENGTH=185	Mutiple functions including possible antagonist of salt tolerance (Chien et al.2105)
Traes_7DS_ABBDA3DBB.1	20.851	25.807	28.427	33.057	108.142	CAP (Cysteine-rich secretory proteins, Antigen 5, and Pathogenesis-related 1 protein) superfamily protein LENGTH=210	Mutiple functions including possible antagonist of salt tolerance (Chien et al.2105)
Traes_2BS_F47964983.1	46.728	53.021	55.797	52.731	208.277	Carnitine operon protein CaiE	Abiotic oxidative stress regulator (Oney-Birol 2019)
Traes_3B_102BA2897.1	24.224	31.342	29.863	24.951	110.38	Carnitine operon protein CaiE	Abiotic oxidative stress regulator (Oney-Birol 2019)
Traes_2DS_F7359F7FF.1	21.693	26.745	29.826	26.927	105.191	Carnitine operon protein CaiE	Abiotic oxidative stress regulator (Oney-Birol 2019)
Traes_3B_102BA2897.2	24.371	25.693	24.634	25.108	99.806	Carnitine operon protein CaiE	Abiotic oxidative stress regulator (Oney-Birol 2019)
Traes_3B_102BA2897.3	19.335	21.144	24.547	25.04	90.066	Carnitine operon protein CaiE	Abiotic oxidative stress regulator (Oney-Birol 2019)
Traes_2AS_DAD5C5126.1	21.233	22.924	21.655	21.157	86.969	Carnitine operon protein CaiE	Abiotic oxidative stress regulator (Oney-Birol 2019)
Traes_2DS_F7359F7FF.2	17.225	18.669	18.521	21.399	75.814	Carnitine operon protein CaiE	Abiotic oxidative stress regulator (Oney-Birol 2019)
Traes_2AS_DAD5C5126.3	16.628	18.92	18.712	19.113	73.373	Carnitine operon protein CaiE	Abiotic oxidative stress regulator (Oney-Birol 2019)
Traes_2DS_F7359F7FF.3	16.138	17.115	21.551	16.899	71.703	Carnitine operon protein CaiE	Abiotic oxidative stress regulator (Oney-Birol 2019)
Traes_2AS_DAD5C5126.4	16.075	21.05	15.951	18.315	71.391	Carnitine operon protein CaiE	Abiotic oxidative stress regulator (Oney-Birol 2019)
Traes_2AS_DAD5C5126.2	16.183	18.217	15.621	20.698	70.719	Carnitine operon protein CaiE	Abiotic oxidative stress regulator (Oney-Birol 2019)
Traes_2AS_DAD5C5126.5	14.137	16.092	15.711	15.079	61.019	Carnitine operon protein CaiE	Abiotic oxidative stress regulator (Oney-Birol 2019)
Traes_7DL_44F6042FE.1	74.703	73.84	67.551	70.073	286.167	catalase 2 LENGTH=492	Oxidative stress metabolism (Das and Roychoudhury 2014)
Traes_7BL_7A3B8A199.1	69.222	68.974	70.038	68.072	276.306	catalase 2 LENGTH=492	Oxidative stress metabolism (Das and Roychoudhury 2014)
Traes_7AL_F80BC8414.1	64.043	73.206	51.879	65.947	255.075	catalase 2 LENGTH=492	Oxidative stress metabolism (Das and Roychoudhury 2014)
Traes_7DL_44F6042FE.2	61.079	55.383	57.573	60.442	234.477	catalase 2 LENGTH=492	Oxidative stress metabolism (Das and Roychoudhury 2014)
Traes_7BL_7A3B8A199.2	47.636	40.272	42.432	45.722	176.062	catalase 2 LENGTH=492	Oxidative stress metabolism (Das and Roychoudhury 2014)
Traes_7DL_44F6042FE.3	47.888	38.228	45.632	44.308	176.056	catalase 2 LENGTH=492	Oxidative stress metabolism (Das and Roychoudhury 2014)
Traes_7AL_65B1F0872.1	45.207	40.025	34.602	45.913	165.747	catalase 2 LENGTH=492	Oxidative stress metabolism (Das and Roychoudhury 2014)
Traes_7AL_B42CCD94B.1	40.307	24.883	24.074	42.073	131.337	catalase 2 LENGTH=492	Oxidative stress metabolism (Das and Roychoudhury 2014)
Traes_6AS_7FB8F9A66.1	26.63	23.49	19.572	30.43	100.122	catalase 2 LENGTH=492	Oxidative stress metabolism (Das and Roychoudhury 2014)
Traes_4AS_9EEABCE1C.1	150.714	758.442	185.839	706.011	1801.01	Catalase-peroxidase	Oxidative stress metabolism (Das and Roychoudhury 2014)
Traes_2AS_007D8F7BD.1	231.734	308.107	348.108	381.807	1269.76	Catalase-peroxidase	Oxidative stress metabolism (Das and Roychoudhury 2014)
Traes_4DL_8CE055F15.1	109.262	436.798	126.794	421.095	1093.95	Catalase-peroxidase	Oxidative stress metabolism (Das and Roychoudhury 2014)
Traes_2AS_007D8F7BD.2	225.773	198.889	240.933	306.794	972.389	Catalase-peroxidase	Oxidative stress metabolism (Das and Roychoudhury 2014)
Traes_2BS_2453C5E6B.2	179.775	223.44	213.006	284.695	900.916	Catalase-peroxidase	Oxidative stress metabolism (Das and Roychoudhury 2014)
Traes_2DS_5AA2EEDB7.3	176.32	209.515	233.968	220.199	840.002	Catalase-peroxidase	Oxidative stress metabolism (Das and Roychoudhury 2014)
Traes_4DL_8CE055F15.3	87.022	314.443	101.589	300.403	803.457	Catalase-peroxidase	Oxidative stress metabolism (Das and Roychoudhury 2014)
Traes_2DS_5AA2EEDB7.1	158.228	174.91	199.545	245.288	777.971	Catalase-peroxidase	Oxidative stress metabolism (Das and Roychoudhury 2014)
Traes_2DS_5AA2EEDB7.2	160.025	194.359	208.532	212.644	775.56	Catalase-peroxidase	Oxidative stress metabolism (Das and Roychoudhury 2014)
Traes_2DS_5AA2EEDB7.4	129.904	139.506	161.009	178.709	609.128	Catalase-peroxidase	Oxidative stress metabolism (Das and Roychoudhury 2014)
Traes_2DS_5AA2EEDB7.5	117.267	119.705	145.81	156.474	539.256	Catalase-peroxidase	Oxidative stress metabolism (Das and Roychoudhury 2014)
Traes_2BS_2453C5E6B.3	112.35	119.345	141.065	150.41	523.17	Catalase-peroxidase	Oxidative stress metabolism (Das and Roychoudhury 2014)
Traes_2BS_2453C5E6B.1	105.796	115.053	136.314	145.707	502.87	Catalase-peroxidase	Oxidative stress metabolism (Das and Roychoudhury 2014)
Traes_4DL_8CE055F15.2	45.712	185.651	62.668	191.265	485.296	Catalase-peroxidase	Oxidative stress metabolism (Das and Roychoudhury 2014)
Traes_2BS_2453C5E6B.4	86.649	94.625	107.677	119.163	408.114	Catalase-peroxidase	Oxidative stress metabolism (Das and Roychoudhury 2014)
Traes_7DS_F0152FC36.1	40.608	41.406	39.414	41.609	163.037	Catalase-peroxidase	Oxidative stress metabolism (Das and Roychoudhury 2014)
Traes_7AS_81327ECA0.1	31.48	26.083	28.836	32.747	119.146	Catalase-peroxidase	Oxidative stress metabolism (Das and Roychoudhury 2014)
Traes_7BS_3878BF050.1	24.953	20.673	21.067	22.892	89.585	Catalase-peroxidase	Oxidative stress metabolism (Das and Roychoudhury 2014)
Traes_7BS_3878BF050.2	14.628	17.93	14.456	16.146	63.16	Catalase-peroxidase	Oxidative stress metabolism (Das and Roychoudhury 2014)
Traes_2DL_59D310517.2	14.096	15.857	15.412	15.155	60.52	Catalase-peroxidase	Oxidative stress metabolism (Das and Roychoudhury 2014)
Traes_2DL_59D310517.1	13.996	14.196	16.17	15.414	59.776	Catalase-peroxidase	Oxidative stress metabolism (Das and Roychoudhury 2014)
Traes_7BS_7002D209B.1	23.82	21.76	24.085	23.249	92.914	Chaperone protein dnaJ 10	Potential effector in nematode interactions (Grijalva-Mañaya et al. 2019)
Traes_1AL_1711E23B7.1	18.377	19.182	19.728	16.106	73.393	Chaperone protein dnaJ 10	Potential effector in nematode interactions (Grijalva-Mañaya et al. 2019)
Traes_7DL_C4FCE4B02.1	19.494	18.601	18.492	16.413	73	Chaperone protein dnaJ 10	Potential effector in nematode interactions (Grijalva-Mañaya et al. 2019)
Traes_1AL_1711E23B7.2	16.171	18.991	16.403	18.15	69.715	Chaperone protein dnaJ 10	Potential effector in nematode interactions (Grijalva-Mañaya et al. 2019)
Traes_1DS_4A2001BAC.2	14.622	15.332	15.724	16.028	61.706	Chaperone protein dnaJ 10	Potential effector in nematode interactions (Grijalva-Mañaya et al. 2019)
Traes_1DL_325871241.2	10.994	13.05	15.741	17.324	57.109	Chaperone protein dnaJ 10	Potential effector in nematode interactions (Grijalva-Mañaya et al. 2019)
Traes_1DL_325871241.1	15.182	13.478	13.866	14.39	56.916	Chaperone protein dnaJ 10	Potential effector in nematode interactions (Grijalva-Mañaya et al. 2019)
Traes_1BL_27CE533B7.2	12.748	14.928	15.61	12.989	56.275	Chaperone protein dnaJ 10	Potential effector in nematode interactions (Grijalva-Mañaya et al. 2019)
Traes_1BL_27CE533B7.4	11.181	15.852	13.286	14.192	54.511	Chaperone protein dnaJ 10	Potential effector in nematode interactions (Grijalva-Mañaya et al. 2019)
Traes_1DS_4A2001BAC.1	12.911	13.521	12.171	12.972	51.575	Chaperone protein dnaJ 10	Potential effector in nematode interactions (Grijalva-Mañaya et al. 2019)
Traes_5AL_09FA54D72.2	96.593	108.979	98.687	106.83	411.089	Chaperone protein dnaJ 2	Potential effector in nematode interactions (Grijalva-Mañaya et al. 2019)
Traes_5AL_09FA54D72.1	89.877	105.616	93.292	104.051	392.836	Chaperone protein dnaJ 2	Potential effector in nematode interactions (Grijalva-Mañaya et al. 2019)
Traes_6BL_5CF5E4EBD.1	32.657	29.219	33.202	31.662	126.74	Chaperone protein dnaJ 2	Potential effector in nematode interactions (Grijalva-Mañaya et al. 2019)
Traes_6BL_5CF5E4EBD.2	31.565	31.938	26.667	27.927	118.097	Chaperone protein dnaJ 2	Potential effector in nematode interactions (Grijalva-Mañaya et al. 2019)
Traes_1DS_5852D4AB6.1	33.403	28.429	28.042	27.626	117.5	Chaperone protein dnaJ 2	Potential effector in nematode interactions (Grijalva-Mañaya et al. 2019)
Traes_1AS_488596E82.4	27.463	25.06	22.131	26.024	100.678	Chaperone protein dnaJ 2	Potential effector in nematode interactions (Grijalva-Mañaya et al. 2019)
Traes_1DS_5852D4AB6.2	26.561	22.631	22.406	23.259	94.857	Chaperone protein dnaJ 2	Potential effector in nematode interactions (Grijalva-Mañaya et al. 2019)
Traes_1AS_488596E82.1	22.635	19.116	22.423	20.092	84.266	Chaperone protein dnaJ 2	Potential effector in nematode interactions (Grijalva-Mañaya et al. 2019)
Traes_1DS_5852D4AB6.3	20.895	19.831	19.042	16.678	76.446	Chaperone protein dnaJ 2	Potential effector in nematode interactions (Grijalva-Mañaya et al. 2019)
Traes_1AS_488596E82.2	19.247	16.002	18.18	16.88	70.309	Chaperone protein dnaJ 2	Potential effector in nematode interactions (Grijalva-Mañaya et al. 2019)
Traes_1AS_488596E82.3	14.941	11.97	12.009	12.258	51.178	Chaperone protein dnaJ 2	Potential effector in nematode interactions (Grijalva-Mañaya et al. 2019)
Traes_5DL_7D04C8E67.1	115.437	167.188	192.096	159.385	634.106	Chaperone protein dnaJ 3	Potential effector in nematode interactions (Grijalva-Mañaya et al. 2019)
Traes_5BL_86F2EC1B0.3	130.898	143.486	149.515	142.519	566.418	Chaperone protein dnaJ 3	Potential effector in nematode interactions (Grijalva-Mañaya et al. 2019)
Traes_5DL_DC9463BD7.2	110.848	120.983	115.651	117.554	465.036	Chaperone protein dnaJ 3	Potential effector in nematode interactions (Grijalva-Mañaya et al. 2019)
Traes_5BL_86F2EC1B0.1	93.763	104.743	97.728	101.313	397.547	Chaperone protein dnaJ 3	Potential effector in nematode interactions (Grijalva-Mañaya et al. 2019)
Traes_5DL_DC9463BD7.1	91.233	100.224	98.736	98.015	388.208	Chaperone protein dnaJ 3	Potential effector in nematode interactions (Grijalva-Mañaya et al. 2019)
Traes_6AL_B57DC279C.1	93.646	98.677	86.944	90.325	369.592	Chaperone protein dnaJ 3	Potential effector in nematode interactions (Grijalva-Mañaya et al. 2019)
Traes_5BL_86F2EC1B0.2	72.328	84.082	79.449	85.162	321.021	Chaperone protein dnaJ 3	Potential effector in nematode interactions (Grijalva-Mañaya et al. 2019)
Traes_5BL_86F2EC1B0.4	76.917	77.303	77.778	67.353	299.351	Chaperone protein dnaJ 3	Potential effector in nematode interactions (Grijalva-Mañaya et al. 2019)
Traes_6BL_9CDB8BB3B.1	78.217	76.007	65.743	73.212	293.179	Chaperone protein dnaJ 3	Potential effector in nematode interactions (Grijalva-Mañaya et al. 2019)
Traes_6DL_14A803198.1	72.08	85.584	64.692	67.255	289.611	Chaperone protein dnaJ 3	Potential effector in nematode interactions (Grijalva-Mañaya et al. 2019)
Traes_5BL_CF5A8348D.2	52.258	70.497	83.136	72.642	278.533	Chaperone protein dnaJ 3	Potential effector in nematode interactions (Grijalva-Mañaya et al. 2019)
Traes_6AL_B57DC279C.2	66.848	70.586	64.546	69.737	271.717	Chaperone protein dnaJ 3	Potential effector in nematode interactions (Grijalva-Mañaya et al. 2019)
Traes_5BL_CF5A8348D.1	46.44	69.403	78.587	66.801	261.231	Chaperone protein dnaJ 3	Potential effector in nematode interactions (Grijalva-Mañaya et al. 2019)
Traes_6DL_14A803198.2	64.824	65.502	59.078	62.182	251.586	Chaperone protein dnaJ 3	Potential effector in nematode interactions (Grijalva-Mañaya et al. 2019)
Traes_5AL_30815D643.1	36.612	53.141	61.132	48.134	199.019	Chaperone protein dnaJ 3	Potential effector in nematode interactions (Grijalva-Mañaya et al. 2019)
Traes_5AL_30815D643.2	35.48	53.912	59.597	47.188	196.177	Chaperone protein dnaJ 3	Potential effector in nematode interactions (Grijalva-Mañaya et al. 2019)
Traes_5AL_30815D643.3	32.583	49.907	54.519	46.916	183.925	Chaperone protein dnaJ 3	Potential effector in nematode interactions (Grijalva-Mañaya et al. 2019)
Traes_6DL_14A803198.3	38.537	39.555	35.843	37.936	151.871	Chaperone protein dnaJ 3	Potential effector in nematode interactions (Grijalva-Mañaya et al. 2019)
Traes_5BL_86F2EC1B0.5	30.413	39.902	29.963	43.9	144.178	Chaperone protein dnaJ 3	Potential effector in nematode interactions (Grijalva-Mañaya et al. 2019)
Traes_5BL_CF5A8348D.3	20.007	36.506	34.463	29.923	120.899	Chaperone protein dnaJ 3	Potential effector in nematode interactions (Grijalva-Mañaya et al. 2019)
Traes_3B_0919F9845.1	17.975	17.721	18.551	18.627	72.874	Chaperone protein dnaJ 3	Potential effector in nematode interactions (Grijalva-Mañaya et al. 2019)
Traes_3DS_2B99BEF11.1	13.607	19.244	21.111	17.324	71.286	Chaperone protein dnaJ 3	Potential effector in nematode interactions (Grijalva-Mañaya et al. 2019)
Traes_3AS_8BC1B832C.1	16.137	16.321	18.562	20.098	71.118	Chaperone protein dnaJ 3	Potential effector in nematode interactions (Grijalva-Mañaya et al. 2019)
Traes_3B_55DC05DF6.1	13.36	14.586	15.767	16.433	60.146	Chaperone protein dnaJ 3	Potential effector in nematode interactions (Grijalva-Mañaya et al. 2019)
Traes_1BL_0F2EF5BC6.1	12.562	15.105	16.288	13.432	57.387	Chaperone protein dnaJ 3	Potential effector in nematode interactions (Grijalva-Mañaya et al. 2019)
Traes_3B_0C6F027E8.2	19.617	18.013	17.256	19.333	74.219	Chaperone protein dnaJ 49	Potential effector in nematode interactions (Grijalva-Mañaya et al. 2019)
Traes_3B_0C6F027E8.1	15.778	18.45	16.888	18.47	69.586	Chaperone protein dnaJ 49	Potential effector in nematode interactions (Grijalva-Mañaya et al. 2019)
Traes_6DS_8921D3DEB.1	11.62	12.848	12.599	13.948	51.015	Chaperone protein dnaJ 6	Potential effector in nematode interactions (Grijalva-Mañaya et al. 2019)
Traes_6AL_9E54AE54E.1	76.914	58.009	67.747	66.549	269.219	Chaperone protein dnaJ n=1 Tax=Aegilops tauschii RepID=M8BNT9_AEGTA	Potential effector in nematode interactions (Grijalva-Mañaya et al. 2019)
Traes_6AL_9E54AE54E.2	37.842	28.416	28.154	36.711	131.123	Chaperone protein dnaJ n=1 Tax=Aegilops tauschii RepID=M8BNT9_AEGTA	Potential effector in nematode interactions (Grijalva-Mañaya et al. 2019)
Traes_5AS_5B7BFBD23.10	51.834	63.431	48.911	42.741	206.917	Chaperone protein htpG family protein LENGTH=780	HSP90; chloroplast-mediated negative regulator of heat stress tolerance (Song et al. 2009)
Traes_2DS_3B16D8173.1	28.709	11.844	16.288	8.964	65.805	Chaperone protein htpG family protein LENGTH=780	HSP90; chloroplast-mediated negative regulator of heat stress tolerance (Song et al. 2009)
Traes_5BS_AB86BB5DE.8	15.444	14.392	14.549	12.206	56.591	Chaperone protein htpG family protein LENGTH=780	HSP90; chloroplast-mediated negative regulator of heat stress tolerance (Song et al. 2009)
Traes_5DS_AC5D29D23.8	17.322	13.234	13.289	12.263	56.108	Chaperone protein htpG family protein LENGTH=780	HSP90; chloroplast-mediated negative regulator of heat stress tolerance (Song et al. 2009)
Traes_5AL_0C2D144B0.1	393.459	346.443	421.632	412.357	1573.89	Chaperone protein htpG family protein LENGTH=823	HSP90; chloroplast-mediated negative regulator of heat stress tolerance (Song et al. 2009)
Traes_5DL_89CF7F5DE.1	209.204	185.36	236.969	228.493	860.026	Chaperone protein htpG family protein LENGTH=823	HSP90; chloroplast-mediated negative regulator of heat stress tolerance (Song et al. 2009)
Traes_5DL_89CF7F5DE.2	194.036	173.734	212.458	205.193	785.421	Chaperone protein htpG family protein LENGTH=823	HSP90; chloroplast-mediated negative regulator of heat stress tolerance (Song et al. 2009)
Traes_5BL_0F3A986F9.1	163.649	137.338	178.847	175.959	655.793	Chaperone protein htpG family protein LENGTH=823	HSP90; chloroplast-mediated negative regulator of heat stress tolerance (Song et al. 2009)
Traes_5BL_0F3A986F9.2	159.732	140.058	178.556	174.356	652.702	Chaperone protein htpG family protein LENGTH=823	HSP90; chloroplast-mediated negative regulator of heat stress tolerance (Song et al. 2009)
Traes_5DL_89CF7F5DE.3	156.702	147.62	172.773	159.164	636.259	Chaperone protein htpG family protein LENGTH=823	HSP90; chloroplast-mediated negative regulator of heat stress tolerance (Song et al. 2009)
Traes_7BS_1A6D16C6B.2	173.183	136.658	163.073	141.535	614.449	Chaperone protein htpG family protein LENGTH=823	HSP90; chloroplast-mediated negative regulator of heat stress tolerance (Song et al. 2009)
Traes_5BL_0F3A986F9.3	139.236	122.419	148.084	141.801	551.54	Chaperone protein htpG family protein LENGTH=823	HSP90; chloroplast-mediated negative regulator of heat stress tolerance (Song et al. 2009)
Traes_7BS_1A6D16C6B.1	158.27	105.088	144.27	141.149	548.777	Chaperone protein htpG family protein LENGTH=823	HSP90; chloroplast-mediated negative regulator of heat stress tolerance (Song et al. 2009)
Traes_7DS_CB359539B.1	144.767	107.768	142.147	131.266	525.948	Chaperone protein htpG family protein LENGTH=823	HSP90; chloroplast-mediated negative regulator of heat stress tolerance (Song et al. 2009)
Traes_7DL_3632B8F7B.6	150.99	93.064	141.37	139.792	525.216	Chaperone protein htpG family protein LENGTH=823	HSP90; chloroplast-mediated negative regulator of heat stress tolerance (Song et al. 2009)
Traes_7DS_CB359539B.2	124.9	128.669	126.463	116.853	496.885	Chaperone protein htpG family protein LENGTH=823	HSP90; chloroplast-mediated negative regulator of heat stress tolerance (Song et al. 2009)
Traes_7DL_3632B8F7B.1	135.724	106.15	121.67	114.747	478.291	Chaperone protein htpG family protein LENGTH=823	HSP90; chloroplast-mediated negative regulator of heat stress tolerance (Song et al. 2009)
Traes_5BL_0F3A986F9.5	107.684	100.666	110.59	105.254	424.194	Chaperone protein htpG family protein LENGTH=823	HSP90; chloroplast-mediated negative regulator of heat stress tolerance (Song et al. 2009)
Traes_7DL_3632B8F7B.2	110.462	84.026	97.771	96.724	388.983	Chaperone protein htpG family protein LENGTH=823	HSP90; chloroplast-mediated negative regulator of heat stress tolerance (Song et al. 2009)
Traes_7AL_1A21E8798.2	110.894	74.194	76.934	90.932	352.954	Chaperone protein htpG family protein LENGTH=823	HSP90; chloroplast-mediated negative regulator of heat stress tolerance (Song et al. 2009)
Traes_7BS_1A6D16C6B.3	116.337	35.464	77.248	77.563	306.612	Chaperone protein htpG family protein LENGTH=823	HSP90; chloroplast-mediated negative regulator of heat stress tolerance (Song et al. 2009)
Traes_7AL_1A21E8798.1	80.555	55.697	58.322	67.887	262.461	Chaperone protein htpG family protein LENGTH=823	HSP90; chloroplast-mediated negative regulator of heat stress tolerance (Song et al. 2009)
Traes_5AL_67878B82B.1	44.687	32.123	54.722	76.286	207.818	Chaperone protein htpG family protein LENGTH=823	HSP90; chloroplast-mediated negative regulator of heat stress tolerance (Song et al. 2009)
Traes_7BL_870E640C5.2	55.147	41.96	47.052	48.705	192.864	Chaperone protein htpG family protein LENGTH=823	HSP90; chloroplast-mediated negative regulator of heat stress tolerance (Song et al. 2009)
Traes_7BL_870E640C5.1	52.813	44.693	47.845	47.215	192.566	Chaperone protein htpG family protein LENGTH=823	HSP90; chloroplast-mediated negative regulator of heat stress tolerance (Song et al. 2009)
Traes_7BL_870E640C5.3	52.694	42.187	44.645	48.641	188.167	Chaperone protein htpG family protein LENGTH=823	HSP90; chloroplast-mediated negative regulator of heat stress tolerance (Song et al. 2009)
Traes_2AS_67EFE0FAE.1	41.976	24.844	16.721	15.228	98.769	Chaperone protein htpG family protein LENGTH=823	HSP90; chloroplast-mediated negative regulator of heat stress tolerance (Song et al. 2009)
Traes_1AL_7402A5761.1	33.463	32.068	28.083	47.164	140.778	Chitinase 2	Pathogenesis-related protein PR-3 (Linthorst and Van Loon 1991)
Traes_1AL_1BFD68AB8.1	18.41	16.671	17.233	34.082	86.396	Chitinase 2	Pathogenesis-related protein PR-3 (Linthorst and Van Loon 1991)
Traes_2BL_E366A5226.1	39.695	37.245	37.078	34.175	148.193	Chitinase family protein LENGTH=264	Pathogenesis-related protein PR-3 (Linthorst and Van Loon 1991)
Traes_3B_EBBDB0AA7.1	13.63	17.575	12.181	13.744	57.13	Chitinase family protein LENGTH=272	Pathogenesis-related protein PR-3 (Linthorst and Van Loon 1991)
Traes_2DS_239C01C02.1	28.846	28.544	26.133	40.55	124.073	Chitinase family protein LENGTH=280	Pathogenesis-related protein PR-3 (Linthorst and Van Loon 1991)
Traes_2AS_BAD28E539.1	19.366	22.471	20.722	28.09	90.649	Chitinase family protein LENGTH=280	Pathogenesis-related protein PR-3 (Linthorst and Van Loon 1991)
Traes_5DL_7B261BB16.1	67.796	71.411	66.643	65.982	271.832	Chitinase family protein LENGTH=321	Pathogenesis-related protein PR-3 (Linthorst and Van Loon 1991)
Traes_5AL_FD5352F21.1	44.346	51.064	54.08	54.944	204.434	Chitinase family protein LENGTH=321	Pathogenesis-related protein PR-3 (Linthorst and Van Loon 1991)
Traes_5DL_7B261BB16.2	38.289	37.845	39.31	35.07	150.514	Chitinase family protein LENGTH=321	Pathogenesis-related protein PR-3 (Linthorst and Van Loon 1991)
Traes_5BL_7D8CED1FF.1	38.498	37.964	38.686	34.339	149.487	Chitinase family protein LENGTH=321	Pathogenesis-related protein PR-3 (Linthorst and Van Loon 1991)
Traes_5BL_7D8CED1FF.3	39.868	35.052	36.258	33.243	144.421	Chitinase family protein LENGTH=321	Pathogenesis-related protein PR-3 (Linthorst and Van Loon 1991)
Traes_5BL_7D8CED1FF.5	25.422	19.54	26.576	24.108	95.646	Chitinase family protein LENGTH=321	Pathogenesis-related protein PR-3 (Linthorst and Van Loon 1991)
Traes_5BL_7D8CED1FF.4	24.759	23.407	23.889	20.455	92.51	Chitinase family protein LENGTH=321	Pathogenesis-related protein PR-3 (Linthorst and Van Loon 1991)
Traes_5BL_7D8CED1FF.2	17.304	15.906	17.299	17.947	68.456	Chitinase family protein LENGTH=321	Pathogenesis-related protein PR-3 (Linthorst and Van Loon 1991)
Traes_5DS_6ECD4E344.1	47.147	43.011	33.258	43.726	167.142	chloroplast heat shock protein 70-2 LENGTH=718	Biotic and abiotic stress tolerance (Haq et al. 2019)
Traes_5DL_D93D4EE55.1	70.89	83.892	66.926	72.61	294.318	cinnamoyl coa reductase 1 LENGTH=344	Phenylpropanoid-lignin biosynthesis (Yadav et al. 2020)
Traes_5DL_D3F3569E1.1	41.974	53.544	41.618	47.831	184.967	cinnamoyl coa reductase 1 LENGTH=344	Phenylpropanoid-lignin biosynthesis (Yadav et al. 2020)
Traes_5DL_D3F3569E1.2	36.819	52.717	39.652	51.353	180.541	cinnamoyl coa reductase 1 LENGTH=344	Phenylpropanoid-lignin biosynthesis (Yadav et al. 2020)
Traes_5BL_FADBBD901.1	19.458	21.053	19.495	19.188	79.194	cinnamoyl coa reductase 1 LENGTH=344	Phenylpropanoid-lignin biosynthesis (Yadav et al. 2020)
Traes_5BL_FADBBD901.2	18.647	20.61	18.384	17.043	74.684	cinnamoyl coa reductase 1 LENGTH=344	Phenylpropanoid-lignin biosynthesis (Yadav et al. 2020)
Traes_5BL_FADBBD901.3	11.353	14.742	13.708	13.738	53.541	cinnamoyl coa reductase 1 LENGTH=344	Phenylpropanoid-lignin biosynthesis (Yadav et al. 2020)
Traes_5AL_44B2F4756.2	49.727	50.77	44.341	36.557	181.395	cinnamoyl coa reductase LENGTH=332	Phenylpropanoid-lignin biosynthesis (Yadav et al. 2020)
Traes_5BL_B007160F8.1	18.717	26.792	19.949	26.163	91.621	cinnamoyl coa reductase LENGTH=332	Phenylpropanoid-lignin biosynthesis (Yadav et al. 2020)
Traes_5BL_B007160F8.2	14.259	19.626	13.823	19.036	66.744	cinnamoyl coa reductase LENGTH=332	Phenylpropanoid-lignin biosynthesis (Yadav et al. 2020)
Traes_5AL_44B2F4756.1	14.888	15.545	14.477	10.858	55.768	cinnamoyl coa reductase LENGTH=332	Phenylpropanoid-lignin biosynthesis (Yadav et al. 2020)
Traes_5AL_2DE3A8330.1	9.051	16.331	11.357	14.652	51.391	cinnamoyl coa reductase LENGTH=332	Phenylpropanoid-lignin biosynthesis (Yadav et al. 2020)
Traes_3DL_7AD96E970.1	19.438	23.298	19.697	21.426	83.859	Cinnamoyl-CoA reductase-like protein n=4 Tax=Brassicaceae RepID=Q9FGH3_ARATH	Phenylpropanoid-lignin biosynthesis (Yadav et al. 2020)
Traes_6BS_6477278C5.1	44.941	62.056	60.067	52.957	220.021	cinnamyl alcohol dehydrogenase 5 LENGTH=357	Phenylpropanoid-lignin biosynthesis (Yadav et al. 2020)
Traes_6BS_56A7B216D.1	32.915	32.325	36.777	39.471	141.488	cinnamyl alcohol dehydrogenase 5 LENGTH=357	Phenylpropanoid-lignin biosynthesis (Yadav et al. 2020)
Traes_6AS_539B381F1.2	21.056	22.072	20.656	26.408	90.192	Cold shock protein 1	Multiple functions including cold and freezing tolerance (Sasaki and Imai 2012)
Traes_6AS_539B381F1.6	18.554	17.744	16.131	19.117	71.546	Cold shock protein 1	Multiple functions including cold and freezing tolerance (Sasaki and Imai 2012)
Traes_6AS_539B381F1.4	16.156	18.957	15.477	18.069	68.659	Cold shock protein 1	Multiple functions including cold and freezing tolerance (Sasaki and Imai 2012)
Traes_6AS_539B381F1.1	15.401	15.108	16.227	17.917	64.653	Cold shock protein 1	Multiple functions including cold and freezing tolerance (Sasaki and Imai 2012)
Traes_6AS_539B381F1.5	13.237	15.947	14.538	15.28	59.002	Cold shock protein 1	Multiple functions including cold and freezing tolerance (Sasaki and Imai 2012)
Traes_5BL_B580E79BC.1	26.186	29.562	23.47	25.071	104.289	cold-regulated 413-plasma membrane 2 LENGTH=203	Abiotic stress tolerance (Breton et al. 2013)
Traes_5DL_75912CDD6.5	18.88	21.151	16.697	19.124	75.852	cold-regulated 413-plasma membrane 2 LENGTH=203	Abiotic stress tolerance (Breton et al. 2013)
Traes_5AL_8313BD737.4	14.137	16.567	11.64	13.713	56.057	cold-regulated 413-plasma membrane 2 LENGTH=203	Abiotic stress tolerance (Breton et al. 2013)
Traes_5BL_B580E79BC.4	13.307	12.696	13.166	13.324	52.493	cold-regulated 413-plasma membrane 2 LENGTH=203	Abiotic stress tolerance (Breton et al. 2013)
Traes_1AL_3C5F581AC.3	22.753	22.101	19.537	18.941	83.332	Coronatine-insensitive protein 1	Jasmonic acid signalling pathway (Xie et al. 1998)
Traes_1AL_3C5F581AC.4	17.757	19.609	15.732	19.155	72.253	Coronatine-insensitive protein 1	Jasmonic acid signalling pathway (Xie et al. 1998)
Traes_1AL_3C5F581AC.5	19.036	14.74	15.317	19.736	68.829	Coronatine-insensitive protein 1	Jasmonic acid signalling pathway (Xie et al. 1998)
Traes_1AL_3C5F581AC.1	14.466	16.148	14.137	21.092	65.843	Coronatine-insensitive protein 1	Jasmonic acid signalling pathway (Xie et al. 1998)
Traes_1AL_3C5F581AC.2	14.8	16.359	14.885	16.467	62.511	Coronatine-insensitive protein 1	Jasmonic acid signalling pathway (Xie et al. 1998)
Traes_7AS_406885D49.2	57.867	79.763	78.456	94.981	311.067	Cysteine-rich venom protein	Possible role in abiotic stress tolerance (Tadokoro et al. 2020)
Traes_7AS_406885D49.1	49.577	70.676	55.783	66.426	242.462	Cysteine-rich venom protein	Possible role in abiotic stress tolerance (Tadokoro et al. 2020)
Traes_7DS_A6D32CAA9.1	37.387	60.933	49.591	57.705	205.616	Cysteine-rich venom protein	Possible role in abiotic stress tolerance (Tadokoro et al. 2020)
Traes_7DS_A6D32CAA9.2	36.457	52.067	45.053	62.055	195.632	Cysteine-rich venom protein	Possible role in abiotic stress tolerance (Tadokoro et al. 2020)
Traes_7BS_8D9D397291.2	18.452	23.09	20.442	22.966	84.95	Cysteine-rich venom protein	Possible role in abiotic stress tolerance (Tadokoro et al. 2020)
Traes_5BL_B137C7E4F.1	13.79	28.203	14.121	25.395	81.509	Cysteine-rich venom protein	Possible role in abiotic stress tolerance (Tadokoro et al. 2020)
Traes_7BS_8D9D397291.1	13.69	21.279	17.887	24.126	76.982	Cysteine-rich venom protein	Possible role in abiotic stress tolerance (Tadokoro et al. 2020)
Traes_4DL_814AC7C36.1	16.246	20.115	19.641	21.38	77.382	Cytochrome P450 61	Xenobiotic detoxification; biotic and abiotic stress tolerance (Pandian et al. 2020)
Traes_2DS_0E8684A49.1	13.474	19.799	22.916	18.595	74.784	Cytochrome P450 71D7 n=1 Tax=Aegilops tauschii RepID=M8BMN3_AEGTA	Xenobiotic detoxification; biotic and abiotic stress tolerance (Pandian et al. 2020)
Traes_1AS_133DE8C4A.1	26.172	29.449	22.402	23.875	101.898	Cytochrome P450 81D1 n=1 Tax=Triticum urartu RepID=M7YMU6_TRIUA	Xenobiotic detoxification; biotic and abiotic stress tolerance (Pandian et al. 2020)
Traes_2AS_3FBE45290.1	15.184	13.821	10.494	14.617	54.116	Cytochrome P450 9b1	Xenobiotic detoxification; biotic and abiotic stress tolerance (Pandian et al. 2020)
Traes_2DL_A8E727D85.1	57.321	61.669	63.356	43.473	225.819	Cytochrome P450 superfamily protein LENGTH=140	Xenobiotic detoxification; biotic and abiotic stress tolerance (Pandian et al. 2020)
Traes_6BL_7849FEFB6.1	23.923	16.543	17.511	27.679	85.656	Cytochrome P450 superfamily protein LENGTH=140	Xenobiotic detoxification; biotic and abiotic stress tolerance (Pandian et al. 2020)
Traes_7DL_7921C2DAB.1	131.687	139.025	152.439	114.501	537.652	Cytochrome P450 superfamily protein LENGTH=386	Xenobiotic detoxification; biotic and abiotic stress tolerance (Pandian et al. 2020)
Traes_2BL_E053477A4.1	62.153	57.791	60.524	48.287	228.755	Cytochrome P450 superfamily protein LENGTH=472	Xenobiotic detoxification; biotic and abiotic stress tolerance (Pandian et al. 2020)
Traes_2AL_A38FEE372.1	48.587	40.975	56.96	42.607	189.129	Cytochrome P450 superfamily protein LENGTH=472	Xenobiotic detoxification; biotic and abiotic stress tolerance (Pandian et al. 2020)
Traes_5BL_70506C8E3.1	19.791	25.077	36.929	27.652	109.449	Cytochrome P450 superfamily protein LENGTH=472	Xenobiotic detoxification; biotic and abiotic stress tolerance (Pandian et al. 2020)
Traes_6AL_077524EE1.1	16.12	12.06	11.443	18.616	58.239	Cytochrome P450 superfamily protein LENGTH=472	Xenobiotic detoxification; biotic and abiotic stress tolerance (Pandian et al. 2020)
Traes_5BL_1BC1FCB58.1	21.205	33.509	36.843	29.47	121.027	Cytochrome P450 superfamily protein LENGTH=479	Xenobiotic detoxification; biotic and abiotic stress tolerance (Pandian et al. 2020)
Traes_2AL_E9CDA0B17.2	20.546	19.087	21.505	14.555	75.693	Cytochrome P450 superfamily protein LENGTH=479	Xenobiotic detoxification; biotic and abiotic stress tolerance (Pandian et al. 2020)
Traes_2AL_E9CDA0B17.1	19.636	20.314	22.02	12.746	74.716	Cytochrome P450 superfamily protein LENGTH=479	Xenobiotic detoxification; biotic and abiotic stress tolerance (Pandian et al. 2020)
Traes_5BL_F297A0206.1	9.481	11.338	18.633	14.805	54.257	Cytochrome P450 superfamily protein LENGTH=479	Xenobiotic detoxification; biotic and abiotic stress tolerance (Pandian et al. 2020)
Traes_7DL_B5EC8653A.1	55.864	39.597	40.623	41.404	177.488	Cytochrome P450 superfamily protein LENGTH=488	Xenobiotic detoxification; biotic and abiotic stress tolerance (Pandian et al. 2020)
Traes_1DL_1284AA19D.1	45.019	36.948	31.688	30.211	143.866	Cytochrome P450 superfamily protein LENGTH=488	Xenobiotic detoxification; biotic and abiotic stress tolerance (Pandian et al. 2020)
Traes_1DL_1284AA19D.2	39.022	32.843	32.567	28.938	133.37	Cytochrome P450 superfamily protein LENGTH=488	Xenobiotic detoxification; biotic and abiotic stress tolerance (Pandian et al. 2020)
Traes_1BL_18C9D71C6.1	35.173	18.433	26.617	22.825	103.048	Cytochrome P450 superfamily protein LENGTH=488	Xenobiotic detoxification; biotic and abiotic stress tolerance (Pandian et al. 2020)
Traes_7DL_B5EC8653A.2	25.383	20.039	23.937	14.992	84.351	Cytochrome P450 superfamily protein LENGTH=488	Xenobiotic detoxification; biotic and abiotic stress tolerance (Pandian et al. 2020)
Traes_3B_79108FB5D.1	14.937	17.034	17.284	19.591	68.846	Cytochrome P450 superfamily protein LENGTH=488	Xenobiotic detoxification; biotic and abiotic stress tolerance (Pandian et al. 2020)
Traes_3AL_43AE787EC.1	19.163	14.178	15.757	10.284	59.382	Cytochrome P450 superfamily protein LENGTH=488	Xenobiotic detoxification; biotic and abiotic stress tolerance (Pandian et al. 2020)
Traes_3AS_4D3209F0E.1	32.083	48.096	45.351	35.011	160.541	Cytochrome P450 superfamily protein LENGTH=490	Xenobiotic detoxification; biotic and abiotic stress tolerance (Pandian et al. 2020)
Traes_7DS_44A6EA49C.1	28.273	32.402	43.609	27.327	131.611	Cytochrome P450 superfamily protein LENGTH=490	Xenobiotic detoxification; biotic and abiotic stress tolerance (Pandian et al. 2020)
Traes_5BL_796951F84.1	23.384	30.59	32.58	28.836	115.39	Cytochrome P450 superfamily protein LENGTH=490	Xenobiotic detoxification; biotic and abiotic stress tolerance (Pandian et al. 2020)
Traes_7DS_433CC9F69.2	24.945	24.346	26.899	29.006	105.196	Cytochrome P450 superfamily protein LENGTH=490	Xenobiotic detoxification; biotic and abiotic stress tolerance (Pandian et al. 2020)
Traes_7AS_E11AFE1F2.1	30.629	29.585	22.003	19.589	101.806	Cytochrome P450 superfamily protein LENGTH=490	Xenobiotic detoxification; biotic and abiotic stress tolerance (Pandian et al. 2020)
Traes_7AS_47CC9EDEE.1	18.502	26.566	22.546	23.659	91.273	Cytochrome P450 superfamily protein LENGTH=490	Xenobiotic detoxification; biotic and abiotic stress tolerance (Pandian et al. 2020)
Traes_3AS_A86A96722.1	14.613	18.364	21.676	15.352	70.005	Cytochrome P450 superfamily protein LENGTH=490	Xenobiotic detoxification; biotic and abiotic stress tolerance (Pandian et al. 2020)
Traes_2BL_083C36832.1	14.174	11.346	12.548	16.682	54.75	Cytochrome P450 superfamily protein LENGTH=490	Xenobiotic detoxification; biotic and abiotic stress tolerance (Pandian et al. 2020)
Traes_7AS_1FF425026.1	10.622	12.532	10.274	18.468	51.896	Cytochrome P450 superfamily protein LENGTH=490	Xenobiotic detoxification; biotic and abiotic stress tolerance (Pandian et al. 2020)
Traes_7AL_7F184AF37.1	63.391	63.084	61.191	61.939	249.605	Cytochrome P450 superfamily protein LENGTH=502	Xenobiotic detoxification; biotic and abiotic stress tolerance (Pandian et al. 2020)
Traes_7AS_1A16D24B7.1	51.94	53.966	71.489	57.448	234.843	Cytochrome P450 superfamily protein LENGTH=512	Xenobiotic detoxification; biotic and abiotic stress tolerance (Pandian et al. 2020)
Traes_1DL_93E80C14A.1	44.603	48.367	39.283	45.47	177.723	Cytochrome P450 superfamily protein LENGTH=512	Xenobiotic detoxification; biotic and abiotic stress tolerance (Pandian et al. 2020)
Traes_6DL_689A061F0.1	36.127	36.891	44.679	48.072	165.769	Cytochrome P450 superfamily protein LENGTH=512	Xenobiotic detoxification; biotic and abiotic stress tolerance (Pandian et al. 2020)
Traes_7DS_422963288.1	32.337	39.427	30.663	27.548	129.975	Cytochrome P450 superfamily protein LENGTH=512	Xenobiotic detoxification; biotic and abiotic stress tolerance (Pandian et al. 2020)
Traes_1BL_8617E565C.1	27.458	25.741	22.938	26.801	102.938	Cytochrome P450 superfamily protein LENGTH=512	Xenobiotic detoxification; biotic and abiotic stress tolerance (Pandian et al. 2020)
Traes_1BS_1B97C405B.1	22.067	26.157	24.742	28.703	101.669	Cytochrome P450 superfamily protein LENGTH=512	Xenobiotic detoxification; biotic and abiotic stress tolerance (Pandian et al. 2020)
Traes_5AL_33C1C9D0D.1	24.032	32.259	19.803	25.344	101.438	Cytochrome P450 superfamily protein LENGTH=512	Xenobiotic detoxification; biotic and abiotic stress tolerance (Pandian et al. 2020)
Traes_1DL_8F87D0467.1	18.983	23.964	25.005	27.075	95.027	Cytochrome P450 superfamily protein LENGTH=512	Xenobiotic detoxification; biotic and abiotic stress tolerance (Pandian et al. 2020)
Traes_1AL_3A1D8DC66.2	20.388	24.895	17.651	28.942	91.876	Cytochrome P450 superfamily protein LENGTH=512	Xenobiotic detoxification; biotic and abiotic stress tolerance (Pandian et al. 2020)
Traes_1BS_1B97C405B.2	19.86	25.387	21.127	20.763	87.137	Cytochrome P450 superfamily protein LENGTH=512	Xenobiotic detoxification; biotic and abiotic stress tolerance (Pandian et al. 2020)
Traes_2DL_34C71F113.1	17.98	22.694	24.686	21.603	86.963	Cytochrome P450 superfamily protein LENGTH=512	Xenobiotic detoxification; biotic and abiotic stress tolerance (Pandian et al. 2020)
Traes_1AL_3A1D8DC66.1	19.839	20.487	17.008	23.023	80.357	Cytochrome P450 superfamily protein LENGTH=512	Xenobiotic detoxification; biotic and abiotic stress tolerance (Pandian et al. 2020)
Traes_3B_083FF0203.1	14.584	22.912	15.525	20.853	73.874	Cytochrome P450 superfamily protein LENGTH=512	Xenobiotic detoxification; biotic and abiotic stress tolerance (Pandian et al. 2020)
Traes_2AS_E5D366E76.1	16.24	18.662	16.657	18.97	70.529	Cytochrome P450 superfamily protein LENGTH=512	Xenobiotic detoxification; biotic and abiotic stress tolerance (Pandian et al. 2020)
Traes_4AL_B074224C0.1	16.728	11.231	16.822	24.977	69.758	Cytochrome P450 superfamily protein LENGTH=512	Xenobiotic detoxification; biotic and abiotic stress tolerance (Pandian et al. 2020)
Traes_5AL_E2E09A685.1	16.324	16.215	14.449	14.167	61.155	Cytochrome P450 superfamily protein LENGTH=512	Xenobiotic detoxification; biotic and abiotic stress tolerance (Pandian et al. 2020)
Traes_5BL_2F554BDAC.1	14.814	13.81	13.376	17.911	59.911	Cytochrome P450 superfamily protein LENGTH=512	Xenobiotic detoxification; biotic and abiotic stress tolerance (Pandian et al. 2020)
Traes_6DS_0DE729568.1	14.783	15.071	13.815	13.794	57.463	Cytochrome P450 superfamily protein LENGTH=512	Xenobiotic detoxification; biotic and abiotic stress tolerance (Pandian et al. 2020)
Traes_1BS_B2787E051.1	13.293	11.359	12.814	17.367	54.833	Cytochrome P450 superfamily protein LENGTH=512	Xenobiotic detoxification; biotic and abiotic stress tolerance (Pandian et al. 2020)
Traes_1AL_EB8A4C9F1.1	13.422	14.418	13.265	11.762	52.867	Cytochrome P450 superfamily protein LENGTH=512	Xenobiotic detoxification; biotic and abiotic stress tolerance (Pandian et al. 2020)
Traes_2BS_66FD9E41C.1	11.309	12.65	13.774	13.686	51.419	Cytochrome P450 superfamily protein LENGTH=512	Xenobiotic detoxification; biotic and abiotic stress tolerance (Pandian et al. 2020)
Traes_3B_D4262248A.1	186.253	228.595	209.813	201.241	825.902	Cytochrome P450 superfamily protein LENGTH=513	Xenobiotic detoxification; biotic and abiotic stress tolerance (Pandian et al. 2020)
Traes_7DL_28AF4D23A.1	104.739	125.342	86.723	93.161	409.965	Cytochrome P450 superfamily protein LENGTH=513	Xenobiotic detoxification; biotic and abiotic stress tolerance (Pandian et al. 2020)
Traes_2DL_4FDDDDABB.1	60.883	63.056	71.769	55.502	251.21	Cytochrome P450 superfamily protein LENGTH=513	Xenobiotic detoxification; biotic and abiotic stress tolerance (Pandian et al. 2020)
Traes_6AS_6F04EF283.1	59.077	44.186	69.989	64.309	237.561	Cytochrome P450 superfamily protein LENGTH=513	Xenobiotic detoxification; biotic and abiotic stress tolerance (Pandian et al. 2020)
Traes_7AS_4352E58B01.2	63.811	64.219	59.799	49.586	237.415	Cytochrome P450 superfamily protein LENGTH=513	Xenobiotic detoxification; biotic and abiotic stress tolerance (Pandian et al. 2020)
Traes_3AS_44927A043.1	52.109	65.215	57.05	55.08	229.454	Cytochrome P450 superfamily protein LENGTH=513	Xenobiotic detoxification; biotic and abiotic stress tolerance (Pandian et al. 2020)
Traes_7AS_4352E58B01.1	57.724	67.902	54.387	48.7	228.713	Cytochrome P450 superfamily protein LENGTH=513	Xenobiotic detoxification; biotic and abiotic stress tolerance (Pandian et al. 2020)
Traes_7DL_8DC315832.3	52.03	60.535	57.67	38.746	208.981	Cytochrome P450 superfamily protein LENGTH=513	Xenobiotic detoxification; biotic and abiotic stress tolerance (Pandian et al. 2020)
Traes_7DL_626601AB5.1	45.889	56.797	54.053	51.705	208.444	Cytochrome P450 superfamily protein LENGTH=513	Xenobiotic detoxification; biotic and abiotic stress tolerance (Pandian et al. 2020)
Traes_5DS_B0BE4E0F9.2	47.754	47.82	56.35	48.466	200.39	Cytochrome P450 superfamily protein LENGTH=513	Xenobiotic detoxification; biotic and abiotic stress tolerance (Pandian et al. 2020)
Traes_7DL_DD86E853B.1	44.684	54.3	52.279	42.683	193.946	Cytochrome P450 superfamily protein LENGTH=513	Xenobiotic detoxification; biotic and abiotic stress tolerance (Pandian et al. 2020)
Traes_5DS_B0BE4E0F9.1	45.369	47.499	56.584	42.656	192.108	Cytochrome P450 superfamily protein LENGTH=513	Xenobiotic detoxification; biotic and abiotic stress tolerance (Pandian et al. 2020)
Traes_5DS_B0BE4E0F9.3	45.875	49.483	50.408	37.866	183.632	Cytochrome P450 superfamily protein LENGTH=513	Xenobiotic detoxification; biotic and abiotic stress tolerance (Pandian et al. 2020)
Traes_3AS_44927A043.2	40.405	51.904	42.475	45.959	180.743	Cytochrome P450 superfamily protein LENGTH=513	Xenobiotic detoxification; biotic and abiotic stress tolerance (Pandian et al. 2020)
Traes_6AS_6F04EF283.2	40.597	35.825	50.452	48.268	175.142	Cytochrome P450 superfamily protein LENGTH=513	Xenobiotic detoxification; biotic and abiotic stress tolerance (Pandian et al. 2020)
Traes_4DL_37A117E86.1	37.563	41.713	48.235	47.625	175.136	Cytochrome P450 superfamily protein LENGTH=513	Xenobiotic detoxification; biotic and abiotic stress tolerance (Pandian et al. 2020)
Traes_3AS_44927A043.4	38.956	51.636	35.126	41.615	167.333	Cytochrome P450 superfamily protein LENGTH=513	Xenobiotic detoxification; biotic and abiotic stress tolerance (Pandian et al. 2020)
Traes_4BS_F094E8394.1	43.284	43.098	42.026	38.92	167.328	Cytochrome P450 superfamily protein LENGTH=513	Xenobiotic detoxification; biotic and abiotic stress tolerance (Pandian et al. 2020)
Traes_3AS_44927A043.3	39.495	45.879	36.353	36.73	158.457	Cytochrome P450 superfamily protein LENGTH=513	Xenobiotic detoxification; biotic and abiotic stress tolerance (Pandian et al. 2020)
Traes_5AS_5104E81D9.1	32.029	31.791	39.906	30.036	133.762	Cytochrome P450 superfamily protein LENGTH=513	Xenobiotic detoxification; biotic and abiotic stress tolerance (Pandian et al. 2020)
Traes_5BL_F6D090701.1	29.667	37.921	29.08	31.558	128.226	Cytochrome P450 superfamily protein LENGTH=513	Xenobiotic detoxification; biotic and abiotic stress tolerance (Pandian et al. 2020)
Traes_3B_620A2C0FC.1	26.499	35.12	27.012	34.699	123.33	Cytochrome P450 superfamily protein LENGTH=513	Xenobiotic detoxification; biotic and abiotic stress tolerance (Pandian et al. 2020)
Traes_4BS_F094E8394.3	30.173	34.455	29.925	27.26	121.813	Cytochrome P450 superfamily protein LENGTH=513	Xenobiotic detoxification; biotic and abiotic stress tolerance (Pandian et al. 2020)
Traes_7DL_8DC315832.1	26.955	30.292	32.418	28.539	118.204	Cytochrome P450 superfamily protein LENGTH=513	Xenobiotic detoxification; biotic and abiotic stress tolerance (Pandian et al. 2020)
Traes_5BL_7793CAF24.1	26.492	28.445	32.075	27.231	114.243	Cytochrome P450 superfamily protein LENGTH=513	Xenobiotic detoxification; biotic and abiotic stress tolerance (Pandian et al. 2020)
Traes_4BS_F094E8394.2	28.343	31.046	26.9	23.444	109.733	Cytochrome P450 superfamily protein LENGTH=513	Xenobiotic detoxification; biotic and abiotic stress tolerance (Pandian et al. 2020)
Traes_5AL_F84F6B630.1	25.011	28.48	31.449	23.634	108.574	Cytochrome P450 superfamily protein LENGTH=513	Xenobiotic detoxification; biotic and abiotic stress tolerance (Pandian et al. 2020)
Traes_4AL_24331D947.3	24.154	34.263	25.195	21.36	104.972	Cytochrome P450 superfamily protein LENGTH=513	Xenobiotic detoxification; biotic and abiotic stress tolerance (Pandian et al. 2020)
Traes_4AL_24331D947.1	22.464	31.496	23.602	21.817	99.379	Cytochrome P450 superfamily protein LENGTH=513	Xenobiotic detoxification; biotic and abiotic stress tolerance (Pandian et al. 2020)
Traes_3B_620A2C0FC.3	20.464	29.715	20.668	27.744	98.591	Cytochrome P450 superfamily protein LENGTH=513	Xenobiotic detoxification; biotic and abiotic stress tolerance (Pandian et al. 2020)
Traes_4AL_350F24589.1	24.457	24.69	25.41	23.211	97.768	Cytochrome P450 superfamily protein LENGTH=513	Xenobiotic detoxification; biotic and abiotic stress tolerance (Pandian et al. 2020)
Traes_4AL_24331D947.2	24.793	28.724	23.521	19.153	96.191	Cytochrome P450 superfamily protein LENGTH=513	Xenobiotic detoxification; biotic and abiotic stress tolerance (Pandian et al. 2020)
Traes_3DL_7D08B5909.1	21.075	23.216	25.435	18.803	88.529	Cytochrome P450 superfamily protein LENGTH=513	Xenobiotic detoxification; biotic and abiotic stress tolerance (Pandian et al. 2020)
Traes_3B_620A2C0FC.2	20.253	23.466	19.099	24.613	87.431	Cytochrome P450 superfamily protein LENGTH=513	Xenobiotic detoxification; biotic and abiotic stress tolerance (Pandian et al. 2020)
Traes_2BL_5DC746FBB.1	18.808	17.236	25.443	22.254	83.741	Cytochrome P450 superfamily protein LENGTH=513	Xenobiotic detoxification; biotic and abiotic stress tolerance (Pandian et al. 2020)
Traes_4BL_F858A2E97.3	17.045	17.592	17.848	20.078	72.563	Cytochrome P450 superfamily protein LENGTH=513	Xenobiotic detoxification; biotic and abiotic stress tolerance (Pandian et al. 2020)
Traes_4DL_1BBB3BF33.1	19.195	15.07	21.96	15.701	71.926	Cytochrome P450 superfamily protein LENGTH=513	Xenobiotic detoxification; biotic and abiotic stress tolerance (Pandian et al. 2020)
Traes_6DS_F6D0C7D5E.3	16.485	19.29	17.833	18	71.608	Cytochrome P450 superfamily protein LENGTH=513	Xenobiotic detoxification; biotic and abiotic stress tolerance (Pandian et al. 2020)
Traes_6DS_F6D0C7D5E.1	15.334	18.401	19.903	17.424	71.062	Cytochrome P450 superfamily protein LENGTH=513	Xenobiotic detoxification; biotic and abiotic stress tolerance (Pandian et al. 2020)
Traes_7AS_E32F57B9A.1	15.625	16.601	18.156	19.428	69.81	Cytochrome P450 superfamily protein LENGTH=513	Xenobiotic detoxification; biotic and abiotic stress tolerance (Pandian et al. 2020)
Traes_4BL_F858A2E97.2	14.532	18.258	17.851	17.023	67.664	Cytochrome P450 superfamily protein LENGTH=513	Xenobiotic detoxification; biotic and abiotic stress tolerance (Pandian et al. 2020)
Traes_5BL_7793CAF24.2	15.759	15.13	18.731	16.751	66.371	Cytochrome P450 superfamily protein LENGTH=513	Xenobiotic detoxification; biotic and abiotic stress tolerance (Pandian et al. 2020)
Traes_7DL_74B449DBA.1	18.306	17.225	15.625	14.586	65.742	Cytochrome P450 superfamily protein LENGTH=513	Xenobiotic detoxification; biotic and abiotic stress tolerance (Pandian et al. 2020)
Traes_6DS_F6D0C7D5E.2	14.418	16.319	17.29	15.125	63.152	Cytochrome P450 superfamily protein LENGTH=513	Xenobiotic detoxification; biotic and abiotic stress tolerance (Pandian et al. 2020)
Traes_5AL_900E0A0FC.2	11.387	18.965	13.573	17.45	61.375	Cytochrome P450 superfamily protein LENGTH=513	Xenobiotic detoxification; biotic and abiotic stress tolerance (Pandian et al. 2020)
Traes_4DL_F534416EE.2	15.878	14.955	14.56	11.947	57.34	Cytochrome P450 superfamily protein LENGTH=513	Xenobiotic detoxification; biotic and abiotic stress tolerance (Pandian et al. 2020)
Traes_5BL_D752395BC.1	10.548	14.576	15.126	16.76	57.01	Cytochrome P450 superfamily protein LENGTH=513	Xenobiotic detoxification; biotic and abiotic stress tolerance (Pandian et al. 2020)
Traes_2BL_41296A5F1.1	12.52	14.561	14.682	13.602	55.365	Cytochrome P450 superfamily protein LENGTH=513	Xenobiotic detoxification; biotic and abiotic stress tolerance (Pandian et al. 2020)
Traes_4BL_EC55DE39B.1	12.855	12.903	13.894	14.118	53.77	Cytochrome P450 superfamily protein LENGTH=513	Xenobiotic detoxification; biotic and abiotic stress tolerance (Pandian et al. 2020)
Traes_6BS_FB32BDD5B.1	9.852	12.071	16.571	15.088	53.582	Cytochrome P450 superfamily protein LENGTH=513	Xenobiotic detoxification; biotic and abiotic stress tolerance (Pandian et al. 2020)
Traes_5BL_03D637203.1	12.029	14.223	13.081	13.188	52.521	Cytochrome P450 superfamily protein LENGTH=513	Xenobiotic detoxification; biotic and abiotic stress tolerance (Pandian et al. 2020)
Traes_7AS_E5316198E.1	10.495	11.73	15.68	13.69	51.595	Cytochrome P450 superfamily protein LENGTH=513	Xenobiotic detoxification; biotic and abiotic stress tolerance (Pandian et al. 2020)
Traes_4BL_F858A2E97.1	10.778	13.938	13.895	12.456	51.067	Cytochrome P450 superfamily protein LENGTH=513	Xenobiotic detoxification; biotic and abiotic stress tolerance (Pandian et al. 2020)
Traes_3AL_395DABDE6.1	46.553	58.955	42.073	55.855	203.436	Cytochrome P450 superfamily protein LENGTH=514	Xenobiotic detoxification; biotic and abiotic stress tolerance (Pandian et al. 2020)
Traes_7AL_73FE321EC.1	33.976	36.001	38.859	28.666	137.502	Cytochrome P450 superfamily protein LENGTH=514	Xenobiotic detoxification; biotic and abiotic stress tolerance (Pandian et al. 2020)
Traes_7AL_73FE321EC.2	33.035	31.619	39.298	28.111	132.063	Cytochrome P450 superfamily protein LENGTH=514	Xenobiotic detoxification; biotic and abiotic stress tolerance (Pandian et al. 2020)
Traes_7AL_73FE321EC.3	28.647	25.91	29.384	23.424	107.365	Cytochrome P450 superfamily protein LENGTH=514	Xenobiotic detoxification; biotic and abiotic stress tolerance (Pandian et al. 2020)
Traes_1AL_B69FCAA8E.1	28.441	39.171	27.225	43.42	138.257	Cytochrome P450 superfamily protein LENGTH=520	Xenobiotic detoxification; biotic and abiotic stress tolerance (Pandian et al. 2020)
Traes_1AL_1F70A2C8B.1	30.394	35.753	25.686	43.388	135.221	Cytochrome P450 superfamily protein LENGTH=520	Xenobiotic detoxification; biotic and abiotic stress tolerance (Pandian et al. 2020)
Traes_3DL_DBFBC0273.1	24.306	29.102	20.48	31.314	105.202	Cytochrome P450 superfamily protein LENGTH=520	Xenobiotic detoxification; biotic and abiotic stress tolerance (Pandian et al. 2020)
Traes_3DL_DBFBC0273.2	20.575	32.223	19.733	23.566	96.097	Cytochrome P450 superfamily protein LENGTH=520	Xenobiotic detoxification; biotic and abiotic stress tolerance (Pandian et al. 2020)
Traes_6DS_9424F4483.1	21.124	31.311	19.037	23.115	94.587	Cytochrome P450 superfamily protein LENGTH=520	Xenobiotic detoxification; biotic and abiotic stress tolerance (Pandian et al. 2020)
Traes_1AL_E1F3614B3.1	21.874	21.581	15.466	17.167	76.088	Cytochrome P450 superfamily protein LENGTH=520	Xenobiotic detoxification; biotic and abiotic stress tolerance (Pandian et al. 2020)
Traes_7DL_59AF4BEE7.2	15.844	20.592	16.965	21.101	74.502	Cytochrome P450 superfamily protein LENGTH=520	Xenobiotic detoxification; biotic and abiotic stress tolerance (Pandian et al. 2020)
Traes_3B_F447BE519.1	17.551	20.288	16.103	19.876	73.818	Cytochrome P450 superfamily protein LENGTH=520	Xenobiotic detoxification; biotic and abiotic stress tolerance (Pandian et al. 2020)
Traes_6DS_18D0266CD.1	17.296	19.041	17.736	17.371	71.444	Cytochrome P450 superfamily protein LENGTH=520	Xenobiotic detoxification; biotic and abiotic stress tolerance (Pandian et al. 2020)
Traes_7BL_AFB3A9477.1	16.804	17.231	17.708	17.055	68.798	Cytochrome P450 superfamily protein LENGTH=520	Xenobiotic detoxification; biotic and abiotic stress tolerance (Pandian et al. 2020)
Traes_6DL_18B245CAB.1	17.992	18.03	14.228	17.363	67.613	Cytochrome P450 superfamily protein LENGTH=520	Xenobiotic detoxification; biotic and abiotic stress tolerance (Pandian et al. 2020)
Traes_1AL_B64E75138.1	15.467	16.67	16.058	18.019	66.214	Cytochrome P450 superfamily protein LENGTH=520	Xenobiotic detoxification; biotic and abiotic stress tolerance (Pandian et al. 2020)
Traes_7BL_AFB3A9477.2	15.433	15.775	17.532	14.741	63.481	Cytochrome P450 superfamily protein LENGTH=520	Xenobiotic detoxification; biotic and abiotic stress tolerance (Pandian et al. 2020)
Traes_3B_FF4E970A7.1	17.29	13.343	11.75	20.84	63.223	Cytochrome P450 superfamily protein LENGTH=520	Xenobiotic detoxification; biotic and abiotic stress tolerance (Pandian et al. 2020)
Traes_1BL_9B3C88F90.2	16.576	14.683	12.257	17.163	60.679	Cytochrome P450 superfamily protein LENGTH=520	Xenobiotic detoxification; biotic and abiotic stress tolerance (Pandian et al. 2020)
Traes_7BL_AFB3A9477.3	14.618	13.724	16.349	13.066	57.757	Cytochrome P450 superfamily protein LENGTH=520	Xenobiotic detoxification; biotic and abiotic stress tolerance (Pandian et al. 2020)
Traes_1BL_0269D9329.1	11.836	16.389	13.678	14.476	56.379	Cytochrome P450 superfamily protein LENGTH=520	Xenobiotic detoxification; biotic and abiotic stress tolerance (Pandian et al. 2020)
Traes_1BL_9B3C88F90.1	15.256	14.388	12.152	13.838	55.634	Cytochrome P450 superfamily protein LENGTH=520	Xenobiotic detoxification; biotic and abiotic stress tolerance (Pandian et al. 2020)
Traes_7AL_5DD3BF4AE.1	12.044	12.784	13.791	16.23	54.849	Cytochrome P450 superfamily protein LENGTH=520	Xenobiotic detoxification; biotic and abiotic stress tolerance (Pandian et al. 2020)
Traes_3DL_ACB02DAE4.1	13.924	12.828	15.178	12.759	54.689	Cytochrome P450 superfamily protein LENGTH=520	Xenobiotic detoxification; biotic and abiotic stress tolerance (Pandian et al. 2020)
Traes_1DL_0DF53C55A.1	14.087	12.073	10.042	16.548	52.75	Cytochrome P450 superfamily protein LENGTH=520	Xenobiotic detoxification; biotic and abiotic stress tolerance (Pandian et al. 2020)
Traes_2BL_6DCB8BD21.1	49.44	45.646	51.864	41.932	188.882	Cytochrome P450 superfamily protein LENGTH=524	Xenobiotic detoxification; biotic and abiotic stress tolerance (Pandian et al. 2020)
Traes_3DS_561941A6E.2	27.148	30.08	23.278	23.471	103.977	Cytochrome P450 superfamily protein LENGTH=524	Xenobiotic detoxification; biotic and abiotic stress tolerance (Pandian et al. 2020)
Traes_3DS_561941A6E.1	24.278	24.335	19.843	19.538	87.994	Cytochrome P450 superfamily protein LENGTH=524	Xenobiotic detoxification; biotic and abiotic stress tolerance (Pandian et al. 2020)
Traes_3DS_561941A6E.3	21.468	24.172	18.135	17.758	81.533	Cytochrome P450 superfamily protein LENGTH=524	Xenobiotic detoxification; biotic and abiotic stress tolerance (Pandian et al. 2020)
Traes_3DS_77A631B6A.1	18.632	19.774	16.462	15.274	70.142	Cytochrome P450 superfamily protein LENGTH=524	Xenobiotic detoxification; biotic and abiotic stress tolerance (Pandian et al. 2020)
Traes_2DS_64F37A63E.1	17.303	16.582	20.005	14.012	67.902	Cytochrome P450 superfamily protein LENGTH=524	Xenobiotic detoxification; biotic and abiotic stress tolerance (Pandian et al. 2020)
Traes_2BS_D4EBD9C6E.1	14.643	14.26	16.47	14.712	60.085	Cytochrome P450 superfamily protein LENGTH=524	Xenobiotic detoxification; biotic and abiotic stress tolerance (Pandian et al. 2020)
Traes_3AS_A621195BE.2	16.396	14.044	14.813	11.284	56.537	Cytochrome P450 superfamily protein LENGTH=524	Xenobiotic detoxification; biotic and abiotic stress tolerance (Pandian et al. 2020)
Traes_6DL_BC3D89A7A.1	22.813	20.742	15.55	26.041	85.146	cytochrome P450, family 707, subfamily A, polypeptide 3 LENGTH=463	Xenobiotic detoxification; biotic and abiotic stress tolerance (Pandian et al. 2020)
Traes_7AS_664F35AF5.1	31.009	32.143	24.522	23.815	111.489	cytochrome P450, family 71, subfamily B, polypeptide 13 LENGTH=496	Xenobiotic detoxification; biotic and abiotic stress tolerance (Pandian et al. 2020)
Traes_4DL_96C2F36E1.1	30.688	33.596	30.701	30.261	125.246	cytochrome P450, family 710, subfamily A, polypeptide 1 LENGTH=495	Xenobiotic detoxification; biotic and abiotic stress tolerance (Pandian et al. 2020)
Traes_4DL_3E20F8E8A.1	22.933	28.037	24.417	27.425	102.812	cytochrome P450, family 710, subfamily A, polypeptide 1 LENGTH=495	Xenobiotic detoxification; biotic and abiotic stress tolerance (Pandian et al. 2020)
Traes_4BL_3C2787B06.1	22.611	22.271	22.743	20.284	87.909	cytochrome P450, family 710, subfamily A, polypeptide 1 LENGTH=495	Xenobiotic detoxification; biotic and abiotic stress tolerance (Pandian et al. 2020)
Traes_4BL_3C2787B06.2	22.088	21.606	20.554	20.855	85.103	cytochrome P450, family 710, subfamily A, polypeptide 1 LENGTH=495	Xenobiotic detoxification; biotic and abiotic stress tolerance (Pandian et al. 2020)
Traes_4DL_196FA0405.1	16.284	16.224	16.334	18.477	67.319	cytochrome P450, family 710, subfamily A, polypeptide 1 LENGTH=495	Xenobiotic detoxification; biotic and abiotic stress tolerance (Pandian et al. 2020)
Traes_3B_6221A012E.1	373.683	381.016	464.246	348.887	1567.83	cytochrome P450, family 711, subfamily A, polypeptide 1 LENGTH=522	Xenobiotic detoxification; biotic and abiotic stress tolerance (Pandian et al. 2020)
Traes_3B_6221A012E.3	359.053	394.978	395.133	287.409	1436.57	cytochrome P450, family 711, subfamily A, polypeptide 1 LENGTH=522	Xenobiotic detoxification; biotic and abiotic stress tolerance (Pandian et al. 2020)
Traes_3B_6221A012E.2	330.006	329.048	399.427	290.879	1349.36	cytochrome P450, family 711, subfamily A, polypeptide 1 LENGTH=522	Xenobiotic detoxification; biotic and abiotic stress tolerance (Pandian et al. 2020)
Traes_3DS_B5C6713F7.1	88.992	98.46	94.435	73.728	355.615	cytochrome P450, family 711, subfamily A, polypeptide 1 LENGTH=522	Xenobiotic detoxification; biotic and abiotic stress tolerance (Pandian et al. 2020)
Traes_2BL_906F1E946.1	128.201	119.628	130.195	91.301	469.325	cytochrome P450, family 718 LENGTH=485	Xenobiotic detoxification; biotic and abiotic stress tolerance (Pandian et al. 2020)
Traes_2AS_E5BEE3F4A.1	25.527	22.156	26.87	18.403	92.956	cytochrome P450, family 718 LENGTH=485	Xenobiotic detoxification; biotic and abiotic stress tolerance (Pandian et al. 2020)
Traes_2AL_D79C9535C.1	21.724	24.519	24.483	21.993	92.719	cytochrome P450, family 718 LENGTH=485	Xenobiotic detoxification; biotic and abiotic stress tolerance (Pandian et al. 2020)
Traes_6DL_384CFD7ED.1	18.607	23.199	21.643	19.911	83.36	cytochrome P450, family 718 LENGTH=485	Xenobiotic detoxification; biotic and abiotic stress tolerance (Pandian et al. 2020)
Traes_3B_9A4794E2D.1	15.716	18.989	21.679	13.364	69.748	cytochrome P450, family 718 LENGTH=485	Xenobiotic detoxification; biotic and abiotic stress tolerance (Pandian et al. 2020)
Traes_7AS_04C2A1B57.1	22.859	34.775	22.29	20.163	100.087	cytochrome P450, family 76, subfamily C, polypeptide 2 LENGTH=512	Xenobiotic detoxification; biotic and abiotic stress tolerance (Pandian et al. 2020)
Traes_4DL_FA091BF47.1	46.297	63.442	48.869	61.707	220.315	cytochrome P450, family 78, subfamily A, polypeptide 6 LENGTH=530	Xenobiotic detoxification; biotic and abiotic stress tolerance (Pandian et al. 2020)
Traes_5BL_DA1DD27FD.1	21.244	20.109	20.693	20.403	82.449	cytochrome P450, family 78, subfamily A, polypeptide 6 LENGTH=530	Xenobiotic detoxification; biotic and abiotic stress tolerance (Pandian et al. 2020)
Traes_7DL_371952BE9.1	36.142	28.604	23.298	22.686	110.73	cytochrome P450, family 86, subfamily B, polypeptide 1 LENGTH=559	Xenobiotic detoxification; biotic and abiotic stress tolerance (Pandian et al. 2020)
Traes_1DL_1410C68BB.1	35.746	34.353	39.269	41.443	150.811	cytochrome P450, family 98, subfamily A, polypeptide 3 LENGTH=508	Xenobiotic detoxification; biotic and abiotic stress tolerance (Pandian et al. 2020)
Traes_1DL_1410C68BB.2	22.53	24.431	24.966	24.686	96.613	cytochrome P450, family 98, subfamily A, polypeptide 3 LENGTH=508	Xenobiotic detoxification; biotic and abiotic stress tolerance (Pandian et al. 2020)
Traes_1AL_A0B81FF76.3	21.501	24.253	23.487	26.393	95.634	cytochrome P450, family 98, subfamily A, polypeptide 3 LENGTH=508	Xenobiotic detoxification; biotic and abiotic stress tolerance (Pandian et al. 2020)
Traes_1AL_A0B81FF76.2	20.717	23.031	21.541	23.276	88.565	cytochrome P450, family 98, subfamily A, polypeptide 3 LENGTH=508	Xenobiotic detoxification; biotic and abiotic stress tolerance (Pandian et al. 2020)
Traes_1AL_A0B81FF76.1	20.611	22.505	21.43	23.097	87.643	cytochrome P450, family 98, subfamily A, polypeptide 3 LENGTH=508	Xenobiotic detoxification; biotic and abiotic stress tolerance (Pandian et al. 2020)
Traes_6DL_077ADF9F9.1	17.857	16.852	12.104	23.198	70.011	DAD-1 n=4 Tax=Oryza RepID=Q6H8G1_ORYSJ	Programmed cell death (Yan et al. 2019)
Traes_1AL_36B201285.1	253.185	263.509	271.955	266.796	1055.44	DCD (Development and Cell Death) domain protein LENGTH=296	Programmed cell death (Tenhaken et al. 2005)
Traes_1DL_4ACF54D50.2	116.774	112.669	122.831	127.623	479.897	DCD (Development and Cell Death) domain protein LENGTH=296	Programmed cell death (Tenhaken et al. 2005)
Traes_1BL_D4A0D0191.1	110.092	114.836	114.903	119.686	459.517	DCD (Development and Cell Death) domain protein LENGTH=296	Programmed cell death (Tenhaken et al. 2005)
Traes_1DL_4ACF54D50.1	108.138	110.871	116.877	117.435	453.321	DCD (Development and Cell Death) domain protein LENGTH=296	Programmed cell death (Tenhaken et al. 2005)
Traes_1BL_D4A0D0191.2	61.792	62.759	69.087	76.536	270.174	DCD (Development and Cell Death) domain protein LENGTH=296	Programmed cell death (Tenhaken et al. 2005)
Traes_1BL_D4A0D0191.3	64.247	57.585	69.01	76.083	266.925	DCD (Development and Cell Death) domain protein LENGTH=296	Programmed cell death (Tenhaken et al. 2005)
Traes_5AL_CA65D53B7.1	192.28	208.88	178.138	198.881	778.179	DCD (Development and Cell Death) domain protein LENGTH=349	Programmed cell death (Tenhaken et al. 2005)
Traes_5DL_412D1CEF6.4	74.397	83.733	71.968	84.507	314.605	DCD (Development and Cell Death) domain protein LENGTH=349	Programmed cell death (Tenhaken et al. 2005)
Traes_5BL_11C8800D4.1	62.825	63.978	64.773	68.877	260.453	DCD (Development and Cell Death) domain protein LENGTH=349	Programmed cell death (Tenhaken et al. 2005)
Traes_5BL_11C8800D4.3	57.501	60.533	57.014	63.403	238.451	DCD (Development and Cell Death) domain protein LENGTH=349	Programmed cell death (Tenhaken et al. 2005)
Traes_5DL_412D1CEF6.3	47.577	46.426	45.266	49.868	189.137	DCD (Development and Cell Death) domain protein LENGTH=349	Programmed cell death (Tenhaken et al. 2005)
Traes_5DL_412D1CEF6.1	46.181	46.345	46.617	47.708	186.851	DCD (Development and Cell Death) domain protein LENGTH=349	Programmed cell death (Tenhaken et al. 2005)
Traes_5BL_11C8800D4.2	44.167	49.519	39.857	51.335	184.878	DCD (Development and Cell Death) domain protein LENGTH=349	Programmed cell death (Tenhaken et al. 2005)
Traes_5DL_412D1CEF6.2	40.499	40.79	41.102	46.76	169.151	DCD (Development and Cell Death) domain protein LENGTH=349	Programmed cell death (Tenhaken et al. 2005)
Traes_5DL_412D1CEF6.5	39.328	41.954	36.019	38.462	155.763	DCD (Development and Cell Death) domain protein LENGTH=349	Programmed cell death (Tenhaken et al. 2005)
Traes_5BL_11C8800D4.4	29.149	30.298	25.763	30.963	116.173	DCD (Development and Cell Death) domain protein LENGTH=349	Programmed cell death (Tenhaken et al. 2005)
Traes_5DL_412D1CEF6.7	20.192	19.422	19.396	19.458	78.468	DCD (Development and Cell Death) domain protein LENGTH=349	Programmed cell death (Tenhaken et al. 2005)
Traes_2DL_9D3C220D8.1	27.94	36.602	24.801	15.038	104.381	Defensin-like protein	Pathogenesis-related protein PR-12 ( Kong et al. 2021)
Traes_4BL_9A9C3DF6F.1	19.246	19.519	16.316	19.117	74.198	Defensin-like protein	Pathogenesis-related protein PR-12 ( Kong et al. 2021)
Traes_4DL_909858768.1	14.137	15.201	14.777	15.931	60.046	Defensin-like protein 1	Pathogenesis-related protein PR-12 ( Kong et al. 2021)
Traes_5BL_9CFA979D61.2	31.572	30.682	20.195	34.526	116.975	Dehydration-responsive element-binding protein 1A	Abiotic stress responses (Agarwal et al. 2017)
Traes_6BL_ADE1875EF.1	176.934	199.877	192.936	198.169	767.916	Dehydrin COR410	Abiotic stress tolerance (Sun et al. 2021)
Traes_5DL_134F29727.1	26.604	18.519	161.919	133.759	340.801	Dehydrin DHN2	Abiotic stress tolerance (Sun et al. 2021)
Traes_6DL_42DF4F0A4.2	10.625	5.521	35.835	24.457	76.438	Dehydrin DHN3	Abiotic stress tolerance (Sun et al. 2021)
Traes_6DL_B28B5501C.1	6.395	1.631	35.153	21.125	64.304	Dehydrin DHN3	Abiotic stress tolerance (Sun et al. 2021)
Traes_6AL_033D6C680.1	343.218	398.083	433.248	423.313	1597.86	Dehydrin family protein LENGTH=260	Abiotic stress tolerance (Sun et al. 2021)
Traes_3B_8A0FF325F.1	18.331	30.072	29.379	32.309	110.091	dehydroquinate dehydratase, putative / shikimate dehydrogenase, putative LENGTH=603	Salicylic acid biosynthesis (Lefevere et al. 2020)
Traes_3AL_96EC0B5EE.1	15.447	13.103	13.58	15.106	57.236	Delta(7)-sterol-C5(6)-desaturase	Sterol biosynthesis for biotic and abiotic stress responses (Wang et al. 2012; Du et al. 2022)
Traes_7BL_D1311836E.1	90.359	97.648	79.937	70.879	338.823	Delta(24)-sterol reductase	Sterol biosynthesis for biotic and abiotic stress responses (Wang et al. 2012; Du et al. 2022)
Traes_7AL_ABCDD4F6C.1	92.952	82.095	75.607	79.7	330.354	Delta(24)-sterol reductase	Sterol biosynthesis for biotic and abiotic stress responses (Wang et al. 2012; Du et al. 2022)
Traes_7DL_0B4336C25.3	67.262	72.757	67.541	66.193	273.753	Delta(24)-sterol reductase	Sterol biosynthesis for biotic and abiotic stress responses (Wang et al. 2012; Du et al. 2022)
Traes_7DL_0B4336C25.2	69.375	70.563	66.813	66.82	273.571	Delta(24)-sterol reductase	Sterol biosynthesis for biotic and abiotic stress responses (Wang et al. 2012; Du et al. 2022)
Traes_7DL_0B4336C25.1	69.249	71.992	64.744	65.409	271.394	Delta(24)-sterol reductase	Sterol biosynthesis for biotic and abiotic stress responses (Wang et al. 2012; Du et al. 2022)
Traes_7BL_7489BCBE6.2	39.336	36.155	35.366	34.494	145.351	Delta(24)-sterol reductase	Sterol biosynthesis for biotic and abiotic stress responses (Wang et al. 2012; Du et al. 2022)
Traes_7BL_7489BCBE6.1	33.579	38.836	33.884	25.072	131.371	Delta(24)-sterol reductase	Sterol biosynthesis for biotic and abiotic stress responses (Wang et al. 2012; Du et al. 2022)
Traes_7AL_6322B76E7.2	35.632	33.584	22.589	30.777	122.582	Delta(24)-sterol reductase	Sterol biosynthesis for biotic and abiotic stress responses (Wang et al. 2012; Du et al. 2022)
Traes_7AL_6322B76E7.1	17.491	21.384	23.387	25.026	87.288	Delta(24)-sterol reductase	Sterol biosynthesis for biotic and abiotic stress responses (Wang et al. 2012; Du et al. 2022)
Traes_3DS_E4BFB1AD2.1	59.808	43.642	57.422	62.686	223.558	Delta(7)-sterol-C5(6)-desaturase	Sterol biosynthesis for biotic and abiotic stress responses (Wang et al. 2012; Du et al. 2022)
Traes_3DS_9903F8F01.1	17.98	11.994	15.91	15.98	61.864	Delta(7)-sterol-C5(6)-desaturase 1	Sterol biosynthesis for biotic and abiotic stress responses (Wang et al. 2012; Du et al. 2022)
Traes_2DS_BF33ADC4A.1	10.249	19.236	14.267	12.121	55.873	dihydroflavonol 4-reductase LENGTH=382	Flavonoid biosynthesis; innate immunity against nematodes (Treutter 2006; Chin et al. 2018)
Traes_2BL_8A0359515.1	13.087	17.129	12.188	11.741	54.145	dihydroflavonol 4-reductase LENGTH=382	Flavonoid biosynthesis; innate immunity against nematodes (Treutter 2006; Chin et al. 2018)
Traes_2DL_5CA093F26.1	42.263	54.258	76.388	52.397	225.306	dihydroflavonol 4-reductase-like1 LENGTH=326	Flavonoid biosynthesis; innate immunity against nematodes (Treutter 2006; Chin et al. 2018)
Traes_5AL_3374CC92B.1	50.193	60.715	46.449	47.645	205.002	dihydroflavonol 4-reductase-like1 LENGTH=326	Flavonoid biosynthesis; innate immunity against nematodes (Treutter 2006; Chin et al. 2018)
Traes_7DL_E48FCCB32.1	16.676	14.057	15.575	15.731	62.039	dihydroflavonol 4-reductase-like1 LENGTH=326	Flavonoid biosynthesis; innate immunity against nematodes (Treutter 2006; Chin et al. 2018)
Traes_7DL_E48FCCB32.2	14.846	14.046	16.198	14.276	59.366	dihydroflavonol 4-reductase-like1 LENGTH=326	Flavonoid biosynthesis; innate immunity against nematodes (Treutter 2006; Chin et al. 2018)
Traes_7AL_748A1D705.1	12.163	13.288	13.402	13.831	52.684	dihydroflavonol 4-reductase-like1 LENGTH=326	Flavonoid biosynthesis; innate immunity against nematodes (Treutter 2006; Chin et al. 2018)
Traes_3B_020DF4064.1	23.577	25.027	22.056	21.807	92.467	Dirigent protein 17	Lignan and lignin biosynthesis; abiotic stress response (Paniagua et al. 2017)
Traes_2DS_D264DB414.1	11.407	15.97	18.595	17.892	63.864	Dirigent protein 5	Lignan and lignin biosynthesis; abiotic stress response (Paniagua et al. 2017)
Traes_2AS_9DF2DDECC.1	9.777	16.213	13.134	14.623	53.747	Dirigent protein 5	Lignan and lignin biosynthesis; abiotic stress response (Paniagua et al. 2017)
Traes_7DS_1885DD5A2.1	4.712	13.996	12.624	24.924	56.256	Dirigent protein, putative, expressed n=3 Tax=Oryza sativa RepID=Q2QRU4_ORYSJ	Lignan and lignin biosynthesis; abiotic stress response (Paniagua et al. 2017)
Traes_1DS_FB5D75ECD.1	39.352	34.001	37.148	41.673	152.174	Disease resistance protein	Resistance against pathogens (Martin et al. 2003)
Traes_7DS_23CDAB1B11.2	22.6	24.469	21.679	22.423	91.171	Disease resistance protein	Resistance against pathogens (Martin et al. 2003)
Traes_7DS_23CDAB1B11.1	22.262	22.843	20.559	21.389	87.053	Disease resistance protein	Resistance against pathogens (Martin et al. 2003)
Traes_5DL_388BDC212.1	19.923	18.142	17.892	20.316	76.273	Disease resistance protein	Resistance against pathogens (Martin et al. 2003)
Traes_2AS_B8091AC54.1	20.748	18.971	18.722	15.303	73.744	Disease resistance protein	Resistance against pathogens (Martin et al. 2003)
Traes_5AL_B6E0F6255.2	17.949	17.907	18.681	17.832	72.369	Disease resistance protein	Resistance against pathogens (Martin et al. 2003)
Traes_7BL_31C533EF9.1	14.23	17.351	17.383	19.6	68.564	Disease resistance protein	Resistance against pathogens (Martin et al. 2003)
Traes_1BS_6FBF9AB0B.1	12.641	18.762	16.215	17.496	65.114	Disease resistance protein	Resistance against pathogens (Martin et al. 2003)
Traes_1BS_6FBF9AB0B.2	12.153	17.952	16.137	18.114	64.356	Disease resistance protein	Resistance against pathogens (Martin et al. 2003)
Traes_1BS_9DAB3DBA1.1	13.264	15.366	15.504	18.323	62.457	Disease resistance protein	Resistance against pathogens (Martin et al. 2003)
Traes_5DL_5661E2B4E.1	16.865	13.513	14.594	15.079	60.051	Disease resistance protein	Resistance against pathogens (Martin et al. 2003)
Traes_4AL_77443F71A.2	13.586	15.733	15.947	13.244	58.51	Disease resistance protein	Resistance against pathogens (Martin et al. 2003)
Traes_1DS_85171B27B.1	15.956	13.578	12.865	14.572	56.971	Disease resistance protein	Resistance against pathogens (Martin et al. 2003)
Traes_4AL_77443F71A.3	12.334	14.127	15.325	15.121	56.907	Disease resistance protein	Resistance against pathogens (Martin et al. 2003)
Traes_4AL_77443F71A.1	14.205	12.279	15.725	14.16	56.369	Disease resistance protein	Resistance against pathogens (Martin et al. 2003)
Traes_2AL_C3455887C.1	14.484	12.066	11.519	15.622	53.691	Disease resistance protein	Resistance against pathogens (Martin et al. 2003)
Traes_3DL_04755F612.1	13.347	11.951	13.786	14.174	53.258	Disease resistance protein	Resistance against pathogens (Martin et al. 2003)
Traes_5BL_C37854F54.2	14.436	12.854	11.694	12.368	51.352	Disease resistance protein	Resistance against pathogens (Martin et al. 2003)
Traes_2BS_ACB7F2A4B.1	18.356	15.568	15.386	15.165	64.475	Disease resistance protein (CC-NBS-LRR class) family LENGTH=1049	Resistance against pathogens (Martin et al. 2003)
Traes_5DS_0DA2E4F5D.1	30.022	29.706	24.89	25.938	110.556	Disease resistance protein (CC-NBS-LRR class) family LENGTH=787	Resistance against pathogens (Martin et al. 2003)
Traes_3AS_03D54C6EC.1	18.437	15.814	14.531	15.939	64.721	Disease resistance protein (CC-NBS-LRR class) family LENGTH=842	Resistance against pathogens (Martin et al. 2003)
Traes_7BL_9EC5EE4F6.1	14.883	12.315	12.723	11.608	51.529	Disease resistance protein (CC-NBS-LRR class) family LENGTH=842	Resistance against pathogens (Martin et al. 2003)
Traes_3DL_70EB0E4A3.1	17.802	17.367	21.377	19.205	75.751	Disease resistance protein (CC-NBS-LRR class) family LENGTH=848	Resistance against pathogens (Martin et al. 2003)
Traes_2BL_E3E1888E8.1	27.154	23.978	24.998	23.564	99.694	Disease resistance protein (CC-NBS-LRR class) family LENGTH=884	Resistance against pathogens (Martin et al. 2003)
Traes_7BL_C148E1B42.1	19.621	19.499	19.624	17.766	76.51	Disease resistance protein (CC-NBS-LRR class) family LENGTH=888	Resistance against pathogens (Martin et al. 2003)
Traes_2DL_EA44E41C1.1	15.816	13.193	14.407	9.378	52.794	Disease resistance protein (CC-NBS-LRR class) family LENGTH=888	Resistance against pathogens (Martin et al. 2003)
Traes_3B_1E3EB01CC.1	20.679	19.077	17.739	18.031	75.526	Disease resistance protein (CC-NBS-LRR class) family LENGTH=899	Resistance against pathogens (Martin et al. 2003)
Traes_4BS_56015C686.1	132.979	137.783	153.749	156.135	580.646	Disease resistance protein (CC-NBS-LRR class) family LENGTH=901	Resistance against pathogens (Martin et al. 2003)
Traes_7BL_F4969F922.1	40.289	36.321	30.095	33.425	140.13	Disease resistance protein (CC-NBS-LRR class) family LENGTH=901	Resistance against pathogens (Martin et al. 2003)
Traes_5BL_F2F69B2D1.1	15.241	15.233	14.972	13.085	58.531	Disease resistance protein (CC-NBS-LRR class) family LENGTH=901	Resistance against pathogens (Martin et al. 2003)
Traes_6DL_365F9D5C8.5	29.347	32.304	19.568	31.244	112.463	Disease resistance protein (CC-NBS-LRR class) family LENGTH=907	Resistance against pathogens (Martin et al. 2003)
Traes_2DS_F6903F7DE.1	22.156	21.787	22.21	19.811	85.964	Disease resistance protein (CC-NBS-LRR class) family LENGTH=907	Resistance against pathogens (Martin et al. 2003)
Traes_7DL_58184284F.2	23.518	16.052	20.647	14.61	74.827	Disease resistance protein (CC-NBS-LRR class) family LENGTH=907	Resistance against pathogens (Martin et al. 2003)
Traes_6DL_365F9D5C8.6	22.765	16.758	15.929	14.31	69.762	Disease resistance protein (CC-NBS-LRR class) family LENGTH=907	Resistance against pathogens (Martin et al. 2003)
Traes_2DS_F6903F7DE.2	13.183	14.588	13.609	14.464	55.844	Disease resistance protein (CC-NBS-LRR class) family LENGTH=907	Resistance against pathogens (Martin et al. 2003)
Traes_7DL_58184284F.1	15.94	9.291	13.907	14.594	53.732	Disease resistance protein (CC-NBS-LRR class) family LENGTH=907	Resistance against pathogens (Martin et al. 2003)
Traes_6DL_365F9D5C8.7	13.586	18.219	11.516	9.697	53.018	Disease resistance protein (CC-NBS-LRR class) family LENGTH=907	Resistance against pathogens (Martin et al. 2003)
Traes_4DL_5902E3F1E.1	15.079	13.063	14.429	15.353	57.924	Disease resistance protein (CC-NBS-LRR class) family LENGTH=908	Resistance against pathogens (Martin et al. 2003)
Traes_2DS_E54A01B1B.1	19.351	20.206	21.401	21.303	82.261	disease resistance protein (TIR-NBS-LRR class), putative LENGTH=1294	Resistance against pathogens (Martin et al. 2003)
Traes_2DS_E54A01B1B.2	19.695	20.072	18.709	21.963	80.439	disease resistance protein (TIR-NBS-LRR class), putative LENGTH=1294	Resistance against pathogens (Martin et al. 2003)
Traes_4DS_6C4F73D6F.4	121.214	143.748	137.52	144.973	547.455	Disease resistance protein RGA2 n=1 Tax=Aegilops tauschii RepID=M8BCB5_AEGTA	Resistance against pathogens (Loutre et al. 2009)
Traes_4DS_6C4F73D6F.3	117.252	140.859	132.563	143.052	533.726	Disease resistance protein RGA2 n=1 Tax=Aegilops tauschii RepID=M8BCB5_AEGTA	Resistance against pathogens (Martin et al. 2003)
Traes_4DS_6C4F73D6F.6	70.53	91.448	78.245	81.601	321.824	Disease resistance protein RGA2 n=1 Tax=Aegilops tauschii RepID=M8BCB5_AEGTA	Resistance against pathogens (Martin et al. 2003)
Traes_4DS_6C4F73D6F.2	68.626	73.829	82.781	87.174	312.41	Disease resistance protein RGA2 n=1 Tax=Aegilops tauschii RepID=M8BCB5_AEGTA	Resistance against pathogens (Martin et al. 2003)
Traes_4DS_6C4F73D6F.5	70.851	82.813	78.144	80.521	312.329	Disease resistance protein RGA2 n=1 Tax=Aegilops tauschii RepID=M8BCB5_AEGTA	Resistance against pathogens (Martin et al. 2003)
Traes_4DS_6C4F73D6F.1	54.872	65.838	70.437	80.613	271.76	Disease resistance protein RGA2 n=1 Tax=Aegilops tauschii RepID=M8BCB5_AEGTA	Resistance against pathogens (Martin et al. 2003)
Traes_2AS_DEB7D94CB.1	16.373	16.333	15.474	25.186	73.366	Disease resistance protein RGA2 n=1 Tax=Aegilops tauschii RepID=M8BL42_AEGTA	Resistance against pathogens (Martin et al. 2003)
Traes_7BL_BEA2D6E37.1	19.746	11.151	15.615	14.692	61.204	Disease resistance protein RGA2 n=1 Tax=Aegilops tauschii RepID=N1QRN4_AEGTA	Resistance against pathogens (Martin et al. 2003)
Traes_2BL_4561EFCD1.1	16.964	15.551	16.028	14.472	63.015	Disease resistance protein RGA2 n=1 Tax=Triticum urartu RepID=M7ZHE4_TRIUA	Resistance against pathogens (Martin et al. 2003)
Traes_5DL_87561F7C6.1	36.355	31.753	28.505	27.93	124.543	Disease resistance protein RPM1	Resistance against pathogens (Martin et al. 2003)
Traes_1BL_78443376F.2	18.998	16.112	18.663	16.617	70.39	Disease resistance protein RPM1	Resistance against pathogens (Martin et al. 2003)
Traes_7DS_5E947191F.3	17.02	13.583	17.735	19.863	68.201	Disease resistance protein RPM1	Resistance against pathogens (Martin et al. 2003)
Traes_6AL_1AA3354BA.2	15.704	14.954	14	14.542	59.2	Disease resistance protein RPM1	Resistance against pathogens (Martin et al. 2003)
Traes_1BS_CC330A60B.1	13.539	11.944	14.854	12.37	52.707	Disease resistance protein RPM1	Resistance against pathogens (Martin et al. 2003)
Traes_6BL_855CE2E5D.1	19.381	9.712	14.425	17.886	61.404	Disease resistance protein RPM1 n=1 Tax=Aegilops tauschii RepID=M8BP23_AEGTA	Resistance against pathogens (Martin et al. 2003)
Traes_3B_168B1FDCE.2	11.014	15.469	11.166	15.23	52.879	Disease resistance protein RPM1 n=1 Tax=Aegilops tauschii RepID=M8BYX2_AEGTA	Resistance against pathogens (Martin et al. 2003)
Traes_1BL_8D51C209B.1	22.078	21.753	30.577	23.276	97.684	Disease resistance protein RPM1 n=1 Tax=Aegilops tauschii RepID=N1QYX7_AEGTA	Resistance against pathogens (Martin et al. 2003)
Traes_1DS_1C8681426.1	8.144	16.207	19.442	21.799	65.592	Disease resistance protein RPM1 n=2 Tax=Triticeae RepID=M7YD16_TRIUA	Resistance against pathogens (Martin et al. 2003)
Traes_2DS_3A9B46C1C.1	53.169	57.922	62.764	71.638	245.493	Disease resistance protein RPP13 n=1 Tax=Aegilops tauschii RepID=M8CH68_AEGTA	Resistance against pathogens (Martin et al. 2003)
Traes_7BL_AE7852F6B.1	18.652	14.404	16.502	19.321	68.879	Disease resistance protein RPP13 n=1 Tax=Aegilops tauschii RepID=M8CLG2_AEGTA	Resistance against pathogens (Martin et al. 2003)
Traes_3B_5EFB9A61F.2	80.763	100.796	74.324	100.321	356.204	Disease resistance protein RPP13 n=1 Tax=Aegilops tauschii RepID=M8CSF4_AEGTA	Resistance against pathogens (Martin et al. 2003)
Traes_3B_5EFB9A61F.1	37.269	31.281	33.295	42.407	144.252	Disease resistance protein RPP13 n=1 Tax=Aegilops tauschii RepID=M8CSF4_AEGTA	Resistance against pathogens (Martin et al. 2003)
Traes_3B_5EFB9A61F.3	16.721	15.573	14.759	14.991	62.044	Disease resistance protein RPP13 n=1 Tax=Aegilops tauschii RepID=M8CSF4_AEGTA	Resistance against pathogens (Martin et al. 2003)
Traes_7BL_FD1E970C5.1	13.602	14.492	13.605	15.129	56.828	Disease resistance protein RPP13 n=1 Tax=Aegilops tauschii RepID=R7W4K1_AEGTA	Resistance against pathogens (Martin et al. 2003)
Traes_2BL_EBE7AD4D4.1	29.569	30.49	29.179	33.49	122.728	Disease resistance-responsive (dirigent-like protein) family protein LENGTH=182	Biotic and abiotic stress tolerance (Paniagua et al. 2017)
Traes_2AL_C54414D9D.1	14.825	13.639	15.942	14.725	59.131	Disease resistance-responsive (dirigent-like protein) family protein LENGTH=182	Biotic and abiotic stress tolerance (Paniagua et al. 2017)
Traes_2AL_C54414D9D.2	13.67	13.077	14.286	13.086	54.119	Disease resistance-responsive (dirigent-like protein) family protein LENGTH=182	Biotic and abiotic stress tolerance (Paniagua et al. 2017)
Traes_5DL_828B0D1D0.1	18.028	31.171	21.317	28.229	98.745	Disease resistance-responsive (dirigent-like protein) family protein LENGTH=185	Biotic and abiotic stress tolerance (Paniagua et al. 2017)
Traes_4DS_5A9528945.1	48.94	55.479	46.175	49.107	199.701	Disease resistance-responsive (dirigent-like protein) family protein LENGTH=189	Biotic and abiotic stress tolerance (Paniagua et al. 2017)
Traes_4AL_643012653.1	32.522	37.997	33.092	33.781	137.392	Disease resistance-responsive (dirigent-like protein) family protein LENGTH=189	Biotic and abiotic stress tolerance (Paniagua et al. 2017)
Traes_4BS_74A58A8C9.1	24.642	32.435	27.298	31.07	115.445	Disease resistance-responsive (dirigent-like protein) family protein LENGTH=189	Biotic and abiotic stress tolerance (Paniagua et al. 2017)
Traes_2DL_ECA9B55F5.1	20.309	24.676	20.755	27.725	93.465	Disease resistance-responsive (dirigent-like protein) family protein LENGTH=189	Biotic and abiotic stress tolerance (Paniagua et al. 2017)
Traes_4AL_643012653.2	15.507	20.94	20.845	22.426	79.718	Disease resistance-responsive (dirigent-like protein) family protein LENGTH=189	Biotic and abiotic stress tolerance (Paniagua et al. 2017)
Traes_6BS_55F1BC206.1	21.76	25.635	23.143	27.849	98.387	DNA damage-inducible protein 1	Abiotic stress tolerance (Wang et al. 2020)
Traes_6AS_0AB5AC28D.1	18.986	19.672	21.541	22.294	82.493	DNA damage-inducible protein 1	Abiotic stress tolerance (Wang et al. 2020)
Traes_6DS_C3A6999AE.1	15.822	15.419	16.91	15.477	63.628	DNA damage-inducible protein 1	Abiotic stress tolerance (Wang et al. 2020)
Traes_6DS_C3A6999AE.2	13.329	13.543	14.809	14.641	56.322	DNA damage-inducible protein 1	Abiotic stress tolerance (Wang et al. 2020)
Traes_3DL_C500827A0.1	22.775	25.966	23.054	27.425	99.22	Elicitor-responsive protein 1	Induced by fungal pathogen (Kim et al. 2003)
Traes_7DL_02C0A73A5.1	20.92	21.164	19.936	23.653	85.673	Elicitor-responsive protein 1	Induced by fungal pathogen (Kim et al. 2003)
Traes_3AL_989AE5FD3.1	15.956	19.291	19.066	22.893	77.206	Elicitor-responsive protein 1	Induced by fungal pathogen (Kim et al. 2003)
Traes_2DL_17CD1CEB6.1	89.256	108.918	98.98	98	395.154	Elicitor-responsive protein 3	Induced by fungal pathogen (Kim et al. 2003)
Traes_2AL_DF6889ED1.1	35.975	39.551	41.324	43.62	160.47	Elicitor-responsive protein 3	Induced by fungal pathogen (Kim et al. 2003)
Traes_2DL_17CD1CEB6.2	30.052	35.466	38.945	36.036	140.499	Elicitor-responsive protein 3	Induced by fungal pathogen (Kim et al. 2003)
Traes_2BL_89BD90411.2	32.27	38.463	34.187	35.565	140.485	Elicitor-responsive protein 3	Induced by fungal pathogen (Kim et al. 2003)
Traes_2BL_89BD90411.1	25.543	33.717	30.134	29.69	119.084	Elicitor-responsive protein 3	Induced by fungal pathogen (Kim et al. 2003)
Traes_2DL_606A24195.1	23.496	34.508	32.601	27.814	118.419	Elicitor-responsive protein 3	Induced by fungal pathogen (Kim et al. 2003)
Traes_2AL_DF6889ED1.2	25.09	27.801	28.574	28.165	109.63	Elicitor-responsive protein 3	Induced by fungal pathogen (Kim et al. 2003)
Traes_2AL_DF6889ED1.4	21.382	28.515	29.894	27.578	107.369	Elicitor-responsive protein 3	Induced by fungal pathogen (Kim et al. 2003)
Traes_2BL_89BD90411.4	21.489	22.771	21.931	26.803	92.994	Elicitor-responsive protein 3	Induced by fungal pathogen (Kim et al. 2003)
Traes_2DL_606A24195.4	18.089	24.885	24.913	20.039	87.926	Elicitor-responsive protein 3	Induced by fungal pathogen (Kim et al. 2003)
Traes_2BL_89BD90411.3	17.833	23.497	21.501	20.202	83.033	Elicitor-responsive protein 3	Induced by fungal pathogen (Kim et al. 2003)
Traes_2DL_606A24195.2	16.461	20.331	19.43	17.471	73.693	Elicitor-responsive protein 3	Induced by fungal pathogen (Kim et al. 2003)
Traes_2DL_606A24195.3	15.146	19.14	21.375	17.324	72.985	Elicitor-responsive protein 3	Induced by fungal pathogen (Kim et al. 2003)
Traes_2AL_DF6889ED1.3	12.167	19.148	15.822	21.148	68.285	Elicitor-responsive protein 3	Induced by fungal pathogen (Kim et al. 2003)
Traes_5AL_E2D1A33AC.1	197.073	180.729	203.538	187.937	769.277	Elongation factor 1-alpha	Acts with SGT1 in virus resistance (Novosylna et al. 2015)
Traes_4DL_F35F2675C.1	161.064	164.761	200.151	189.87	715.846	Elongation factor 1-alpha	Acts with SGT1 in virus resistance (Novosylna et al. 2015)
Traes_2DS_F098FAACB.1	143.132	155.121	168.603	160.683	627.539	Elongation factor 1-alpha	Acts with SGT1 in virus resistance (Novosylna et al. 2015)
Traes_5DL_B38FE5CB3.2	146.179	145.183	158.641	151.885	601.888	Elongation factor 1-alpha	Acts with SGT1 in virus resistance (Novosylna et al. 2015)
Traes_5DL_B38FE5CB3.1	140.676	138.728	164.595	151.769	595.768	Elongation factor 1-alpha	Acts with SGT1 in virus resistance (Novosylna et al. 2015)
Traes_4DL_8CDA4DA98.1	141.85	140.059	154.695	136.279	572.883	Elongation factor 1-alpha	Acts with SGT1 in virus resistance (Novosylna et al. 2015)
Traes_4BL_EDE7EA89C.1	120.22	110.601	175.045	159.997	565.863	Elongation factor 1-alpha	Acts with SGT1 in virus resistance (Novosylna et al. 2015)
Traes_5AL_CC12189FF.1	136.031	136.28	158.516	132.674	563.501	Elongation factor 1-alpha	Acts with SGT1 in virus resistance (Novosylna et al. 2015)
Traes_4BL_E685CA23E.1	131.486	119.015	163.13	145.928	559.559	Elongation factor 1-alpha	Acts with SGT1 in virus resistance (Novosylna et al. 2015)
Traes_4AS_4F461B77D.1	133.043	126.606	148.934	141.826	550.409	Elongation factor 1-alpha	Acts with SGT1 in virus resistance (Novosylna et al. 2015)
Traes_4BL_CA6FEFCE3.1	126.312	131.29	150.068	137.48	545.15	Elongation factor 1-alpha	Acts with SGT1 in virus resistance (Novosylna et al. 2015)
Traes_2AS_3FDAA17CD.3	115.242	125.335	142.855	133.562	516.994	Elongation factor 1-alpha	Acts with SGT1 in virus resistance (Novosylna et al. 2015)
Traes_2AS_BD2A53CC4.1	115.005	119.746	138.33	139.414	512.495	Elongation factor 1-alpha	Acts with SGT1 in virus resistance (Novosylna et al. 2015)
Traes_2AS_BD2A53CC41.1	109.656	115.17	140.172	141.438	506.436	Elongation factor 1-alpha	Acts with SGT1 in virus resistance (Novosylna et al. 2015)
Traes_2DS_7C52E51F8.1	113.06	111.158	140.462	134.068	498.748	Elongation factor 1-alpha	Acts with SGT1 in virus resistance (Novosylna et al. 2015)
Traes_2AS_3FDAA17CD.1	108.704	117.936	132.26	138.4	497.3	Elongation factor 1-alpha	Acts with SGT1 in virus resistance (Novosylna et al. 2015)
Traes_3B_2EE786AE1.1	104.573	93.429	151.79	133.692	483.484	Elongation factor 1-alpha	Acts with SGT1 in virus resistance (Novosylna et al. 2015)
Traes_2BS_7BB329E52.1	102.319	118.397	129.925	125.448	476.089	Elongation factor 1-alpha	Acts with SGT1 in virus resistance (Novosylna et al. 2015)
Traes_2BS_C54A8ACDC.3	107.096	119.657	123.756	117.338	467.847	Elongation factor 1-alpha	Acts with SGT1 in virus resistance (Novosylna et al. 2015)
Traes_5BL_5575E0FE7.1	109.319	110.054	126.033	113.563	458.969	Elongation factor 1-alpha	Acts with SGT1 in virus resistance (Novosylna et al. 2015)
Traes_5BL_06F9CDF0F.1	107.458	103.842	125.806	112.073	449.179	Elongation factor 1-alpha	Acts with SGT1 in virus resistance (Novosylna et al. 2015)
Traes_4BL_10B3124F1.1	94.25	104.927	121.837	118.633	439.647	Elongation factor 1-alpha	Acts with SGT1 in virus resistance (Novosylna et al. 2015)
Traes_2DS_A32E0CCF5.1	95.059	103.111	123.69	113.014	434.874	Elongation factor 1-alpha	Acts with SGT1 in virus resistance (Novosylna et al. 2015)
Traes_5BL_FC117F108.1	100.598	103.204	121.771	106.624	432.197	Elongation factor 1-alpha	Acts with SGT1 in virus resistance (Novosylna et al. 2015)
Traes_5DL_023BCC421.2	92.259	108.158	116.554	103.618	420.589	Elongation factor 1-alpha	Acts with SGT1 in virus resistance (Novosylna et al. 2015)
Traes_5DL_023BCC421.1	98.751	107.18	115.261	95.392	416.584	Elongation factor 1-alpha	Acts with SGT1 in virus resistance (Novosylna et al. 2015)
Traes_2BS_C54A8ACDC.2	90.968	103.05	109.166	105.068	408.252	Elongation factor 1-alpha	Acts with SGT1 in virus resistance (Novosylna et al. 2015)
Traes_5BL_93141D73E.1	101.614	96.873	106.905	95.711	401.103	Elongation factor 1-alpha	Acts with SGT1 in virus resistance (Novosylna et al. 2015)
Traes_5BL_FC117F108.2	96.892	90.371	107.388	99.291	393.942	Elongation factor 1-alpha	Acts with SGT1 in virus resistance (Novosylna et al. 2015)
Traes_5BL_5575E0FE7.2	95.796	82.537	110.175	103.758	392.266	Elongation factor 1-alpha	Acts with SGT1 in virus resistance (Novosylna et al. 2015)
Traes_2BS_C54A8ACDC.1	85.034	92.033	101.907	103.353	382.327	Elongation factor 1-alpha	Acts with SGT1 in virus resistance (Novosylna et al. 2015)
Traes_4AS_DF720DD3A.1	81.46	83.365	108.641	106.025	379.491	Elongation factor 1-alpha	Acts with SGT1 in virus resistance (Novosylna et al. 2015)
Traes_4BS_E24A21066.1	80.509	85.945	103.915	91.912	362.281	Elongation factor 1-alpha	Acts with SGT1 in virus resistance (Novosylna et al. 2015)
Traes_5BL_5575E0FE7.3	79.989	78.854	105.243	95.04	359.126	Elongation factor 1-alpha	Acts with SGT1 in virus resistance (Novosylna et al. 2015)
Traes_2DS_7C52E51F8.2	77.831	77.637	103.979	99.546	358.993	Elongation factor 1-alpha	Acts with SGT1 in virus resistance (Novosylna et al. 2015)
Traes_5BL_5575E0FE7.4	79.944	74.714	101.438	91.192	347.288	Elongation factor 1-alpha	Acts with SGT1 in virus resistance (Novosylna et al. 2015)
Traes_4AS_513DFF78C.1	77.02	78.937	87.671	100.058	343.686	Elongation factor 1-alpha	Acts with SGT1 in virus resistance (Novosylna et al. 2015)
Traes_4AS_84CE89EBD.1	77.307	76.294	93.436	86.364	333.401	Elongation factor 1-alpha	Acts with SGT1 in virus resistance (Novosylna et al. 2015)
Traes_2BS_64F2A8C5B.2	66.222	79.634	95.098	88.983	329.937	Elongation factor 1-alpha	Acts with SGT1 in virus resistance (Novosylna et al. 2015)
Traes_2BS_56E01E82B.2	71.481	72.033	91.545	92.898	327.957	Elongation factor 1-alpha	Acts with SGT1 in virus resistance (Novosylna et al. 2015)
Traes_2AS_4E45A587A.3	72.702	64.517	92.171	85.529	314.919	Elongation factor 1-alpha	Acts with SGT1 in virus resistance (Novosylna et al. 2015)
Traes_4AS_84CE89EBD.4	69.479	60.714	99.491	84.618	314.302	Elongation factor 1-alpha	Acts with SGT1 in virus resistance (Novosylna et al. 2015)
Traes_5AL_87C8496BE.7	73.264	73.708	85.762	80.147	312.881	Elongation factor 1-alpha	Acts with SGT1 in virus resistance (Novosylna et al. 2015)
Traes_5AL_6A3F590BC.1	72.761	68.059	86.915	83.032	310.767	Elongation factor 1-alpha	Acts with SGT1 in virus resistance (Novosylna et al. 2015)
Traes_2BS_64F2A8C5B.1	70.894	71.495	84.697	82.52	309.606	Elongation factor 1-alpha	Acts with SGT1 in virus resistance (Novosylna et al. 2015)
Traes_5DL_6BF85DB4D.2	69.086	66.771	86.123	83.951	305.931	Elongation factor 1-alpha	Acts with SGT1 in virus resistance (Novosylna et al. 2015)
Traes_2BS_56E01E82B.1	62.208	68.104	82.223	77.956	290.491	Elongation factor 1-alpha	Acts with SGT1 in virus resistance (Novosylna et al. 2015)
Traes_5DL_59AAC9844.5	68.791	63.096	77.895	77.376	287.158	Elongation factor 1-alpha	Acts with SGT1 in virus resistance (Novosylna et al. 2015)
Traes_2DS_7C52E51F8.4	65.04	58	83.377	78.565	284.982	Elongation factor 1-alpha	Acts with SGT1 in virus resistance (Novosylna et al. 2015)
Traes_2DS_F098FAACB.2	58.651	72.142	77.715	73.052	281.56	Elongation factor 1-alpha	Acts with SGT1 in virus resistance (Novosylna et al. 2015)
Traes_2DS_7C52E51F8.3	64.089	58.096	77.809	79.421	279.415	Elongation factor 1-alpha	Acts with SGT1 in virus resistance (Novosylna et al. 2015)
Traes_4DL_93D4DED90.1	62.194	60.301	78.812	73.229	274.536	Elongation factor 1-alpha	Acts with SGT1 in virus resistance (Novosylna et al. 2015)
Traes_4DL_93D4DED90.5	60.635	60.133	76.287	72.891	269.946	Elongation factor 1-alpha	Acts with SGT1 in virus resistance (Novosylna et al. 2015)
Traes_5DL_6BF85DB4D.3	64.144	58.594	74.068	72.823	269.629	Elongation factor 1-alpha	Acts with SGT1 in virus resistance (Novosylna et al. 2015)
Traes_5DL_59AAC9844.3	63.473	56.042	76.912	71.2	267.627	Elongation factor 1-alpha	Acts with SGT1 in virus resistance (Novosylna et al. 2015)
Traes_5AL_6A3F590BC.4	63.281	60.46	73.884	69.649	267.274	Elongation factor 1-alpha	Acts with SGT1 in virus resistance (Novosylna et al. 2015)
Traes_5DL_59AAC9844.2	60.976	55.739	76.329	72.211	265.255	Elongation factor 1-alpha	Acts with SGT1 in virus resistance (Novosylna et al. 2015)
Traes_2DS_9825B7EB1.1	32.807	30.568	34.712	41.166	139.253	Endochitinase 1	Pathogenesis-related protein PR-3 (Linthorst and Van Loon 1991)
Traes_2DL_1CB540BCC.3	21.555	20.22	21.073	18.779	81.627	Endochitinase A	Pathogenesis-related protein PR-3 (Linthorst and Van Loon 1991)
Traes_2DL_1CB540BCC.4	21.752	18.957	19.724	17.908	78.341	Endochitinase A	Pathogenesis-related protein PR-3 (Linthorst and Van Loon 1991)
Traes_4DS_AEEF6FF24.1	57.93	44.27	48.654	48.364	199.218	Endoglucanase 10	Pathogenesis-related protein PR-2 (Linthorst and Van Loon 1991)
Traes_4AL_0391CAB22.1	50.41	38.448	39.972	38.868	167.698	Endoglucanase 10	Pathogenesis-related protein PR-3 (Linthorst and Van Loon 1991)
Traes_4DS_AEEF6FF24.2	34.275	35.584	29.855	32.122	131.836	Endoglucanase 10	Pathogenesis-related protein PR-3 (Linthorst and Van Loon 1991)
Traes_4BS_CBBA8D8D1.2	26.432	20.547	21.151	20.3	88.43	Endoglucanase 10	Pathogenesis-related protein PR-3 (Linthorst and Van Loon 1991)
Traes_4BS_E5AE005AB.1	24.055	18.268	22.77	18.839	83.932	Endoglucanase 10	Pathogenesis-related protein PR-3 (Linthorst and Van Loon 1991)
Traes_4BS_CBBA8D8D1.1	24.377	19.361	20.485	19.53	83.753	Endoglucanase 10	Pathogenesis-related protein PR-3 (Linthorst and Van Loon 1991)
Traes_4BS_CBBA8D8D1.3	19.81	14.104	17.15	15.696	66.76	Endoglucanase 10	Pathogenesis-related protein PR-3 (Linthorst and Van Loon 1991)
Traes_4AL_0391CAB22.2	16.369	12.392	14.105	15.128	57.994	Endoglucanase 10	Pathogenesis-related protein PR-3 (Linthorst and Van Loon 1991)
Traes_6BS_81C9A2EC2.1	82.974	81.289	69.293	70.404	303.96	Endoglucanase 11 n=1 Tax=Aegilops tauschii RepID=M8B436_AEGTA	Pathogenesis-related protein PR-3 (Linthorst and Van Loon 1991)
Traes_6AS_B03B32977.2	18.592	16.252	16.996	17.008	68.848	Endoglucanase 11 n=1 Tax=Aegilops tauschii RepID=M8B436_AEGTA	Pathogenesis-related protein PR-3 (Linthorst and Van Loon 1991)
Traes_6AS_B03B32977.4	18.268	18.061	16.202	15.613	68.144	Endoglucanase 11 n=1 Tax=Aegilops tauschii RepID=M8B436_AEGTA	Pathogenesis-related protein PR-3 (Linthorst and Van Loon 1991)
Traes_6AS_B03B32977.1	16.503	15.81	16.492	16.614	65.419	Endoglucanase 11 n=1 Tax=Aegilops tauschii RepID=M8B436_AEGTA	Pathogenesis-related protein PR-3 (Linthorst and Van Loon 1991)
Traes_6AS_B03B32977.3	16.713	15.477	15.335	15.918	63.443	Endoglucanase 11 n=1 Tax=Aegilops tauschii RepID=M8B436_AEGTA	Pathogenesis-related protein PR-3 (Linthorst and Van Loon 1991)
Traes_2BL_51925417E.1	110.447	108.893	110.74	111.819	441.899	Endoglucanase 12	Pathogenesis-related protein PR-3 (Linthorst and Van Loon 1991)
Traes_2DL_F3A7C2E7B.1	79.031	73.549	82.894	75.138	310.612	Endoglucanase 12	Pathogenesis-related protein PR-3 (Linthorst and Van Loon 1991)
Traes_2DL_9A7A2A9E2.1	73.71	72.253	77.956	67.241	291.16	Endoglucanase 12	Pathogenesis-related protein PR-3 (Linthorst and Van Loon 1991)
Traes_2AL_1FB1C44F1.3	56.533	59.228	59.955	51.35	227.066	Endoglucanase 12	Pathogenesis-related protein PR-3 (Linthorst and Van Loon 1991)
Traes_2AL_1FB1C44F1.1	59.601	54.851	57.348	49.017	220.817	Endoglucanase 12	Pathogenesis-related protein PR-3 (Linthorst and Van Loon 1991)
Traes_2AL_1FB1C44F1.2	56.762	56.991	54.861	48.887	217.501	Endoglucanase 12	Pathogenesis-related protein PR-3 (Linthorst and Van Loon 1991)
Traes_2BL_E9C8CE71F.1	44.631	40.049	44.61	51.404	180.694	Endoglucanase 12	Pathogenesis-related protein PR-3 (Linthorst and Van Loon 1991)
Traes_2DL_F3A7C2E7B.2	28.593	27.091	34.547	30.468	120.699	Endoglucanase 12	Pathogenesis-related protein PR-3 (Linthorst and Van Loon 1991)
Traes_6DS_1FDCDEAD0.1	15.315	16.428	12.643	11.478	55.864	Endoglucanase 5	Pathogenesis-related protein PR-3 (Linthorst and Van Loon 1991)
Traes_6BL_3BE1AC22A.1	23.561	28.753	24.64	29.384	106.338	Endoglucanase 7	Pathogenesis-related protein PR-3 (Linthorst and Van Loon 1991)
Traes_6DL_B3E48A6B1.1	23.933	25.656	23.325	23.262	96.176	Endoglucanase 7	Pathogenesis-related protein PR-3 (Linthorst and Van Loon 1991)
Traes_6AL_DEDD8CDA6.1	21.711	26.755	22.024	20.102	90.592	Endoglucanase 7	Pathogenesis-related protein PR-3 (Linthorst and Van Loon 1991)
Traes_6AL_5B989CDAE.1	19.757	24.431	19.395	23.1	86.683	Endoglucanase 7	Pathogenesis-related protein PR-3 (Linthorst and Van Loon 1991)
Traes_6DL_B3E48A6B1.2	20.535	23.132	17.567	18.939	80.173	Endoglucanase 7	Pathogenesis-related protein PR-3 (Linthorst and Van Loon 1991)
Traes_2DL_3AB49D941.1	25.879	19.651	18.368	12.251	76.149	Ent-kaurene synthase-like 3	Diterpenoid and phytoalexin biosynthesis (Toyomasu et al. 2016)
Traes_6BS_E3510E27A.1	19.255	20.393	17.182	13.299	70.129	Ent-kaurene synthase-like 3	Diterpenoid and phytoalexin biosynthesis (Toyomasu et al. 2016)
Traes_3DS_DCAE611D4.1	19.553	17.337	17.914	16.093	70.897	ERD (early-responsive to dehydration stress) family protein LENGTH=756	Abiotic stress tolerance and programmed cell death (Alves et al. 2011)
Traes_1BS_F0F40B4AD.8	18.651	15.219	9.116	11.847	54.833	ERD (early-responsive to dehydration stress) family protein LENGTH=771	Abiotic stress tolerance and programmed cell death (Alves et al. 2011)
Traes_3B_143FB35C7.1	23.812	22.3	18.749	18.016	82.877	ERD (early-responsive to dehydration stress) family protein LENGTH=772	Abiotic stress tolerance and programmed cell death (Alves et al. 2011)
Traes_3B_143FB35C7.2	20.774	21.642	17.811	13.682	73.909	ERD (early-responsive to dehydration stress) family protein LENGTH=772	Abiotic stress tolerance and programmed cell death (Alves et al. 2011)
Traes_2DL_EEB703072.1	21.03	16.43	15.257	15.421	68.138	ERD (early-responsive to dehydration stress) family protein LENGTH=785	Abiotic stress tolerance and programmed cell death (Alves et al. 2011)
Traes_2BL_558D99ABA.1	17.76	15.641	16.312	15.238	64.951	ERD (early-responsive to dehydration stress) family protein LENGTH=785	Abiotic stress tolerance and programmed cell death (Alves et al. 2011)
Traes_2AL_059407B67.1	13.84	15.641	13.759	14.333	57.573	Ergosterol biosynthetic protein 28	Sterol biosynthesis for biotic and abiotic stress responses (Wang et al. 2012; Du et al. 2022)
Traes_4BL_F34EBD618.1	44.311	40.15	37.057	42.525	164.043	Ethylene insensitive 3 family protein LENGTH=628	Positive regulator of ethylene responses (He et al. 2017)
Traes_2AS_409CAEDB6.1	20.796	21.21	19.006	19.853	80.865	Ethylene insensitive 3 family protein LENGTH=628	Positive regulator of ethylene responses (He et al. 2017)
Traes_4AS_2BDA1260C.1	18.191	18.339	17.479	20.821	74.83	Ethylene insensitive 3 family protein LENGTH=628	Positive regulator of ethylene responses (He et al. 2017)
Traes_4DL_C083C804E.1	17.822	18.031	15.284	19.402	70.539	Ethylene insensitive 3 family protein LENGTH=628	Positive regulator of ethylene responses (He et al. 2017)
Traes_4AS_2BDA1260C.3	16.652	17.526	16.538	18.127	68.843	Ethylene insensitive 3 family protein LENGTH=628	Positive regulator of ethylene responses (He et al. 2017)
Traes_4AS_2BDA1260C.2	16.391	17.447	17.048	17.172	68.058	Ethylene insensitive 3 family protein LENGTH=628	Positive regulator of ethylene responses (He et al. 2017)
Traes_4DL_C083C804E.2	16.769	17.02	15.351	18.866	68.006	Ethylene insensitive 3 family protein LENGTH=628	Positive regulator of ethylene responses (He et al. 2017)
Traes_4DL_C083C804E.3	16.37	17.218	14.03	18.668	66.286	Ethylene insensitive 3 family protein LENGTH=628	Positive regulator of ethylene responses (He et al. 2017)
Traes_3B_B2BA7CF8B.1	55.106	56.818	58.084	57.238	227.246	eukaryotic translation initiation factor 4E LENGTH=235	Recessive resistance to plant viruses (Wang and Krishnaswamy 2012)
Traes_1AL_DFD344287.1	30.966	34.204	31.819	34.212	131.201	eukaryotic translation initiation factor 4E LENGTH=235	Recessive resistance to plant viruses (Wang and Krishnaswamy 2012)
Traes_3DL_6324D70F2.1	26.674	32.705	28.09	28.464	115.933	eukaryotic translation initiation factor 4E LENGTH=235	Recessive resistance to plant viruses (Wang and Krishnaswamy 2012)
Traes_3DL_6324D70F2.3	24.754	29.292	24.225	21.752	100.023	eukaryotic translation initiation factor 4E LENGTH=235	Recessive resistance to plant viruses (Wang and Krishnaswamy 2012)
Traes_1BL_7103BF3C6.1	20.734	20.209	18.893	16.791	76.627	eukaryotic translation initiation factor 4E LENGTH=235	Recessive resistance to plant viruses (Wang and Krishnaswamy 2012)
Traes_1DL_D974A0F4A.1	17.648	18.903	17.496	20.073	74.12	eukaryotic translation initiation factor 4E LENGTH=235	Recessive resistance to plant viruses (Wang and Krishnaswamy 2012)
Traes_4BL_FBEB828CD.1	16.964	17.862	17.975	15.185	67.986	eukaryotic translation initiation factor 4E LENGTH=235	Recessive resistance to plant viruses (Wang and Krishnaswamy 2012)
Traes_1BL_7103BF3C6.2	12.532	15.181	14.701	12.566	54.98	eukaryotic translation initiation factor 4E LENGTH=235	Recessive resistance to plant viruses (Wang and Krishnaswamy 2012)
Traes_4DL_8C52891DC.2	13.582	13.415	14.107	13.625	54.729	eukaryotic translation initiation factor 4E LENGTH=235	Recessive resistance to plant viruses (Wang and Krishnaswamy 2012)
Traes_1AL_DFD344287.2	10.191	15.981	12.12	14.779	53.071	eukaryotic translation initiation factor 4E LENGTH=235	Recessive resistance to plant viruses (Wang and Krishnaswamy 2012)
Traes_4BL_FBEB828CD.2	9.971	16.971	14.267	11.838	53.047	eukaryotic translation initiation factor 4E LENGTH=235	Recessive resistance to plant viruses (Wang and Krishnaswamy 2012)
Traes_2AS_3B892F6D0.2	42.089	49.113	42.703	50.431	184.336	Eukaryotic translation initiation factor 5A	Abiotic stress tolerance (Wang et al. 2012)
Traes_2AS_3B892F6D0.5	29.936	39.584	39.013	40.074	148.607	Eukaryotic translation initiation factor 5A	Abiotic stress tolerance (Wang et al. 2012)
Traes_2AS_3B892F6D0.4	31.516	40.411	37.752	32.974	142.653	Eukaryotic translation initiation factor 5A	Abiotic stress tolerance (Wang et al. 2012)
Traes_2AS_3B892F6D0.3	28.698	34.645	36.029	40.184	139.556	Eukaryotic translation initiation factor 5A	Abiotic stress tolerance (Wang et al. 2012)
Traes_3B_A6ED47B15.1	344.351	348.32	329.231	346.677	1368.58	Eukaryotic translation initiation factor 5A-1	Abiotic stress tolerance (Wang et al. 2012)
Traes_2BL_4531F0154.1	212.994	236.258	259.936	258.888	968.076	Eukaryotic translation initiation factor 5A-1	Abiotic stress tolerance (Wang et al. 2012)
Traes_2BL_4531F0154.2	143.721	152.169	167.593	185.362	648.845	Eukaryotic translation initiation factor 5A-1	Abiotic stress tolerance (Wang et al. 2012)
Traes_3B_A6ED47B15.2	16.865	14.187	16.945	19.34	67.337	Eukaryotic translation initiation factor 5A-1	Abiotic stress tolerance (Wang et al. 2012)
Traes_2AL_2DCC96CD9.1	581.168	641.367	671.692	651.758	2545.98	Eukaryotic translation initiation factor 5A-1/2	Abiotic stress tolerance (Wang et al. 2012)
Traes_2DL_B7F8FFEB9.1	302.888	339.755	320.191	344.176	1307.01	Eukaryotic translation initiation factor 5A-1/2	Abiotic stress tolerance (Wang et al. 2012)
Traes_2DL_B7F8FFEB9.2	280.345	297.586	308.703	316.247	1202.88	Eukaryotic translation initiation factor 5A-1/2	Abiotic stress tolerance (Wang et al. 2012)
Traes_2DL_B7F8FFEB9.3	192.929	216.312	227.321	222.24	858.802	Eukaryotic translation initiation factor 5A-1/2	Abiotic stress tolerance (Wang et al. 2012)
Traes_2AL_2DCC96CD9.2	71.048	94.319	78.085	79.488	322.94	Eukaryotic translation initiation factor 5A-1/2	Abiotic stress tolerance (Wang et al. 2012)
Traes_2BL_B9538B34A.1	20.054	26.674	20.426	32.484	99.638	Eukaryotic translation initiation factor 5A-1/2	Abiotic stress tolerance (Wang et al. 2012)
Traes_2BS_A200BF530.1	271.491	301.437	259.014	298.678	1130.62	Eukaryotic translation initiation factor 5A-2	Abiotic stress tolerance (Wang et al. 2012)
Traes_4DL_9C912D3EE.1	12.005	15.76	15.311	13.992	57.068	expansin 11 LENGTH=252	Abiotic stress tolerance (Narváez-Barragán et al. 2020)
Traes_3B_319A2B700.1	15.292	15.258	16.227	13.165	59.942	expansin A5 LENGTH=255	Abiotic stress tolerance (Narváez-Barragán et al. 2020)
Traes_1BL_E2B0DED6A.1	108.643	101.531	113.84	107.024	431.038	expansin B2 LENGTH=273	Abiotic stress tolerance (Narváez-Barragán et al. 2020)
Traes_1DL_2B473C495.2	39.426	34.25	37.025	33.315	144.016	expansin B2 LENGTH=273	Abiotic stress tolerance (Narváez-Barragán et al. 2020)
Traes_1DL_2B473C495.1	35.735	29.82	34.458	36.938	136.951	expansin B2 LENGTH=273	Abiotic stress tolerance (Narváez-Barragán et al. 2020)
Traes_4DL_CD971E73A.2	23.113	24.445	23.508	16.859	87.925	expansin B2 LENGTH=273	Abiotic stress tolerance (Narváez-Barragán et al. 2020)
Traes_4BL_87A244E73.1	22.977	21.572	22.19	16.989	83.728	expansin B2 LENGTH=273	Abiotic stress tolerance (Narváez-Barragán et al. 2020)
Traes_1BL_E2B0DED6A.2	22.836	13.328	17.59	23.828	77.582	expansin B2 LENGTH=273	Abiotic stress tolerance (Narváez-Barragán et al. 2020)
Traes_4DL_CD971E73A.1	17.123	18.19	17.629	14.187	67.129	expansin B2 LENGTH=273	Abiotic stress tolerance (Narváez-Barragán et al. 2020)
Traes_4DL_CD971E73A.3	18.208	16.837	16.182	10.999	62.226	expansin B2 LENGTH=273	Abiotic stress tolerance (Narváez-Barragán et al. 2020)
Traes_1BL_5AAD0ACE8.1	11.69	15.866	16.48	16.917	60.953	expansin B2 LENGTH=273	Abiotic stress tolerance (Narváez-Barragán et al. 2020)
Traes_1DL_C218173D1.1	12.092	13.147	18.714	13.982	57.935	expansin B2 LENGTH=273	Abiotic stress tolerance (Narváez-Barragán et al. 2020)
Traes_1AL_E12BF1698.7	15.428	14.086	15.385	13.014	57.913	expansin B2 LENGTH=273	Abiotic stress tolerance (Narváez-Barragán et al. 2020)
Traes_4DL_CD971E73A.4	15.983	13.94	15.739	12.175	57.837	expansin B2 LENGTH=273	Abiotic stress tolerance (Narváez-Barragán et al. 2020)
Traes_6DL_A2771B03C.2	13.35	14.308	15.618	12.236	55.512	expansin B2 LENGTH=273	Abiotic stress tolerance (Narváez-Barragán et al. 2020)
Traes_1AL_DDC13A76D.1	12.702	11.049	19.164	12.262	55.177	expansin B2 LENGTH=273	Abiotic stress tolerance (Narváez-Barragán et al. 2020)
Traes_1AL_E12BF1698.5	12.557	12.173	13.914	14.071	52.715	expansin B2 LENGTH=273	Abiotic stress tolerance (Narváez-Barragán et al. 2020)
Traes_1AL_E12BF1698.2	14.399	11.694	12.759	13.153	52.005	expansin B2 LENGTH=273	Abiotic stress tolerance (Narváez-Barragán et al. 2020)
Traes_6AL_99D8F22F3.1	12.138	14.238	13.966	11.399	51.741	expansin B2 LENGTH=273	Abiotic stress tolerance (Narváez-Barragán et al. 2020)
Traes_4DL_74A03B3BE.1	13.199	12.25	11.748	15.452	52.649	expansin-like A1 LENGTH=265	Abiotic stress tolerance (Narváez-Barragán et al. 2020)
Traes_1BL_9CFA90539.1	45.85	29.717	23.702	25.593	124.862	FAD-binding Berberine family protein LENGTH=530	Suppressor of damaged-associated plant immunity (Locci et al. 2019)
Traes_1AL_BB4202556.1	17.91	12.915	9.588	11.324	51.737	FAD-binding Berberine family protein LENGTH=532	Suppressor of damaged-associated plant immunity (Locci et al. 2019)
Traes_2BS_40968B152.1	30.967	21.452	27.577	28.044	108.04	FAD-binding Berberine family protein LENGTH=535	Suppressor of damaged-associated plant immunity (Locci et al. 2019)
Traes_7DL_A6E1756C1.1	19.261	22.223	19.484	25.344	86.312	FAD-binding Berberine family protein LENGTH=541	Suppressor of damaged-associated plant immunity (Locci et al. 2019)
Traes_1AL_096D3C715.1	33.106	35.537	37.491	32.586	138.72	Farnesyl pyrophosphate synthase	Jasmonic acid- and salicylic acid-induced diterpene biosynthesis (Ament et al. 2006)
Traes_1DL_B80AD8BEF.1	22.775	21.412	24.341	22.182	90.71	Farnesyl pyrophosphate synthase	Jasmonic acid- and salicylic acid-induced diterpene biosynthesis (Ament et al. 2006)
Traes_1DL_B80AD8BEF.2	19.249	22.31	21.875	18.541	81.975	Farnesyl pyrophosphate synthase	Jasmonic acid- and salicylic acid-induced diterpene biosynthesis (Ament et al. 2006)
Traes_3AL_95DBD0B62.5	17.127	20.403	12.53	17.8	67.86	Farnesyl pyrophosphate synthase	Jasmonic acid- and salicylic acid-induced diterpene biosynthesis (Ament et al. 2006)
Traes_2BL_7F2D8FAF6.2	30.201	24.255	29.89	31.054	115.4	Fe superoxide dismutase 1 LENGTH=212	Oxidative stress metabolism (Das and Roychoudhury 2014)
Traes_2BL_7F2D8FAF6.3	23.404	30.699	29.506	25.849	109.458	Fe superoxide dismutase 1 LENGTH=212	Oxidative stress metabolism (Das and Roychoudhury 2014)
Traes_2BL_7F2D8FAF6.1	22.725	21.425	28.418	29.826	102.394	Fe superoxide dismutase 1 LENGTH=212	Oxidative stress metabolism (Das and Roychoudhury 2014)
Traes_2DL_F48387F4E.1	75.705	83.256	87.303	74.234	320.498	Fe superoxide dismutase 2 LENGTH=305	Oxidative stress metabolism (Das and Roychoudhury 2014)
Traes_2AL_D0D84176E.1	37.779	36.399	41.357	49.206	164.741	Fe superoxide dismutase 2 LENGTH=305	Oxidative stress metabolism (Das and Roychoudhury 2014)
Traes_5BL_CEA21A155.1	29.259	30.73	26.345	30.238	116.572	ferritin 4 LENGTH=259	Fe homeostasis and plant defense (Herlihy et al. 2020)
Traes_5DL_95DBDBAD1.1	25.474	24.453	23.023	28.079	101.029	ferritin 4 LENGTH=259	Fe homeostasis and plant defense (Herlihy et al. 2020)
Traes_5AL_D01E0C753.2	18.267	18.415	17.795	18.013	72.49	ferritin 4 LENGTH=259	Fe homeostasis and plant defense (Herlihy et al. 2020)
Traes_5BL_CEA21A155.2	15.12	14.012	14.345	17.665	61.142	ferritin 4 LENGTH=259	Fe homeostasis and plant defense (Herlihy et al. 2020)
Traes_5DL_95DBDBAD1.2	12.459	14.297	12.921	18.504	58.181	ferritin 4 LENGTH=259	Fe homeostasis and plant defense (Herlihy et al. 2020)
Traes_4AL_2069BDB92.1	10.013	21.207	9.316	17.906	58.442	Flavonoid 3',5'-hydroxylase	Flavonoid biosynthesis; innate immunity against nematodes (Treutter 2006; Chin et al. 2018)
Traes_7DS_92E5B90CD.1	35.431	44.826	37.035	29.012	146.304	Flavonoid 3',5'-hydroxylase 1	Flavonoid biosynthesis; innate immunity against nematodes (Treutter 2006; Chin et al. 2018)
Traes_7AL_0C9BD31B2.1	46.247	36.253	48.367	47.854	178.721	Flavonoid 3'-monooxygenase, putative, expressed n=4 Tax=Oryza RepID=Q8LM92_ORYSJ	Flavonoid biosynthesis; innate immunity against nematodes (Treutter 2006; Chin et al. 2018)
Traes_3B_4C1C78443.1	14.99	16.988	17.838	12.318	62.134	Geranylgeranyl diphosphate reductase, chloroplastic	Jasmonic acid- and salicylic acid-induced diterpene biosynthesis (Ament et al. 2006)
Traes_6AS_482B76EBE.1	102.949	114.858	120.296	93.579	431.682	geranylgeranyl pyrophosphate synthase 1 LENGTH=371	Jasmonic acid- and salicylic acid-induced diterpene biosynthesis (Ament et al. 2006)
Traes_6DS_324A6471E.1	88.467	94.81	102.827	68.603	354.707	geranylgeranyl pyrophosphate synthase 1 LENGTH=371	Jasmonic acid- and salicylic acid-induced diterpene biosynthesis (Ament et al. 2006)
Traes_2DS_6F1172A6B.1	16.936	16.466	16.444	14.401	64.247	geranylgeranyl pyrophosphate synthase 1 LENGTH=371	Jasmonic acid- and salicylic acid-induced diterpene biosynthesis (Ament et al. 2006)
Traes_4BS_7DD12F787.1	76.234	82.895	113.58	74.345	347.054	Germacrene C/D synthase	Antimicrobial sequiterpene biosynthesis (Schmidt et al. 1999)
Traes_7BL_70E7494E5.1	35.723	32.065	40.227	24.867	132.882	Germacrene C/D synthase	Antimicrobial sequiterpene biosynthesis (Schmidt et al. 1999)
Traes_7BL_70E7494E5.2	36.103	30.074	37.02	26.941	130.138	Germacrene C/D synthase	Antimicrobial sequiterpene biosynthesis (Schmidt et al. 1999)
Traes_1AS_6A40B08D9.1	30.708	26.444	33.324	28.588	119.064	Germacrene D synthase 1	Antimicrobial sequiterpene biosynthesis (Schmidt et al. 1999)
Traes_2AL_1883527BF.1	15.492	13.175	11.99	20.65	61.307	germin-like protein 1 LENGTH=208	Biotic and abiotic stress tolerance (Dunwell et al. 2008)
Traes_6DL_92A0F4993.2	33.094	34.951	34.089	41.74	143.874	germin-like protein 10 LENGTH=220	Biotic and abiotic stress tolerance (Dunwell et al. 2008)
Traes_3B_D982269FB.1	30.64	31.334	36.132	42.68	140.786	germin-like protein 10 LENGTH=220	Biotic and abiotic stress tolerance (Dunwell et al. 2008)
Traes_5AL_9FA138CCC.1	22.434	34.129	33.884	39.271	129.718	germin-like protein 10 LENGTH=220	Biotic and abiotic stress tolerance (Dunwell et al. 2008)
Traes_6DL_92A0F4993.3	24.614	22.38	22.124	27.413	96.531	germin-like protein 10 LENGTH=220	Biotic and abiotic stress tolerance (Dunwell et al. 2008)
Traes_6DL_92A0F4993.4	20.28	20.475	23.206	30.581	94.542	germin-like protein 10 LENGTH=220	Biotic and abiotic stress tolerance (Dunwell et al. 2008)
Traes_5BL_67F01B7FA.1	17.119	23.945	18.371	24.135	83.57	germin-like protein 10 LENGTH=220	Biotic and abiotic stress tolerance (Dunwell et al. 2008)
Traes_6DL_92A0F4993.1	18	17.584	19.6	20.732	75.916	germin-like protein 10 LENGTH=220	Biotic and abiotic stress tolerance (Dunwell et al. 2008)
Traes_5BL_72B476ADC.1	37.712	43.403	101.897	89.966	272.978	germin-like protein 2 LENGTH=222	Biotic and abiotic stress tolerance (Dunwell et al. 2008)
Traes_6AL_2BA9DA334.1	23.521	41.084	62.603	61.707	188.915	germin-like protein 2 LENGTH=222	Biotic and abiotic stress tolerance (Dunwell et al. 2008)
Traes_5BL_A11EFC122.1	21.552	39.016	32.464	32.154	125.186	germin-like protein 2 LENGTH=222	Biotic and abiotic stress tolerance (Dunwell et al. 2008)
Traes_2AS_298F369BE.2	16.652	21.879	39.956	43.82	122.307	germin-like protein 2 LENGTH=222	Biotic and abiotic stress tolerance (Dunwell et al. 2008)
Traes_2AL_E62AECF7D.1	18.206	30.141	17.325	42.908	108.58	germin-like protein 2 LENGTH=222	Biotic and abiotic stress tolerance (Dunwell et al. 2008)
Traes_7AL_2585DE9FB.1	26.734	16.664	21.059	27.051	91.508	germin-like protein 2 LENGTH=222	Biotic and abiotic stress tolerance (Dunwell et al. 2008)
Traes_7DL_2DF9C185B.1	16.121	14.854	18.262	20.02	69.257	germin-like protein 2 LENGTH=222	Biotic and abiotic stress tolerance (Dunwell et al. 2008)
Traes_7AL_2585DE9FB.2	17.633	12.224	16.966	21.458	68.281	germin-like protein 2 LENGTH=222	Biotic and abiotic stress tolerance (Dunwell et al. 2008)
Traes_2AS_298F369BE.1	9.948	17.081	18.779	20.829	66.637	germin-like protein 2 LENGTH=222	Biotic and abiotic stress tolerance (Dunwell et al. 2008)
Traes_5AL_E5AF3FFF2.1	12.548	13.884	20.815	17.829	65.076	germin-like protein 2 LENGTH=222	Biotic and abiotic stress tolerance (Dunwell et al. 2008)
Traes_2BL_68C539313.2	14.46	19.322	15.546	14.729	64.057	germin-like protein 2 LENGTH=222	Biotic and abiotic stress tolerance (Dunwell et al. 2008)
Traes_7AL_2585DE9FB.3	16.881	11.352	12.261	19.05	59.544	germin-like protein 2 LENGTH=222	Biotic and abiotic stress tolerance (Dunwell et al. 2008)
Traes_7BL_2090E6665.1	13.534	20.022	10.782	14.237	58.575	germin-like protein 2 LENGTH=222	Biotic and abiotic stress tolerance (Dunwell et al. 2008)
Traes_2DL_285D35A63.1	11.36	18.348	13.896	14.43	58.034	germin-like protein 2 LENGTH=222	Biotic and abiotic stress tolerance (Dunwell et al. 2008)
Traes_2BL_B62BD132E.1	11.963	13.786	7.646	22.178	55.573	germin-like protein 2 LENGTH=222	Biotic and abiotic stress tolerance (Dunwell et al. 2008)
Traes_2BL_68C539313.1	12.586	15.477	12.665	13.427	54.155	germin-like protein 2 LENGTH=222	Biotic and abiotic stress tolerance (Dunwell et al. 2008)
Traes_7DL_2DF9C185B.2	11.655	12.112	14.528	15.796	54.091	germin-like protein 2 LENGTH=222	Biotic and abiotic stress tolerance (Dunwell et al. 2008)
Traes_5DL_D19F361B7.1	10.072	15.04	13.006	15.265	53.383	germin-like protein 2 LENGTH=222	Biotic and abiotic stress tolerance (Dunwell et al. 2008)
Traes_6AS_F23158B25.1	12.346	12.647	11.155	17.9	54.048	Germin-like protein 2-4	Biotic and abiotic stress tolerance (Dunwell et al. 2008)
Traes_5DL_8589D69D2.1	38.029	65.022	39.408	58.665	201.124	germin-like protein 4 LENGTH=220	Biotic and abiotic stress tolerance (Dunwell et al. 2008)
Traes_5BL_B92355534.1	26.009	45.804	29.922	42.836	144.571	germin-like protein 4 LENGTH=220	Biotic and abiotic stress tolerance (Dunwell et al. 2008)
Traes_5BL_B92355534.2	24.601	39.225	22.732	32.293	118.851	germin-like protein 4 LENGTH=220	Biotic and abiotic stress tolerance (Dunwell et al. 2008)
Traes_6AL_EF0BCD705.1	35.765	39.312	38.446	44.99	158.513	germin-like protein 5 LENGTH=219	Biotic and abiotic stress tolerance (Dunwell et al. 2008)
Traes_6AL_EF0BCD705.2	23.331	26.514	23.837	28.644	102.326	germin-like protein 5 LENGTH=219	Biotic and abiotic stress tolerance (Dunwell et al. 2008)
Traes_6DL_A7FFC6CC3.1	19.153	21.473	22.667	19.804	83.097	germin-like protein 5 LENGTH=219	Biotic and abiotic stress tolerance (Dunwell et al. 2008)
Traes_5DL_B27E96B65.1	14.011	27.444	16.668	22.448	80.571	germin-like protein 5 LENGTH=219	Biotic and abiotic stress tolerance (Dunwell et al. 2008)
Traes_6DL_E5346725E.1	14.768	17.178	19.784	20.171	71.901	germin-like protein 5 LENGTH=219	Biotic and abiotic stress tolerance (Dunwell et al. 2008)
Traes_6DL_A7FFC6CC3.2	16.005	13.329	18.729	16.039	64.102	germin-like protein 5 LENGTH=219	Biotic and abiotic stress tolerance (Dunwell et al. 2008)
Traes_6AL_5BFB40DEE.1	11.661	13.367	14.942	18.479	58.449	germin-like protein 5 LENGTH=219	Biotic and abiotic stress tolerance (Dunwell et al. 2008)
Traes_6AL_9B873CB22.1	11.935	14.096	13.909	12.749	52.689	germin-like protein 5 LENGTH=219	Biotic and abiotic stress tolerance (Dunwell et al. 2008)
Traes_6AL_5BFB40DEE.2	10.806	16.714	12.568	11.825	51.913	germin-like protein 5 LENGTH=219	Biotic and abiotic stress tolerance (Dunwell et al. 2008)
Traes_5AL_5944A11B51.1	17.806	21.232	18.53	22.038	79.606	germin-like protein 6 LENGTH=130	Biotic and abiotic stress tolerance (Dunwell et al. 2008)
Traes_7BL_BA7E33E96.1	11.769	16.558	16.271	24.674	69.272	germin-like protein 6 LENGTH=130	Biotic and abiotic stress tolerance (Dunwell et al. 2008)
Traes_5AL_5944A11B5.1	15.971	14.884	15.058	16.742	62.655	germin-like protein 6 LENGTH=130	Biotic and abiotic stress tolerance (Dunwell et al. 2008)
Traes_4BL_5D70209D9.1	11.187	16.39	12.93	15.604	56.111	germin-like protein 6 LENGTH=130	Biotic and abiotic stress tolerance (Dunwell et al. 2008)
Traes_5AL_5944A11B51.2	10.778	15.608	12.811	14.611	53.808	germin-like protein 6 LENGTH=130	Biotic and abiotic stress tolerance (Dunwell et al. 2008)
Traes_5AL_45184696C.1	20.408	22.638	22.394	19.834	85.274	Germin-like protein 8-5	Biotic and abiotic stress tolerance (Dunwell et al. 2008)
Traes_2AS_056ADB1BE.1	22.911	35.349	50.444	53.196	161.9	germin-like protein 9 LENGTH=222	Biotic and abiotic stress tolerance (Dunwell et al. 2008)
Traes_5BL_A1E29FE1C.1	24.696	27.289	29.915	27.083	108.983	germin-like protein 9 LENGTH=222	Biotic and abiotic stress tolerance (Dunwell et al. 2008)
Traes_5AL_65919E12B.1	15.483	20.482	37.872	34.107	107.944	germin-like protein 9 LENGTH=222	Biotic and abiotic stress tolerance (Dunwell et al. 2008)
Traes_4BL_5F717F1BE.1	24.234	25.192	27.742	29.279	106.447	germin-like protein 9 LENGTH=222	Biotic and abiotic stress tolerance (Dunwell et al. 2008)
Traes_4DL_473AB3B08.1	18.778	34.452	26.696	25.985	105.911	germin-like protein 9 LENGTH=222	Biotic and abiotic stress tolerance (Dunwell et al. 2008)
Traes_5AL_FC3E0D1A2.1	17.812	25.152	25.297	29.531	97.792	germin-like protein 9 LENGTH=222	Biotic and abiotic stress tolerance (Dunwell et al. 2008)
Traes_2AS_056ADB1BE.2	11.212	23.236	28.636	31.337	94.421	germin-like protein 9 LENGTH=222	Biotic and abiotic stress tolerance (Dunwell et al. 2008)
Traes_5BL_1274A016F.1	18.849	17.025	21.959	23.579	81.412	germin-like protein 9 LENGTH=222	Biotic and abiotic stress tolerance (Dunwell et al. 2008)
Traes_4BL_9965572CD.7	16.104	23.279	17.452	16.699	73.534	germin-like protein 9 LENGTH=222	Biotic and abiotic stress tolerance (Dunwell et al. 2008)
Traes_4DL_0AA0EAE73.1	11.599	17.278	20.802	23.733	73.412	germin-like protein 9 LENGTH=222	Biotic and abiotic stress tolerance (Dunwell et al. 2008)
Traes_4DL_0AA0EAE73.2	9.424	19.668	15.233	25.429	69.754	germin-like protein 9 LENGTH=222	Biotic and abiotic stress tolerance (Dunwell et al. 2008)
Traes_4BL_03873D07C.2	11.935	17.801	18.129	21.669	69.534	germin-like protein 9 LENGTH=222	Biotic and abiotic stress tolerance (Dunwell et al. 2008)
Traes_4BL_9965572CD.9	13.579	19.74	21.719	14.304	69.342	germin-like protein 9 LENGTH=222	Biotic and abiotic stress tolerance (Dunwell et al. 2008)
Traes_4BL_03873D07C.1	7.828	16.256	16.314	19.495	59.893	germin-like protein 9 LENGTH=222	Biotic and abiotic stress tolerance (Dunwell et al. 2008)
Traes_4BL_03873D07C.3	9.177	12.1	17.949	17.384	56.61	germin-like protein 9 LENGTH=222	Biotic and abiotic stress tolerance (Dunwell et al. 2008)
Traes_4BL_63A544CAE.2	10.879	12.461	13.295	15.577	52.212	germin-like protein 9 LENGTH=222	Biotic and abiotic stress tolerance (Dunwell et al. 2008)
Traes_1BS_1E67F5AE2.1	31.328	35.028	36.066	44.138	146.56	Glucan 1,3-beta-glucosidase	Pathogenesis-related protein PR-2 (Linthorst and Van Loon 1991)
Traes_1BS_1E67F5AE2.2	18.217	16.979	22.305	24.899	82.4	Glucan 1,3-beta-glucosidase	Pathogenesis-related protein PR-2 (Linthorst and Van Loon 1991)
Traes_1AL_AE0660A78.1	68.615	67.834	92.026	129.795	358.27	Glucan endo-1,3-beta-glucosidase	Pathogenesis-related protein PR-2 (Linthorst and Van Loon 1991)
Traes_1AL_AE0660A78.2	57.24	54.43	73.789	101.981	287.44	Glucan endo-1,3-beta-glucosidase	Pathogenesis-related protein PR-2 (Linthorst and Van Loon 1991)
Traes_1BL_D4F420873.1	29.05	32.854	41.862	53.409	157.175	Glucan endo-1,3-beta-glucosidase	Pathogenesis-related protein PR-2 (Linthorst and Van Loon 1991)
Traes_5BL_C6F2BCE60.2	14.137	18.009	12.724	16.597	61.467	Glucan endo-1,3-beta-glucosidase	Pathogenesis-related protein PR-2 (Linthorst and Van Loon 1991)
Traes_1AL_268552E9D.1	27.959	28.037	21.294	24.16	101.45	Glucan endo-1,3-beta-glucosidase 1	Pathogenesis-related protein PR-2 (Linthorst and Van Loon 1991)
Traes_6DL_9D7B532651.1	16.024	15.016	12.587	16.323	59.95	Glucan endo-1,3-beta-glucosidase 10	Pathogenesis-related protein PR-2 (Linthorst and Van Loon 1991)
Traes_6DL_9D7B532651.2	16.44	14.337	11.924	14.855	57.556	Glucan endo-1,3-beta-glucosidase 10	Pathogenesis-related protein PR-2 (Linthorst and Van Loon 1991)
Traes_1AL_A22448033.3	13.649	22.445	14.01	17.479	67.583	Glucan endo-1,3-beta-glucosidase 13	Pathogenesis-related protein PR-2 (Linthorst and Van Loon 1991)
Traes_1AL_DA243499C.2	13.518	9.857	13.096	16.666	53.137	Glucan endo-1,3-beta-glucosidase 7	Pathogenesis-related protein PR-2 (Linthorst and Van Loon 1991)
Traes_3B_B8697F82E.1	48.115	37.829	48.536	66.579	201.059	Glucan endo-1,3-beta-glucosidase GI	Pathogenesis-related protein PR-2 (Linthorst and Van Loon 1991)
Traes_1BL_148679E52.1	20.527	18.854	31.503	43.473	114.357	Glucan endo-1,3-beta-glucosidase GI	Pathogenesis-related protein PR-2 (Linthorst and Van Loon 1991)
Traes_3DL_922176A86.1	20.17	16.26	17.606	27.413	81.449	Glucan endo-1,3-beta-glucosidase GI	Pathogenesis-related protein PR-2 (Linthorst and Van Loon 1991)
Traes_3AL_28186DB96.1	15.21	11.615	14.07	17.302	58.197	Glucan endo-1,3-beta-glucosidase GI	Pathogenesis-related protein PR-2 (Linthorst and Van Loon 1991)
Traes_1BL_01F7D02E2.1	56.546	70.252	78.786	116.802	322.386	Glucan endo-1,3-beta-glucosidase GV	Pathogenesis-related protein PR-2 (Linthorst and Van Loon 1991)
Traes_1DL_4EA2C6897.1	53.012	65.637	73.263	99.172	291.084	Glucan endo-1,3-beta-glucosidase GV	Pathogenesis-related protein PR-2 (Linthorst and Van Loon 1991)
Traes_3B_A95A9D4C9.1	16.754	24.639	21.577	35.261	98.231	Glucan endo-1,3-beta-glucosidase GV	Pathogenesis-related protein PR-2 (Linthorst and Van Loon 1991)
Traes_3DL_41BCCE85E.1	18.758	18.473	17.199	30.514	84.944	Glucan endo-1,3-beta-glucosidase GV	Pathogenesis-related protein PR-2 (Linthorst and Van Loon 1991)
Traes_3B_A95A9D4C9.2	10.631	15.84	14.245	22.454	63.17	Glucan endo-1,3-beta-glucosidase GV	Pathogenesis-related protein PR-2 (Linthorst and Van Loon 1991)
Traes_3B_07E0CF4E1.1	8.417	15.038	12.464	18.169	54.088	Glucan endo-1,3-beta-glucosidase GV	Pathogenesis-related protein PR-2 (Linthorst and Van Loon 1991)
Traes_3B_07E0CF4E1.3	8.87	15.652	11.703	17.159	53.384	Glucan endo-1,3-beta-glucosidase GV	Pathogenesis-related protein PR-2 (Linthorst and Van Loon 1991)
Traes_3B_8EC45534C.1	48.621	68.417	45.518	53.587	216.143	glucan endo-1,3-beta-glucosidase-like protein 3 LENGTH=194	Pathogenesis-related protein PR-2 (Linthorst and Van Loon 1991)
Traes_1DL_442AEDD57.1	20.463	21.255	20.817	16.182	78.717	glucan endo-1,3-beta-glucosidase-like protein 3 LENGTH=194	Pathogenesis-related protein PR-2 (Linthorst and Van Loon 1991)
Traes_6DS_174B3738E.2	20.724	19.517	18.258	18.62	77.119	glucan endo-1,3-beta-glucosidase-like protein 3 LENGTH=194	Pathogenesis-related protein PR-2 (Linthorst and Van Loon 1991)
Traes_3AS_8308CA702.1	14.368	15.865	14.766	18.395	63.394	glucan endo-1,3-beta-glucosidase-like protein 3 LENGTH=194	Pathogenesis-related protein PR-2 (Linthorst and Van Loon 1991)
Traes_1DL_442AEDD57.2	15.661	13.307	17.412	13.186	59.566	glucan endo-1,3-beta-glucosidase-like protein 3 LENGTH=194	Pathogenesis-related protein PR-2 (Linthorst and Van Loon 1991)
Traes_1AL_A4AD064F9.1	15.3	13.394	13.808	8.602	51.104	glucan endo-1,3-beta-glucosidase-like protein 3 LENGTH=194	Pathogenesis-related protein PR-2 (Linthorst and Van Loon 1991)
Traes_5BL_AF99993E8.1	34.448	37.573	37.007	34.704	143.732	glutaredoxin 4 LENGTH=169	Oxidative stress metabolism (Das and Roychoudhury 2014)
Traes_4AL_0DDEE181D.1	23.791	21.855	19.787	15.319	80.752	glutaredoxin 4 LENGTH=169	Oxidative stress metabolism (Das and Roychoudhury 2014)
Traes_3DS_28FF4501D.1	19.126	19.866	19.122	16.421	74.535	glutaredoxin 4 LENGTH=169	Oxidative stress metabolism (Das and Roychoudhury 2014)
Traes_5BL_AF99993E8.2	14.895	20.981	12.885	17.261	66.022	glutaredoxin 4 LENGTH=169	Oxidative stress metabolism (Das and Roychoudhury 2014)
Traes_3AS_97D1575E8.1	12.478	14.99	14.835	13.431	55.734	glutaredoxin 4 LENGTH=169	Oxidative stress metabolism (Das and Roychoudhury 2014)
Traes_6AL_354820208.1	34.84	38.383	31.789	31.756	136.768	Glutaredoxin family protein LENGTH=130	Oxidative stress metabolism (Das and Roychoudhury 2014)
Traes_6AL_354820208.2	18.849	31.443	19.926	28.199	98.417	Glutaredoxin family protein LENGTH=130	Oxidative stress metabolism (Das and Roychoudhury 2014)
Traes_6DL_9162B94AC.1	19.5	22.902	21.777	20.53	84.709	Glutaredoxin family protein LENGTH=130	Oxidative stress metabolism (Das and Roychoudhury 2014)
Traes_6BL_CCCC75EB3.1	13.428	17.477	15.638	16.349	62.892	Glutaredoxin family protein LENGTH=130	Oxidative stress metabolism (Das and Roychoudhury 2014)
Traes_6AL_354820208.3	16.707	13.816	13.705	14.425	58.653	Glutaredoxin family protein LENGTH=130	Oxidative stress metabolism (Das and Roychoudhury 2014)
Traes_6BL_CCCC75EB31.1	13.469	15.24	12.072	15.097	55.878	Glutaredoxin family protein LENGTH=130	Oxidative stress metabolism (Das and Roychoudhury 2014)
Traes_7AL_2FF386F35.1	43.792	55.946	40.308	51.263	191.309	Glutaredoxin family protein LENGTH=135	Oxidative stress metabolism (Das and Roychoudhury 2014)
Traes_7BL_5E27B2A0B.1	35.68	42.218	39.601	34.399	151.898	Glutaredoxin family protein LENGTH=135	Oxidative stress metabolism (Das and Roychoudhury 2014)
Traes_7BL_5E27B2A0B.2	26.437	35.471	32.413	27.473	121.794	Glutaredoxin family protein LENGTH=135	Oxidative stress metabolism (Das and Roychoudhury 2014)
Traes_7BL_5E27B2A0B.3	28.445	31.956	24.81	25.696	110.907	Glutaredoxin family protein LENGTH=135	Oxidative stress metabolism (Das and Roychoudhury 2014)
Traes_7DL_6D84217D0.1	25.031	24.695	28.174	22.528	100.428	Glutaredoxin family protein LENGTH=135	Oxidative stress metabolism (Das and Roychoudhury 2014)
Traes_7DL_6D84217D0.2	18.391	22.465	23.548	21.291	85.695	Glutaredoxin family protein LENGTH=135	Oxidative stress metabolism (Das and Roychoudhury 2014)
Traes_2DL_DECB6FBDB.1	91.017	119.881	110.071	128.16	449.129	Glutaredoxin family protein LENGTH=136	Oxidative stress metabolism (Das and Roychoudhury 2014)
Traes_2AL_21B8BCA9C.1	42.736	52.386	50.613	47.467	193.202	Glutaredoxin family protein LENGTH=136	Oxidative stress metabolism (Das and Roychoudhury 2014)
Traes_2AL_21B8BCA9C.2	38.169	46.781	51.368	50.478	186.796	Glutaredoxin family protein LENGTH=136	Oxidative stress metabolism (Das and Roychoudhury 2014)
Traes_7AL_CC3DB1880.1	18.395	23.449	21.935	20.312	84.091	Glutaredoxin family protein LENGTH=174	Oxidative stress metabolism (Das and Roychoudhury 2014)
Traes_3DL_B8184A00D.1	21.953	40.65	23.749	35.261	121.613	Glutaredoxin family protein LENGTH=99	Oxidative stress metabolism (Das and Roychoudhury 2014)
Traes_1AL_B649BCDF6.1	24.292	19.408	24.598	22.955	91.253	Glutaredoxin-3	Oxidative stress metabolism (Das and Roychoudhury 2014)
Traes_1DL_A9A4CEDB1.2	18.822	13.362	20.739	18.23	71.153	Glutaredoxin-3	Oxidative stress metabolism (Das and Roychoudhury 2014)
Traes_1DL_A9A4CEDB1.1	18.153	14.134	17.86	16.92	67.067	Glutaredoxin-3	Oxidative stress metabolism (Das and Roychoudhury 2014)
Traes_5BL_601149FED.1	14.345	12.504	15.714	12.454	55.017	Glutaredoxin-3	Oxidative stress metabolism (Das and Roychoudhury 2014)
Traes_1DL_A9A4CEDB1.3	13.349	11.83	13.316	14.298	52.793	Glutaredoxin-3	Oxidative stress metabolism (Das and Roychoudhury 2014)
Traes_1BL_5F5FD0364.1	12.775	11.773	13.587	13.223	51.358	Glutaredoxin-3	Oxidative stress metabolism (Das and Roychoudhury 2014)
Traes_3B_A5EEE27621.1	41.232	68.102	36.554	47.749	193.637	Glutaredoxin-C7	Oxidative stress metabolism (Das and Roychoudhury 2014)
Traes_3B_A5EEE27621.2	20.027	25.887	15.26	23.262	84.436	Glutaredoxin-C7	Oxidative stress metabolism (Das and Roychoudhury 2014)
Traes_2BL_C0B159B1C.2	50.108	59.478	55.532	58.163	223.281	Glutaredoxin-C8	Oxidative stress metabolism (Das and Roychoudhury 2014)
Traes_4BS_DEACD7F0B.1	124.822	139.33	115.325	128.126	507.603	glutathione peroxidase 4 LENGTH=170	Oxidative stress metabolism (Das and Roychoudhury 2014)
Traes_4BS_DEACD7F0B.2	69.151	77.231	66.158	79.435	291.975	glutathione peroxidase 4 LENGTH=170	Oxidative stress metabolism (Das and Roychoudhury 2014)
Traes_4DL_4695A1C6A.1	32.761	39.859	38.937	44.672	156.229	glutathione peroxidase 4 LENGTH=170	Oxidative stress metabolism (Das and Roychoudhury 2014)
Traes_4AS_2136C7CE0.2	32.32	40.011	28.746	42.842	143.919	glutathione peroxidase 4 LENGTH=170	Oxidative stress metabolism (Das and Roychoudhury 2014)
Traes_4AS_2136C7CE0.3	18.898	24.407	28.946	28.081	100.332	glutathione peroxidase 4 LENGTH=170	Oxidative stress metabolism (Das and Roychoudhury 2014)
Traes_4AS_2136C7CE0.1	16.021	26.434	23.235	19.869	85.559	glutathione peroxidase 4 LENGTH=170	Oxidative stress metabolism (Das and Roychoudhury 2014)
Traes_2BL_B51F2BBE0.1	116.856	132.343	146.887	162.743	558.829	glutathione peroxidase 6 LENGTH=232	Oxidative stress metabolism (Das and Roychoudhury 2014)
Traes_2DL_1827C450E.1	80.469	78.727	91.55	99.498	350.244	glutathione peroxidase 6 LENGTH=232	Oxidative stress metabolism (Das and Roychoudhury 2014)
Traes_2DL_1827C450E.2	62.796	66.759	76.583	74.794	280.932	glutathione peroxidase 6 LENGTH=232	Oxidative stress metabolism (Das and Roychoudhury 2014)
Traes_6AL_6DB42F289.1	13.97	17.964	19.089	22.686	73.709	glutathione peroxidase 6 LENGTH=232	Oxidative stress metabolism (Das and Roychoudhury 2014)
Traes_2BL_B51F2BBE0.2	11.224	14.661	14.013	15.052	54.95	glutathione peroxidase 6 LENGTH=232	Oxidative stress metabolism (Das and Roychoudhury 2014)
Traes_6DL_FF2824756.1	92.357	102.639	102.466	109.659	407.121	glutathione reductase LENGTH=565	Oxidative stress metabolism (Das and Roychoudhury 2014)
Traes_6AL_541B0B87B.1	82.401	86.081	93.572	97.509	359.563	glutathione reductase LENGTH=565	Oxidative stress metabolism (Das and Roychoudhury 2014)
Traes_6BL_B9A04B60D.1	56.998	52.57	58.163	59.171	226.902	glutathione reductase LENGTH=565	Oxidative stress metabolism (Das and Roychoudhury 2014)
Traes_6BL_B9A04B60D.2	50.337	45.589	55.357	61.093	212.376	glutathione reductase LENGTH=565	Oxidative stress metabolism (Das and Roychoudhury 2014)
Traes_6BL_1B900CA5F.1	30.91	28.707	33.584	31.007	124.208	glutathione reductase LENGTH=565	Oxidative stress metabolism (Das and Roychoudhury 2014)
Traes_6DL_710F6519F.1	22.098	21.506	18.492	19.254	81.35	glutathione reductase LENGTH=565	Oxidative stress metabolism (Das and Roychoudhury 2014)
Traes_6DL_710F6519F.4	17.266	16.088	17.75	14.934	66.038	glutathione reductase LENGTH=565	Oxidative stress metabolism (Das and Roychoudhury 2014)
Traes_6BL_2054E00FB.1	12.803	18.528	14.731	19.635	65.697	glutathione reductase LENGTH=565	Oxidative stress metabolism (Das and Roychoudhury 2014)
Traes_6DL_710F6519F.3	14.751	14.775	13.884	12.682	56.092	glutathione reductase LENGTH=565	Oxidative stress metabolism (Das and Roychoudhury 2014)
Traes_5AL_72929F651.1	79.468	87.296	126.925	98.142	391.831	Glutathione S-transferase	Oxidative stress metabolism (Das and Roychoudhury 2014)
Traes_5DL_9F421ABDC.2	50.865	59.56	86.507	63.643	260.575	Glutathione S-transferase	Oxidative stress metabolism (Das and Roychoudhury 2014)
Traes_5DL_9F421ABDC.3	53.243	57.483	79.403	63.025	253.154	Glutathione S-transferase	Oxidative stress metabolism (Das and Roychoudhury 2014)
Traes_5AL_72929F651.2	32.453	42.513	49.105	51.7	175.771	Glutathione S-transferase	Oxidative stress metabolism (Das and Roychoudhury 2014)
Traes_5DL_9F421ABDC.1	29.921	31.053	31.453	33.897	126.324	Glutathione S-transferase	Oxidative stress metabolism (Das and Roychoudhury 2014)
Traes_7DL_4A427E3BF.1	22.928	20.456	26.716	20.279	90.379	Glutathione S-transferase	Oxidative stress metabolism (Das and Roychoudhury 2014)
Traes_5BL_6E5FBD11D.8	13.344	16.481	24.716	17.198	71.739	Glutathione S-transferase	Oxidative stress metabolism (Das and Roychoudhury 2014)
Traes_5BL_6E5FBD11D.9	14.599	13.734	18.149	16.786	63.268	Glutathione S-transferase	Oxidative stress metabolism (Das and Roychoudhury 2014)
Traes_5BL_6E5FBD11D.7	13.344	14.136	18.567	16.786	62.833	Glutathione S-transferase	Oxidative stress metabolism (Das and Roychoudhury 2014)
Traes_5BL_6E5FBD11D.12	13.232	13.198	19.433	13.924	59.787	Glutathione S-transferase	Oxidative stress metabolism (Das and Roychoudhury 2014)
Traes_7DL_4A427E3BF.2	14.231	14.506	16.381	12.89	58.008	Glutathione S-transferase	Oxidative stress metabolism (Das and Roychoudhury 2014)
Traes_5BL_6E5FBD11D.6	11.891	13.801	18.746	13.202	57.64	Glutathione S-transferase	Oxidative stress metabolism (Das and Roychoudhury 2014)
Traes_5BL_6E5FBD11D.10	11.032	15.098	16.716	14.234	57.08	Glutathione S-transferase	Oxidative stress metabolism (Das and Roychoudhury 2014)
Traes_5BL_6E5FBD11D.11	10.123	13.621	18.09	13.718	55.552	Glutathione S-transferase	Oxidative stress metabolism (Das and Roychoudhury 2014)
Traes_5DL_9F421ABDC.4	10.655	17.098	12.607	14.853	55.213	Glutathione S-transferase	Oxidative stress metabolism (Das and Roychoudhury 2014)
Traes_3B_6DA721FB8.1	452.103	510.955	861.398	873.973	2698.43	Glutathione S-transferase 1	Oxidative stress metabolism (Das and Roychoudhury 2014)
Traes_2AL_24740AC23.1	137.688	159.059	133.147	138.455	568.349	Glutathione S-transferase 3	Oxidative stress metabolism (Das and Roychoudhury 2014)
Traes_5DL_935157A12.1	33.745	32.374	192.603	182.703	441.425	Glutathione S-transferase 3	Oxidative stress metabolism (Das and Roychoudhury 2014)
Traes_2DL_A598C34FD.1	22.924	22.778	16.754	13.039	75.495	Glutathione S-transferase 3	Oxidative stress metabolism (Das and Roychoudhury 2014)
Traes_4DL_097863C94.1	15.84	17.921	22.872	26.957	83.59	glutathione S-transferase 7 LENGTH=209	Oxidative stress metabolism (Das and Roychoudhury 2014)
Traes_4BL_689C6389A.1	16.85	10.497	15.571	16.725	59.643	glutathione S-transferase 7 LENGTH=209	Oxidative stress metabolism (Das and Roychoudhury 2014)
Traes_3DL_B1E3D279A.1	799.012	924.108	1347.73	1399.16	4470.01	Glutathione S-transferase family protein LENGTH=219	Oxidative stress metabolism (Das and Roychoudhury 2014)
Traes_3AL_F205FA0941.1	232.428	316.493	394.462	426.622	1370.01	Glutathione S-transferase family protein LENGTH=219	Oxidative stress metabolism (Das and Roychoudhury 2014)
Traes_3AL_F205FA0941.2	229.247	285.071	379.983	409.946	1304.25	Glutathione S-transferase family protein LENGTH=219	Oxidative stress metabolism (Das and Roychoudhury 2014)
Traes_5BS_D1BA3D7D3.1	180.859	277.678	236.559	288.077	983.173	Glutathione S-transferase family protein LENGTH=219	Oxidative stress metabolism (Das and Roychoudhury 2014)
Traes_5AS_C7A2BE5AD.1	169.385	231.388	206.251	234.217	841.241	Glutathione S-transferase family protein LENGTH=219	Oxidative stress metabolism (Das and Roychoudhury 2014)
Traes_5BS_E7DEF21BD1.1	170.001	214.138	219.651	223.772	827.562	Glutathione S-transferase family protein LENGTH=219	Oxidative stress metabolism (Das and Roychoudhury 2014)
Traes_5BS_E7DEF21BD.1	156.589	228.108	193.607	238.182	816.486	Glutathione S-transferase family protein LENGTH=219	Oxidative stress metabolism (Das and Roychoudhury 2014)
Traes_3B_D47C46EC2.1	101.73	129.302	199.343	190.105	620.48	Glutathione S-transferase family protein LENGTH=219	Oxidative stress metabolism (Das and Roychoudhury 2014)
Traes_1DS_3E8E0BE88.1	99.521	129.481	141.616	171.016	541.634	Glutathione S-transferase family protein LENGTH=219	Oxidative stress metabolism (Das and Roychoudhury 2014)
Traes_3AL_E8C6D2761.1	60.166	79.324	200.487	181.748	521.725	Glutathione S-transferase family protein LENGTH=219	Oxidative stress metabolism (Das and Roychoudhury 2014)
Traes_1AS_7672884C6.1	67.022	90.055	149.093	161.843	468.013	Glutathione S-transferase family protein LENGTH=219	Oxidative stress metabolism (Das and Roychoudhury 2014)
Traes_1AS_00BD72553.1	36.928	55.627	174.031	198.088	464.674	Glutathione S-transferase family protein LENGTH=219	Oxidative stress metabolism (Das and Roychoudhury 2014)
Traes_1DS_FD8511876.1	87.522	73.035	131.096	125.688	417.341	Glutathione S-transferase family protein LENGTH=219	Oxidative stress metabolism (Das and Roychoudhury 2014)
Traes_1BS_DDE53AF02.1	59.145	82.808	121.574	136.676	400.203	Glutathione S-transferase family protein LENGTH=219	Oxidative stress metabolism (Das and Roychoudhury 2014)
Traes_5DS_A37C42B501.1	43.009	63.181	50.745	63.873	220.808	Glutathione S-transferase family protein LENGTH=219	Oxidative stress metabolism (Das and Roychoudhury 2014)
Traes_1DS_FD8511876.2	42.737	37.104	62.165	66.012	208.018	Glutathione S-transferase family protein LENGTH=219	Oxidative stress metabolism (Das and Roychoudhury 2014)
Traes_5DS_A37C42B50.1	44.326	52.61	52.187	56.403	205.526	Glutathione S-transferase family protein LENGTH=219	Oxidative stress metabolism (Das and Roychoudhury 2014)
Traes_1DS_FD8511876.3	34.921	33.854	54.783	48.546	172.104	Glutathione S-transferase family protein LENGTH=219	Oxidative stress metabolism (Das and Roychoudhury 2014)
Traes_2AS_F15D136CF.1	43.582	29.269	37.622	45.6	156.073	Glutathione S-transferase family protein LENGTH=219	Oxidative stress metabolism (Das and Roychoudhury 2014)
Traes_1AS_9D59F9C89.2	29.494	24.634	56.563	41.772	152.463	Glutathione S-transferase family protein LENGTH=219	Oxidative stress metabolism (Das and Roychoudhury 2014)
Traes_1AS_D25875432.1	26.702	34.091	34.694	43.88	139.367	Glutathione S-transferase family protein LENGTH=219	Oxidative stress metabolism (Das and Roychoudhury 2014)
Traes_1AS_7672884C6.2	28.547	30.09	40.041	36.419	135.097	Glutathione S-transferase family protein LENGTH=219	Oxidative stress metabolism (Das and Roychoudhury 2014)
Traes_1DS_1A966E69F.1	7.321	9.473	59.261	56.768	132.823	Glutathione S-transferase family protein LENGTH=219	Oxidative stress metabolism (Das and Roychoudhury 2014)
Traes_2DS_1063CD755.1	32.362	27.371	32.415	32.602	124.75	Glutathione S-transferase family protein LENGTH=219	Oxidative stress metabolism (Das and Roychoudhury 2014)
Traes_1BS_51D0630EC.2	21.655	23.917	39.49	33.959	119.021	Glutathione S-transferase family protein LENGTH=219	Oxidative stress metabolism (Das and Roychoudhury 2014)
Traes_7DL_4C3A77D7A.1	24.371	21.858	29.426	33.805	109.46	Glutathione S-transferase family protein LENGTH=219	Oxidative stress metabolism (Das and Roychoudhury 2014)
Traes_1DS_1A966E69F.3	5.768	8.404	43.693	46.612	104.477	Glutathione S-transferase family protein LENGTH=219	Oxidative stress metabolism (Das and Roychoudhury 2014)
Traes_4DL_E6C3B58E4.1	19.305	20.337	27.466	29.514	96.622	Glutathione S-transferase family protein LENGTH=219	Oxidative stress metabolism (Das and Roychoudhury 2014)
Traes_1BS_6FEB6D656.1	11.675	12.929	33.765	37.878	96.247	Glutathione S-transferase family protein LENGTH=219	Oxidative stress metabolism (Das and Roychoudhury 2014)
Traes_1AS_7672884C6.3	18.003	16.371	26.781	25.7	86.855	Glutathione S-transferase family protein LENGTH=219	Oxidative stress metabolism (Das and Roychoudhury 2014)
Traes_1AS_9D59F9C89.1	14.224	14.025	30.128	26.114	84.491	Glutathione S-transferase family protein LENGTH=219	Oxidative stress metabolism (Das and Roychoudhury 2014)
Traes_5BS_8A188BC5A.1	17.663	17.274	17.487	17.369	69.793	Glutathione S-transferase family protein LENGTH=219	Oxidative stress metabolism (Das and Roychoudhury 2014)
Traes_1BS_51D0630EC.1	13.725	18.354	20.354	16.065	68.498	Glutathione S-transferase family protein LENGTH=219	Oxidative stress metabolism (Das and Roychoudhury 2014)
Traes_4AL_347F5BB64.1	15.027	18.418	16.019	17.291	66.755	Glutathione S-transferase family protein LENGTH=219	Oxidative stress metabolism (Das and Roychoudhury 2014)
Traes_3B_5ED60406B.1	11.611	14.234	16.516	15.784	58.145	Glutathione S-transferase family protein LENGTH=219	Oxidative stress metabolism (Das and Roychoudhury 2014)
Traes_1BS_DDE53AF02.3	10.87	11.278	17.778	16.402	56.328	Glutathione S-transferase family protein LENGTH=219	Oxidative stress metabolism (Das and Roychoudhury 2014)
Traes_1BS_DDE53AF02.2	10.159	11.786	16.894	15.866	54.705	Glutathione S-transferase family protein LENGTH=219	Oxidative stress metabolism (Das and Roychoudhury 2014)
Traes_1DL_645A2ECC0.1	220.363	261.382	341.305	368.167	1191.22	Glutathione S-transferase family protein LENGTH=227	Oxidative stress metabolism (Das and Roychoudhury 2014)
Traes_7DS_91647DECC.1	116.073	159.354	155.775	169.37	600.572	Glutathione S-transferase family protein LENGTH=227	Oxidative stress metabolism (Das and Roychoudhury 2014)
Traes_2BL_54C69C35D.1	159.494	136.8	140.537	161.715	598.546	Glutathione S-transferase family protein LENGTH=227	Oxidative stress metabolism (Das and Roychoudhury 2014)
Traes_1AL_C64C85707.1	114.295	126.411	151.574	188.872	581.152	Glutathione S-transferase family protein LENGTH=227	Oxidative stress metabolism (Das and Roychoudhury 2014)
Traes_4AL_A06C88922.1	92.235	128.564	125.195	115.249	461.243	Glutathione S-transferase family protein LENGTH=227	Oxidative stress metabolism (Das and Roychoudhury 2014)
Traes_1AL_1A9EB2CBB.1	43.737	53.71	150.973	154.018	402.438	Glutathione S-transferase family protein LENGTH=227	Oxidative stress metabolism (Das and Roychoudhury 2014)
Traes_5DL_D6E35133A.1	27.554	19.762	156.279	153.48	357.075	Glutathione S-transferase family protein LENGTH=227	Oxidative stress metabolism (Das and Roychoudhury 2014)
Traes_1AL_C64C85707.2	72.851	82.653	99.982	101.161	356.647	Glutathione S-transferase family protein LENGTH=227	Oxidative stress metabolism (Das and Roychoudhury 2014)
Traes_5BL_051A88B95.3	24.723	22.695	125.011	121.753	294.182	Glutathione S-transferase family protein LENGTH=227	Oxidative stress metabolism (Das and Roychoudhury 2014)
Traes_5BL_051A88B95.1	22.504	23.981	119.969	124.718	291.172	Glutathione S-transferase family protein LENGTH=227	Oxidative stress metabolism (Das and Roychoudhury 2014)
Traes_5BL_051A88B95.2	27.219	24.659	111.506	121.774	285.158	Glutathione S-transferase family protein LENGTH=227	Oxidative stress metabolism (Das and Roychoudhury 2014)
Traes_2BL_A3EEF39A3.1	66.35	55.94	56.481	65.145	243.916	Glutathione S-transferase family protein LENGTH=227	Oxidative stress metabolism (Das and Roychoudhury 2014)
Traes_1BL_A5CC574CF.1	41.281	47.289	62.7	70.837	222.107	Glutathione S-transferase family protein LENGTH=227	Oxidative stress metabolism (Das and Roychoudhury 2014)
Traes_4AL_A06C88922.5	42.41	52.782	55.22	62.154	212.566	Glutathione S-transferase family protein LENGTH=227	Oxidative stress metabolism (Das and Roychoudhury 2014)
Traes_5DL_D6E35133A.2	15.393	14.019	88.581	90.846	208.839	Glutathione S-transferase family protein LENGTH=227	Oxidative stress metabolism (Das and Roychoudhury 2014)
Traes_1BL_A5CC574CF.2	39.632	41.028	56.333	65.443	202.436	Glutathione S-transferase family protein LENGTH=227	Oxidative stress metabolism (Das and Roychoudhury 2014)
Traes_1BL_A5CC574CF.3	38.286	43.136	57.797	60.069	199.288	Glutathione S-transferase family protein LENGTH=227	Oxidative stress metabolism (Das and Roychoudhury 2014)
Traes_2DL_3C552A275.1	42.487	45.832	41.819	52.215	182.353	Glutathione S-transferase family protein LENGTH=227	Oxidative stress metabolism (Das and Roychoudhury 2014)
Traes_1AL_657856E06.1	18.426	25.978	63.881	71.389	179.674	Glutathione S-transferase family protein LENGTH=227	Oxidative stress metabolism (Das and Roychoudhury 2014)
Traes_1BL_A5CC574CF.4	28.593	30.88	44.687	45.849	150.009	Glutathione S-transferase family protein LENGTH=227	Oxidative stress metabolism (Das and Roychoudhury 2014)
Traes_3B_1F3BC8ABD.1	30.56	31.204	34.195	45.049	141.008	Glutathione S-transferase family protein LENGTH=227	Oxidative stress metabolism (Das and Roychoudhury 2014)
Traes_3B_CFE0EF1F3.1	22.864	27.615	37.662	38.806	126.947	Glutathione S-transferase family protein LENGTH=227	Oxidative stress metabolism (Das and Roychoudhury 2014)
Traes_1BL_B0C337630.1	18.428	19.714	36.275	47.225	121.642	Glutathione S-transferase family protein LENGTH=227	Oxidative stress metabolism (Das and Roychoudhury 2014)
Traes_4AL_A06C88922.4	23.43	29.471	29.574	32.545	115.02	Glutathione S-transferase family protein LENGTH=227	Oxidative stress metabolism (Das and Roychoudhury 2014)
Traes_4AL_A06C88922.6	21.735	29.073	28.51	35.302	114.62	Glutathione S-transferase family protein LENGTH=227	Oxidative stress metabolism (Das and Roychoudhury 2014)
Traes_2DL_311457A3D.2	31.618	25.719	22.919	25.739	105.995	Glutathione S-transferase family protein LENGTH=227	Oxidative stress metabolism (Das and Roychoudhury 2014)
Traes_3AL_D45F1F789.1	22.188	26.929	25.941	28.432	103.49	Glutathione S-transferase family protein LENGTH=227	Oxidative stress metabolism (Das and Roychoudhury 2014)
Traes_4AL_61878DCD7.1	19.115	29.486	22.338	27.028	97.967	Glutathione S-transferase family protein LENGTH=227	Oxidative stress metabolism (Das and Roychoudhury 2014)
Traes_4AL_26567AFFC.1	19.229	23.17	25.075	26.239	93.713	Glutathione S-transferase family protein LENGTH=227	Oxidative stress metabolism (Das and Roychoudhury 2014)
Traes_2BL_F77906414.1	25.559	23.398	18.688	20.742	88.387	Glutathione S-transferase family protein LENGTH=227	Oxidative stress metabolism (Das and Roychoudhury 2014)
Traes_3B_613BC047E.1	17.886	17.155	24.663	27.691	87.395	Glutathione S-transferase family protein LENGTH=227	Oxidative stress metabolism (Das and Roychoudhury 2014)
Traes_2AL_3D1012D61.1	19.212	21.274	19.902	19.05	79.438	Glutathione S-transferase family protein LENGTH=227	Oxidative stress metabolism (Das and Roychoudhury 2014)
Traes_4AL_A06C88922.3	11.902	20.908	21.274	24.679	78.763	Glutathione S-transferase family protein LENGTH=227	Oxidative stress metabolism (Das and Roychoudhury 2014)
Traes_7AS_7AD539041.1	10.124	21.287	21.312	24.444	77.167	Glutathione S-transferase family protein LENGTH=227	Oxidative stress metabolism (Das and Roychoudhury 2014)
Traes_2DL_D76DEF4A8.1	21.761	19.652	15.554	20.122	77.089	Glutathione S-transferase family protein LENGTH=227	Oxidative stress metabolism (Das and Roychoudhury 2014)
Traes_4AL_26567AFFC.2	15.299	16.439	22.563	21.302	75.603	Glutathione S-transferase family protein LENGTH=227	Oxidative stress metabolism (Das and Roychoudhury 2014)
Traes_6AS_A2A2B273C.1	13.28	18.496	16.648	23.755	72.179	Glutathione S-transferase family protein LENGTH=227	Oxidative stress metabolism (Das and Roychoudhury 2014)
Traes_6DS_0652B3295.2	10.098	13.22	20.187	25.663	69.168	Glutathione S-transferase family protein LENGTH=227	Oxidative stress metabolism (Das and Roychoudhury 2014)
Traes_3B_273DC3549.2	13.718	15.309	16.299	21.931	67.257	Glutathione S-transferase family protein LENGTH=227	Oxidative stress metabolism (Das and Roychoudhury 2014)
Traes_5DL_FFD922B8E.1	13.001	14.651	17.439	17.051	62.142	Glutathione S-transferase family protein LENGTH=227	Oxidative stress metabolism (Das and Roychoudhury 2014)
Traes_6BS_048C0BAE6.1	13.116	14.707	15.476	18.423	61.722	Glutathione S-transferase family protein LENGTH=227	Oxidative stress metabolism (Das and Roychoudhury 2014)
Traes_6DS_0652B3295.1	10.229	11.286	15.131	23.255	59.901	Glutathione S-transferase family protein LENGTH=227	Oxidative stress metabolism (Das and Roychoudhury 2014)
Traes_1BL_3765A51EC.2	5.346	8.745	22.018	23.782	59.891	Glutathione S-transferase family protein LENGTH=227	Oxidative stress metabolism (Das and Roychoudhury 2014)
Traes_4AL_E4776175A.1	13.776	16.472	14.679	14.63	59.557	Glutathione S-transferase family protein LENGTH=227	Oxidative stress metabolism (Das and Roychoudhury 2014)
Traes_3B_CFE0EF1F3.2	10.103	12.414	16.727	19.341	58.585	Glutathione S-transferase family protein LENGTH=227	Oxidative stress metabolism (Das and Roychoudhury 2014)
Traes_4AL_75336D24C.1	9.851	13.599	15.09	16.561	55.101	Glutathione S-transferase family protein LENGTH=227	Oxidative stress metabolism (Das and Roychoudhury 2014)
Traes_3AL_FA14B19A6.1	5.655	8.171	21.263	19.459	54.548	Glutathione S-transferase family protein LENGTH=227	Oxidative stress metabolism (Das and Roychoudhury 2014)
Traes_1AL_BEB451473.1	12.037	13.556	14.547	13.965	54.105	Glutathione S-transferase family protein LENGTH=227	Oxidative stress metabolism (Das and Roychoudhury 2014)
Traes_1BL_3765A51EC.1	4.043	8.168	21.694	18.833	52.738	Glutathione S-transferase family protein LENGTH=227	Oxidative stress metabolism (Das and Roychoudhury 2014)
Traes_5BL_0DF672776.1	11.058	12.744	16.346	10.986	51.134	Glutathione S-transferase family protein LENGTH=227	Oxidative stress metabolism (Das and Roychoudhury 2014)
Traes_7AL_3494CBFFA.1	20.203	24.263	24.052	19.808	88.326	Glutathione S-transferase family protein LENGTH=235	Oxidative stress metabolism (Das and Roychoudhury 2014)
Traes_7AL_3494CBFFA.3	18.313	22.135	24.53	19.066	84.044	Glutathione S-transferase family protein LENGTH=235	Oxidative stress metabolism (Das and Roychoudhury 2014)
Traes_4DL_469179461.5	23.916	19.058	19.03	17.623	79.627	Glutathione S-transferase family protein LENGTH=235	Oxidative stress metabolism (Das and Roychoudhury 2014)
Traes_1DL_7D198BE73.1	20.952	19.61	17.287	11.308	69.157	Glutathione S-transferase family protein LENGTH=235	Oxidative stress metabolism (Das and Roychoudhury 2014)
Traes_7AL_3494CBFFA.2	16.449	19.385	19.056	11.987	66.877	Glutathione S-transferase family protein LENGTH=235	Oxidative stress metabolism (Das and Roychoudhury 2014)
Traes_1DL_7D198BE73.2	17.037	18.75	19.42	11.111	66.318	Glutathione S-transferase family protein LENGTH=235	Oxidative stress metabolism (Das and Roychoudhury 2014)
Traes_4DL_0E518AAF6.2	17.399	21.229	19.492	7.441	65.561	Glutathione S-transferase family protein LENGTH=235	Oxidative stress metabolism (Das and Roychoudhury 2014)
Traes_4DL_469179461.3	20.575	14.411	14.797	15.312	65.095	Glutathione S-transferase family protein LENGTH=235	Oxidative stress metabolism (Das and Roychoudhury 2014)
Traes_4DL_469179461.1	16.502	11.058	11.593	15.109	54.262	Glutathione S-transferase family protein LENGTH=235	Oxidative stress metabolism (Das and Roychoudhury 2014)
Traes_4DL_469179461.2	16.744	10.741	12.966	12.234	52.685	Glutathione S-transferase family protein LENGTH=235	Oxidative stress metabolism (Das and Roychoudhury 2014)
Traes_4DL_469179461.4	13.115	12.17	15.469	11.905	52.659	Glutathione S-transferase family protein LENGTH=235	Oxidative stress metabolism (Das and Roychoudhury 2014)
Traes_6BS_6D372C770.1	70.779	75.671	61.636	71.549	279.635	Glutathione S-transferase family protein LENGTH=382	Oxidative stress metabolism (Das and Roychoudhury 2014)
Traes_6AS_4FB64483A.1	33.849	34.662	31.245	35.804	135.56	Glutathione S-transferase family protein LENGTH=382	Oxidative stress metabolism (Das and Roychoudhury 2014)
Traes_6AS_4FB64483A.3	27.17	31.59	24.906	34.834	118.5	Glutathione S-transferase family protein LENGTH=382	Oxidative stress metabolism (Das and Roychoudhury 2014)
Traes_6AS_4FB64483A.5	30.379	28.396	25.133	32.994	116.902	Glutathione S-transferase family protein LENGTH=382	Oxidative stress metabolism (Das and Roychoudhury 2014)
Traes_6AS_4FB64483A.4	27.812	29.946	23.353	31.87	112.981	Glutathione S-transferase family protein LENGTH=382	Oxidative stress metabolism (Das and Roychoudhury 2014)
Traes_6AS_4FB64483A.2	28.09	29.677	22.831	31.844	112.442	Glutathione S-transferase family protein LENGTH=382	Oxidative stress metabolism (Das and Roychoudhury 2014)
Traes_6BS_645BFA432.1	27.985	24.871	20.337	20.239	93.432	Glutathione S-transferase family protein LENGTH=382	Oxidative stress metabolism (Das and Roychoudhury 2014)
Traes_3DL_1028CA135.1	12.196	14.056	19.79	21.174	67.216	Glutathione S-transferase GST 29 n=1 Tax=Zea mays RepID=Q9FQB0_MAIZE	Oxidative stress metabolism (Das and Roychoudhury 2014)
Traes_6BS_E96E17B28.1	13.901	21.506	18.951	24.609	78.967	Glutathione S-transferase GSTU6, putative n=2 Tax=Oryza sativa RepID=Q8S712_ORYSJ	Oxidative stress metabolism (Das and Roychoudhury 2014)
Traes_7BL_306E3FC40.1	18.849	25.09	29.172	34.159	107.27	Glutathione S-transferase GSTU6, putative, expressed n=2 Tax=Oryza sativa RepID=Q8S718_ORYSJ	Oxidative stress metabolism (Das and Roychoudhury 2014)
Traes_7DS_CB8E9331D.1	2.666	10.427	23.81	18.365	55.268	Glutathione S-transferase n=3 Tax=Zea mays RepID=B6UD80_MAIZE	Oxidative stress metabolism (Das and Roychoudhury 2014)
Traes_7BS_07D7DA59D.1	99.734	105.706	115.418	105.895	426.753	Glutathione S-transferase T1	Oxidative stress metabolism (Das and Roychoudhury 2014)
Traes_5BL_B013EB81C.3	37.176	45.513	41.427	42.951	167.067	Glutathione S-transferase T1	Oxidative stress metabolism (Das and Roychoudhury 2014)
Traes_5DL_63F6E8668.1	42.891	43.62	40.656	36.971	164.138	Glutathione S-transferase T1	Oxidative stress metabolism (Das and Roychoudhury 2014)
Traes_5BL_B013EB81C.4	26.143	33.148	35.3	34.959	129.55	Glutathione S-transferase T1	Oxidative stress metabolism (Das and Roychoudhury 2014)
Traes_5BL_B013EB81C.2	29.869	31.53	31.331	31.539	124.269	Glutathione S-transferase T1	Oxidative stress metabolism (Das and Roychoudhury 2014)
Traes_5BL_B013EB81C.1	26.221	27.667	26.932	29.394	110.214	Glutathione S-transferase T1	Oxidative stress metabolism (Das and Roychoudhury 2014)
Traes_5DL_63F6E8668.3	20.784	24.969	19.68	19.81	85.243	Glutathione S-transferase T1	Oxidative stress metabolism (Das and Roychoudhury 2014)
Traes_5DL_63F6E8668.2	17.962	24.199	18.386	16.465	77.012	Glutathione S-transferase T1	Oxidative stress metabolism (Das and Roychoudhury 2014)
Traes_3B_1B7EAAB22.1	14.556	25.835	17.203	21.165	78.759	Glutathione S-transferase U8	Oxidative stress metabolism (Das and Roychoudhury 2014)
Traes_3B_919AAD1A5.1	8.633	12.731	20.653	18.643	60.66	Glutathione S-transferase U8	Oxidative stress metabolism (Das and Roychoudhury 2014)
Traes_5AS_7388C63CB.2	33.344	38.897	38.901	43.385	154.527	Glutathione S-transferase Z1	Oxidative stress metabolism (Das and Roychoudhury 2014)
Traes_5DS_9277AC663.2	25.928	28.867	31.167	34.688	120.65	Glutathione S-transferase Z1	Oxidative stress metabolism (Das and Roychoudhury 2014)
Traes_5AS_7388C63CB.1	22.148	22.332	25.594	32.283	102.357	Glutathione S-transferase Z1	Oxidative stress metabolism (Das and Roychoudhury 2014)
Traes_5BS_0736D4AEA.1	22.49	20.953	21.596	21.738	86.777	Glutathione S-transferase Z1	Oxidative stress metabolism (Das and Roychoudhury 2014)
Traes_5DS_9277AC663.1	17.864	19.764	20.843	24.294	82.765	Glutathione S-transferase Z1	Oxidative stress metabolism (Das and Roychoudhury 2014)
Traes_5BS_5192ACC61.2	15.087	15.752	19.651	21.149	71.639	Glutathione S-transferase Z1	Oxidative stress metabolism (Das and Roychoudhury 2014)
Traes_5BS_0736D4AEA.2	18.224	18.034	14.505	16.334	67.097	Glutathione S-transferase Z1	Oxidative stress metabolism (Das and Roychoudhury 2014)
Traes_5DS_9277AC663.3	15.535	13.313	17.479	19.616	65.943	Glutathione S-transferase Z1	Oxidative stress metabolism (Das and Roychoudhury 2014)
Traes_7AL_E58674B35.1	20.242	20.306	20.432	18.179	79.159	glutathione synthetase 2 LENGTH=539	Oxidative stress metabolism (Das and Roychoudhury 2014)
Traes_3B_B959252A7.1	16.265	16.76	15.79	16.35	65.165	Haloacid dehalogenase-like hydrolase (HAD) superfamily protein LENGTH=240	Response to P deficiency (Du et al. 2021)
Traes_2DS_561549A20.1	107.229	120.532	117.758	123.921	469.44	Haloacid dehalogenase-like hydrolase (HAD) superfamily protein LENGTH=249	Response to P deficiency (Du et al. 2021)
Traes_2AS_341ED2581.1	45.54	49.064	49.557	54.447	198.608	Haloacid dehalogenase-like hydrolase (HAD) superfamily protein LENGTH=249	Response to P deficiency (Du et al. 2021)
Traes_2AS_341ED2581.2	23.815	25.161	26.104	27.047	102.127	Haloacid dehalogenase-like hydrolase (HAD) superfamily protein LENGTH=249	Response to P deficiency (Du et al. 2021)
Traes_2BS_300A220C8.2	13.918	18.71	16.13	18.124	66.882	Haloacid dehalogenase-like hydrolase (HAD) superfamily protein LENGTH=249	Response to P deficiency (Du et al. 2021)
Traes_2BS_300A220C8.1	12.424	14.111	16.101	13.894	56.53	Haloacid dehalogenase-like hydrolase (HAD) superfamily protein LENGTH=249	Response to P deficiency (Du et al. 2021)
Traes_2BS_300A220C8.3	13.907	13.825	13.59	13.289	54.611	Haloacid dehalogenase-like hydrolase (HAD) superfamily protein LENGTH=249	Response to P deficiency (Du et al. 2021)
Traes_4DL_C9B1CD2AE.1	81.292	84.998	82.947	88.643	337.88	Haloacid dehalogenase-like hydrolase (HAD) superfamily protein LENGTH=280	Response to P deficiency (Du et al. 2021)
Traes_4BL_72AC318FB.2	68.036	74.33	73.485	71.67	287.521	Haloacid dehalogenase-like hydrolase (HAD) superfamily protein LENGTH=280	Response to P deficiency (Du et al. 2021)
Traes_4AS_9D6002759.2	59.677	59.71	60.078	62.905	242.37	Haloacid dehalogenase-like hydrolase (HAD) superfamily protein LENGTH=280	Response to P deficiency (Du et al. 2021)
Traes_4DL_C9B1CD2AE.2	43.163	45.763	44.777	44.288	177.991	Haloacid dehalogenase-like hydrolase (HAD) superfamily protein LENGTH=280	Response to P deficiency (Du et al. 2021)
Traes_4BL_72AC318FB.1	42.006	45.913	42.384	38.541	168.844	Haloacid dehalogenase-like hydrolase (HAD) superfamily protein LENGTH=280	Response to P deficiency (Du et al. 2021)
Traes_4BL_72AC318FB.3	37.304	44.409	36.549	36.206	154.468	Haloacid dehalogenase-like hydrolase (HAD) superfamily protein LENGTH=280	Response to P deficiency (Du et al. 2021)
Traes_4AS_9D6002759.3	28.441	26.457	25.234	27.743	107.875	Haloacid dehalogenase-like hydrolase (HAD) superfamily protein LENGTH=280	Response to P deficiency (Du et al. 2021)
Traes_4AS_9D6002759.1	26.863	23.68	26.165	22.657	99.365	Haloacid dehalogenase-like hydrolase (HAD) superfamily protein LENGTH=280	Response to P deficiency (Du et al. 2021)
Traes_3DL_BFACAD173.1	12.117	16.706	15.665	13.606	58.094	Haloacid dehalogenase-like hydrolase (HAD) superfamily protein LENGTH=280	Response to P deficiency (Du et al. 2021)
Traes_4BL_72AC318FB.4	13.533	14.685	13.705	11.295	53.218	Haloacid dehalogenase-like hydrolase (HAD) superfamily protein LENGTH=280	Response to P deficiency (Du et al. 2021)
Traes_4AL_4CF8C4AD2.2	15.507	18.23	16.985	16.456	67.178	Haloacid dehalogenase-like hydrolase, putative n=1 Tax=Synechococcus sp. PCC 7335 RepID=B4WLE0_9SYNE	Response to P deficiency (Du et al. 2021)
Traes_4AL_4CF8C4AD2.1	11.818	17.089	17.144	18.365	64.416	Haloacid dehalogenase-like hydrolase, putative n=1 Tax=Synechococcus sp. PCC 7335 RepID=B4WLE0_9SYNE	Response to P deficiency (Du et al. 2021)
Traes_4AL_4CF8C4AD2.3	11.78	14.238	12.747	14.019	52.784	Haloacid dehalogenase-like hydrolase, putative n=1 Tax=Synechococcus sp. PCC 7335 RepID=B4WLE0_9SYNE	Response to P deficiency (Du et al. 2021)
Traes_2BL_656446E4B.1	14.552	12.229	8.455	22.686	57.922	Harpin inducing protein n=1 Tax=Zea mays RepID=B6U154_MAIZE	Hypersensitive cell death and Mt oxidative burst (Krause and Dorner 2004)
Traes_1BL_627D564A9.1	153.617	56.388	122.317	115.848	448.17	Heat shock 70 kDa protein	Biotic and abiotic stress tolerance (Berka et al. 2022)
Traes_4BL_4D370C9FA.1	55.071	65.076	95.973	73.476	289.596	Heat shock 70 kDa protein	Biotic and abiotic stress tolerance (Berka et al. 2022)
Traes_4BL_4D370C9FA1.1	53.042	65.61	92.895	77.134	288.681	Heat shock 70 kDa protein	Biotic and abiotic stress tolerance (Berka et al. 2022)
Traes_3B_FB10B725B.1	52.964	45.996	35.207	31.811	165.978	Heat shock 70 kDa protein	Biotic and abiotic stress tolerance (Berka et al. 2022)
Traes_5AS_B16145290.1	34.986	32.45	33.521	30.084	131.041	Heat shock 70 kDa protein	Biotic and abiotic stress tolerance (Berka et al. 2022)
Traes_3B_B67388A96.2	21.583	8.25	13.875	13.612	57.32	Heat shock 70 kDa protein	Biotic and abiotic stress tolerance (Berka et al. 2022)
Traes_3B_A3E263CF3.2	15.236	16.258	12.776	11.746	56.016	Heat shock 70 kDa protein	Biotic and abiotic stress tolerance (Berka et al. 2022)
Traes_1AS_E14F4EB86.1	48.985	34.046	56.122	47.379	186.532	Heat shock 70 kDa protein 14	Biotic and abiotic stress tolerance (Berka et al. 2022)
Traes_1AS_7EB01951F.1	41.485	32.01	38.075	31.104	142.674	Heat shock 70 kDa protein 14	Biotic and abiotic stress tolerance (Berka et al. 2022)
Traes_1DS_B282DDC2B.2	25.352	21.232	27.001	26.446	100.031	Heat shock 70 kDa protein 14	Biotic and abiotic stress tolerance (Berka et al. 2022)
Traes_1AS_6AC8C20AE.3	27.585	19.877	27.211	24.146	98.819	Heat shock 70 kDa protein 14	Biotic and abiotic stress tolerance (Berka et al. 2022)
Traes_1DS_B282DDC2B.1	26.553	20.532	26.558	25.148	98.791	Heat shock 70 kDa protein 14	Biotic and abiotic stress tolerance (Berka et al. 2022)
Traes_1AS_6AC8C20AE.1	24.3	20.67	26.788	24.593	96.351	Heat shock 70 kDa protein 14	Biotic and abiotic stress tolerance (Berka et al. 2022)
Traes_1AS_6AC8C20AE.2	23.643	20.899	26.439	22.526	93.507	Heat shock 70 kDa protein 14	Biotic and abiotic stress tolerance (Berka et al. 2022)
Traes_1AS_35E2ECF57.1	60.521	56.582	60.634	48.624	226.361	Heat shock 70 kDa protein 15	Biotic and abiotic stress tolerance (Berka et al. 2022)
Traes_1BS_20DB6A3F2.1	32.348	27.314	33.479	31.789	124.93	Heat shock 70 kDa protein 15	Biotic and abiotic stress tolerance (Berka et al. 2022)
Traes_1BS_20DB6A3F2.2	33.137	26.277	32.634	30.724	122.772	Heat shock 70 kDa protein 15	Biotic and abiotic stress tolerance (Berka et al. 2022)
Traes_1DS_3B841C14D.1	21.867	18.367	23.402	22.25	85.886	Heat shock 70 kDa protein 15	Biotic and abiotic stress tolerance (Berka et al. 2022)
Traes_1BS_E42CADE5D.2	28.795	17.093	22.026	17.793	85.707	Heat shock 70 kDa protein 15	Biotic and abiotic stress tolerance (Berka et al. 2022)
Traes_1BS_E42CADE5D.1	24.347	17.906	18.827	16.187	77.267	Heat shock 70 kDa protein 15	Biotic and abiotic stress tolerance (Berka et al. 2022)
Traes_1DS_3B841C14D.4	20.15	19.392	18.462	15.157	73.161	Heat shock 70 kDa protein 15	Biotic and abiotic stress tolerance (Berka et al. 2022)
Traes_1DS_3B841C14D.2	20.62	18.304	18.129	15.231	72.284	Heat shock 70 kDa protein 15	Biotic and abiotic stress tolerance (Berka et al. 2022)
Traes_1DS_3B841C14D.3	18.738	16.474	17.81	16.182	69.204	Heat shock 70 kDa protein 15	Biotic and abiotic stress tolerance (Berka et al. 2022)
Traes_1DS_54B3EABE1.1	21.264	12.508	16.934	15.533	66.239	Heat shock 70 kDa protein 15	Biotic and abiotic stress tolerance (Berka et al. 2022)
Traes_1DS_54B3EABE1.2	21.458	12.794	17.59	13.998	65.84	Heat shock 70 kDa protein 15	Biotic and abiotic stress tolerance (Berka et al. 2022)
Traes_1DS_3B841C14D.5	16.094	16.232	15.686	16.5	64.512	Heat shock 70 kDa protein 15	Biotic and abiotic stress tolerance (Berka et al. 2022)
Traes_7DL_21CF93B30.1	19.442	17.274	21.019	17.91	75.645	Heat shock 70 kDa protein 16	Biotic and abiotic stress tolerance (Berka et al. 2022)
Traes_7AL_141AE335A.1	16.61	14.05	13.862	15.978	60.5	Heat shock 70 kDa protein 16	Biotic and abiotic stress tolerance (Berka et al. 2022)
Traes_7BL_33B60078D.1	13.954	14.523	12.556	16.719	57.752	Heat shock 70 kDa protein 16	Biotic and abiotic stress tolerance (Berka et al. 2022)
Traes_6BL_58BB13700.1	35.637	25.171	30.913	26.042	117.763	Heat shock 70 kDa protein 17	Biotic and abiotic stress tolerance (Berka et al. 2022)
Traes_6AL_6518BC798.1	30.71	24.87	26.414	23.162	105.156	Heat shock 70 kDa protein 17	Biotic and abiotic stress tolerance (Berka et al. 2022)
Traes_6DL_D9F5169D4.1	24.878	18.777	23.178	18.276	85.109	Heat shock 70 kDa protein 17	Biotic and abiotic stress tolerance (Berka et al. 2022)
Traes_6AL_75C8ECE98.1	24.503	16.249	18.909	16.749	76.41	Heat shock 70 kDa protein 17	Biotic and abiotic stress tolerance (Berka et al. 2022)
Traes_1BL_C8F1EF72D.46	19.524	17.441	17.745	14.08	68.79	Heat shock 70 kDa protein 17	Biotic and abiotic stress tolerance (Berka et al. 2022)
Traes_5DL_B1E2378F2.1	196.089	201.608	217.798	262.994	878.489	Heat shock 70 kDa protein 18	Biotic and abiotic stress tolerance (Berka et al. 2022)
Traes_4DL_1604A9F06.1	112.442	70.367	178.572	174.44	535.821	Heat shock 70 kDa protein 18	Biotic and abiotic stress tolerance (Berka et al. 2022)
Traes_4BL_E73DF7876.1	47.271	29.357	80.534	74.738	231.9	Heat shock 70 kDa protein 18	Biotic and abiotic stress tolerance (Berka et al. 2022)
Traes_5AS_A9A6F3377.1	37.585	29.357	32.447	29.734	129.123	Heat shock 70 kDa protein 18	Biotic and abiotic stress tolerance (Berka et al. 2022)
Traes_3B_0B143CBAC.1	20.048	11.087	13.066	9.316	53.517	Heat shock 70 kDa protein 18	Biotic and abiotic stress tolerance (Berka et al. 2022)
Traes_5DL_A51C04BEB.1	900.928	1028.14	957.563	914.838	3801.47	Heat shock 70 kDa protein 3	Biotic and abiotic stress tolerance (Berka et al. 2022)
Traes_5BL_88E594FCF.1	617.008	696.469	691.8	668.096	2673.37	Heat shock 70 kDa protein 3	Biotic and abiotic stress tolerance (Berka et al. 2022)
Traes_5BL_88E594FCF.3	598.555	682.932	656.776	623.073	2561.34	Heat shock 70 kDa protein 3	Biotic and abiotic stress tolerance (Berka et al. 2022)
Traes_5AL_EE83D2709.3	251.754	279.669	276.042	252.972	1060.44	Heat shock 70 kDa protein 3	Biotic and abiotic stress tolerance (Berka et al. 2022)
Traes_5AL_EE83D2709.2	230.996	272.406	258.506	249.463	1011.37	Heat shock 70 kDa protein 3	Biotic and abiotic stress tolerance (Berka et al. 2022)
Traes_5BS_DFCC9863A.1	267.743	240.258	243.377	252.895	1004.27	Heat shock 70 kDa protein 3	Biotic and abiotic stress tolerance (Berka et al. 2022)
Traes_5AL_EE83D2709.4	189.526	213.512	230.672	210.321	844.031	Heat shock 70 kDa protein 3	Biotic and abiotic stress tolerance (Berka et al. 2022)
Traes_1BL_EBAF41F1E.1	218.313	226.058	195.776	145.131	785.278	Heat shock 70 kDa protein 3	Biotic and abiotic stress tolerance (Berka et al. 2022)
Traes_5BL_88E594FCF.2	153.066	185.781	202.754	198.343	739.944	Heat shock 70 kDa protein 3	Biotic and abiotic stress tolerance (Berka et al. 2022)
Traes_5AL_EE83D2709.1	169.064	190.46	190.635	187.068	737.227	Heat shock 70 kDa protein 3	Biotic and abiotic stress tolerance (Berka et al. 2022)
Traes_4DL_FFD4866F3.1	137.463	142.376	209.977	185.612	675.428	Heat shock 70 kDa protein 3	Biotic and abiotic stress tolerance (Berka et al. 2022)
Traes_5BL_88E594FCF.4	134.51	154.711	160.769	165.689	615.679	Heat shock 70 kDa protein 3	Biotic and abiotic stress tolerance (Berka et al. 2022)
Traes_5BS_DFCC9863A.2	145.688	127.376	136.525	138.695	548.284	Heat shock 70 kDa protein 3	Biotic and abiotic stress tolerance (Berka et al. 2022)
Traes_1AL_51CED3DBF.1	147.154	108.099	124.367	107.021	486.641	Heat shock 70 kDa protein 3	Biotic and abiotic stress tolerance (Berka et al. 2022)
Traes_1AL_51CED3DBF.2	137.023	101.647	120.451	95.831	454.952	Heat shock 70 kDa protein 3	Biotic and abiotic stress tolerance (Berka et al. 2022)
Traes_1DL_35433F5C5.1	91.626	90.315	74.349	61.143	317.433	Heat shock 70 kDa protein 3	Biotic and abiotic stress tolerance (Berka et al. 2022)
Traes_4AS_B978C93FA.1	41.846	42.484	71.31	57.09	212.73	Heat shock 70 kDa protein 3	Biotic and abiotic stress tolerance (Berka et al. 2022)
Traes_1DL_35433F5C5.2	61.858	50.986	45.899	46.399	205.142	Heat shock 70 kDa protein 3	Biotic and abiotic stress tolerance (Berka et al. 2022)
Traes_4AS_B978C93FA.2	34.997	38.332	59.097	49.673	182.099	Heat shock 70 kDa protein 3	Biotic and abiotic stress tolerance (Berka et al. 2022)
Traes_6DL_11374490D.1	38.393	34.227	48.103	42.904	163.627	Heat shock 70 kDa protein 3	Biotic and abiotic stress tolerance (Berka et al. 2022)
Traes_6DL_11374490D.2	39.121	34.092	43.461	37.623	154.297	Heat shock 70 kDa protein 3	Biotic and abiotic stress tolerance (Berka et al. 2022)
Traes_6DL_11374490D.3	36.75	31.804	39.698	40.796	149.048	Heat shock 70 kDa protein 3	Biotic and abiotic stress tolerance (Berka et al. 2022)
Traes_6BL_B095FC217.1	37.412	32.319	39.516	37.77	147.017	Heat shock 70 kDa protein 3	Biotic and abiotic stress tolerance (Berka et al. 2022)
Traes_4AS_B978C93FA.3	30.76	26.005	47.156	41.248	145.169	Heat shock 70 kDa protein 3	Biotic and abiotic stress tolerance (Berka et al. 2022)
Traes_4DL_9EA9CCB67.1	24.503	18.798	47.981	50.443	141.725	Heat shock 70 kDa protein 3	Biotic and abiotic stress tolerance (Berka et al. 2022)
Traes_6BL_B095FC217.2	35.542	30.7	37.056	37.826	141.124	Heat shock 70 kDa protein 3	Biotic and abiotic stress tolerance (Berka et al. 2022)
Traes_6AL_E2CC7BB46.2	29.968	26.968	37.183	33.998	128.117	Heat shock 70 kDa protein 3	Biotic and abiotic stress tolerance (Berka et al. 2022)
Traes_6AL_E2CC7BB46.3	30.386	26.21	38.503	31.395	126.494	Heat shock 70 kDa protein 3	Biotic and abiotic stress tolerance (Berka et al. 2022)
Traes_6AL_E2CC7BB46.4	32.784	25.467	34.907	32.568	125.726	Heat shock 70 kDa protein 3	Biotic and abiotic stress tolerance (Berka et al. 2022)
Traes_6AL_E2CC7BB46.1	30.907	27.012	35.636	30.692	124.247	Heat shock 70 kDa protein 3	Biotic and abiotic stress tolerance (Berka et al. 2022)
Traes_5DS_A9D822291.1	30.607	28.719	30.954	28.874	119.154	Heat shock 70 kDa protein 3	Biotic and abiotic stress tolerance (Berka et al. 2022)
Traes_6AL_E2CC7BB46.5	30.796	26.342	32.352	29.656	119.146	Heat shock 70 kDa protein 3	Biotic and abiotic stress tolerance (Berka et al. 2022)
Traes_5DS_A9D822291.3	27.494	31.587	29.405	27.776	116.262	Heat shock 70 kDa protein 3	Biotic and abiotic stress tolerance (Berka et al. 2022)
Traes_4DS_B1A4FC5AD.3	36.529	22.792	24.037	22.394	105.752	Heat shock 70 kDa protein 3	Biotic and abiotic stress tolerance (Berka et al. 2022)
Traes_4DS_B1A4FC5AD.1	30.403	24.516	23.39	20.911	99.22	Heat shock 70 kDa protein 3	Biotic and abiotic stress tolerance (Berka et al. 2022)
Traes_6AL_E2CC7BB46.6	22.88	15.877	23.006	19.589	81.352	Heat shock 70 kDa protein 3	Biotic and abiotic stress tolerance (Berka et al. 2022)
Traes_5DS_A9D822291.2	18.54	20.463	20.196	19.632	78.831	Heat shock 70 kDa protein 3	Biotic and abiotic stress tolerance (Berka et al. 2022)
Traes_4BS_15014415A.1	16.513	15.101	14.23	11.181	57.025	Heat shock 70 kDa protein 3	Biotic and abiotic stress tolerance (Berka et al. 2022)
Traes_4BS_15014415A.2	16.137	14.166	13.442	12.814	56.559	Heat shock 70 kDa protein 3	Biotic and abiotic stress tolerance (Berka et al. 2022)
Traes_6AS_236AF32FD.1	111.809	84.455	102.064	97.282	395.61	Heat shock 70 kDa protein C	Biotic and abiotic stress tolerance (Berka et al. 2022)
Traes_6BS_804DA0429.2	96.862	74.358	91.088	81.619	343.927	Heat shock 70 kDa protein C	Biotic and abiotic stress tolerance (Berka et al. 2022)
Traes_6BS_804DA0429.1	94.385	69.21	85.464	82.166	331.225	Heat shock 70 kDa protein C	Biotic and abiotic stress tolerance (Berka et al. 2022)
Traes_6DS_A593093E1.1	80.254	61.645	72.726	63.856	278.481	Heat shock 70 kDa protein C	Biotic and abiotic stress tolerance (Berka et al. 2022)
Traes_6DS_A593093E1.3	75.407	60.212	67.66	62.931	266.21	Heat shock 70 kDa protein C	Biotic and abiotic stress tolerance (Berka et al. 2022)
Traes_6DS_A593093E1.2	73.956	58.884	69.003	63.457	265.3	Heat shock 70 kDa protein C	Biotic and abiotic stress tolerance (Berka et al. 2022)
Traes_6DS_A593093E1.4	71.639	56.437	66.118	58.73	252.924	Heat shock 70 kDa protein C	Biotic and abiotic stress tolerance (Berka et al. 2022)
Traes_6AS_236AF32FD.2	26.924	21.997	25.937	23.751	98.609	Heat shock 70 kDa protein C	Biotic and abiotic stress tolerance (Berka et al. 2022)
Traes_3DL_BA576CBCD.1	53.373	53.838	47.715	46.775	201.701	Heat shock 70 kDa protein, mitochondrial	Biotic and abiotic stress tolerance (Berka et al. 2022)
Traes_7BS_261880A33.1	127.334	163.379	163.61	148.182	602.505	heat shock protein 21 LENGTH=227	Biotic and abiotic stress tolerance (Berka et al. 2022)
Traes_7DS_A7468F6DA.1	52.809	76.135	68.286	50.662	247.892	heat shock protein 21 LENGTH=227	Biotic and abiotic stress tolerance (Berka et al. 2022)
Traes_6DL_3BCB83718.2	42.873	51.12	52.256	50.941	197.19	heat shock protein 21 LENGTH=227	Biotic and abiotic stress tolerance (Berka et al. 2022)
Traes_6DL_3BCB83718.1	36.468	45.257	46.414	33.239	161.378	heat shock protein 21 LENGTH=227	Biotic and abiotic stress tolerance (Berka et al. 2022)
Traes_7AS_76670DCAB.1	163.043	165.388	191.578	165.675	685.684	heat shock protein 81-2 LENGTH=728	Biotic and abiotic stress tolerance (Berka et al. 2022)
Traes_7AS_76670DCAB.2	48.408	25.126	52.559	46.476	172.569	heat shock protein 81-2 LENGTH=728	Biotic and abiotic stress tolerance (Berka et al. 2022)
Traes_4BS_A05D1EF6F.1	13.678	16.956	14.905	15.562	61.101	Heat stress transcription factor A-2d	Heat stress tolerance (Samtani et al. 2022)
Traes_5DL_431CCA490.1	16.926	19.372	12.904	20.49	69.692	Heat stress transcription factor B-1	Abiotic stress tolerance (Guo et al. 2016)
Traes_5BL_65826E1A1.1	10.334	14.773	10.674	17.665	53.446	Heat stress transcription factor B-1	Abiotic stress tolerance (Guo et al. 2016)
Traes_5BL_FCB1625F3.2	20.375	22.663	22.919	19.717	85.674	Heat stress transcription factor B-2c	Abiotic stress tolerance (Guo et al. 2016)
Traes_5BL_FCB1625F3.1	18.057	20.662	19.859	19.17	77.748	Heat stress transcription factor B-2c	Abiotic stress tolerance (Guo et al. 2016)
Traes_3B_891A63E91.1	42.519	49.685	49.21	53.691	195.105	Heavy metal transport/detoxification superfamily protein LENGTH=140	Heavy metal detoxification (Zhao et al. 2022)
Traes_3B_4DF4EE23B.1	38.19	46.221	35.087	23.683	143.181	Heavy metal transport/detoxification superfamily protein LENGTH=140	Heavy metal detoxification (Zhao et al. 2022)
Traes_3DL_0C82EDEEE.1	15.379	20.797	17.128	15.015	68.319	Heavy metal transport/detoxification superfamily protein LENGTH=140	Heavy metal detoxification (Zhao et al. 2022)
Traes_3AL_090A056D9.6	19.957	19.397	12.4	12.964	64.718	Heavy metal transport/detoxification superfamily protein LENGTH=140	Heavy metal detoxification (Zhao et al. 2022)
Traes_2BS_45CD5B99E.1	26.823	38.46	29.617	26.559	121.459	Heavy metal transport/detoxification superfamily protein LENGTH=147	Heavy metal detoxification (Zhao et al. 2022)
Traes_2AS_95611CAD2.1	25.645	32.075	27.927	27.406	113.053	Heavy metal transport/detoxification superfamily protein LENGTH=147	Heavy metal detoxification (Zhao et al. 2022)
Traes_2BS_45CD5B99E.2	21.324	24.006	18.978	21.948	86.256	Heavy metal transport/detoxification superfamily protein LENGTH=147	Heavy metal detoxification (Zhao et al. 2022)
Traes_5BL_4BCE2DBEF.1	19.865	25.488	21.294	22.47	89.117	Heavy metal transport/detoxification superfamily protein LENGTH=152	Heavy metal detoxification (Zhao et al. 2022)
Traes_5DL_2B46BD9F9.1	70.397	78.782	64.01	58.991	272.18	Heavy metal transport/detoxification superfamily protein LENGTH=157	Heavy metal detoxification (Zhao et al. 2022)
Traes_5BL_3C7834F93.2	48.917	52.885	37.926	36.38	176.108	Heavy metal transport/detoxification superfamily protein LENGTH=157	Heavy metal detoxification (Zhao et al. 2022)
Traes_5BL_3C7834F93.1	36.535	49.249	35.668	29.193	150.645	Heavy metal transport/detoxification superfamily protein LENGTH=157	Heavy metal detoxification (Zhao et al. 2022)
Traes_6AL_250541733.1	28.454	46.871	35.544	39.273	150.142	Heavy metal transport/detoxification superfamily protein LENGTH=157	Heavy metal detoxification (Zhao et al. 2022)
Traes_6DL_CA8732F66.1	21.205	39.365	28.801	27.693	117.064	Heavy metal transport/detoxification superfamily protein LENGTH=157	Heavy metal detoxification (Zhao et al. 2022)
Traes_6DL_CA8732F66.2	22.199	37.719	27.016	26.859	113.793	Heavy metal transport/detoxification superfamily protein LENGTH=157	Heavy metal detoxification (Zhao et al. 2022)
Traes_5DL_74A8F0652.7	26.883	24.914	23.667	24.074	99.538	Heavy metal transport/detoxification superfamily protein LENGTH=157	Heavy metal detoxification (Zhao et al. 2022)
Traes_7DL_44DA42073.1	44.546	62.017	49.141	45.061	200.765	Heavy metal transport/detoxification superfamily protein LENGTH=159	Heavy metal detoxification (Zhao et al. 2022)
Traes_7DL_44DA42073.2	39.855	57.864	47.601	51.07	196.39	Heavy metal transport/detoxification superfamily protein LENGTH=159	Heavy metal detoxification (Zhao et al. 2022)
Traes_7BL_39745BF3F.1	17.879	26.144	20.104	18.473	82.6	Heavy metal transport/detoxification superfamily protein LENGTH=159	Heavy metal detoxification (Zhao et al. 2022)
Traes_7AL_7D2ACC986.1	67.29	85.258	79.553	78.162	310.263	Heavy metal transport/detoxification superfamily protein LENGTH=166	Heavy metal detoxification (Zhao et al. 2022)
Traes_4BL_186398B8F.1	32.294	33.738	39.618	35.483	141.133	Heavy metal transport/detoxification superfamily protein LENGTH=177	Heavy metal detoxification (Zhao et al. 2022)
Traes_1AL_D6B99979E.1	31.016	33.694	33.835	33.213	131.758	Heavy metal transport/detoxification superfamily protein LENGTH=177	Heavy metal detoxification (Zhao et al. 2022)
Traes_4DL_83C41A77C1.1	19.213	23.787	25.959	24.442	93.401	Heavy metal transport/detoxification superfamily protein LENGTH=177	Heavy metal detoxification (Zhao et al. 2022)
Traes_7AL_3E508AA9C.1	13.632	22.103	34.906	22.301	92.942	Heavy metal transport/detoxification superfamily protein LENGTH=177	Heavy metal detoxification (Zhao et al. 2022)
Traes_5AL_19DBD0B75.1	19.408	24.3	22.304	25.026	91.038	Heavy metal transport/detoxification superfamily protein LENGTH=177	Heavy metal detoxification (Zhao et al. 2022)
Traes_1DL_323B6EDD7.1	18.875	18.659	19.019	26.174	82.727	Heavy metal transport/detoxification superfamily protein LENGTH=177	Heavy metal detoxification (Zhao et al. 2022)
Traes_4DL_83C41A77C1.6	16.643	22.748	22.31	19.653	81.354	Heavy metal transport/detoxification superfamily protein LENGTH=177	Heavy metal detoxification (Zhao et al. 2022)
Traes_4DL_83C41A77C1.2	17.278	19.417	19.941	19.18	75.816	Heavy metal transport/detoxification superfamily protein LENGTH=177	Heavy metal detoxification (Zhao et al. 2022)
Traes_2BL_A82C980C0.1	11.875	16.055	8.921	15.014	51.865	Heavy metal transport/detoxification superfamily protein LENGTH=177	Heavy metal detoxification (Zhao et al. 2022)
Traes_2BS_151CAEDED.1	69.339	67.793	99.255	98.731	335.118	Heavy metal transport/detoxification superfamily protein LENGTH=254	Heavy metal detoxification (Zhao et al. 2022)
Traes_2AS_AA84E72D4.1	30.69	34.217	36.562	32.441	133.91	Heavy metal transport/detoxification superfamily protein LENGTH=254	Heavy metal detoxification (Zhao et al. 2022)
Traes_2AS_AA84E72D4.2	28.704	32.901	33.13	35.614	130.349	Heavy metal transport/detoxification superfamily protein LENGTH=254	Heavy metal detoxification (Zhao et al. 2022)
Traes_7BL_956842621.1	218.003	217.36	264.272	318.529	1018.16	Heavy metal transport/detoxification superfamily protein LENGTH=319	Heavy metal detoxification (Zhao et al. 2022)
Traes_7DL_4B6FAFD6B.1	152.818	178.761	154.122	188.859	674.56	Heavy metal transport/detoxification superfamily protein LENGTH=319	Heavy metal detoxification (Zhao et al. 2022)
Traes_7AL_4C5A18F7C.2	57.262	62.529	61.455	80.99	262.236	Heavy metal transport/detoxification superfamily protein LENGTH=319	Heavy metal detoxification (Zhao et al. 2022)
Traes_7AL_4C5A18F7C.1	57.441	64.698	62.443	75.234	259.816	Heavy metal transport/detoxification superfamily protein LENGTH=319	Heavy metal detoxification (Zhao et al. 2022)
Traes_7BL_956842621.2	29.283	37.352	31.575	32.428	130.638	Heavy metal transport/detoxification superfamily protein LENGTH=319	Heavy metal detoxification (Zhao et al. 2022)
Traes_7DL_4B6FAFD6B.2	19.668	28.051	23.886	32.898	104.503	Heavy metal transport/detoxification superfamily protein LENGTH=319	Heavy metal detoxification (Zhao et al. 2022)
Traes_7AL_4C5A18F7C.3	12.743	18.982	24.233	28.867	84.825	Heavy metal transport/detoxification superfamily protein LENGTH=319	Heavy metal detoxification (Zhao et al. 2022)
Traes_7DL_2F413CF0E.1	47.711	55.731	61.586	65.306	230.334	Heavy metal transport/detoxification superfamily protein LENGTH=352	Heavy metal detoxification (Zhao et al. 2022)
Traes_3B_331F91644.2	14.913	17.22	14.712	14.637	61.482	Heavy metal transport/detoxification superfamily protein LENGTH=352	Heavy metal detoxification (Zhao et al. 2022)
Traes_3DL_FEC95D73B.1	15.159	16.585	11.876	14.295	57.915	Heavy metal transport/detoxification superfamily protein LENGTH=352	Heavy metal detoxification (Zhao et al. 2022)
Traes_3B_331F91644.1	15.935	16.119	11.391	13.727	57.172	Heavy metal transport/detoxification superfamily protein LENGTH=352	Heavy metal detoxification (Zhao et al. 2022)
Traes_5BS_2C1948675.2	15.403	16.078	15.065	16.56	63.106	Heavy metal transport/detoxification superfamily protein LENGTH=358	Heavy metal detoxification (Zhao et al. 2022)
Traes_5BS_2C1948675.1	13.581	15.058	14.884	15.087	58.61	Heavy metal transport/detoxification superfamily protein LENGTH=358	Heavy metal detoxification (Zhao et al. 2022)
Traes_1BL_C9DE3E14F.1	74.023	85.445	68.962	78.562	306.992	Heavy metal transport/detoxification superfamily protein LENGTH=392	Heavy metal detoxification (Zhao et al. 2022)
Traes_1DL_C265CBB34.1	33.031	47.285	38.328	31.362	150.006	Heavy metal transport/detoxification superfamily protein LENGTH=392	Heavy metal detoxification (Zhao et al. 2022)
Traes_1AL_F7D3D18D3.2	19.999	23.437	19.144	22.015	84.595	Heavy metal transport/detoxification superfamily protein LENGTH=392	Heavy metal detoxification (Zhao et al. 2022)
Traes_1AL_F7D3D18D3.1	14.194	17.592	13.413	15.773	60.972	Heavy metal transport/detoxification superfamily protein LENGTH=392	Heavy metal detoxification (Zhao et al. 2022)
Traes_2BS_3212EB7DF.1	42.138	39.703	43.979	42.381	168.201	Heavy metal transport/detoxification superfamily protein LENGTH=473	Heavy metal detoxification (Zhao et al. 2022)
Traes_2DS_FBA6F9A84.1	25.187	26.96	29.502	31.88	113.529	Heavy metal transport/detoxification superfamily protein LENGTH=473	Heavy metal detoxification (Zhao et al. 2022)
Traes_2AS_9D9DF9411.1	22.383	28.458	27.123	24.204	102.168	Heavy metal transport/detoxification superfamily protein LENGTH=577	Heavy metal detoxification (Zhao et al. 2022)
Traes_5AS_39A9C7009.2	18.029	17.454	18.331	23.316	77.13	Heavy metal transport/detoxification superfamily protein LENGTH=587	Heavy metal detoxification (Zhao et al. 2022)
Traes_2AS_0F1982A81.1	19.499	19.984	18.679	18.871	77.033	Heavy metal transport/detoxification superfamily protein LENGTH=587	Heavy metal detoxification (Zhao et al. 2022)
Traes_5AS_39A9C7009.1	14.823	14.961	10.978	20.761	61.523	Heavy metal transport/detoxification superfamily protein LENGTH=587	Heavy metal detoxification (Zhao et al. 2022)
Traes_5DS_AB49D55A9.1	15.526	14.047	15.841	15.669	61.083	Heavy metal transport/detoxification superfamily protein LENGTH=587	Heavy metal detoxification (Zhao et al. 2022)
Traes_5DS_AB49D55A9.2	14.596	14.682	12.867	16.964	59.109	Heavy metal transport/detoxification superfamily protein LENGTH=587	Heavy metal detoxification (Zhao et al. 2022)
Traes_5DS_AB49D55A9.3	13.185	11.932	11.202	15.297	51.616	Heavy metal transport/detoxification superfamily protein LENGTH=587	Heavy metal detoxification (Zhao et al. 2022)
Traes_5AL_EF9A558AB.1	16.086	22	17.842	21.658	77.586	Heavy metal-associated domain containing protein n=1 Tax=Zea mays RepID=B4FT05_MAIZE	Heavy metal detoxification (Zhao et al. 2022)
Traes_3B_306E941F4.1	11.15	22.878	14.721	17.854	66.603	Heavy metal-associated domain containing protein n=2 Tax=Oryza sativa RepID=Q84TS2_ORYSJ	Heavy metal detoxification (Zhao et al. 2022)
Traes_3AS_CBB5F7EB6.1	13.15	20.116	16.936	16.4	66.602	Heavy metal-associated domain containing protein n=2 Tax=Oryza sativa RepID=Q84TS2_ORYSJ	Heavy metal detoxification (Zhao et al. 2022)
Traes_3AS_CBB5F7EB6.2	10.924	13.575	12.082	14.47	51.051	Heavy metal-associated domain containing protein n=2 Tax=Oryza sativa RepID=Q84TS2_ORYSJ	Heavy metal detoxification (Zhao et al. 2022)
Traes_5BL_775E720CC.3	162.411	139.407	149.123	137.544	588.485	histone H1-3 LENGTH=167	Attenuates disease resistance against nematodes (Sheikh et al. 2023)
Traes_5BL_775E720CC.2	55.541	50.999	62.73	49.194	218.464	histone H1-3 LENGTH=167	Attenuates disease resistance against nematodes (Sheikh et al. 2023)
Traes_5BL_BC17E1F6F.1	47.233	52.388	53.405	56.024	209.05	histone H1-3 LENGTH=167	Attenuates disease resistance against nematodes (Sheikh et al. 2023)
Traes_5BL_775E720CC.4	49.51	50.018	55.876	52.832	208.236	histone H1-3 LENGTH=167	Attenuates disease resistance against nematodes (Sheikh et al. 2023)
Traes_5BL_BC17E1F6F.2	43.611	50.252	49.188	41.983	185.034	histone H1-3 LENGTH=167	Attenuates disease resistance against nematodes (Sheikh et al. 2023)
Traes_5BL_775E720CC.1	42.173	40.645	44.608	41.387	168.813	histone H1-3 LENGTH=167	Attenuates disease resistance against nematodes (Sheikh et al. 2023)
Traes_5BL_2C797FB98.1	39.137	42.34	42.613	44.213	168.303	histone H1-3 LENGTH=167	Attenuates disease resistance against nematodes (Sheikh et al. 2023)
Traes_5BL_BC17E1F6F.3	37.501	37.004	45.751	39.841	160.097	histone H1-3 LENGTH=167	Attenuates disease resistance against nematodes (Sheikh et al. 2023)
Traes_2DL_68D8EF127.3	39.117	38.494	38.503	35.364	151.478	histone H1-3 LENGTH=167	Attenuates disease resistance against nematodes (Sheikh et al. 2023)
Traes_5BL_2C797FB98.2	37.795	34.99	42.386	35.14	150.311	histone H1-3 LENGTH=167	Attenuates disease resistance against nematodes (Sheikh et al. 2023)
Traes_5DL_AB1CA60FD.2	32.204	35.876	36.899	39.145	144.124	histone H1-3 LENGTH=167	Attenuates disease resistance against nematodes (Sheikh et al. 2023)
Traes_2DL_68D8EF127.2	41.248	36.236	27.565	36.529	141.578	histone H1-3 LENGTH=167	Attenuates disease resistance against nematodes (Sheikh et al. 2023)
Traes_2AL_B7F30A338.1	28.494	34.2	37.729	36.845	137.268	histone H1-3 LENGTH=167	Attenuates disease resistance against nematodes (Sheikh et al. 2023)
Traes_2BL_F49D48248.1	25.754	40.095	37.945	30.853	134.647	histone H1-3 LENGTH=167	Attenuates disease resistance against nematodes (Sheikh et al. 2023)
Traes_5DL_AB1CA60FD.1	33.043	29.22	30.809	32.345	125.417	histone H1-3 LENGTH=167	Attenuates disease resistance against nematodes (Sheikh et al. 2023)
Traes_2AL_7D28234D0.3	23.141	26.612	25.552	23.699	99.004	histone H1-3 LENGTH=167	Attenuates disease resistance against nematodes (Sheikh et al. 2023)
Traes_5BL_2C797FB98.3	22.641	20.722	26.279	23.651	93.293	histone H1-3 LENGTH=167	Attenuates disease resistance against nematodes (Sheikh et al. 2023)
Traes_2BL_4E4B55DC2.1	20.431	22.567	23.882	23.525	90.405	histone H1-3 LENGTH=167	Attenuates disease resistance against nematodes (Sheikh et al. 2023)
Traes_2DL_AB6FEEC91.1	17.69	23.077	20.906	23.335	85.008	histone H1-3 LENGTH=167	Attenuates disease resistance against nematodes (Sheikh et al. 2023)
Traes_2AL_7D28234D0.4	21.551	20.597	19.164	15.987	77.299	histone H1-3 LENGTH=167	Attenuates disease resistance against nematodes (Sheikh et al. 2023)
Traes_2DL_68D8EF127.1	17.349	17.798	17.238	18.708	71.093	histone H1-3 LENGTH=167	Attenuates disease resistance against nematodes (Sheikh et al. 2023)
Traes_2BL_5945B9FDB.1	14.985	21.685	12.534	12.363	61.567	histone H1-3 LENGTH=167	Attenuates disease resistance against nematodes (Sheikh et al. 2023)
Traes_4BL_CC83B2B88.1	23.867	31.932	31.349	27.212	114.36	Hopanoid-associated sugar epimerase n=11 Tax=Burkholderia RepID=B2T812_BURPP	Triterpenoid biosynthesis and stress tolerance in bacteria (Belin et al. 2018)
Traes_4BL_CC83B2B88.2	12.884	15.332	12.776	11.227	52.219	Hopanoid-associated sugar epimerase n=11 Tax=Burkholderia RepID=B2T812_BURPP	Triterpenoid biosynthesis and stress tolerance in bacteria (Belin et al. 2018)
Traes_4DL_6787E0674.1	120.876	125.677	119.432	120.652	486.637	HR-like lesion-inducing protein-related LENGTH=158	Hypersensitive cell death (Zhou et al. 2010)
Traes_4AL_708E7D22B.1	91.427	105.709	80.947	104.887	382.97	HR-like lesion-inducing protein-related LENGTH=158	Hypersensitive cell death (Zhou et al. 2010)
Traes_4BL_87898EF49.1	88.809	94.926	83.045	85.487	352.267	HR-like lesion-inducing protein-related LENGTH=158	Hypersensitive cell death (Zhou et al. 2010)
Traes_2BS_EA496C165.1	67.118	78.395	72.258	73.114	290.885	HR-like lesion-inducing protein-related LENGTH=158	Hypersensitive cell death (Zhou et al. 2010)
Traes_4AL_708E7D22B.2	69.634	68.436	61.212	63.873	263.155	HR-like lesion-inducing protein-related LENGTH=158	Hypersensitive cell death (Zhou et al. 2010)
Traes_2AS_0C6583718.1	46.232	48.085	54.836	51.582	200.735	HR-like lesion-inducing protein-related LENGTH=158	Hypersensitive cell death (Zhou et al. 2010)
Traes_2DS_0FE0B915A.1	37.096	44.939	37.159	42.624	161.818	HR-like lesion-inducing protein-related LENGTH=158	Hypersensitive cell death (Zhou et al. 2010)
Traes_4DL_6787E0674.2	38.554	39.414	39.229	38.16	155.357	HR-like lesion-inducing protein-related LENGTH=158	Hypersensitive cell death (Zhou et al. 2010)
Traes_2DS_0FE0B915A.2	35.613	37.635	29.921	29.762	132.931	HR-like lesion-inducing protein-related LENGTH=158	Hypersensitive cell death (Zhou et al. 2010)
Traes_4AS_87581371B.1	26.363	29.828	26.278	42.613	125.082	HSP20-like chaperones superfamily protein LENGTH=249	Oxidative stress response (Ji et al. 2019)
Traes_3B_58013C38D.1	26.413	31.399	31.38	30.351	119.543	HSP20-like chaperones superfamily protein LENGTH=494	Oxidative stress response (Ji et al. 2019)
Traes_3B_58013C38D.2	26.728	32.08	27.409	30.117	116.334	HSP20-like chaperones superfamily protein LENGTH=494	Oxidative stress response (Ji et al. 2019)
Traes_3DL_E349F470D.1	25.274	29.398	26.327	27.603	108.602	HSP20-like chaperones superfamily protein LENGTH=494	Oxidative stress response (Ji et al. 2019)
Traes_3DL_4B5CE8DB2.1	23.694	28.27	21.953	33.833	107.75	HSP20-like chaperones superfamily protein LENGTH=494	Oxidative stress response (Ji et al. 2019)
Traes_3AL_A859FF1C3.2	25.101	21.605	21.877	23.198	91.781	HSP20-like chaperones superfamily protein LENGTH=494	Oxidative stress response (Ji et al. 2019)
Traes_3AL_A859FF1C3.1	21.185	20.85	18.403	22.404	82.842	HSP20-like chaperones superfamily protein LENGTH=494	Oxidative stress response (Ji et al. 2019)
Traes_7BS_4D6B6C6EB.1	36.32	33.747	30.335	31.192	131.594	HVA22 homologue A LENGTH=177	Abiotic stress-induced; involved in plant cell death (Brands et al. 2022)
Traes_7DS_3F94ACA69.1	26.961	22.463	25.29	24.751	99.465	HVA22 homologue A LENGTH=177	Abiotic stress-induced; involved in plant cell death (Brands et al. 2022)
Traes_7AS_84409CD21.1	20.369	16.341	14.425	15.64	66.775	HVA22 homologue A LENGTH=177	Abiotic stress-induced; involved in plant cell death (Brands et al. 2022)
Traes_7AS_534BE7702.1	68.586	114.011	72.439	85.095	340.131	hydroxycinnamoyl-CoA shikimate/quinate hydroxycinnamoyl transferase LENGTH=433	Lignin biosynthesis (Wang et al. 2018)
Traes_2BS_2349FA0BB.1	76.337	73.648	68.991	57.067	276.043	hydroxycinnamoyl-CoA shikimate/quinate hydroxycinnamoyl transferase LENGTH=433	Lignin biosynthesis (Wang et al. 2018)
Traes_6DL_5547C0638.1	57.754	59.098	69.444	76.467	262.763	hydroxycinnamoyl-CoA shikimate/quinate hydroxycinnamoyl transferase LENGTH=433	Lignin biosynthesis (Wang et al. 2018)
Traes_5DL_EA74A6BF3.1	32.858	45.336	42.127	51.522	171.843	hydroxycinnamoyl-CoA shikimate/quinate hydroxycinnamoyl transferase LENGTH=433	Lignin biosynthesis (Wang et al. 2018)
Traes_2DL_8BDBBE693.1	36.976	41.532	39.6	34.859	152.967	hydroxycinnamoyl-CoA shikimate/quinate hydroxycinnamoyl transferase LENGTH=433	Lignin biosynthesis (Wang et al. 2018)
Traes_6AL_D8A91F983.1	37.336	36.942	35.311	37.113	146.702	hydroxycinnamoyl-CoA shikimate/quinate hydroxycinnamoyl transferase LENGTH=433	Lignin biosynthesis (Wang et al. 2018)
Traes_6BL_D0F2FEC1F.1	37.82	35.936	37.333	33.487	144.576	hydroxycinnamoyl-CoA shikimate/quinate hydroxycinnamoyl transferase LENGTH=433	Lignin biosynthesis (Wang et al. 2018)
Traes_6DL_0D44EDC0E.1	13.324	15.528	13.811	16.705	59.368	hydroxycinnamoyl-CoA shikimate/quinate hydroxycinnamoyl transferase LENGTH=433	Lignin biosynthesis (Wang et al. 2018)
Traes_6DL_0D44EDC0E.5	13.216	13.818	11.244	13.69	51.968	hydroxycinnamoyl-CoA shikimate/quinate hydroxycinnamoyl transferase LENGTH=433	Lignin biosynthesis (Wang et al. 2018)
Traes_5AL_93B544029.1	26.008	31.962	30.176	38.719	126.865	Hypersensitive-induced response protein 1	Hypersensitive plant cell death (Zhou et al. 2010)
Traes_4DL_E8C68F6B9.1	21.853	24.378	22.382	30.604	99.217	Hypersensitive-induced response protein 1	Hypersensitive plant cell death (Zhou et al. 2010)
Traes_5AL_93B544029.3	16.255	22.391	14.512	18.344	71.502	Hypersensitive-induced response protein 1	Hypersensitive plant cell death (Zhou et al. 2010)
Traes_5AL_93B544029.2	12.601	18.297	13.813	20.343	65.054	Hypersensitive-induced response protein 1	Hypersensitive plant cell death (Zhou et al. 2010)
Traes_5BL_617E32F8C.1	39.192	39.452	30.426	40.774	149.844	Hypoxia induced protein conserved region containing protein, expressed n=5 Tax=Oryza RepID=Q2RBG7_ORYSJ	Responses to anaerobic and biotic stress (Huh 2021)
Traes_5BL_617E32F8C.2	16.695	19.898	18.138	22.34	77.071	Hypoxia induced protein conserved region containing protein, expressed n=5 Tax=Oryza RepID=Q2RBG7_ORYSJ	Responses to anaerobic and biotic stress (Huh 2021)
Traes_2AS_992505271.1	35.191	38.436	27.047	37.981	138.655	Hypoxia-responsive family protein LENGTH=97	Responses to anaerobic and biotic stress (Huh 2021)
Traes_2BS_7752691A7.1	20.933	21.23	24.324	25.217	91.704	Hypoxia-responsive family protein LENGTH=97	Responses to anaerobic and biotic stress (Huh 2021)
Traes_2DS_AFC8B058F.1	25.826	23.849	21.13	19.495	90.3	Hypoxia-responsive family protein LENGTH=97	Responses to anaerobic and biotic stress (Huh 2021)
Traes_3AS_EFA602E28.3	56.636	78.352	63.881	65.829	264.698	Involved in response to salt stress. Knockout mutants are hypersensitive to salt stress. LENGTH=155	Salt stress tolerance (e.g., Ma et al. 2022 )
Traes_3AS_EFA602E28.2	58.077	82.462	60.707	63.265	264.511	Involved in response to salt stress. Knockout mutants are hypersensitive to salt stress. LENGTH=155	Salt stress tolerance (e.g., Ma et al. 2022 )
Traes_3AS_EFA602E28.1	31.15	41.537	34.564	38.143	145.394	Involved in response to salt stress. Knockout mutants are hypersensitive to salt stress. LENGTH=155	Salt stress tolerance (e.g., Ma et al. 2022 )
Traes_7BL_2A5898CFE.1	77.223	85.381	118.989	121.374	402.967	Isoflavone 4'-O-methyltransferase	Isoflavonoid-based defense (Liu et al. 2006)
Traes_7BL_3452784FB.1	32.807	42.406	49.227	40.107	164.547	Isoflavone 4'-O-methyltransferase	Isoflavonoid-based defense (Liu et al. 2006)
Traes_1DL_DBAFFE190.1	64.307	58.473	53.86	56.608	233.248	Isoflavone reductase homolog	Isoflavonoid-based defense (Liu et al. 2006)
Traes_6DL_6DDDF4781.1	360.826	432.912	438.439	501.502	1733.68	Isoflavone-7-O-methyltransferase 9	Isoflavonoid-based defense (Liu et al. 2006)
Traes_2DS_369089CD5.1	14.204	21.919	22.112	19.919	78.154	Jasmonate-induced protein homolog	Jasmonic acid signalling ()
Traes_3DS_62C657A01.1	12.958	22.339	24.99	28.445	88.732	Jasmonate-induced protein, putative, expressed n=2 Tax=Oryza sativa RepID=Q2QWD7_ORYSJ	Jasmonic acid signalling ()
Traes_2AS_A8CCC32D3.1	91.461	88.68	60.576	105.346	346.063	jasmonate-zim-domain protein 1 LENGTH=253	Multiple functions including jasmonate -dependent defense against pathogens (Pauwels and Goosshens 2011; Oblessuc et al. 2020)
Traes_2BS_2C79AE2DE.1	91.461	89.298	68.727	94.368	343.854	jasmonate-zim-domain protein 1 LENGTH=253	Multiple functions including jasmonate -dependent defense against pathogens (Pauwels and Goosshens 2011; Oblessuc et al. 2020)
Traes_2DS_C0C75D1D7.1	66.783	66.618	52.096	70.009	255.506	jasmonate-zim-domain protein 1 LENGTH=253	Multiple functions including jasmonate -dependent defense against pathogens (Pauwels and Goosshens 2011; Oblessuc et al. 2020)
Traes_2DS_C0C75D1D7.2	49.06	52.046	41.05	54.147	196.303	jasmonate-zim-domain protein 1 LENGTH=253	Multiple functions including jasmonate -dependent defense against pathogens (Pauwels and Goosshens 2011; Oblessuc et al. 2020)
Traes_2BL_0614A2B97.2	68.679	74.452	65.882	76.903	285.916	jasmonate-zim-domain protein 12 LENGTH=187	Multiple functions including jasmonate -dependent defense against pathogens (Pauwels and Goosshens 2011; Oblessuc et al. 2020)
Traes_2BL_0614A2B97.1	55.929	66.845	59.355	51.112	233.241	jasmonate-zim-domain protein 12 LENGTH=187	Multiple functions including jasmonate -dependent defense against pathogens (Pauwels and Goosshens 2011; Oblessuc et al. 2020)
Traes_2BL_0614A2B97.3	30.74	46.576	44.517	40.754	162.587	jasmonate-zim-domain protein 12 LENGTH=187	Multiple functions including jasmonate -dependent defense against pathogens (Pauwels and Goosshens 2011; Oblessuc et al. 2020)
Traes_5BL_1F38B9D05.1	18.713	20.732	17.433	20.347	77.225	jasmonate-zim-domain protein 3 LENGTH=352	Multiple functions including jasmonate -dependent defense against pathogens (Pauwels and Goosshens 2011; Oblessuc et al. 2020)
Traes_5AL_BF3D7E764.1	19.345	19.82	16.542	18.249	73.956	jasmonate-zim-domain protein 3 LENGTH=352	Multiple functions including jasmonate -dependent defense against pathogens (Pauwels and Goosshens 2011; Oblessuc et al. 2020)
Traes_5BL_1F38B9D05.2	17.514	18.102	15.798	14.858	66.272	jasmonate-zim-domain protein 3 LENGTH=352	Multiple functions including jasmonate -dependent defense against pathogens (Pauwels and Goosshens 2011; Oblessuc et al. 2020)
Traes_5DL_3A1F8C38E.1	15.48	16.696	14.678	16.936	63.79	jasmonate-zim-domain protein 3 LENGTH=352	Multiple functions including jasmonate -dependent defense against pathogens (Pauwels and Goosshens 2011; Oblessuc et al. 2020)
Traes_5DL_3A1F8C38E.2	16.051	13.154	12.478	14.252	55.935	jasmonate-zim-domain protein 3 LENGTH=352	Multiple functions including jasmonate -dependent defense against pathogens (Pauwels and Goosshens 2011; Oblessuc et al. 2020)
Traes_5BL_1A2009562.1	38.45	42.546	54.799	59.056	194.851	laccase 11 LENGTH=557	Lignin biosynthesis (Wang et al. 2018)
Traes_3B_4DC7B4A9D.1	29.39	25.148	24.772	27.119	106.429	laccase 12 LENGTH=565	Lignin biosynthesis (Wang et al. 2018)
Traes_3AL_3ED3D515D.1	31.313	29.291	21.568	23.46	105.632	laccase 12 LENGTH=565	Lignin biosynthesis (Wang et al. 2018)
Traes_3B_4DC7B4A9D.2	27.238	26.424	24.848	27.021	105.531	laccase 12 LENGTH=565	Lignin biosynthesis (Wang et al. 2018)
Traes_3AL_C4CB85179.1	23.036	15.695	18.816	22.089	79.636	laccase 12 LENGTH=565	Lignin biosynthesis (Wang et al. 2018)
Traes_7DL_6874E0AF7.1	19.342	16.299	17.378	16.806	69.825	laccase 12 LENGTH=565	Lignin biosynthesis (Wang et al. 2018)
Traes_5BL_201268B6D.1	18.673	18.752	25.254	29.195	91.874	laccase 3 LENGTH=570	Lignin biosynthesis (Wang et al. 2018)
Traes_4DL_9DAC1323B.1	27.614	28.03	29.379	27.832	112.855	laccase 5 LENGTH=580	Lignin biosynthesis (Wang et al. 2018)
Traes_4AS_1DD58D822.1	12.909	12.438	15.121	16.458	56.926	laccase 5 LENGTH=580	Lignin biosynthesis (Wang et al. 2018)
Traes_3B_20B43F74E.1	141.846	187.359	142.44	176.211	647.856	laccase 7 LENGTH=567	Lignin biosynthesis (Wang et al. 2018)
Traes_3B_8F8AE6B8E.1	75.073	89.336	77.576	86.65	328.635	laccase 7 LENGTH=567	Lignin biosynthesis (Wang et al. 2018)
Traes_3AL_B0E5E331E.1	74.732	75.195	66.542	87.005	303.474	laccase 7 LENGTH=567	Lignin biosynthesis (Wang et al. 2018)
Traes_4AL_77FA77D61.1	79.931	82.874	73.134	81.253	317.192	Late embryogenesis abundant (LEA) hydroxyproline-rich glycoprotein family LENGTH=206	Non-race-specific disease resistance and systemic acquired resistance (Bao et al. 2016)
Traes_4DS_AD829B4BA.1	77.685	83.343	69.672	76.413	307.113	Late embryogenesis abundant (LEA) hydroxyproline-rich glycoprotein family LENGTH=206	Non-race-specific disease resistance and systemic acquired resistance (Bao et al. 2016)
Traes_2AL_D06F639BF.1	38.827	44.928	45.217	44.381	173.353	Late embryogenesis abundant (LEA) hydroxyproline-rich glycoprotein family LENGTH=206	Non-race-specific disease resistance and systemic acquired resistance (Bao et al. 2016)
Traes_2BL_8485E19D2.1	37.589	40.303	39.741	40.217	157.85	Late embryogenesis abundant (LEA) hydroxyproline-rich glycoprotein family LENGTH=206	Non-race-specific disease resistance and systemic acquired resistance (Bao et al. 2016)
Traes_5BL_159685EF1.1	35.037	38.004	32.276	29.841	135.158	Late embryogenesis abundant (LEA) hydroxyproline-rich glycoprotein family LENGTH=206	Non-race-specific disease resistance and systemic acquired resistance (Bao et al. 2016)
Traes_4BS_4B6321DD91.1	29.858	29.88	27.522	27.496	114.756	Late embryogenesis abundant (LEA) hydroxyproline-rich glycoprotein family LENGTH=206	Non-race-specific disease resistance and systemic acquired resistance (Bao et al. 2016)
Traes_4BS_4B6321DD91.2	30.359	24.253	23.895	26.384	104.891	Late embryogenesis abundant (LEA) hydroxyproline-rich glycoprotein family LENGTH=206	Non-race-specific disease resistance and systemic acquired resistance (Bao et al. 2016)
Traes_2BL_FA3B8F0E5.1	21.459	18.6	18.819	23.329	82.207	Late embryogenesis abundant (LEA) hydroxyproline-rich glycoprotein family LENGTH=206	Non-race-specific disease resistance and systemic acquired resistance (Bao et al. 2016)
Traes_7AL_5DA0D4CEF.1	18.7	22.557	22.428	17.393	81.078	Late embryogenesis abundant (LEA) hydroxyproline-rich glycoprotein family LENGTH=206	Non-race-specific disease resistance and systemic acquired resistance (Bao et al. 2016)
Traes_7AL_5DA0D4CEF.2	17.714	23.373	19.197	18.873	79.157	Late embryogenesis abundant (LEA) hydroxyproline-rich glycoprotein family LENGTH=206	Non-race-specific disease resistance and systemic acquired resistance (Bao et al. 2016)
Traes_7DL_80C87787A.1	18.436	19.821	19.723	18.89	76.87	Late embryogenesis abundant (LEA) hydroxyproline-rich glycoprotein family LENGTH=206	Non-race-specific disease resistance and systemic acquired resistance (Bao et al. 2016)
Traes_5DL_2E4A2A3FD.1	17.992	19.07	20.723	14.775	72.56	Late embryogenesis abundant (LEA) hydroxyproline-rich glycoprotein family LENGTH=206	Non-race-specific disease resistance and systemic acquired resistance (Bao et al. 2016)
Traes_7DL_80C87787A.2	17.167	18.749	18.149	17.291	71.356	Late embryogenesis abundant (LEA) hydroxyproline-rich glycoprotein family LENGTH=206	Non-race-specific disease resistance and systemic acquired resistance (Bao et al. 2016)
Traes_2AS_15BBAD068.1	14.456	14.702	14.868	18.935	62.961	Late embryogenesis abundant (LEA) hydroxyproline-rich glycoprotein family LENGTH=206	Non-race-specific disease resistance and systemic acquired resistance (Bao et al. 2016)
Traes_5DL_22AD7AFC5.1	15.428	14.824	13.571	15.2	59.023	Late embryogenesis abundant (LEA) hydroxyproline-rich glycoprotein family LENGTH=206	Non-race-specific disease resistance and systemic acquired resistance (Bao et al. 2016)
Traes_5DL_22AD7AFC5.2	16.842	16.052	12.409	13.075	58.378	Late embryogenesis abundant (LEA) hydroxyproline-rich glycoprotein family LENGTH=206	Non-race-specific disease resistance and systemic acquired resistance (Bao et al. 2016)
Traes_2AL_D06F639BF.2	13.589	13.566	12.639	15.696	55.49	Late embryogenesis abundant (LEA) hydroxyproline-rich glycoprotein family LENGTH=206	Non-race-specific disease resistance and systemic acquired resistance (Bao et al. 2016)
Traes_5DL_E400A5773.1	32.289	41.056	28.746	29.802	131.893	Late embryogenesis abundant (LEA) hydroxyproline-rich glycoprotein family LENGTH=215	Non-race-specific disease resistance and systemic acquired resistance (Bao et al. 2016)
Traes_2AL_3A4A996D8.1	47.483	40.318	31.569	53.876	173.246	Late embryogenesis abundant (LEA) hydroxyproline-rich glycoprotein family LENGTH=227	Non-race-specific disease resistance and systemic acquired resistance (Bao et al. 2016)
Traes_3B_1F7E16F0E1.2	15.241	14.636	9.183	23.76	62.82	Late embryogenesis abundant (LEA) hydroxyproline-rich glycoprotein family LENGTH=227	Non-race-specific disease resistance and systemic acquired resistance (Bao et al. 2016)
Traes_3B_1F7E16F0E1.1	12.901	12.708	8.213	21.694	55.516	Late embryogenesis abundant (LEA) hydroxyproline-rich glycoprotein family LENGTH=227	Non-race-specific disease resistance and systemic acquired resistance (Bao et al. 2016)
Traes_3B_A5DF5BE131.1	39.401	40.299	34.357	36.631	150.688	Late embryogenesis abundant (LEA) hydroxyproline-rich glycoprotein family LENGTH=264	Non-race-specific disease resistance and systemic acquired resistance (Bao et al. 2016)
Traes_3B_A5DF5BE131.2	38.345	34.72	33.839	31.636	138.54	Late embryogenesis abundant (LEA) hydroxyproline-rich glycoprotein family LENGTH=264	Non-race-specific disease resistance and systemic acquired resistance (Bao et al. 2016)
Traes_3B_A5DF5BE131.3	34.864	36.223	32.192	32.487	135.766	Late embryogenesis abundant (LEA) hydroxyproline-rich glycoprotein family LENGTH=264	Non-race-specific disease resistance and systemic acquired resistance (Bao et al. 2016)
Traes_1BS_A601D3B12.1	28.773	30.954	28.351	27.022	115.1	Late embryogenesis abundant (LEA) hydroxyproline-rich glycoprotein family LENGTH=264	Non-race-specific disease resistance and systemic acquired resistance (Bao et al. 2016)
Traes_1AS_CE362714F1.1	18.921	18.177	17.774	19.468	74.34	Late embryogenesis abundant (LEA) hydroxyproline-rich glycoprotein family LENGTH=264	Non-race-specific disease resistance and systemic acquired resistance (Bao et al. 2016)
Traes_1AS_CE362714F1.2	19.377	17.633	16	15.836	68.846	Late embryogenesis abundant (LEA) hydroxyproline-rich glycoprotein family LENGTH=264	Non-race-specific disease resistance and systemic acquired resistance (Bao et al. 2016)
Traes_1DS_C09C90AF51.2	13.253	16.82	14.898	16.351	61.322	Late embryogenesis abundant (LEA) hydroxyproline-rich glycoprotein family LENGTH=264	Non-race-specific disease resistance and systemic acquired resistance (Bao et al. 2016)
Traes_1DS_C09C90AF51.1	15.235	14.641	14.717	13.692	58.285	Late embryogenesis abundant (LEA) hydroxyproline-rich glycoprotein family LENGTH=264	Non-race-specific disease resistance and systemic acquired resistance (Bao et al. 2016)
Traes_5BS_899BB0688.1	19.045	31.86	25.02	25.142	101.067	Late embryogenesis abundant protein (LEA) family protein LENGTH=213	Abiotic stress tolerance; dessiccation tolerance (Karpinska et al. 2022)
Traes_1DL_9942FD49C.1	9.53	7.571	438.407	362.763	818.271	Late embryogenesis abundant protein 76	Abiotic stress tolerance; dessiccation tolerance (Karpinska et al. 2022)
Traes_1AL_26674CB2F.1	3.573	1.61	184.768	157.894	347.845	Late embryogenesis abundant protein 76	Abiotic stress tolerance; dessiccation tolerance (Karpinska et al. 2022)
Traes_3B_8B604D9E0.1	29.195	44.102	35.69	39.525	148.512	Late embryogenesis abundant protein Lea5	Abiotic stress tolerance; dessiccation tolerance (Karpinska et al. 2022)
Traes_3B_4F509404E.1	5.301	3.018	236.19	235.895	480.404	Late embryogenesis abundant protein LENGTH=151	Abiotic stress tolerance; dessiccation tolerance (Karpinska et al. 2022)
Traes_3B_4F509404E.2	3.728	3.353	217.614	213.132	437.827	Late embryogenesis abundant protein LENGTH=151	Abiotic stress tolerance; dessiccation tolerance (Karpinska et al. 2022)
Traes_5BL_CE7069050.4	15.493	15.092	16.89	15.283	62.758	Late embryogenesis abundant protein LENGTH=151	Abiotic stress tolerance; dessiccation tolerance (Karpinska et al. 2022)
Traes_5BL_CE7069050.1	15.134	13.725	14.847	13.648	57.354	Late embryogenesis abundant protein LENGTH=151	Abiotic stress tolerance; dessiccation tolerance (Karpinska et al. 2022)
Traes_5BL_CE7069050.5	13.406	12.295	14.848	13.387	53.936	Late embryogenesis abundant protein LENGTH=151	Abiotic stress tolerance; dessiccation tolerance (Karpinska et al. 2022)
Traes_5BL_CE7069050.3	12.905	12.872	15.761	12.172	53.71	Late embryogenesis abundant protein LENGTH=151	Abiotic stress tolerance; dessiccation tolerance (Karpinska et al. 2022)
Traes_1AL_DDEE6AC00.1	77.837	99.486	146.614	135.185	459.122	Late embryogenesis abundant protein LENGTH=166	Abiotic stress tolerance; dessiccation tolerance (Karpinska et al. 2022)
Traes_1BL_0BF7E1852.1	23.628	32.156	43.986	51.003	150.773	Late embryogenesis abundant protein LENGTH=166	Abiotic stress tolerance; dessiccation tolerance (Karpinska et al. 2022)
Traes_1DL_4D7C10235.1	13.334	4.064	413.738	428.283	859.419	Late embryogenesis abundant protein, group 3	Abiotic stress tolerance; dessiccation tolerance (Boswell et al. 2014)
Traes_1BL_85E4C2FE1.1	10	6	263.507	249.802	529.309	Late embryogenesis abundant protein, group 3	Abiotic stress tolerance; dessiccation tolerance (Boswell et al. 2014)
Traes_1BL_5CD8FB94C.2	4.089	2.617	152.773	145.162	304.641	Late embryogenesis abundant protein, group 3	Abiotic stress tolerance; dessiccation tolerance (Boswell et al. 2014)
Traes_1AL_34404D5D8.2	7.345	3.788	149.168	140.261	300.562	Late embryogenesis abundant protein, group 3	Abiotic stress tolerance; dessiccation tolerance (Boswell et al. 2014)
Traes_1BL_5CD8FB94C.3	3.12	2.576	132.858	128.742	267.296	Late embryogenesis abundant protein, group 3	Abiotic stress tolerance; dessiccation tolerance (Boswell et al. 2014)
Traes_1DL_B63CADDCD.1	0.871	0.735	110.253	106.926	218.785	Late embryogenesis abundant protein, group 3	Abiotic stress tolerance; dessiccation tolerance (Boswell et al. 2014)
Traes_1BL_5CD8FB94C.4	2.899	1.394	105.87	100.023	210.186	Late embryogenesis abundant protein, group 3	Abiotic stress tolerance; dessiccation tolerance (Boswell et al. 2014)
Traes_1AL_34404D5D8.3	2.944	1.67	93.146	83.078	180.838	Late embryogenesis abundant protein, group 3	Abiotic stress tolerance; dessiccation tolerance (Boswell et al. 2014)
Traes_1AL_34404D5D8.4	3.909	1.827	80.849	74.723	161.308	Late embryogenesis abundant protein, group 3	Abiotic stress tolerance; dessiccation tolerance (Boswell et al. 2014)
Traes_1BL_85E4C2FE1.2	2.61	2.464	69.062	64.102	138.238	Late embryogenesis abundant protein, group 3	Abiotic stress tolerance; dessiccation tolerance (Boswell et al. 2014)
Traes_1BL_8EA4F6001.1	2.093	1.941	63.526	69.992	137.552	Late embryogenesis abundant protein, group 3	Abiotic stress tolerance; dessiccation tolerance (Boswell et al. 2014)
Traes_1BL_8EA4F6001.2	2.423	1.203	61.751	64.261	129.638	Late embryogenesis abundant protein, group 3	Abiotic stress tolerance; dessiccation tolerance (Boswell et al. 2014)
Traes_1DL_122F16FB2.1	2.324	1.082	59.059	61.125	123.59	Late embryogenesis abundant protein, group 3	Abiotic stress tolerance; dessiccation tolerance (Boswell et al. 2014)
Traes_1AL_34404D5D8.1	3.681	1.057	57.918	55.83	118.486	Late embryogenesis abundant protein, group 3	Abiotic stress tolerance; dessiccation tolerance (Boswell et al. 2014)
Traes_1BL_5CD8FB94C.1	1.888	0.884	55.332	49.77	107.874	Late embryogenesis abundant protein, group 3	Abiotic stress tolerance; dessiccation tolerance (Boswell et al. 2014)
Traes_1BL_5CD8FB94C.5	2.31	1.214	51.634	47.206	102.364	Late embryogenesis abundant protein, group 3	Abiotic stress tolerance; dessiccation tolerance (Boswell et al. 2014)
Traes_1BL_5CD8FB94C.6	2.495	0.506	43.465	41.172	87.638	Late embryogenesis abundant protein, group 3	Abiotic stress tolerance; dessiccation tolerance (Boswell et al. 2014)
Traes_2BL_357EBFAF9.1	10.309	11.052	16.579	14.661	52.601	late embryogenesis abundant protein-related / LEA protein-related LENGTH=559	Abiotic stress tolerance; dessiccation tolerance (Karpinska et al. 2022)
Traes_7AS_65CEFA8DD.1	27.802	30.659	25.688	31.466	115.615	LEA n=2 Tax=Triticeae RepID=C9ELM9_HORVD	Abiotic stress tolerance; dessiccation tolerance (Karpinska et al. 2022)
Traes_3B_C579CCCFE.1	109.515	194.502	152.544	215.602	672.163	Loricrin n=2 Tax=Zea mays RepID=K7VA12_MAIZE	Possible orthologue of Phytophora pathogenicity factor (Guo et al. 2017)
Traes_6DL_3A44079B9.1	27.553	31.484	28.234	26.391	113.662	Loricrin-like protein n=2 Tax=Oryza sativa RepID=Q69JW8_ORYSJ	Possible orthologue of Phytophora pathogenicity factor (Guo et al. 2017)
Traes_6BS_C3646F1A9.1	18.431	21.188	17.485	15.87	72.974	loricrin-related LENGTH=634	Possible orthologue of Phytophora pathogenicity factor (Guo et al. 2017)
Traes_6AL_A69551CA61.2	16.37	18.493	17.636	15.684	68.183	loricrin-related LENGTH=634	Possible orthologue of Phytophora pathogenicity factor (Guo et al. 2017)
Traes_6AL_A69551CA61.1	14.8	17.921	16.44	15.273	64.434	loricrin-related LENGTH=634	Possible orthologue of Phytophora pathogenicity factor (Guo et al. 2017)
Traes_7BL_20495E8AB.1	13.748	16.779	14.32	14.557	59.404	loricrin-related LENGTH=634	Possible orthologue of Phytophora pathogenicity factor (Guo et al. 2017)
Traes_7AL_2306CFEBC.1	14.799	15.099	12.996	12.741	55.635	loricrin-related LENGTH=634	Possible orthologue of Phytophora pathogenicity factor (Guo et al. 2017)
Traes_2BS_263869C54.1	144.29	109.506	97.142	86.633	437.571	Low temperature and salt responsive protein family LENGTH=54	Abiotic stress tolerance (Mitsuya et al. 2005; Sivankalyani et al. 2015)
Traes_2AS_CA3EBDF0D.1	115.393	81.299	81.062	75.724	353.478	Low temperature and salt responsive protein family LENGTH=54	Abiotic stress tolerance (Mitsuya et al. 2005; Sivankalyani et al. 2015)
Traes_2DS_E3CF006FA.1	93.135	68.749	65.861	97.176	324.921	Low temperature and salt responsive protein family LENGTH=54	Abiotic stress tolerance (Mitsuya et al. 2005; Sivankalyani et al. 2015)
Traes_2BS_263869C54.2	103.416	67.656	64.359	75.909	311.34	Low temperature and salt responsive protein family LENGTH=54	Abiotic stress tolerance (Mitsuya et al. 2005; Sivankalyani et al. 2015)
Traes_2DS_E3CF006FA.17	56.052	37.969	36.221	43.358	173.6	Low temperature and salt responsive protein family LENGTH=54	Abiotic stress tolerance (Mitsuya et al. 2005; Sivankalyani et al. 2015)
Traes_3B_2835A3E46.2	18.176	13.074	11.632	9.84	52.722	Low temperature and salt responsive protein family LENGTH=54	Abiotic stress tolerance (Mitsuya et al. 2005; Sivankalyani et al. 2015)
Traes_2AS_4563D0254.1	13.329	18.701	8.761	13.223	54.014	Low temperature and salt responsive protein family LENGTH=74	Abiotic stress tolerance (Mitsuya et al. 2005; Sivankalyani et al. 2015)
Traes_4BL_55D6EC8CE.1	30.066	46.328	33.18	38.813	148.387	Major facilitator superfamily domain-containing protein 5	Multiple functions, including xenobiotic detoxification (Simmons et al. 2003 )
Traes_1BL_DAB4F5AC0.1	24.406	24.447	23.378	23.11	95.341	Major facilitator superfamily domain-containing protein 5	Multiple functions, including xenobiotic detoxification (Simmons et al. 2003 )
Traes_3AL_7B579CC12.5	10.937	16.923	12.431	17.8	58.091	Major facilitator superfamily domain-containing protein 5	Multiple functions, including xenobiotic detoxification (Simmons et al. 2003 )
Traes_4BL_32F50466D.1	12.085	16.091	13.487	15.507	57.17	Major facilitator superfamily domain-containing protein 5	Multiple functions, including xenobiotic detoxification (Simmons et al. 2003 )
Traes_2AS_2785FA0B3.1	17.622	12.238	15.463	15.538	60.861	Major facilitator superfamily protein LENGTH=459	Multiple functions, including xenobiotic detoxification (Simmons et al. 2003 )
Traes_5BL_0BB2827C7.1	16.992	18.682	21.294	13.356	70.324	Major facilitator superfamily protein LENGTH=461	Multiple functions, including xenobiotic detoxification (Simmons et al. 2003 )
Traes_2AL_1EF29E2B8.1	36.417	40.83	34.44	38.327	150.014	Major facilitator superfamily protein LENGTH=484	Multiple functions, including xenobiotic detoxification (Simmons et al. 2003 )
Traes_1DL_40B28C86B.1	19.066	24.43	15.634	21.892	81.022	Major facilitator superfamily protein LENGTH=488	Multiple functions, including xenobiotic detoxification (Simmons et al. 2003 )
Traes_4DL_390017592.1	23.224	20.738	17.225	19.144	80.331	Major facilitator superfamily protein LENGTH=508	Multiple functions, including xenobiotic detoxification (Simmons et al. 2003 )
Traes_4DL_56697D68D.1	28.071	27.036	20.807	21.723	97.637	Major facilitator superfamily protein LENGTH=526	Multiple functions, including xenobiotic detoxification (Simmons et al. 2003 )
Traes_7DL_E8F751801.1	23.794	20.157	19.101	18.765	81.817	Major facilitator superfamily protein LENGTH=545	Multiple functions, including xenobiotic detoxification (Simmons et al. 2003 )
Traes_3B_697408E23.2	18.581	21.722	18.032	19.113	77.448	Major facilitator superfamily protein LENGTH=555	Multiple functions, including xenobiotic detoxification (Simmons et al. 2003 )
Traes_3B_697408E23.1	17.762	21.265	17.981	18.172	75.18	Major facilitator superfamily protein LENGTH=555	Multiple functions, including xenobiotic detoxification (Simmons et al. 2003 )
Traes_2BS_7D0EA7319.1	34.436	43.011	34.439	45.466	157.352	Major facilitator superfamily protein LENGTH=557	Multiple functions, including xenobiotic detoxification (Simmons et al. 2003 )
Traes_4BS_3409CDE1E.1	28.273	32.182	27.285	26.085	113.825	Major facilitator superfamily protein LENGTH=557	Multiple functions, including xenobiotic detoxification (Simmons et al. 2003 )
Traes_1AL_CCD30138D.1	18.787	21.436	15.731	18.665	74.619	Major facilitator superfamily protein LENGTH=557	Multiple functions, including xenobiotic detoxification (Simmons et al. 2003 )
Traes_2BS_132B5028B.1	19.574	17.921	17.137	19.389	74.021	Major facilitator superfamily protein LENGTH=557	Multiple functions, including xenobiotic detoxification (Simmons et al. 2003 )
Traes_7BS_B1A43BB17.1	15.132	12.924	20.874	15.83	64.76	Major facilitator superfamily protein LENGTH=557	Multiple functions, including xenobiotic detoxification (Simmons et al. 2003 )
Traes_1AL_448761522.1	13.588	14.337	13.52	10.484	51.929	Major facilitator superfamily protein LENGTH=557	Multiple functions, including xenobiotic detoxification (Simmons et al. 2003 )
Traes_7DS_A143DCF75.1	45.073	45.089	40.18	31.939	162.281	Major facilitator superfamily protein LENGTH=558	Multiple functions, including xenobiotic detoxification (Simmons et al. 2003 )
Traes_7DS_A143DCF75.2	30.527	29.713	28.33	27.148	115.718	Major facilitator superfamily protein LENGTH=558	Multiple functions, including xenobiotic detoxification (Simmons et al. 2003 )
Traes_7DS_C413116F7.1	20.212	25.001	18.795	21.856	85.864	Major facilitator superfamily protein LENGTH=560	Multiple functions, including xenobiotic detoxification (Simmons et al. 2003 )
Traes_3AL_DDBCC6696.1	19.807	24.706	21.917	24.278	90.708	Major facilitator superfamily protein LENGTH=561	Multiple functions, including xenobiotic detoxification (Simmons et al. 2003 )
Traes_3AL_DDBCC6696.2	20.654	26.59	21.802	21.313	90.359	Major facilitator superfamily protein LENGTH=561	Multiple functions, including xenobiotic detoxification (Simmons et al. 2003 )
Traes_3AL_D0219E53B.1	13.706	14.687	18.463	16.932	63.788	Major facilitator superfamily protein LENGTH=561	Multiple functions, including xenobiotic detoxification (Simmons et al. 2003 )
Traes_7BS_C364C46F2.1	18.535	13.84	16.19	13.06	61.625	Major facilitator superfamily protein LENGTH=561	Multiple functions, including xenobiotic detoxification (Simmons et al. 2003 )
Traes_3AL_C9128C69B.1	14.354	17.685	18.483	13.424	63.946	Major facilitator superfamily protein LENGTH=564	Multiple functions, including xenobiotic detoxification (Simmons et al. 2003 )
Traes_2DL_631322659.1	33.381	38.634	25.874	29.878	127.767	Major facilitator superfamily protein LENGTH=567	Multiple functions, including xenobiotic detoxification (Simmons et al. 2003 )
Traes_5AS_EC2C63733.1	26.182	28.206	30.503	22.667	107.558	Major facilitator superfamily protein LENGTH=567	Multiple functions, including xenobiotic detoxification (Simmons et al. 2003 )
Traes_2AL_8ECB0467C.1	10.66	14.807	13.474	15.053	53.994	Major facilitator superfamily protein LENGTH=567	Multiple functions, including xenobiotic detoxification (Simmons et al. 2003 )
[truncated: 1,261 more rows]

## Sheet: 3B-CDS Pn induced&repressed
S3B Table. Differentially-expressed CDS-based defense- and stress-related gene IDs with total RPKM >51 - Pn Only
induced		26 gene IDs
repressed		28 gene IDs
			FC	log2 FC
Gene ID	Cont RPKM	Pn RPKM	Pn	Pn	Annotation	Defense/stress function
Traes_4BL_19FA6DCAD.2	54.762	392.671	7.1705	2.84207	ascorbate peroxidase 1 LENGTH=250	Oxidative stress metabolism (Das and Roychoudhury 2014)
Traes_4BL_FBE8A057A.1	64.685	384.497	5.94414	2.57147	ascorbate peroxidase 1 LENGTH=250	Oxidative stress metabolism (Das and Roychoudhury 2014)
Traes_4BL_19FA6DCAD.1	71.826	411.756	5.73269	2.51921	ascorbate peroxidase 1 LENGTH=250	Oxidative stress metabolism (Das and Roychoudhury 2014)
Traes_3DL_4345A6DD4.1	10.039	53.193	5.29864	2.40562	CAP (Cysteine-rich secretory proteins, Antigen 5, and Pathogenesis-related 1 protein) superfamily protein LENGTH=185	Mutiple functions including possible antagonist of salt tolerance (Chien et al.2105)
Traes_3AL_A5024B415.1	9.84	50.007	5.08201	2.3454	CAP (Cysteine-rich secretory proteins, Antigen 5, and Pathogenesis-related 1 protein) superfamily protein LENGTH=161	Mutiple functions including possible antagonist of salt tolerance (Chien et al.2105)
Traes_4AS_9EEABCE1C.1	150.714	758.442	5.03233	2.33123	Catalase-peroxidase	Oxidative stress metabolism (Das and Roychoudhury 2014)
Traes_4DL_8CE055F15.2	45.712	185.651	4.06132	2.02195	Catalase-peroxidase	Oxidative stress metabolism (Das and Roychoudhury 2014)
Traes_4DL_8CE055F15.1	109.262	436.798	3.99771	1.99917	Catalase-peroxidase	Oxidative stress metabolism (Das and Roychoudhury 2014)
Traes_7DS_CB8E9331D.1	2.666	10.427	3.9111	1.96758	Glutathione S-transferase n=3 Tax=Zea mays RepID=B6UD80_MAIZE	Oxidative stress metabolism (Das and Roychoudhury 2014)
Traes_4DL_8CE055F15.3	87.022	314.443	3.61337	1.85335	Catalase-peroxidase	Oxidative stress metabolism (Das and Roychoudhury 2014)
Traes_7DS_1885DD5A2.1	4.712	13.996	2.97029	1.5706	Dirigent protein, putative, expressed n=3 Tax=Oryza sativa RepID=Q2QRU4_ORYSJ	Lignan and lignin biosynthesis; abiotic stress response (Paniagua et al. 2017)
Traes_5AS_1980CF067.1	5.876	16.288	2.77195	1.4709	metacaspase 2 LENGTH=418	Possible mediator of plant cell death in biotic and abiotic stress (Huh 2022)
Traes_6BS_B3BEB9210.1	7.914	18.871	2.38451	1.25369	Pathogen-related protein	Biotic and abiotic stress (Kim et al. 2008)
Traes_7AL_BCB5980BA.1	9.11	20.946	2.29923	1.20115	Thionin-like peptide n=1 Tax=Triticum aestivum RepID=Q5BQ30_WHEAT	Pathogenesis-related protein PR-13 (Hong et al. 2021)
Traes_1BL_28E8F55C4.1	13.006	29.248	2.24881	1.16916	metallothionein 2A LENGTH=81	Salt, drought, Cd stress tolerance (Patankar et al. 2019; Lee et al. 2004)
Traes_5BS_B31394D11.1	8.965	19.233	2.14534	1.10121	metacaspase 1 LENGTH=367	Possible mediator of plant cell death in biotic and abiotic stress (Huh 2022)
Traes_4AL_2069BDB92.1	10.013	21.207	2.11795	1.08267	Flavonoid 3',5'-hydroxylase	Flavonoid biosynthesis; innate immunity against nematodes (Treutter 2006; Chin et al. 2018)
Traes_7AS_7AD539041.1	10.124	21.287	2.10263	1.07219	Glutathione S-transferase family protein LENGTH=227	Oxidative stress metabolism (Das and Roychoudhury 2014)
Traes_4DL_0AA0EAE73.2	9.424	19.668	2.08701	1.06144	germin-like protein 9 LENGTH=222	Biotic and abiotic stress tolerance (Dunwell et al. 2008)
Traes_4BL_03873D07C.1	7.828	16.256	2.07665	1.05426	germin-like protein 9 LENGTH=222	Biotic and abiotic stress tolerance (Dunwell et al. 2008)
Traes_2AS_056ADB1BE.2	11.212	23.236	2.07242	1.05132	germin-like protein 9 LENGTH=222	Biotic and abiotic stress tolerance (Dunwell et al. 2008)
Traes_3B_306E941F4.1	11.15	22.878	2.05184	1.03692	Heavy metal-associated domain containing protein n=2 Tax=Oryza sativa RepID=Q84TS2_ORYSJ	Heavy metal detoxification (Zhao et al. 2022)
Traes_5BL_B137C7E4F.1	13.79	28.203	2.04518	1.03223	Cysteine-rich venom protein	Possible role in abiotic stress tolerance (Tadokoro et al. 2020)
Traes_1DL_DF3CA9CCC.4	7.934	16.109	2.03038	1.02175	thioredoxin 3 LENGTH=118	Oxidative stress metabolism (Santos et al. 2006)
Traes_1BL_8B855ABE5.2	37.866	76.751	2.02691	1.01928	Metallothionein-like protein 1	Possible Cd stress tolerance (Lee et al. 2004)
Traes_1BL_3765A51EC.1	4.043	8.168	2.02028	1.01456	Glutathione S-transferase family protein LENGTH=227	Oxidative stress metabolism (Das and Roychoudhury 2014)
Traes_1BL_8EA4F6001.2	2.423	1.203	0.496492	-1.01016	Late embryogenesis abundant protein, group 3	Abiotic stress tolerance; dessiccation tolerance (Boswell et al. 2014)
Traes_7DS_7094F3B4D.1	34.976	17.289	0.49431	-1.01651	sucrose synthase 4 LENGTH=808	Sugar homeostasis (Kanwar and Jha 2019; Liu et al. 2022)
Traes_2BL_D11F64BB4.1	270.036	133.301	0.493642	-1.01846	Peptidyl-prolyl cis-trans isomerase	Possible role in disease resistance (Mokryakova et al. 2014)
Traes_2AL_3C8EB4701.1	43.598	21.124	0.484518	-1.04538	Peptidyl-prolyl cis-trans isomerase	Possible role in disease resistance (Mokryakova et al. 2014)
Traes_1DL_3D5F37912.1	24.042	11.616	0.483154	-1.04944	Bifunctional inhibitor/lipid-transfer protein/seed storage 2S albumin superfamily protein LENGTH=168	Transported during systemic acquired resistance (Champigny et al. 2013)
Traes_1BL_5CD8FB94C.4	2.899	1.394	0.480855	-1.05632	Late embryogenesis abundant protein, group 3	Abiotic stress tolerance; dessiccation tolerance (Boswell et al. 2014)
Traes_2DL_F2D868473.2	64.342	30.349	0.471683	-1.08411	Peptidyl-prolyl cis-trans isomerase	Possible role in disease resistance (Mokryakova et al. 2014)
Traes_7BS_3DBDB86AB.1	9.355	4.406	0.470978	-1.08627	Pathogenesis-related protein 1 n=1 Tax=Aegilops tauschii RepID=M8AKB0_AEGTA	Pathogenesis-related protein PR-1 (Linthorst and Van Loon 1991)
Traes_1BL_5CD8FB94C.1	1.888	0.884	0.46822	-1.09474	Late embryogenesis abundant protein, group 3	Abiotic stress tolerance; dessiccation tolerance (Boswell et al. 2014)
Traes_1AL_34404D5D8.4	3.909	1.827	0.467383	-1.09732	Late embryogenesis abundant protein, group 3	Abiotic stress tolerance; dessiccation tolerance (Boswell et al. 2014)
Traes_1DL_122F16FB2.1	2.324	1.082	0.465577	-1.10291	Late embryogenesis abundant protein, group 3	Abiotic stress tolerance; dessiccation tolerance (Boswell et al. 2014)
Traes_7BS_0B7C600F6.4	42.128	19.434	0.461308	-1.1162	Peptidyl-prolyl cis-trans isomerase	Possible role in disease resistance (Mokryakova et al. 2014)
Traes_1AL_26674CB2F.1	3.573	1.61	0.450602	-1.15008	Late embryogenesis abundant protein 76	Abiotic stress tolerance; dessiccation tolerance (Karpinska et al. 2022)
Traes_1AL_6C6E11E9B.1	27.926	11.73	0.420039	-1.25141	Bifunctional inhibitor/lipid-transfer protein/seed storage 2S albumin superfamily protein LENGTH=127	Transported during systemic acquired resistance (Champigny et al. 2013)
Traes_2BS_CADAA49C9.2	0.977	0.41	0.419652	-1.25273	Peroxiredoxin-6	Oxidative stress metabolism (Koenig et al. 2002)
Traes_2DS_3B16D8173.1	28.709	11.844	0.412554	-1.27735	Chaperone protein htpG family protein LENGTH=780	HSP90; chloroplast-mediated negative regulator of heat stress tolerance (Song et al. 2009)
Traes_2DL_F2D868473.3	51.112	20.343	0.398008	-1.32913	Peptidyl-prolyl cis-trans isomerase	Possible role in disease resistance (Mokryakova et al. 2014)
Traes_4DL_B81290546.1	18.107	7.088	0.391451	-1.3531	Bifunctional inhibitor/lipid-transfer protein/seed storage 2S albumin superfamily protein LENGTH=177	Transported during systemic acquired resistance (Champigny et al. 2013)
Traes_3B_B67388A96.2	21.583	8.25	0.382245	-1.38743	Heat shock 70 kDa protein	Biotic and abiotic stress tolerance (Berka et al. 2022)
Traes_1BL_627D564A9.1	153.617	56.388	0.367069	-1.44588	Heat shock 70 kDa protein	Biotic and abiotic stress tolerance (Berka et al. 2022)
Traes_2DS_82AF233B4.1	1.379	0.478	0.346628	-1.52854	1-Cys peroxiredoxin A	Oxidative stress metabolism (Das and Roychoudhury 2014)
Traes_7BS_1A6D16C6B.3	116.337	35.464	0.304839	-1.71388	Chaperone protein htpG family protein LENGTH=823	HSP90; chloroplast-mediated negative regulator of heat stress tolerance (Song et al. 2009)
Traes_1DL_4D7C10235.1	13.334	4.064	0.304785	-1.71414	Late embryogenesis abundant protein, group 3	Abiotic stress tolerance; dessiccation tolerance (Boswell et al. 2014)
Traes_3DS_BDB9CF85A.2	47.925	13.833	0.288638	-1.79266	16.9 kDa class I heat shock protein 1	Biotic and abiotic stress tolerance (Haq et al. 2019)
Traes_1AL_34404D5D8.1	3.681	1.057	0.28715	-1.80012	Late embryogenesis abundant protein, group 3	Abiotic stress tolerance; dessiccation tolerance (Boswell et al. 2014)
Traes_2AL_3C8EB4701.3	31.957	9.02	0.282254	-1.82493	Peptidyl-prolyl cis-trans isomerase	Possible role in disease resistance (Mokryakova et al. 2014)
Traes_6DL_B28B5501C.1	6.395	1.631	0.255043	-1.97119	Dehydrin DHN3	Abiotic stress tolerance (Sun et al. 2021)
Traes_1BL_5CD8FB94C.6	2.495	0.506	0.202806	-2.30183	Late embryogenesis abundant protein, group 3	Abiotic stress tolerance; dessiccation tolerance (Boswell et al. 2014)

## Sheet: 3C-CDS Pt induced&repressed
S3C Table. Differentially-expressed CDS-based defense- and stress-related gene IDs with total RPKM >51 - Pt Only
induced		84 gene IDs
repressed		11 gene IDs
			FC	log2 FC
Gene ID	Cont RPKM	Pt RPKM	Pt	Pt	Annotation	Defense/stress function
Traes_2BS_CADAA49C9.1	0.875	1653.02	1889.16	10.8835	Peroxiredoxin-6	Oxidative stress metabolism (Koenig et al. 2002)
Traes_2DS_82AF233B4.1	1.379	1969.08	1427.9	10.4797	1-Cys peroxiredoxin A	Oxidative stress metabolism (Das and Roychoudhury 2014)
Traes_2BS_CADAA49C9.2	0.977	761.921	779.858	9.60707	Peroxiredoxin-6	Oxidative stress metabolism (Koenig et al. 2002)
Traes_2DS_BBACA8F7F.1	0.589	431.757	733.034	9.51774	Peroxiredoxin-6	Oxidative stress metabolism (Koenig et al. 2002)
Traes_2DS_BBACA8F7F.2	1.102	607.617	551.377	9.10689	Peroxiredoxin-6	Oxidative stress metabolism (Koenig et al. 2002)
Traes_2DS_70E0D80B3.1	1.548	808.335	522.18	9.0284	Peroxiredoxin-6	Oxidative stress metabolism (Koenig et al. 2002)
Traes_1DL_B63CADDCD.1	0.871	110.253	126.582	6.98393	Late embryogenesis abundant protein, group 3	Abiotic stress tolerance; dessiccation tolerance (Boswell et al. 2014)
Traes_3B_4F509404E.2	3.728	217.614	58.3729	5.86723	Late embryogenesis abundant protein LENGTH=151	Abiotic stress tolerance; dessiccation tolerance (Karpinska et al. 2022)
Traes_1AL_26674CB2F.1	3.573	184.768	51.7123	5.69244	Late embryogenesis abundant protein 76	Abiotic stress tolerance; dessiccation tolerance (Karpinska et al. 2022)
Traes_1DL_9942FD49C.1	9.53	438.407	46.0028	5.52365	Late embryogenesis abundant protein 76	Abiotic stress tolerance; dessiccation tolerance (Karpinska et al. 2022)
Traes_3B_4F509404E.1	5.301	236.19	44.5557	5.47754	Late embryogenesis abundant protein LENGTH=151	Abiotic stress tolerance; dessiccation tolerance (Karpinska et al. 2022)
Traes_1BL_5CD8FB94C.3	3.12	132.858	42.5827	5.4122	Late embryogenesis abundant protein, group 3	Abiotic stress tolerance; dessiccation tolerance (Boswell et al. 2014)
Traes_1BL_5CD8FB94C.2	4.089	152.773	37.3619	5.2235	Late embryogenesis abundant protein, group 3	Abiotic stress tolerance; dessiccation tolerance (Boswell et al. 2014)
Traes_1BL_5CD8FB94C.4	2.899	105.87	36.5195	5.19059	Late embryogenesis abundant protein, group 3	Abiotic stress tolerance; dessiccation tolerance (Boswell et al. 2014)
Traes_1AL_34404D5D8.3	2.944	93.146	31.6393	4.98364	Late embryogenesis abundant protein, group 3	Abiotic stress tolerance; dessiccation tolerance (Boswell et al. 2014)
Traes_1DL_4D7C10235.1	13.334	413.738	31.0288	4.95554	Late embryogenesis abundant protein, group 3	Abiotic stress tolerance; dessiccation tolerance (Boswell et al. 2014)
Traes_1BL_8EA4F6001.1	2.093	63.526	30.3516	4.9237	Late embryogenesis abundant protein, group 3	Abiotic stress tolerance; dessiccation tolerance (Boswell et al. 2014)
Traes_1BL_5CD8FB94C.1	1.888	55.332	29.3072	4.87318	Late embryogenesis abundant protein, group 3	Abiotic stress tolerance; dessiccation tolerance (Boswell et al. 2014)
Traes_1BL_85E4C2FE1.2	2.61	69.062	26.4605	4.72577	Late embryogenesis abundant protein, group 3	Abiotic stress tolerance; dessiccation tolerance (Boswell et al. 2014)
Traes_1BL_85E4C2FE1.1	10	263.507	26.3507	4.71977	Late embryogenesis abundant protein, group 3	Abiotic stress tolerance; dessiccation tolerance (Boswell et al. 2014)
Traes_1BL_8EA4F6001.2	2.423	61.751	25.4853	4.6716	Late embryogenesis abundant protein, group 3	Abiotic stress tolerance; dessiccation tolerance (Boswell et al. 2014)
Traes_1DL_122F16FB2.1	2.324	59.059	25.4127	4.66747	Late embryogenesis abundant protein, group 3	Abiotic stress tolerance; dessiccation tolerance (Boswell et al. 2014)
Traes_1BL_5CD8FB94C.5	2.31	51.634	22.3524	4.48236	Late embryogenesis abundant protein, group 3	Abiotic stress tolerance; dessiccation tolerance (Boswell et al. 2014)
Traes_1AL_34404D5D8.4	3.909	80.849	20.6828	4.37036	Late embryogenesis abundant protein, group 3	Abiotic stress tolerance; dessiccation tolerance (Boswell et al. 2014)
Traes_1AL_34404D5D8.2	7.345	149.168	20.3088	4.34403	Late embryogenesis abundant protein, group 3	Abiotic stress tolerance; dessiccation tolerance (Boswell et al. 2014)
Traes_1BL_5CD8FB94C.6	2.495	43.465	17.4208	4.12274	Late embryogenesis abundant protein, group 3	Abiotic stress tolerance; dessiccation tolerance (Boswell et al. 2014)
Traes_1AL_34404D5D8.1	3.681	57.918	15.7343	3.97584	Late embryogenesis abundant protein, group 3	Abiotic stress tolerance; dessiccation tolerance (Boswell et al. 2014)
Traes_7DS_CB8E9331D.1	2.666	23.81	8.93098	3.15882	Glutathione S-transferase n=3 Tax=Zea mays RepID=B6UD80_MAIZE	Oxidative stress metabolism (Das and Roychoudhury 2014)
Traes_1DS_1A966E69F.1	7.321	59.261	8.09466	3.01697	Glutathione S-transferase family protein LENGTH=219	Oxidative stress metabolism (Das and Roychoudhury 2014)
Traes_1DS_1A966E69F.3	5.768	43.693	7.57507	2.92126	Glutathione S-transferase family protein LENGTH=219	Oxidative stress metabolism (Das and Roychoudhury 2014)
Traes_2AL_1A870CE7B.2	5.379	35.155	6.5356	2.70832	Aldo-keto reductase	Multiple functions including xenobiotic detoxification (Barski et al. 2008)
Traes_5DL_134F29727.1	26.604	161.919	6.08627	2.60556	Dehydrin DHN2	Abiotic stress tolerance (Sun et al. 2021)
Traes_5DL_D6E35133A.2	15.393	88.581	5.75463	2.52472	Glutathione S-transferase family protein LENGTH=227	Oxidative stress metabolism (Das and Roychoudhury 2014)
Traes_5DL_935157A12.1	33.745	192.603	5.7076	2.51288	Glutathione S-transferase 3	Oxidative stress metabolism (Das and Roychoudhury 2014)
Traes_5DL_D6E35133A.1	27.554	156.279	5.67174	2.50379	Glutathione S-transferase family protein LENGTH=227	Oxidative stress metabolism (Das and Roychoudhury 2014)
Traes_2AL_1A870CE7B.3	5.199	28.962	5.57069	2.47786	Aldo-keto reductase	Multiple functions including xenobiotic detoxification (Barski et al. 2008)
Traes_6DL_B28B5501C.1	6.395	35.153	5.49695	2.45863	Dehydrin DHN3	Abiotic stress tolerance (Sun et al. 2021)
Traes_2AL_1A870CE7B.1	8.851	47.772	5.39736	2.43225	Aldo-keto reductase	Multiple functions including xenobiotic detoxification (Barski et al. 2008)
Traes_1BL_3765A51EC.1	4.043	21.694	5.36582	2.4238	Glutathione S-transferase family protein LENGTH=227	Oxidative stress metabolism (Das and Roychoudhury 2014)
Traes_5BL_051A88B95.1	22.504	119.969	5.33101	2.41441	Glutathione S-transferase family protein LENGTH=227	Oxidative stress metabolism (Das and Roychoudhury 2014)
Traes_5BL_051A88B95.3	24.723	125.011	5.05647	2.33813	Glutathione S-transferase family protein LENGTH=227	Oxidative stress metabolism (Das and Roychoudhury 2014)
Traes_1AS_00BD72553.1	36.928	174.031	4.71271	2.23656	Glutathione S-transferase family protein LENGTH=219	Oxidative stress metabolism (Das and Roychoudhury 2014)
Traes_2DL_9D278D4C1.1	39.839	169.574	4.25648	2.08966	Pathogenesis-related protein 1 n=1 Tax=Triticum urartu RepID=M7ZXJ9_TRIUA	Pathogenesis-related protein PR-1 (Linthorst and Van Loon 1991)
Traes_1BL_3765A51EC.2	5.346	22.018	4.11859	2.04215	Glutathione S-transferase family protein LENGTH=227	Oxidative stress metabolism (Das and Roychoudhury 2014)
Traes_5BL_051A88B95.2	27.219	111.506	4.09662	2.03444	Glutathione S-transferase family protein LENGTH=227	Oxidative stress metabolism (Das and Roychoudhury 2014)
Traes_3AL_FA14B19A6.1	5.655	21.263	3.76004	1.91075	Glutathione S-transferase family protein LENGTH=227	Oxidative stress metabolism (Das and Roychoudhury 2014)
Traes_1AL_657856E06.1	18.426	63.881	3.46689	1.79364	Glutathione S-transferase family protein LENGTH=227	Oxidative stress metabolism (Das and Roychoudhury 2014)
Traes_1AL_1A9EB2CBB.1	43.737	150.973	3.45184	1.78736	Glutathione S-transferase family protein LENGTH=227	Oxidative stress metabolism (Das and Roychoudhury 2014)
Traes_6DL_42DF4F0A4.2	10.625	35.835	3.37271	1.75391	Dehydrin DHN3	Abiotic stress tolerance (Sun et al. 2021)
Traes_3AL_E8C6D2761.1	60.166	200.487	3.33223	1.73649	Glutathione S-transferase family protein LENGTH=219	Oxidative stress metabolism (Das and Roychoudhury 2014)
Traes_2DL_13533D388.1	17.655	54.341	3.07794	1.62196	Aldo-keto reductase family 1 member C1	Multiple functions including xenobiotic detoxification (Barski et al. 2008)
Traes_7DS_0AA31C900.1	8.678	25.173	2.90078	1.53644	Peroxidase superfamily protein LENGTH=321	Oxidative stress metabolism and lignin biosynthesis (Das and Roychoudhury 2014; Quiroga et al. 2000)
Traes_1BS_6FEB6D656.1	11.675	33.765	2.89208	1.53211	Glutathione S-transferase family protein LENGTH=219	Oxidative stress metabolism (Das and Roychoudhury 2014)
Traes_7BS_3DBDB86AB.1	9.355	27.055	2.89204	1.53209	Pathogenesis-related protein 1 n=1 Tax=Aegilops tauschii RepID=M8AKB0_AEGTA	Pathogenesis-related protein PR-1 (Linthorst and Van Loon 1991)
Traes_2BL_824265E0E.1	14.221	39.476	2.77589	1.47295	Aldo/keto-reductase family protein n=9 Tax=Medicago RepID=G7L1V8_MEDTR	Multiple functions including xenobiotic detoxification (Barski et al. 2008)
Traes_3DL_4345A6DD4.1	10.039	27.219	2.71133	1.439	CAP (Cysteine-rich secretory proteins, Antigen 5, and Pathogenesis-related 1 protein) superfamily protein LENGTH=185	Mutiple functions including possible antagonist of salt tolerance (Chien et al.2105)
Traes_5BL_72B476ADC.1	37.712	101.897	2.70198	1.43402	germin-like protein 2 LENGTH=222	Biotic and abiotic stress tolerance (Dunwell et al. 2008)
Traes_7DS_1885DD5A2.1	4.712	12.624	2.67912	1.42176	Dirigent protein, putative, expressed n=3 Tax=Oryza sativa RepID=Q2QRU4_ORYSJ	Lignan and lignin biosynthesis; abiotic stress response (Paniagua et al. 2017)
Traes_6AL_2BA9DA334.1	23.521	62.603	2.66158	1.41228	germin-like protein 2 LENGTH=222	Biotic and abiotic stress tolerance (Dunwell et al. 2008)
Traes_2BL_824265E0E1.1	12.135	31.443	2.5911	1.37356	Aldo/keto-reductase family protein n=9 Tax=Medicago RepID=G7L1V8_MEDTR	Multiple functions including xenobiotic detoxification (Barski et al. 2008)
Traes_7AL_3E508AA9C.1	13.632	34.906	2.56059	1.35648	Heavy metal transport/detoxification superfamily protein LENGTH=177	Heavy metal detoxification (Zhao et al. 2022)
Traes_2AS_056ADB1BE.2	11.212	28.636	2.55405	1.35279	germin-like protein 9 LENGTH=222	Biotic and abiotic stress tolerance (Dunwell et al. 2008)
Traes_5AL_65919E12B.1	15.483	37.872	2.44604	1.29045	germin-like protein 9 LENGTH=222	Biotic and abiotic stress tolerance (Dunwell et al. 2008)
Traes_1DL_DF3CA9CCC.4	7.934	19.164	2.41543	1.27228	thioredoxin 3 LENGTH=118	Oxidative stress metabolism (Santos et al. 2006)
Traes_2AS_298F369BE.2	16.652	39.956	2.39947	1.26272	germin-like protein 2 LENGTH=222	Biotic and abiotic stress tolerance (Dunwell et al. 2008)
Traes_3B_919AAD1A5.1	8.633	20.653	2.39233	1.25842	Glutathione S-transferase U8	Oxidative stress metabolism (Das and Roychoudhury 2014)
Traes_5BL_4819963FB.1	23.044	55.128	2.39229	1.25839	Peroxidase superfamily protein LENGTH=336	Oxidative stress metabolism and lignin biosynthesis (Das and Roychoudhury 2014; Quiroga et al. 2000)
Traes_1DS_1C8681426.1	8.144	19.442	2.38728	1.25537	Disease resistance protein RPM1 n=2 Tax=Triticeae RepID=M7YD16_TRIUA	Resistance against pathogens (Martin et al. 2003)
Traes_7DS_C4734CAB8.1	23.506	55.858	2.37633	1.24873	Peroxidase 2	Oxidative stress metabolism and lignin biosynthesis (Das and Roychoudhury 2014; Quiroga et al. 2000)
Traes_7AS_0611176A1.1	13.729	32.309	2.35334	1.23471	Peroxidase superfamily protein LENGTH=321	Oxidative stress metabolism and lignin biosynthesis (Das and Roychoudhury 2014; Quiroga et al. 2000)
Traes_1DS_F89ACB1D3.1	9.861	23.113	2.34388	1.2289	12-oxophytodienoate reductase 1 LENGTH=397	Jasmonic acid biosynthesis and signalling (Ruan et al. 2019)
Traes_1AL_2EF38544E.1	6.963	15.636	2.24558	1.16709	metacaspase 4 LENGTH=418	Possible mediator of plant cell death in biotic and abiotic stress (Huh 2022)
Traes_1AS_7672884C6.1	67.022	149.093	2.22454	1.15351	Glutathione S-transferase family protein LENGTH=219	Oxidative stress metabolism (Das and Roychoudhury 2014)
Traes_3AL_A5024B415.1	9.84	21.858	2.22134	1.15143	CAP (Cysteine-rich secretory proteins, Antigen 5, and Pathogenesis-related 1 protein) superfamily protein LENGTH=161	Mutiple functions including possible antagonist of salt tolerance (Chien et al.2105)
Traes_2AS_056ADB1BE.1	22.911	50.444	2.20174	1.13864	germin-like protein 9 LENGTH=222	Biotic and abiotic stress tolerance (Dunwell et al. 2008)
Traes_4AL_723E53212.1	90.2	193.649	2.14688	1.10224	Peroxidase 2	Oxidative stress metabolism and lignin biosynthesis (Das and Roychoudhury 2014; Quiroga et al. 2000)
Traes_3B_78F5B1B09.3	36.468	78.215	2.14476	1.10081	metallothionein 2A LENGTH=81	Salt, drought, Cd stress tolerance (Patankar et al. 2019; Lee et al. 2004)
Traes_1AS_9D59F9C89.1	14.224	30.128	2.11811	1.08278	Glutathione S-transferase family protein LENGTH=219	Oxidative stress metabolism (Das and Roychoudhury 2014)
Traes_7AS_7AD539041.1	10.124	21.312	2.1051	1.07389	Glutathione S-transferase family protein LENGTH=227	Oxidative stress metabolism (Das and Roychoudhury 2014)
Traes_4BL_03873D07C.1	7.828	16.314	2.08406	1.05939	germin-like protein 9 LENGTH=222	Biotic and abiotic stress tolerance (Dunwell et al. 2008)
Traes_1BS_DDE53AF02.1	59.145	121.574	2.05552	1.03951	Glutathione S-transferase family protein LENGTH=219	Oxidative stress metabolism (Das and Roychoudhury 2014)
Traes_2AL_81C13DF27.1	28.733	59.004	2.05353	1.0381	Aldo-keto reductase	Multiple functions including xenobiotic detoxification (Barski et al. 2008)
Traes_7DS_9F89E00AB.2	14.402	29.032	2.01583	1.01137	Peroxidase 2	Oxidative stress metabolism and lignin biosynthesis (Das and Roychoudhury 2014; Quiroga et al. 2000)
Traes_7DS_9F89E00AB.1	16.885	33.811	2.00243	1.00175	Peroxidase 2	Oxidative stress metabolism and lignin biosynthesis (Das and Roychoudhury 2014; Quiroga et al. 2000)
Traes_5BL_7DD729DCA1.2	22.836	11.357	0.497329	-1.00773	17.9 kDa class I heat shock protein	Biotic and abiotic stress tolerance (Haq et al. 2019)
Traes_1BS_F0F40B4AD.8	18.651	9.116	0.488767	-1.03278	ERD (early-responsive to dehydration stress) family protein LENGTH=771	Abiotic stress tolerance and programmed cell death (Alves et al. 2011)
Traes_4DL_D37274E0B.1	43.033	20.667	0.480259	-1.05811	17.9 kDa class I heat shock protein	Biotic and abiotic stress tolerance (Haq et al. 2019)
Traes_7AL_5D598A9181.1	34.298	16.28	0.474663	-1.07502	Bifunctional inhibitor/lipid-transfer protein/seed storage 2S albumin superfamily protein LENGTH=182	Transported during systemic acquired resistance (Champigny et al. 2013)
Traes_1AL_17693190C.1	35.51	16.579	0.466883	-1.09887	Reticuline oxidase-like protein n=1 Tax=Aegilops tauschii RepID=R7WD94_AEGTA	Oxidative burst complex (Otulak-Koziel et al. 2019; Suzuki et al. 2011)
Traes_5AL_670A84226.3	27.983	12.541	0.448165	-1.1579	MATE efflux family protein LENGTH=501	Xenobiotic detoxification (Upadhyay et al. 2019)
Traes_7AL_B42D18A78.1	73.786	32.408	0.439216	-1.187	Bifunctional inhibitor/lipid-transfer protein/seed storage 2S albumin superfamily protein LENGTH=134	Transported during systemic acquired resistance (Champigny et al. 2013)
Traes_2AL_97C8E5772.2	22.23	9.618	0.432659	-1.2087	xyloglucan endotransglucosylase/hydrolase 13 LENGTH=284	Provisional orthologue of abiotic stress factor (Cho et al. 2006)
Traes_7DL_C1F62177F.1	26.702	11.392	0.426635	-1.22893	Bifunctional inhibitor/lipid-transfer protein/seed storage 2S albumin superfamily protein LENGTH=177	Transported during systemic acquired resistance (Champigny et al. 2013)
Traes_2AS_67EFE0FAE.1	41.976	16.721	0.398347	-1.3279	Chaperone protein htpG family protein LENGTH=823	HSP90; chloroplast-mediated negative regulator of heat stress tolerance (Song et al. 2009)
Traes_3DS_BDB9CF85A.2	47.925	11.518	0.240334	-2.05689	16.9 kDa class I heat shock protein 1	Biotic and abiotic stress tolerance (Haq et al. 2019)

## Sheet: 3D-CDS PnPt induced&repressed
S3D Table. Differentially-expressed CDS-based defense- and stress-related gene IDs with total RPKM >51 - PnPt Only
Induced		126 gene IDs
Repressed		17 gene IDs
			FC	log2 FC
Gene ID	Cont RPKM	Pn+Pt RPKM	PnPt	PnPt	Annotation	Defense/stress function
Traes_2BS_CADAA49C9.1	0.875	1566.82	1790.65	10.8063	Peroxiredoxin-6	Oxidative stress metabolism (Koenig et al. 2002)
Traes_2DS_82AF233B4.1	1.379	1887.22	1368.54	10.4184	1-Cys peroxiredoxin A	Oxidative stress metabolism (Das and Roychoudhury 2014)
Traes_2BS_CADAA49C9.2	0.977	742.376	759.853	9.56958	Peroxiredoxin-6	Oxidative stress metabolism (Koenig et al. 2002)
Traes_2DS_BBACA8F7F.1	0.589	429.42	729.066	9.50991	Peroxiredoxin-6	Oxidative stress metabolism (Koenig et al. 2002)
Traes_2DS_70E0D80B3.1	1.548	856.423	553.245	9.11177	Peroxiredoxin-6	Oxidative stress metabolism (Koenig et al. 2002)
Traes_2DS_BBACA8F7F.2	1.102	561.649	509.663	8.9934	Peroxiredoxin-6	Oxidative stress metabolism (Koenig et al. 2002)
Traes_1DL_B63CADDCD.1	0.871	106.926	122.762	6.93972	Late embryogenesis abundant protein, group 3	Abiotic stress tolerance; dessiccation tolerance (Boswell et al. 2014)
Traes_3B_4F509404E.2	3.728	213.132	57.1706	5.8372	Late embryogenesis abundant protein LENGTH=151	Abiotic stress tolerance; dessiccation tolerance (Karpinska et al. 2022)
Traes_3B_4F509404E.1	5.301	235.895	44.5001	5.47574	Late embryogenesis abundant protein LENGTH=151	Abiotic stress tolerance; dessiccation tolerance (Karpinska et al. 2022)
Traes_1AL_26674CB2F.1	3.573	157.894	44.1909	5.46568	Late embryogenesis abundant protein 76	Abiotic stress tolerance; dessiccation tolerance (Karpinska et al. 2022)
Traes_1BL_5CD8FB94C.3	3.12	128.742	41.2635	5.36679	Late embryogenesis abundant protein, group 3	Abiotic stress tolerance; dessiccation tolerance (Boswell et al. 2014)
Traes_1DL_9942FD49C.1	9.53	362.763	38.0654	5.25041	Late embryogenesis abundant protein 76	Abiotic stress tolerance; dessiccation tolerance (Karpinska et al. 2022)
Traes_1BL_5CD8FB94C.2	4.089	145.162	35.5006	5.14977	Late embryogenesis abundant protein, group 3	Abiotic stress tolerance; dessiccation tolerance (Boswell et al. 2014)
Traes_1BL_5CD8FB94C.4	2.899	100.023	34.5026	5.10863	Late embryogenesis abundant protein, group 3	Abiotic stress tolerance; dessiccation tolerance (Boswell et al. 2014)
Traes_1BL_8EA4F6001.1	2.093	69.992	33.441	5.06355	Late embryogenesis abundant protein, group 3	Abiotic stress tolerance; dessiccation tolerance (Boswell et al. 2014)
Traes_1DL_4D7C10235.1	13.334	428.283	32.1196	5.00538	Late embryogenesis abundant protein, group 3	Abiotic stress tolerance; dessiccation tolerance (Boswell et al. 2014)
Traes_1AL_34404D5D8.3	2.944	83.078	28.2194	4.81862	Late embryogenesis abundant protein, group 3	Abiotic stress tolerance; dessiccation tolerance (Boswell et al. 2014)
Traes_1BL_8EA4F6001.2	2.423	64.261	26.5213	4.72908	Late embryogenesis abundant protein, group 3	Abiotic stress tolerance; dessiccation tolerance (Boswell et al. 2014)
Traes_1BL_5CD8FB94C.1	1.888	49.77	26.3612	4.72035	Late embryogenesis abundant protein, group 3	Abiotic stress tolerance; dessiccation tolerance (Boswell et al. 2014)
Traes_1DL_122F16FB2.1	2.324	61.125	26.3016	4.71708	Late embryogenesis abundant protein, group 3	Abiotic stress tolerance; dessiccation tolerance (Boswell et al. 2014)
Traes_1BL_85E4C2FE1.1	10	249.802	24.9802	4.64271	Late embryogenesis abundant protein, group 3	Abiotic stress tolerance; dessiccation tolerance (Boswell et al. 2014)
Traes_1BL_85E4C2FE1.2	2.61	64.102	24.5602	4.61825	Late embryogenesis abundant protein, group 3	Abiotic stress tolerance; dessiccation tolerance (Boswell et al. 2014)
Traes_1BL_5CD8FB94C.5	2.31	47.206	20.4355	4.35301	Late embryogenesis abundant protein, group 3	Abiotic stress tolerance; dessiccation tolerance (Boswell et al. 2014)
Traes_1AL_34404D5D8.4	3.909	74.723	19.1156	4.25668	Late embryogenesis abundant protein, group 3	Abiotic stress tolerance; dessiccation tolerance (Boswell et al. 2014)
Traes_1AL_34404D5D8.2	7.345	140.261	19.0961	4.25521	Late embryogenesis abundant protein, group 3	Abiotic stress tolerance; dessiccation tolerance (Boswell et al. 2014)
Traes_1BL_5CD8FB94C.6	2.495	41.172	16.5018	4.04455	Late embryogenesis abundant protein, group 3	Abiotic stress tolerance; dessiccation tolerance (Boswell et al. 2014)
Traes_1AL_34404D5D8.1	3.681	55.83	15.1671	3.92287	Late embryogenesis abundant protein, group 3	Abiotic stress tolerance; dessiccation tolerance (Boswell et al. 2014)
Traes_1DS_1A966E69F.3	5.768	46.612	8.08114	3.01456	Glutathione S-transferase family protein LENGTH=219	Oxidative stress metabolism (Das and Roychoudhury 2014)
Traes_3DL_4345A6DD4.1	10.039	79.848	7.95378	2.99164	CAP (Cysteine-rich secretory proteins, Antigen 5, and Pathogenesis-related 1 protein) superfamily protein LENGTH=185	Mutiple functions including possible antagonist of salt tolerance (Chien et al.2105)
Traes_1DS_1A966E69F.1	7.321	56.768	7.75413	2.95497	Glutathione S-transferase family protein LENGTH=219	Oxidative stress metabolism (Das and Roychoudhury 2014)
Traes_3AL_A5024B415.1	9.84	68.902	7.00224	2.80782	CAP (Cysteine-rich secretory proteins, Antigen 5, and Pathogenesis-related 1 protein) superfamily protein LENGTH=161	Mutiple functions including possible antagonist of salt tolerance (Chien et al.2105)
Traes_7DS_CB8E9331D.1	2.666	18.365	6.8886	2.78421	Glutathione S-transferase n=3 Tax=Zea mays RepID=B6UD80_MAIZE	Oxidative stress metabolism (Das and Roychoudhury 2014)
Traes_4BL_19FA6DCAD.2	54.762	331.856	6.05997	2.59931	ascorbate peroxidase 1 LENGTH=250	Oxidative stress metabolism (Das and Roychoudhury 2014)
Traes_4BL_FBE8A057A.1	64.685	391.121	6.04655	2.59611	ascorbate peroxidase 1 LENGTH=250	Oxidative stress metabolism (Das and Roychoudhury 2014)
Traes_5DL_D6E35133A.2	15.393	90.846	5.90177	2.56115	Glutathione S-transferase family protein LENGTH=227	Oxidative stress metabolism (Das and Roychoudhury 2014)
Traes_5DL_D6E35133A.1	27.554	153.48	5.57015	2.47772	Glutathione S-transferase family protein LENGTH=227	Oxidative stress metabolism (Das and Roychoudhury 2014)
Traes_5BL_051A88B95.1	22.504	124.718	5.54204	2.47042	Glutathione S-transferase family protein LENGTH=227	Oxidative stress metabolism (Das and Roychoudhury 2014)
Traes_5DL_935157A12.1	33.745	182.703	5.41422	2.43675	Glutathione S-transferase 3	Oxidative stress metabolism (Das and Roychoudhury 2014)
Traes_1AS_00BD72553.1	36.928	198.088	5.36417	2.42335	Glutathione S-transferase family protein LENGTH=219	Oxidative stress metabolism (Das and Roychoudhury 2014)
Traes_7DS_1885DD5A2.1	4.712	24.924	5.28947	2.40312	Dirigent protein, putative, expressed n=3 Tax=Oryza sativa RepID=Q2QRU4_ORYSJ	Lignan and lignin biosynthesis; abiotic stress response (Paniagua et al. 2017)
Traes_2AL_1A870CE7B.2	5.379	28.182	5.23926	2.38936	Aldo-keto reductase	Multiple functions including xenobiotic detoxification (Barski et al. 2008)
Traes_4BL_19FA6DCAD.1	71.826	374.327	5.21158	2.38172	ascorbate peroxidase 1 LENGTH=250	Oxidative stress metabolism (Das and Roychoudhury 2014)
Traes_5DL_134F29727.1	26.604	133.759	5.02778	2.32992	Dehydrin DHN2	Abiotic stress tolerance (Sun et al. 2021)
Traes_5BL_051A88B95.3	24.723	121.753	4.92469	2.30003	Glutathione S-transferase family protein LENGTH=227	Oxidative stress metabolism (Das and Roychoudhury 2014)
Traes_2AL_1A870CE7B.1	8.851	43.438	4.90769	2.29505	Aldo-keto reductase	Multiple functions including xenobiotic detoxification (Barski et al. 2008)
Traes_4AS_9EEABCE1C.1	150.714	706.011	4.68444	2.22788	Catalase-peroxidase	Oxidative stress metabolism (Das and Roychoudhury 2014)
Traes_1BL_3765A51EC.1	4.043	18.833	4.65817	2.21976	Glutathione S-transferase family protein LENGTH=227	Oxidative stress metabolism (Das and Roychoudhury 2014)
Traes_5BL_051A88B95.2	27.219	121.774	4.47386	2.16152	Glutathione S-transferase family protein LENGTH=227	Oxidative stress metabolism (Das and Roychoudhury 2014)
Traes_1BL_3765A51EC.2	5.346	23.782	4.44856	2.15334	Glutathione S-transferase family protein LENGTH=227	Oxidative stress metabolism (Das and Roychoudhury 2014)
Traes_2DL_9D278D4C1.1	39.839	167.29	4.19915	2.0701	Pathogenesis-related protein 1 n=1 Tax=Triticum urartu RepID=M7ZXJ9_TRIUA	Pathogenesis-related protein PR-1 (Linthorst and Van Loon 1991)
Traes_2AL_1A870CE7B.3	5.199	21.824	4.19773	2.06961	Aldo-keto reductase	Multiple functions including xenobiotic detoxification (Barski et al. 2008)
Traes_4DL_8CE055F15.2	45.712	191.265	4.18413	2.06493	Catalase-peroxidase	Oxidative stress metabolism (Das and Roychoudhury 2014)
Traes_7AL_BCB5980BA.1	9.11	37.22	4.08562	2.03056	Thionin-like peptide n=1 Tax=Triticum aestivum RepID=Q5BQ30_WHEAT	Pathogenesis-related protein PR-13 (Hong et al. 2021)
Traes_1AL_657856E06.1	18.426	71.389	3.87436	1.95396	Glutathione S-transferase family protein LENGTH=227	Oxidative stress metabolism (Das and Roychoudhury 2014)
Traes_4DL_8CE055F15.1	109.262	421.095	3.85399	1.94635	Catalase-peroxidase	Oxidative stress metabolism (Das and Roychoudhury 2014)
Traes_7BS_3DBDB86AB.1	9.355	36.034	3.85184	1.94555	Pathogenesis-related protein 1 n=1 Tax=Aegilops tauschii RepID=M8AKB0_AEGTA	Pathogenesis-related protein PR-1 (Linthorst and Van Loon 1991)
Traes_2DL_AFAFDC9F2.1	19.036	70.247	3.69022	1.88371	Aluminium induced protein with YGL and LRDR motifs LENGTH=253	Possible Al tolerance (AT5G19140)
Traes_1AL_1A9EB2CBB.1	43.737	154.018	3.52146	1.81617	Glutathione S-transferase family protein LENGTH=227	Oxidative stress metabolism (Das and Roychoudhury 2014)
Traes_4DL_8CE055F15.3	87.022	300.403	3.45204	1.78745	Catalase-peroxidase	Oxidative stress metabolism (Das and Roychoudhury 2014)
Traes_3AL_FA14B19A6.1	5.655	19.459	3.44103	1.78284	Glutathione S-transferase family protein LENGTH=227	Oxidative stress metabolism (Das and Roychoudhury 2014)
Traes_5AS_1980CF067.1	5.876	19.952	3.39551	1.76363	metacaspase 2 LENGTH=418	Possible mediator of plant cell death in biotic and abiotic stress (Huh 2022)
Traes_5DL_979C1BE11.1	10.838	35.996	3.32128	1.73174	Thionin-like peptide n=1 Tax=Triticum aestivum RepID=Q5BQ30_WHEAT	Pathogenesis-related protein PR-13 (Hong et al. 2021)
Traes_6DL_B28B5501C.1	6.395	21.125	3.30336	1.72394	Dehydrin DHN3	Abiotic stress tolerance (Sun et al. 2021)
Traes_2AL_B7FC2C090.2	14.873	48.65	3.27103	1.70974	Aluminium induced protein with YGL and LRDR motifs LENGTH=250	Possible Al tolerance (AT5G19140)
Traes_1BS_6FEB6D656.1	11.675	37.878	3.24437	1.69794	Glutathione S-transferase family protein LENGTH=219	Oxidative stress metabolism (Das and Roychoudhury 2014)
Traes_2BL_172F729A7.1	13.762	43.577	3.16647	1.66288	Aluminium induced protein with YGL and LRDR motifs LENGTH=250	Possible Al tolerance (AT5G19140)
Traes_3AL_E8C6D2761.1	60.166	181.748	3.02078	1.59492	Glutathione S-transferase family protein LENGTH=219	Oxidative stress metabolism (Das and Roychoudhury 2014)
Traes_2BL_172F729A7.3	15.47	46.405	2.99968	1.58481	Aluminium induced protein with YGL and LRDR motifs LENGTH=250	Possible Al tolerance (AT5G19140)
Traes_1AL_2EF38544E.1	6.963	20.394	2.92891	1.55036	metacaspase 4 LENGTH=418	Possible mediator of plant cell death in biotic and abiotic stress (Huh 2022)
Traes_2BL_824265E0E1.1	12.135	34.955	2.88051	1.52632	Aldo/keto-reductase family protein n=9 Tax=Medicago RepID=G7L1V8_MEDTR	Multiple functions including xenobiotic detoxification (Barski et al. 2008)
Traes_2AL_B7FC2C090.4	16.346	46.571	2.84908	1.51049	Aluminium induced protein with YGL and LRDR motifs LENGTH=250	Possible Al tolerance (AT5G19140)
Traes_2BL_172F729A7.2	14.595	41.394	2.83618	1.50395	Aluminium induced protein with YGL and LRDR motifs LENGTH=250	Possible Al tolerance (AT5G19140)
Traes_2AS_056ADB1BE.2	11.212	31.337	2.79495	1.48282	germin-like protein 9 LENGTH=222	Biotic and abiotic stress tolerance (Dunwell et al. 2008)
Traes_2AL_B7FC2C090.3	10.968	30.488	2.77972	1.47494	Aluminium induced protein with YGL and LRDR motifs LENGTH=250	Possible Al tolerance (AT5G19140)
Traes_2DL_13533D388.1	17.655	48.19	2.72954	1.44866	Aldo-keto reductase family 1 member C1	Multiple functions including xenobiotic detoxification (Barski et al. 2008)
Traes_4DL_0AA0EAE73.2	9.424	25.429	2.69832	1.43206	germin-like protein 9 LENGTH=222	Biotic and abiotic stress tolerance (Dunwell et al. 2008)
Traes_1DS_1C8681426.1	8.144	21.799	2.67669	1.42045	Disease resistance protein RPM1 n=2 Tax=Triticeae RepID=M7YD16_TRIUA	Resistance against pathogens (Martin et al. 2003)
Traes_2AS_298F369BE.2	16.652	43.82	2.63152	1.39589	germin-like protein 2 LENGTH=222	Biotic and abiotic stress tolerance (Dunwell et al. 2008)
Traes_6AL_2BA9DA334.1	23.521	61.707	2.62349	1.39148	germin-like protein 2 LENGTH=222	Biotic and abiotic stress tolerance (Dunwell et al. 2008)
Traes_1BL_B0C337630.1	18.428	47.225	2.56268	1.35765	Glutathione S-transferase family protein LENGTH=227	Oxidative stress metabolism (Das and Roychoudhury 2014)
Traes_6DS_0652B3295.2	10.098	25.663	2.54139	1.34562	Glutathione S-transferase family protein LENGTH=227	Oxidative stress metabolism (Das and Roychoudhury 2014)
Traes_6DL_61259605F.1	14.191	35.78	2.52132	1.33418	Betaine aldehyde dehydrogenase	Osmoprotection and other abiotic stress tolerance (Weretilnyk et al. 1990; Ishitani et al. 1995)
Traes_4BL_03873D07C.1	7.828	19.495	2.49042	1.31639	germin-like protein 9 LENGTH=222	Biotic and abiotic stress tolerance (Dunwell et al. 2008)
Traes_7DS_5969C1C34.1	11.276	27.81	2.4663	1.30235	CAP (Cysteine-rich secretory proteins, Antigen 5, and Pathogenesis-related 1 protein) superfamily protein LENGTH=163	Mutiple functions including possible antagonist of salt tolerance (Chien et al.2105)
Traes_1AS_7672884C6.1	67.022	161.843	2.41477	1.27189	Glutathione S-transferase family protein LENGTH=219	Oxidative stress metabolism (Das and Roychoudhury 2014)
Traes_7AS_7AD539041.1	10.124	24.444	2.41446	1.2717	Glutathione S-transferase family protein LENGTH=227	Oxidative stress metabolism (Das and Roychoudhury 2014)
Traes_5BL_72B476ADC.1	37.712	89.966	2.38561	1.25436	germin-like protein 2 LENGTH=222	Biotic and abiotic stress tolerance (Dunwell et al. 2008)
Traes_2AL_E62AECF7D.1	18.206	42.908	2.35681	1.23683	germin-like protein 2 LENGTH=222	Biotic and abiotic stress tolerance (Dunwell et al. 2008)
Traes_1DL_DF3CA9CCC.4	7.934	18.466	2.32745	1.21875	thioredoxin 3 LENGTH=118	Oxidative stress metabolism (Santos et al. 2006)
Traes_2AS_056ADB1BE.1	22.911	53.196	2.32185	1.21528	germin-like protein 9 LENGTH=222	Biotic and abiotic stress tolerance (Dunwell et al. 2008)
Traes_5DS_644B8CDD5.1	8.651	20.065	2.31939	1.21374	C-8,7 sterol isomerase LENGTH=223	Sterol biosynthesis for biotic and abiotic stress responses (Wang et al. 2012; Du et al. 2022)
Traes_1BS_DDE53AF02.1	59.145	136.676	2.31086	1.20843	Glutathione S-transferase family protein LENGTH=219	Oxidative stress metabolism (Das and Roychoudhury 2014)
Traes_6DL_42DF4F0A4.2	10.625	24.457	2.30184	1.20278	Dehydrin DHN3	Abiotic stress tolerance (Sun et al. 2021)
Traes_6DS_0652B3295.1	10.229	23.255	2.27344	1.18488	Glutathione S-transferase family protein LENGTH=227	Oxidative stress metabolism (Das and Roychoudhury 2014)
Traes_7AL_4C5A18F7C.3	12.743	28.867	2.26532	1.17972	Heavy metal transport/detoxification superfamily protein LENGTH=319	Heavy metal detoxification (Zhao et al. 2022)
Traes_6DL_33F8A5EF4.1	14.037	31.732	2.2606	1.1767	trehalose phosphate synthase LENGTH=861	Osmoprotection & abiotic stress tolerance (Li et al. 2011; Iturriaga et al. 2009)
Traes_2BL_824265E0E.1	14.221	32.121	2.2587	1.17549	Aldo/keto-reductase family protein n=9 Tax=Medicago RepID=G7L1V8_MEDTR	Multiple functions including xenobiotic detoxification (Barski et al. 2008)
Traes_6BL_AE67DA6A0.1	12.93	28.908	2.23573	1.16075	trehalose phosphate synthase LENGTH=861	Osmoprotection & abiotic stress tolerance (Li et al. 2011; Iturriaga et al. 2009)
Traes_5AL_65919E12B.1	15.483	34.107	2.20287	1.13938	germin-like protein 9 LENGTH=222	Biotic and abiotic stress tolerance (Dunwell et al. 2008)
Traes_5AL_8D5A83BF8.1	98.479	216.42	2.19763	1.13595	metacaspase 1 LENGTH=367	Possible mediator of plant cell death in biotic and abiotic stress (Huh 2022)
Traes_2AL_81C13DF27.1	28.733	63.115	2.1966	1.13527	Aldo-keto reductase	Multiple functions including xenobiotic detoxification (Barski et al. 2008)
Traes_3DS_62C657A01.1	12.958	28.445	2.19517	1.13433	Jasmonate-induced protein, putative, expressed n=2 Tax=Oryza sativa RepID=Q2QWD7_ORYSJ	Jasmonic acid signalling ()
Traes_3B_919AAD1A5.1	8.633	18.643	2.1595	1.1107	Glutathione S-transferase U8	Oxidative stress metabolism (Das and Roychoudhury 2014)
Traes_3B_07E0CF4E1.1	8.417	18.169	2.15861	1.1101	Glucan endo-1,3-beta-glucosidase GV	Pathogenesis-related protein PR-2 (Linthorst and Van Loon 1991)
Traes_1BL_0BF7E1852.1	23.628	51.003	2.15858	1.11008	Late embryogenesis abundant protein LENGTH=166	Abiotic stress tolerance; dessiccation tolerance (Karpinska et al. 2022)
Traes_2BS_7135D68C5.1	11.451	24.622	2.15021	1.10447	60S ribosomal protein L19-1	Nonhost resistance against bacterial pathogens (Nagaraj et al. 2016)
Traes_1BL_148679E52.1	20.527	43.473	2.11784	1.0826	Glucan endo-1,3-beta-glucosidase GI	Pathogenesis-related protein PR-2 (Linthorst and Van Loon 1991)
Traes_3B_A95A9D4C9.2	10.631	22.454	2.11212	1.0787	Glucan endo-1,3-beta-glucosidase GV	Pathogenesis-related protein PR-2 (Linthorst and Van Loon 1991)
Traes_2DL_EBA70490E.1	14.691	30.938	2.10592	1.07445	Aldo/keto-reductase family protein n=9 Tax=Medicago RepID=G7L1V8_MEDTR	Multiple functions including xenobiotic detoxification (Barski et al. 2008)
Traes_3B_A95A9D4C9.1	16.754	35.261	2.10463	1.07357	Glucan endo-1,3-beta-glucosidase GV	Pathogenesis-related protein PR-2 (Linthorst and Van Loon 1991)
Traes_7BL_BA7E33E96.1	11.769	24.674	2.09652	1.068	germin-like protein 6 LENGTH=130	Biotic and abiotic stress tolerance (Dunwell et al. 2008)
Traes_5DL_F62190F0A1.2	17.237	36.109	2.09485	1.06685	PLANT CADMIUM RESISTANCE 2 LENGTH=152	Heavy metal detoxification (Lin et al. 2020)
Traes_2AS_298F369BE.1	9.948	20.829	2.09379	1.06612	germin-like protein 2 LENGTH=222	Biotic and abiotic stress tolerance (Dunwell et al. 2008)
Traes_7DS_0AA31C900.1	8.678	18.111	2.087	1.06143	Peroxidase superfamily protein LENGTH=321	Oxidative stress metabolism and lignin biosynthesis (Das and Roychoudhury 2014; Quiroga et al. 2000)
Traes_4AL_A06C88922.3	11.902	24.679	2.07352	1.05208	Glutathione S-transferase family protein LENGTH=227	Oxidative stress metabolism (Das and Roychoudhury 2014)
Traes_1BS_88F0031FC.1	19.334	40.028	2.07034	1.04987	Superoxide dismutase [Cu-Zn] 4A	Oxidative stress metabolism (Raychaudhuri and Deng 2000)
Traes_1BL_01F7D02E2.1	56.546	116.802	2.06561	1.04657	Glucan endo-1,3-beta-glucosidase GV	Pathogenesis-related protein PR-2 (Linthorst and Van Loon 1991)
Traes_4DL_9EA9CCB67.1	24.503	50.443	2.05865	1.0417	Heat shock 70 kDa protein 3	Biotic and abiotic stress tolerance (Berka et al. 2022)
Traes_4DL_0AA0EAE73.1	11.599	23.733	2.04612	1.03289	germin-like protein 9 LENGTH=222	Biotic and abiotic stress tolerance (Dunwell et al. 2008)
Traes_4AL_3339E4870.1	9.108	18.636	2.04611	1.03289	microsomal glutathione s-transferase, putative LENGTH=194	Oxidative stress metabolism (Das and Roychoudhury 2014)
Traes_3B_FE1D83F18.2	11.11	22.71	2.0441	1.03147	4,5-DOPA dioxygenase extradiol-like protein	Betalain biosynthesis; protection against light-related oxidative stress (Li et al. 2019)
Traes_6BS_B3BEB9210.1	7.914	16.105	2.035	1.02503	Pathogen-related protein	Biotic and abiotic stress (Kim et al. 2008)
Traes_3B_78F5B1B09.3	36.468	73.952	2.02786	1.01996	metallothionein 2A LENGTH=81	Salt, drought, Cd stress tolerance (Patankar et al. 2019; Lee et al. 2004)
Traes_3B_26C985A13.1	10.256	20.742	2.02243	1.01609	Acidic endochitinase	Pathogenesis-related protein PR-3 (Linthorst and Van Loon 1991)
Traes_3AL_185A6CCBC.1	10.059	20.343	2.02237	1.01605	pleiotropic drug resistance 12 LENGTH=1423	Xenobiotic exportation, biotic and abiotic stress (Nuruzzaman et al. 2014)
Traes_2BS_19F05C27A.2	11.921	23.834	1.99933	0.999516	Peroxidase superfamily protein LENGTH=324	Oxidative stress metabolism and lignin biosynthesis (Das and Roychoudhury 2014; Quiroga et al. 2000)
Traes_2AL_3C8EB4701.1	43.598	21.571	0.49477	-1.01517	Peptidyl-prolyl cis-trans isomerase	Possible role in disease resistance (Mokryakova et al. 2014)
Traes_2DL_F2D868473.1	101.672	50.073	0.492495	-1.02182	Peptidyl-prolyl cis-trans isomerase	Possible role in disease resistance (Mokryakova et al. 2014)
Traes_4BL_A35A070A6.1	116.492	57.188	0.490918	-1.02645	17.9 kDa class I heat shock protein	Biotic and abiotic stress tolerance (Haq et al. 2019)
Traes_4DL_D37274E0B.1	43.033	21.066	0.489531	-1.03053	17.9 kDa class I heat shock protein	Biotic and abiotic stress tolerance (Haq et al. 2019)
Traes_4AS_749EC4A61.3	22.547	11.019	0.488712	-1.03294	17.9 kDa class I heat shock protein	Biotic and abiotic stress tolerance (Haq et al. 2019)
Traes_4BL_6C3CCAEED.1	53.18	25.845	0.485991	-1.041	17.9 kDa class I heat shock protein	Biotic and abiotic stress tolerance (Haq et al. 2019)
Traes_6BL_4DB266957.1	17.829	8.6	0.48236	-1.05182	2-C-methyl-D-erythritol 2,4-cyclodiphosphate synthase	Isoprenoid biosynthesis for biotic stress tolerance (González-Cabanelas et al. 2015; Onkokesung et al. 2019)
Traes_2DL_3AB49D941.1	25.879	12.251	0.473395	-1.07888	Ent-kaurene synthase-like 3	Diterpenoid and phytoalexin biosynthesis (Toyomasu et al. 2016)
Traes_2AL_3C8EB4701.2	49.869	23.552	0.472277	-1.08229	Peptidyl-prolyl cis-trans isomerase	Possible role in disease resistance (Mokryakova et al. 2014)
Traes_3B_0B143CBAC.1	20.048	9.316	0.464685	-1.10568	Heat shock 70 kDa protein 18	Biotic and abiotic stress tolerance (Berka et al. 2022)
Traes_2AL_3C8EB4701.3	31.957	13.74	0.429953	-1.21775	Peptidyl-prolyl cis-trans isomerase	Possible role in disease resistance (Mokryakova et al. 2014)
Traes_4DL_0E518AAF6.2	17.399	7.441	0.427668	-1.22544	Glutathione S-transferase family protein LENGTH=235	Oxidative stress metabolism (Das and Roychoudhury 2014)
Traes_3B_30EC8B641.1	23.923	10.171	0.425156	-1.23394	NB-ARC domain-containing disease resistance protein LENGTH=906	Resistance against pathogens (van Ooijen et al. 2008)
Traes_1AL_17693190C.1	35.51	13.905	0.39158	-1.35262	Reticuline oxidase-like protein n=1 Tax=Aegilops tauschii RepID=R7WD94_AEGTA	Oxidative burst complex (Otulak-Koziel et al. 2019; Suzuki et al. 2011)
Traes_2AS_67EFE0FAE.1	41.976	15.228	0.362779	-1.46284	Chaperone protein htpG family protein LENGTH=823	HSP90; chloroplast-mediated negative regulator of heat stress tolerance (Song et al. 2009)
Traes_2DS_3B16D8173.1	28.709	8.964	0.312237	-1.67929	Chaperone protein htpG family protein LENGTH=780	HSP90; chloroplast-mediated negative regulator of heat stress tolerance (Song et al. 2009)
Traes_3DS_BDB9CF85A.2	47.925	14.286	0.298091	-1.74618	16.9 kDa class I heat shock protein 1	Biotic and abiotic stress tolerance (Haq et al. 2019)
