# Supplementary material for: Differential induction of defense genes in hexaploid wheat roots by the plant-parasitic nematodes Pratylenchus neglectus and P. thornei
Source: PLoS One. 2024 Aug 29;19(8):e0306533. doi: 10.1371/journal.pone.0306533 (PMC11361681; doi:10.1371/journal.pone.0306533)
Supplement: S4 Table — (XLSX) [file pone.0306533.s004.xlsx]

## Sheet: 4A-Genome defense IDs_all
S4A Table. Genome- based defense- and stress-related gene IDs with total RPKM >51 - all treatments, ordered by annotation
Gene ID	Length (bp)	Cont RPKM	Pn RPKM	Pt RPKM	PnPt RPKM	Total RPKM	Blast-Hit-Accession	Annotation	Defense/stress function
TraesCS2A01G146000	303	114.009	112.953	98.8958	95.1697	421.027	tr|M8B1C1|M8B1C1_AEGTA	10 kDa chaperonin	Biotic and abiotic stress tolerance (Pareek et al. 2021)
TraesCS2B01G171400	303	84.3198	82.3437	85.0644	76.9874	328.715	tr|M8B1C1|M8B1C1_AEGTA	10 kDa chaperonin	Biotic and abiotic stress tolerance (Pareek et al. 2021)
TraesCS2D01G150600	303	73.2332	72.4973	87.5168	82.6766	315.924	tr|M8B1C1|M8B1C1_AEGTA	10 kDa chaperonin	Biotic and abiotic stress tolerance (Pareek et al. 2021)
TraesCS7A01G161000	744	54.1204	51.1598	57.9141	53.67	216.864	tr|M7Z6D5|M7Z6D5_TRIUA	10 kDa chaperonin	Biotic and abiotic stress tolerance (Pareek et al. 2021)
TraesCS7B01G066000	744	51.088	49.6355	50.5905	37.8796	189.194	tr|M7Z6D5|M7Z6D5_TRIUA	10 kDa chaperonin	Biotic and abiotic stress tolerance (Pareek et al. 2021)
TraesCS1B01G228500	420	44.7145	34.2618	32.6118	31.8963	143.484	tr|A0A199UPX7|A0A199UPX7_ANACO	10 kDa chaperonin	Biotic and abiotic stress tolerance (Pareek et al. 2021)
TraesCS7D01G162300	744	34.316	33.0235	36.7853	29.4904	133.615	tr|M7Z6D5|M7Z6D5_TRIUA	10 kDa chaperonin	Biotic and abiotic stress tolerance (Pareek et al. 2021)
TraesCS3A01G427500	1016	28.7544	33.2613	31.0775	31.5536	124.647	sp|A1A040|CH10_BIFAA	10 kDa chaperonin	Biotic and abiotic stress tolerance (Pareek et al. 2021)
TraesCS1A01G214600	695	21.4125	21.1599	17.7056	19.0543	79.3323	tr|A0A199UPX7|A0A199UPX7_ANACO	10 kDa chaperonin	Biotic and abiotic stress tolerance (Pareek et al. 2021)
TraesCS5A01G212500	876	19.8911	16.2258	19.3549	19.1598	74.6316	tr|M7Z6D5|M7Z6D5_TRIUA	10 kDa chaperonin	Biotic and abiotic stress tolerance (Pareek et al. 2021)
TraesCS1D01G217600	423	17.015	14.0499	17.1442	12.9961	61.2052	tr|A0A199UPX7|A0A199UPX7_ANACO	10 kDa chaperonin	Biotic and abiotic stress tolerance (Pareek et al. 2021)
TraesCS5D01G219500	1024	16.6773	13.2522	14.087	12.5263	56.5428	tr|M7Z6D5|M7Z6D5_TRIUA	10 kDa chaperonin	Biotic and abiotic stress tolerance (Pareek et al. 2021)
TraesCS7A01G412400	1173	25.958	28.6912	24.903	25.3619	104.914	tr|Q4ZJ73|Q4ZJ73_HEVBR	12-oxophytodienoate reductase	Jasmonic acid biosynthesis (Ruan et al. 2019)
TraesCS7D01G405500	1173	24.2873	26.6929	25.0496	24.0594	100.089	tr|Q4ZJ73|Q4ZJ73_HEVBR	12-oxophytodienoate reductase	Jasmonic acid biosynthesis (Ruan et al. 2019)
TraesCS7B01G311600	1173	25.7638	25.0384	23.0536	21.7651	95.6209	tr|Q4ZJ73|Q4ZJ73_HEVBR	12-oxophytodienoate reductase	Jasmonic acid biosynthesis (Ruan et al. 2019)
TraesCS1B01G018700	1279	65.8495	86.9254	96.022	84.6376	333.434	tr|B7FI39|B7FI39_MEDTR	12-oxophytodienoate reductase-like protein	Jasmonic acid biosynthesis (Ruan et al. 2019)
TraesCS1D01G013600	1089	56.4908	73.2565	72.5231	67.2704	269.541	tr|B7FI39|B7FI39_MEDTR	12-oxophytodienoate reductase-like protein	Jasmonic acid biosynthesis (Ruan et al. 2019)
TraesCS1D01G013000	1248	38.6928	35.123	46.2099	48.8322	168.858	tr|G7K3S2|G7K3S2_MEDTR	12-oxophytodienoate reductase-like protein	Jasmonic acid biosynthesis (Ruan et al. 2019)
TraesCS1B01G019700	1089	33.8621	43.0805	38.7353	43.5417	159.22	tr|G7K3S2|G7K3S2_MEDTR	12-oxophytodienoate reductase-like protein	Jasmonic acid biosynthesis (Ruan et al. 2019)
TraesCS1D01G219500	1101	32.9673	24.9688	29.3482	32.8863	120.171	tr|G7K3S4|G7K3S4_MEDTR	12-oxophytodienoate reductase-like protein	Jasmonic acid biosynthesis (Ruan et al. 2019)
TraesCS1D01G013500	1089	20.7185	27.652	42.5152	29.1505	120.036	tr|B7FI39|B7FI39_MEDTR	12-oxophytodienoate reductase-like protein	Jasmonic acid biosynthesis (Ruan et al. 2019)
TraesCS2A01G311200	1101	24.7782	30.2503	27.3085	32.5447	114.882	tr|G7K3S4|G7K3S4_MEDTR	12-oxophytodienoate reductase-like protein	Jasmonic acid biosynthesis (Ruan et al. 2019)
TraesCS2B01G040000	1110	16.8536	27.7821	22.856	29.1257	96.6175	tr|G7K3S2|G7K3S2_MEDTR	12-oxophytodienoate reductase-like protein	Jasmonic acid biosynthesis (Ruan et al. 2019)
TraesCS7A01G174500	1162	18.7602	19.9669	18.7191	19.214	76.6602	tr|G7K3R3|G7K3R3_MEDTR	12-oxophytodienoate reductase-like protein	Jasmonic acid biosynthesis (Ruan et al. 2019)
TraesCS1A01G217700	1086	13.8074	14.9431	11.9383	12.7658	53.4546	tr|G7K3R3|G7K3R3_MEDTR	12-oxophytodienoate reductase-like protein	Jasmonic acid biosynthesis (Ruan et al. 2019)
TraesCS2D01G028600	993	8.07449	13.4417	12.694	18.0282	52.2384	tr|G7K3S2|G7K3S2_MEDTR	12-oxophytodienoate reductase-like protein	Jasmonic acid biosynthesis (Ruan et al. 2019)
TraesCS2D01G409000	800	85.8649	73.863	88.303	94.7319	342.763	tr|M7ZG32|M7ZG32_TRIUA	14 kDa proline-rich protein DC2.15	Cold tolerance (Yu et al. 2020)
TraesCS2A01G411700	771	78.3939	70.6476	84.6746	81.8379	315.554	tr|M7ZQ39|M7ZQ39_TRIUA	14 kDa proline-rich protein DC2.15	Cold tolerance (Yu et al. 2020)
TraesCS2B01G430300	839	53.0147	43.9326	52.5865	57.7687	207.303	tr|M7ZG32|M7ZG32_TRIUA	14 kDa proline-rich protein DC2.15	Cold tolerance (Yu et al. 2020)
TraesCS1A01G210100	345	56.0801	43.5192	43.596	13.1559	156.351	tr|A0A1E5VA46|A0A1E5VA46_9POAL	14 kDa proline-rich protein DC2.15	Cold tolerance (Yu et al. 2020)
TraesCS1D01G213400	596	48.5463	36.5241	42.9932	25.6678	153.731	tr|A0A1E5VA46|A0A1E5VA46_9POAL	14 kDa proline-rich protein DC2.15	Cold tolerance (Yu et al. 2020)
TraesCS1A01G329700	351	47.5507	30.5982	32.2702	17.4046	127.824	tr|A0A1E5VA46|A0A1E5VA46_9POAL	14 kDa proline-rich protein DC2.15	Cold tolerance (Yu et al. 2020)
TraesCS2A01G411600	381	29.4036	23.5822	31.9572	38.2855	123.229	tr|M7ZG32|M7ZG32_TRIUA	14 kDa proline-rich protein DC2.15	Cold tolerance (Yu et al. 2020)
TraesCS7A01G417500	384	19.7652	26.1072	20.2178	36.0557	102.146	tr|M7YZB5|M7YZB5_TRIUA	14 kDa proline-rich protein DC2.15	Cold tolerance (Yu et al. 2020)
TraesCS7A01G417700	651	14.9005	19.6548	21.7645	27.9068	84.2265	tr|M7YZB5|M7YZB5_TRIUA	14 kDa proline-rich protein DC2.15	Cold tolerance (Yu et al. 2020)
TraesCS3A01G001700	1440	41.4517	43.1781	56.3813	49.7935	190.805	tr|Q9FXZ7|Q9FXZ7_MAIZE	1-deoxy-D-xylulose 5-phosphate reductoisomerase	Isoprenoid biosynthesis (Proteau 2004)
TraesCS3B01G000700	1617	36.8558	40.15	52.1215	38.9586	168.086	tr|Q9FXZ7|Q9FXZ7_MAIZE	1-deoxy-D-xylulose 5-phosphate reductoisomerase	Isoprenoid biosynthesis (Proteau 2004)
TraesCS2A01G565400	2166	100.619	96.1908	128.067	92.2474	417.124	tr|A4ZYX4|A4ZYX4_MAIZE	1-deoxy-D-xylulose 5-phosphate synthase	Isoprenoid biosynthesis (Lichtenthaler 1999)
TraesCS2B01G626400	2265	48.3303	47.0562	64.0897	42.5041	201.98	tr|A4ZYX4|A4ZYX4_MAIZE	1-deoxy-D-xylulose 5-phosphate synthase	Isoprenoid biosynthesis (Lichtenthaler 1999)
TraesCS5D01G299000	1597	47.9183	53.692	52.3936	48.986	202.99	AT3G21500.3	1-deoxy-D-xylulose 5-phosphate synthase 1	Isoprenoid biosynthesis (Lichtenthaler 1999)
TraesCS5A01G291500	1602	42.124	46.984	48.561	45.4165	183.086	AT3G21500.3	1-deoxy-D-xylulose 5-phosphate synthase 1	Isoprenoid biosynthesis (Lichtenthaler 1999)
TraesCS5B01G290600	1131	35.4368	40.1715	41.9748	42.5109	160.094	AT3G21500.3	1-deoxy-D-xylulose 5-phosphate synthase 1	Isoprenoid biosynthesis (Lichtenthaler 1999)
TraesCS7B01G161100	1110	24.6817	29.8555	28.8635	30.4156	113.816	AT3G21500.3	1-deoxy-D-xylulose 5-phosphate synthase 1	Isoprenoid biosynthesis (Lichtenthaler 1999)
TraesCS7A01G263300	1110	26.552	27.0263	25.8181	30.5402	109.937	AT3G21500.3	1-deoxy-D-xylulose 5-phosphate synthase 1	Isoprenoid biosynthesis (Lichtenthaler 1999)
TraesCS5D01G384100	1182	22.8357	19.5912	20.663	16.4206	79.5105	AT3G21500.3	1-deoxy-D-xylulose 5-phosphate synthase 1	Isoprenoid biosynthesis (Lichtenthaler 1999)
TraesCS5A01G374500	1577	17.4336	17.5352	18.2145	18.0945	71.2778	AT3G21500.3	1-deoxy-D-xylulose 5-phosphate synthase 1	Isoprenoid biosynthesis (Lichtenthaler 1999)
TraesCS7D01G263900	1101	16.0701	17.1067	18.3337	17.905	69.4155	AT3G21500.3	1-deoxy-D-xylulose 5-phosphate synthase 1	Isoprenoid biosynthesis (Lichtenthaler 1999)
TraesCS5B01G376400	1182	14.7126	15.1913	18.2781	13.9346	62.1167	AT3G21500.3	1-deoxy-D-xylulose 5-phosphate synthase 1	Isoprenoid biosynthesis (Lichtenthaler 1999)
TraesCS6A01G258500	669	24.3726	26.499	28.0231	21.408	100.303	tr|A0A1D6ACQ4|A0A1D6ACQ4_WHEAT	2-C-methyl-D-erythritol 2,4-cyclodiphosphate synthase	Isoprenoid biosynthesis for biotic stress tolerance (González-Cabanelas et al. 2015; Onkokesung et al. 2019)
TraesCS6D01G239700	922	15.8067	14.9055	18.0019	13.8076	62.5217	tr|A0A1D6B6L6|A0A1D6B6L6_WHEAT	2-C-methyl-D-erythritol 2,4-cyclodiphosphate synthase	Isoprenoid biosynthesis for biotic stress tolerance (González-Cabanelas et al. 2015; Onkokesung et al. 2019)
TraesCS5B01G141800	933	47.9111	53.0234	52.8474	54.4429	208.225	tr|A0A0B0MQG7|A0A0B0MQG7_GOSAR	2-C-methyl-D-erythritol 4-phosphate cytidylyltransferase	Isoprenoid biosynthesis for biotic stress tolerance (González-Cabanelas et al. 2015; Onkokesung et al. 2019)
TraesCS5D01G149000	939	44.8679	47.1073	42.3896	50.85	185.215	tr|A0A0B0MQG7|A0A0B0MQG7_GOSAR	2-C-methyl-D-erythritol 4-phosphate cytidylyltransferase	Isoprenoid biosynthesis for biotic stress tolerance (González-Cabanelas et al. 2015; Onkokesung et al. 2019)
TraesCS5A01G143000	1341	38.502	37.3257	38.7544	40.3331	154.915	tr|A0A0B0MQG7|A0A0B0MQG7_GOSAR	2-C-methyl-D-erythritol 4-phosphate cytidylyltransferase	Isoprenoid biosynthesis for biotic stress tolerance (González-Cabanelas et al. 2015; Onkokesung et al. 2019)
TraesCS3B01G437300	906	21.5618	19.8748	22.8903	18.7317	83.0587	tr|A9ZN10|A9ZN10_HEVBR	2-C-methyl-D-erythritol 4-phosphate cytidylyltransferase	Isoprenoid biosynthesis for biotic stress tolerance (González-Cabanelas et al. 2015; Onkokesung et al. 2019)
TraesCS3D01G399000	912	18.4572	17.0446	18.022	18.0931	71.6169	tr|A9ZN10|A9ZN10_HEVBR	2-C-methyl-D-erythritol 4-phosphate cytidylyltransferase	Isoprenoid biosynthesis for biotic stress tolerance (González-Cabanelas et al. 2015; Onkokesung et al. 2019)
TraesCS4A01G190600	954	16.2739	15.3508	15.8341	17.2017	64.6605	tr|A0A0B0MQG7|A0A0B0MQG7_GOSAR	2-C-methyl-D-erythritol 4-phosphate cytidylyltransferase	Isoprenoid biosynthesis for biotic stress tolerance (González-Cabanelas et al. 2015; Onkokesung et al. 2019)
TraesCS3A01G403800	906	13.3618	13.894	14.5181	12.9569	54.7308	tr|A9ZN10|A9ZN10_HEVBR	2-C-methyl-D-erythritol 4-phosphate cytidylyltransferase	Isoprenoid biosynthesis for biotic stress tolerance (González-Cabanelas et al. 2015; Onkokesung et al. 2019)
TraesCS5D01G277500	1692	14.2206	11.718	13.5613	14.2035	53.7033	tr|I1IRB9|I1IRB9_BRADI	3-hydroxy-3-methylglutaryl coenzyme A reductase	Mevalonate biosynthesis for plant defense and stress tolerance (Friesen and Rodwell 2004)
TraesCS3A01G111400	1578	54.0367	60.3027	63.899	62.1735	240.412	tr|N1QWD5|N1QWD5_AEGTA	3'-N-debenzoyl-2'-deoxytaxol N-benzoyltransferase	Taxol biosynthesis (Long et al. 2008)
TraesCS3D01G113600	1659	55.5811	58.4553	54.9832	57.2886	226.308	tr|N1QWD5|N1QWD5_AEGTA	3'-N-debenzoyl-2'-deoxytaxol N-benzoyltransferase	Taxol biosynthesis (Long et al. 2008)
TraesCS3B01G132400	1645	45.7379	50.2309	45.9991	47.5895	189.557	tr|N1QWD5|N1QWD5_AEGTA	3'-N-debenzoyl-2'-deoxytaxol N-benzoyltransferase	Taxol biosynthesis (Long et al. 2008)
TraesCS7D01G352200	1555	35.0847	36.5019	33.8338	33.441	138.861	tr|A0A1E5V5B8|A0A1E5V5B8_9POAL	3'-N-debenzoyl-2'-deoxytaxol N-benzoyltransferase	Taxol biosynthesis (Long et al. 2008)
TraesCS3B01G251100	1275	24.5592	26.716	29.7944	30.0793	111.149	tr|A0A1E5W3Z3|A0A1E5W3Z3_9POAL	3'-N-debenzoyl-2'-deoxytaxol N-benzoyltransferase	Taxol biosynthesis (Long et al. 2008)
TraesCS4D01G001500	1275	20.8155	23.4176	26.1298	28.5167	98.8796	tr|A0A1E5W3Z3|A0A1E5W3Z3_9POAL	3'-N-debenzoyl-2'-deoxytaxol N-benzoyltransferase	Taxol biosynthesis (Long et al. 2008)
TraesCS7A01G370700	1485	23.018	25.7956	20.4379	20.5246	89.776	tr|A0A1E5V5B8|A0A1E5V5B8_9POAL	3'-N-debenzoyl-2'-deoxytaxol N-benzoyltransferase	Taxol biosynthesis (Long et al. 2008)
TraesCS7B01G257000	1690	17.3674	18.0482	19.8017	16.4138	71.631	tr|A0A1E5V5B8|A0A1E5V5B8_9POAL	3'-N-debenzoyl-2'-deoxytaxol N-benzoyltransferase	Taxol biosynthesis (Long et al. 2008)
TraesCS1D01G120000	1585	15.0473	18.6021	14.9817	14.7176	63.3486	tr|A0A1E5UPB1|A0A1E5UPB1_9POAL	3'-N-debenzoyl-2'-deoxytaxol N-benzoyltransferase	Taxol biosynthesis (Long et al. 2008)
TraesCS3D01G231700	1348	13.8873	13.3139	16.4132	16.6186	60.2329	tr|A0A1E5W3Z3|A0A1E5W3Z3_9POAL	3'-N-debenzoyl-2'-deoxytaxol N-benzoyltransferase	Taxol biosynthesis (Long et al. 2008)
TraesCS3B01G088800	1278	12.8171	15.7336	14.0727	13.3904	56.0138	tr|A0A1E5VE12|A0A1E5VE12_9POAL	3'-N-debenzoyl-2'-deoxytaxol N-benzoyltransferase	Taxol biosynthesis (Long et al. 2008)
TraesCS3D01G121600	1314	14.0412	14.3625	9.38452	17.1174	54.9056	tr|A0A1E5V1B3|A0A1E5V1B3_9POAL	3'-N-debenzoyl-2'-deoxytaxol N-benzoyltransferase	Taxol biosynthesis (Long et al. 2008)
TraesCS4B01G001500	1284	31.3732	28.9768	39.1341	38.0767	137.561	tr|B6TQC0|B6TQC0_MAIZE	3-N-debenzoyl-2-deoxytaxol N-benzoyltransferase	Taxol biosynthesis (Long et al. 2008)
TraesCS1B01G098800	1308	17.1735	16.4774	13.8547	18.1201	65.6257	tr|B4G029|B4G029_MAIZE	3-N-debenzoyl-2-deoxytaxol N-benzoyltransferase	Taxol biosynthesis (Long et al. 2008)
TraesCS6A01G151800	249	191.383	224.843	208.416	198.962	823.605	tr|A0A0A9UP44|A0A0A9UP44_ARUDO	4CL	Phenylpropanoid pathway for lignin biosynthesis (Yadav et al. 2020)
TraesCS6D01G141800	249	104.013	123.099	134.437	122.89	484.438	tr|A0A0A9UP44|A0A0A9UP44_ARUDO	4CL	Phenylpropanoid pathway for lignin biosynthesis (Yadav et al. 2020)
TraesCS6B01G180000	249	98.0948	119.215	119.654	121.692	458.656	tr|A0A0A9NG77|A0A0A9NG77_ARUDO	4CL	Phenylpropanoid pathway for lignin biosynthesis (Yadav et al. 2020)
TraesCS7D01G483500	249	33.4057	38.9591	52.6809	36.7956	161.841	tr|A0A0A9UP44|A0A0A9UP44_ARUDO	4CL	Phenylpropanoid pathway for lignin biosynthesis (Yadav et al. 2020)
TraesCS7B01G401100	249	37.8382	36.6561	39.5425	40.4263	154.463	tr|A0A0A9UP44|A0A0A9UP44_ARUDO	4CL	Phenylpropanoid pathway for lignin biosynthesis (Yadav et al. 2020)
TraesCS6A01G151700	1641	126.293	154.658	149.457	146.948	577.356	tr|G9JWF9|G9JWF9_9POAL	4-coumarate CoA ligase	Phenylpropanoid biosynthesis for lignin biosynthesis (Yadav et al. 2020)
TraesCS6D01G141700	1650	85.9443	97.1357	92.9808	101.864	377.925	tr|G9JWF9|G9JWF9_9POAL	4-coumarate CoA ligase	Phenylpropanoid pathway for lignin biosynthesis (Yadav et al. 2020)
TraesCS6B01G179900	1671	79.1088	95.3334	95.0939	90.1291	359.665	tr|G9JWF9|G9JWF9_9POAL	4-coumarate CoA ligase	Phenylpropanoid pathway for lignin biosynthesis (Yadav et al. 2020)
TraesCS7D01G483400	1683	28.1143	28.3259	30.9914	28.3529	115.785	tr|B3TNC2|B3TNC2_BAMEM	4-coumarate:CoA ligase	Phenylpropanoid pathway for lignin biosynthesis (Yadav et al. 2020)
TraesCS7A01G496200	1967	20.7897	18.5359	18.1048	19.2537	76.6841	tr|B3TNC2|B3TNC2_BAMEM	4-coumarate:CoA ligase	Phenylpropanoid pathway for lignin biosynthesis (Yadav et al. 2020)
TraesCS5B01G570100	1820	22.0495	22.3112	29.5717	22.6436	96.5761	tr|G7J516|G7J516_MEDTR	4-coumarate:CoA ligase-like protein	Phenylpropanoid pathway for lignin biosynthesis (Yadav et al. 2020)
TraesCS4D01G074500	1632	19.3933	14.3488	12.3269	11.387	57.456	tr|A0A1B0YZC3|A0A1B0YZC3_DAUCA	4-coumarate-CoA ligase	Phenylpropanoid pathway for lignin biosynthesis (Yadav et al. 2020)
TraesCS3B01G361100	1384	15.3018	17.9348	19.2018	15.7597	68.1981	tr|B6TB55|B6TB55_MAIZE	4-diphosphocytidyl-2-C-methyl-D-erythritol kinase	Non-mevalonate isoprenoid pathway enzyme (Wada et al. 2003)
TraesCS3D01G324400	1495	17.9826	13.6218	17.5163	15.166	64.2867	tr|B6TB55|B6TB55_MAIZE	4-diphosphocytidyl-2-C-methyl-D-erythritol kinase	Non-mevalonate isoprenoid pathway enzyme (Wada et al. 2003)
TraesCS6A01G215500	2427	77.0646	71.2277	94.989	69.0631	312.344	sp|Q6MD85|ISPG_PARUW	4-hydroxy-3-methylbut-2-en-1-yl diphosphate synthase (flavodoxin)	Non-mevalonate isoprenoid pathway enzyme; redox regulator in antioxidant defense (Wada et al. 2003; Ma et al. 2017)
TraesCS6B01G245100	2235	48.5553	50.9371	61.7926	46.7979	208.083	sp|Q6MD85|ISPG_PARUW	4-hydroxy-3-methylbut-2-en-1-yl diphosphate synthase (flavodoxin)	Non-mevalonate isoprenoid pathway enzyme; redox regulator in antioxidant defense (Wada et al. 2003; Ma et al. 2017)
TraesCS6D01G197800	2884	45.7892	48.1268	61.1201	45.0503	200.086	sp|Q6MD85|ISPG_PARUW	4-hydroxy-3-methylbut-2-en-1-yl diphosphate synthase (flavodoxin)	Non-mevalonate isoprenoid pathway enzyme; redox regulator in antioxidant defense (Wada et al. 2003; Ma et al. 2017)
TraesCS4B01G062800	1311	88.9802	75.3675	97.9665	75.5533	337.867	tr|M8D3K1|M8D3K1_AEGTA	4-hydroxy-3-methylbut-2-enyl diphosphate reductase	Non-mevalonate isoprenoid pathway enzyme; redox regulator in antioxidant defense (Wada et al. 2003; Ma et al. 2017)
TraesCS4A01G251600	1320	57.8241	60.8515	77.3398	59.172	255.187	tr|M8ACE5|M8ACE5_TRIUA	4-hydroxy-3-methylbut-2-enyl diphosphate reductase	Non-mevalonate isoprenoid pathway enzyme; redox regulator in antioxidant defense (Wada et al. 2003; Ma et al. 2017)
TraesCS4D01G061800	1741	61.1028	57.1137	66.0103	51.007	235.234	tr|M8D3K1|M8D3K1_AEGTA	4-hydroxy-3-methylbut-2-enyl diphosphate reductase	Non-mevalonate isoprenoid pathway enzyme; redox regulator in antioxidant defense (Wada et al. 2003; Ma et al. 2017)
TraesCS6A01G279700	558	22.7847	16.7981	21.8207	19.0986	80.5021	sp|Q6A7T1|RL19_PROAC	50S ribosomal protein L19	Nonhost resistance against bacterial pathogens (Nagaraj et al. 2016)
TraesCS5B01G563900	1813	87.8974	75.1844	83.0451	72.9208	319.048	sp|B7GFR6|CH60_ANOFW	60 kDa chaperonin	Abiotic stress tolerance (Nagaraju et al. 2021)
TraesCS4A01G315500	1761	59.8435	51.8803	58.3823	58.2095	228.316	sp|B7GFR6|CH60_ANOFW	60 kDa chaperonin	Abiotic stress tolerance (Nagaraju et al. 2021)
TraesCS5D01G550700	1801	58.5238	45.071	57.909	46.6335	208.137	sp|B7GFR6|CH60_ANOFW	60 kDa chaperonin	Abiotic stress tolerance (Nagaraju et al. 2021)
TraesCS4A01G452700	1803	44.9841	39.4856	45.2571	41.7375	171.464	tr|A0A0K9NTD2|A0A0K9NTD2_ZOSMR	60 kDa chaperonin	Abiotic stress tolerance (Nagaraju et al. 2021)
TraesCS7D01G032800	1956	33.8336	32.4516	39.9551	35.8041	142.044	tr|A0A0K9NTD2|A0A0K9NTD2_ZOSMR	60 kDa chaperonin	Abiotic stress tolerance (Nagaraju et al. 2021)
TraesCS6A01G006400	1797	31.215	33.2112	35.0943	31.3561	130.877	tr|A0A0K9NTD2|A0A0K9NTD2_ZOSMR	60 kDa chaperonin	Abiotic stress tolerance (Nagaraju et al. 2021)
TraesCS1A01G145000	1725	34.5013	25.926	37.0175	26.8309	124.276	tr|Q8H903|Q8H903_ORYSJ	60 kDa chaperonin	Abiotic stress tolerance (Nagaraju et al. 2021)
TraesCS1D01G144000	1740	31.4952	25.3747	35.3718	25.6019	117.844	tr|Q8H903|Q8H903_ORYSJ	60 kDa chaperonin	Abiotic stress tolerance (Nagaraju et al. 2021)
TraesCS7A01G036200	2660	24.1895	20.3086	27.2707	22.4769	94.2457	tr|A0A0K9NTD2|A0A0K9NTD2_ZOSMR	60 kDa chaperonin	Abiotic stress tolerance (Nagaraju et al. 2021)
TraesCS6D01G009100	1797	18.9217	17.6976	22.4246	21.087	80.1308	tr|A0A0K9NTD2|A0A0K9NTD2_ZOSMR	60 kDa chaperonin	Abiotic stress tolerance (Nagaraju et al. 2021)
TraesCS4A01G409100	1731	19.1721	15.6256	22.9946	15.5235	73.3157	tr|Q8H903|Q8H903_ORYSJ	60 kDa chaperonin	Abiotic stress tolerance (Nagaraju et al. 2021)
TraesCS4B01G307700	1731	19.2606	14.6002	22.5455	16.2706	72.677	tr|Q8H903|Q8H903_ORYSJ	60 kDa chaperonin	Abiotic stress tolerance (Nagaraju et al. 2021)
TraesCS6B01G011800	1782	18.3267	13.0503	17.3649	14.0815	62.8235	tr|A0A0K9NTD2|A0A0K9NTD2_ZOSMR	60 kDa chaperonin	Abiotic stress tolerance (Nagaraju et al. 2021)
TraesCS4D01G305900	1977	15.0319	12.8656	16.702	12.566	57.1656	tr|Q8H903|Q8H903_ORYSJ	60 kDa chaperonin	Abiotic stress tolerance (Nagaraju et al. 2021)
TraesCS6B01G295500	384	147.654	150.39	154.294	145.065	597.403	tr|R7VZK4|R7VZK4_AEGTA	60S ribosomal protein L12	Nonhost resistance against bacterial pathogens (Nagaraj et al. 2016)
TraesCS2A01G383600	408	210.756	228.968	212.02	207.372	859.116	tr|B9SV21|B9SV21_RICCO	60S ribosomal protein L14, putative	Nonhost resistance against bacterial pathogens (Nagaraj et al. 2016)
TraesCS6A01G224600	405	172.005	199.03	187.531	164.027	722.593	tr|B9SV21|B9SV21_RICCO	60S ribosomal protein L14, putative	Nonhost resistance against bacterial pathogens (Nagaraj et al. 2016)
TraesCS2B01G400600	408	181.234	184.031	177.667	165.104	708.036	tr|B9SV21|B9SV21_RICCO	60S ribosomal protein L14, putative	Nonhost resistance against bacterial pathogens (Nagaraj et al. 2016)
TraesCS2D01G379700	408	152.466	187.096	177.811	167.017	684.389	tr|B9SV21|B9SV21_RICCO	60S ribosomal protein L14, putative	Nonhost resistance against bacterial pathogens (Nagaraj et al. 2016)
TraesCS6D01G209400	405	116.749	127.416	118.912	117.085	480.162	tr|B9SV21|B9SV21_RICCO	60S ribosomal protein L14, putative	Nonhost resistance against bacterial pathogens (Nagaraj et al. 2016)
TraesCS6B01G256900	402	62.8216	86.3733	77.8599	86.8994	313.954	tr|B9SV21|B9SV21_RICCO	60S ribosomal protein L14, putative	Nonhost resistance against bacterial pathogens (Nagaraj et al. 2016)
TraesCS5B01G492500	1947	755.965	842.214	875.692	828.644	3302.51	tr|Q10NA9|Q10NA9_ORYSJ	70 kDa heat shock protein	Biotic and abiotic stress tolerance (Haq et al. 2019)
TraesCS5D01G492900	1947	668.652	735.706	735.674	704.073	2844.1	tr|Q10NA9|Q10NA9_ORYSJ	70 kDa heat shock protein	Biotic and abiotic stress tolerance (Haq et al. 2019)
TraesCS5A01G479300	1947	608.711	679.657	715.919	662.262	2666.55	tr|Q10NA9|Q10NA9_ORYSJ	70 kDa heat shock protein	Biotic and abiotic stress tolerance (Haq et al. 2019)
TraesCS5B01G087700	1944	328.685	290.637	306.013	316.602	1241.94	tr|Q10NA9|Q10NA9_ORYSJ	70 kDa heat shock protein	Biotic and abiotic stress tolerance (Haq et al. 2019)
TraesCS1B01G294300	1947	177.386	147.295	163.01	125.952	613.643	tr|Q943K7|Q943K7_ORYSJ	70 kDa heat shock protein	Biotic and abiotic stress tolerance (Haq et al. 2019)
TraesCS4D01G207500	1956	109.758	111.16	175.927	152.149	548.994	tr|Q10NA9|Q10NA9_ORYSJ	70 kDa heat shock protein	Biotic and abiotic stress tolerance (Haq et al. 2019)
TraesCS1A01G285000	1947	129.309	111.429	121.21	100.225	462.174	tr|Q943K7|Q943K7_ORYSJ	70 kDa heat shock protein	Biotic and abiotic stress tolerance (Haq et al. 2019)
TraesCS6A01G337100	1954	91.8818	81.296	111.336	95.2291	379.743	tr|Q10NA9|Q10NA9_ORYSJ	70 kDa heat shock protein	Biotic and abiotic stress tolerance (Haq et al. 2019)
TraesCS4B01G206700	1956	66.8079	75.9017	129.043	104.493	376.246	tr|Q10NA9|Q10NA9_ORYSJ	70 kDa heat shock protein	Biotic and abiotic stress tolerance (Haq et al. 2019)
TraesCS6D01G317700	1944	83.5548	77.2635	102.466	90.7528	354.037	tr|Q10NA9|Q10NA9_ORYSJ	70 kDa heat shock protein	Biotic and abiotic stress tolerance (Haq et al. 2019)
TraesCS1D01G284000	1947	82.5262	66.9404	68.7421	51.7688	269.977	tr|Q943K7|Q943K7_ORYSJ	70 kDa heat shock protein	Biotic and abiotic stress tolerance (Haq et al. 2019)
TraesCS4A01G097900	2170	36.7925	45.4836	68.8826	53.9268	205.085	tr|Q10NA9|Q10NA9_ORYSJ	70 kDa heat shock protein	Biotic and abiotic stress tolerance (Haq et al. 2019)
TraesCS6B01G367800	1944	48.5572	45.6942	54.6721	52.2291	201.153	tr|Q10NA9|Q10NA9_ORYSJ	70 kDa heat shock protein	Biotic and abiotic stress tolerance (Haq et al. 2019)
TraesCS1A01G120200	3061	52.9837	40.7741	56.8967	48.7116	199.366	tr|Q9AQZ5|Q9AQZ5_ORYSJ	70 kDa heat shock protein	Biotic and abiotic stress tolerance (Haq et al. 2019)
TraesCS5D01G093900	1944	41.9168	40.444	38.7921	39.7598	160.913	tr|Q10NA9|Q10NA9_ORYSJ	70 kDa heat shock protein	Biotic and abiotic stress tolerance (Haq et al. 2019)
TraesCS1B01G139600	3069	37.8388	32.4759	39.1235	37.4113	146.849	tr|Q9AQZ5|Q9AQZ5_ORYSJ	70 kDa heat shock protein	Biotic and abiotic stress tolerance (Haq et al. 2019)
TraesCS4D01G140800	2171	47.9833	33.0896	33.6418	31.0868	145.802	tr|Q10NA9|Q10NA9_ORYSJ	70 kDa heat shock protein	Biotic and abiotic stress tolerance (Haq et al. 2019)
TraesCS1D01G121200	2529	34.6859	29.4388	35.789	31.0166	130.93	tr|Q9AQZ5|Q9AQZ5_ORYSJ	70 kDa heat shock protein	Biotic and abiotic stress tolerance (Haq et al. 2019)
TraesCS1A01G120100	2556	28.2972	18.7423	28.2954	22.7277	98.0625	tr|Q9AQZ5|Q9AQZ5_ORYSJ	70 kDa heat shock protein	Biotic and abiotic stress tolerance (Haq et al. 2019)
TraesCS1B01G139500	3228	28.5567	14.7764	21.3454	18.6283	83.3067	tr|Q9AQZ5|Q9AQZ5_ORYSJ	70 kDa heat shock protein	Biotic and abiotic stress tolerance (Haq et al. 2019)
TraesCS5A01G078000	1944	20.4963	20.6684	20.4664	17.1808	78.812	tr|Q10NA9|Q10NA9_ORYSJ	70 kDa heat shock protein	Biotic and abiotic stress tolerance (Haq et al. 2019)
TraesCS4B01G142400	2019	22.324	19.5631	18.1241	17.7265	77.7377	tr|Q10NA9|Q10NA9_ORYSJ	70 kDa heat shock protein	Biotic and abiotic stress tolerance (Haq et al. 2019)
TraesCS1D01G121000	3161	24.5715	15.1348	20.9493	15.9654	76.621	tr|Q9AQZ5|Q9AQZ5_ORYSJ	70 kDa heat shock protein	Biotic and abiotic stress tolerance (Haq et al. 2019)
TraesCS3B01G390700	1959	26.6295	12.5554	17.3348	16.569	73.0887	tr|Q943K7|Q943K7_ORYSJ	70 kDa heat shock protein	Biotic and abiotic stress tolerance (Haq et al. 2019)
TraesCS4A01G143000	2316	17.4786	19.8201	22.2768	21.7775	81.3531	tr|A0A072TCX2|A0A072TCX2_MEDTR	ABC transporter (ATP-binding protein), putative	Detoxification and drug resistance (Thomas et al. 2016)
TraesCS4B01G160000	1815	14.698	17.238	18.6218	18.7473	69.305	tr|A0A072TCX2|A0A072TCX2_MEDTR	ABC transporter (ATP-binding protein), putative	Detoxification and drug resistance (Thomas et al. 2016)
TraesCS4D01G159400	1758	13.3464	14.0755	15.669	17.2207	60.3115	tr|A0A072TCX2|A0A072TCX2_MEDTR	ABC transporter (ATP-binding protein), putative	Detoxification and drug resistance (Thomas et al. 2016)
TraesCS3A01G211200	234	20.8971	22.0938	17.9483	28.9792	89.9183	tr|A0A0B0NCE0|A0A0B0NCE0_GOSAR	ABC transporter A family member 1	Detoxification and drug resistance (Thomas et al. 2016)
TraesCS3D01G214000	234	15.9378	15.6703	14.2366	14.1805	60.0252	tr|A0A0B0NCE0|A0A0B0NCE0_GOSAR	ABC transporter A family member 1	Detoxification and drug resistance (Thomas et al. 2016)
TraesCS1B01G373900	243	42.442	43.5371	43.9828	36.7491	166.711	AT5G53650.1	ABC transporter A family protein	Detoxification and drug resistance (Thomas et al. 2016)
TraesCS1D01G361600	243	37.3278	30.6318	34.8427	36.4266	139.229	AT5G53650.1	ABC transporter A family protein	Detoxification and drug resistance (Thomas et al. 2016)
TraesCS1D01G024400	5065	17.0047	15.5887	15.4543	16.3343	64.382	tr|K8EDS1|K8EDS1_9CHLO	ABC transporter ATP-binding protein	Detoxification and drug resistance (Dahuja et al. 2021)
TraesCS1B01G030800	5090	15.8304	14.5436	14.8012	14.2586	59.4338	tr|K8EDS1|K8EDS1_9CHLO	ABC transporter ATP-binding protein	Detoxification and drug resistance (Thomas et al. 2016)
TraesCS4B01G203000	4230	15.8278	12.5013	12.9959	13.868	55.193	tr|A0A0K9P1A0|A0A0K9P1A0_ZOSMR	ABC transporter ATP-binding protein	Detoxification and drug resistance (Thomas et al. 2016)
TraesCS2D01G010400	3762	43.475	45.7458	57.3376	36.2874	182.846	tr|G7ILW7|G7ILW7_MEDTR	ABC transporter B family protein	Detoxification and drug resistance (Dahuja et al. 2021)
TraesCS1D01G082900	3836	36.0541	36.2193	29.4014	36.3287	138.004	tr|G7IBR0|G7IBR0_MEDTR	ABC transporter B family protein	Detoxification and drug resistance (Thomas et al. 2016)
TraesCS1B01G099000	3828	29.9536	31.5923	26.6414	31.602	119.789	tr|G7IBR0|G7IBR0_MEDTR	ABC transporter B family protein	Detoxification and drug resistance (Thomas et al. 2016)
TraesCS2D01G010500	3777	18.4307	29.3374	28.2627	26.796	102.827	tr|G7IBR0|G7IBR0_MEDTR	ABC transporter B family protein	Detoxification and drug resistance (Thomas et al. 2016)
TraesCS5B01G397500	1935	13.4014	14.5486	14.2011	13.9042	56.0553	tr|A0A072URQ8|A0A072URQ8_MEDTR	ABC transporter B family protein	Detoxification and drug resistance (Thomas et al. 2016)
TraesCS2B01G012100	3804	62.109	57.4862	74.4779	52.8479	246.921	tr|G7ILW5|G7ILW5_MEDTR	ABC transporter B family-like protein	Detoxification and drug resistance (Thomas et al. 2016)
TraesCS2A01G009600	3762	26.2229	21.6896	27.1736	18.9027	93.9889	tr|G7ILW5|G7ILW5_MEDTR	ABC transporter B family-like protein	Detoxification and drug resistance (Thomas et al. 2016)
TraesCS2B01G012300	3777	16.9807	19.5546	17.6171	16.0796	70.232	tr|G7ILW5|G7ILW5_MEDTR	ABC transporter B family-like protein	Detoxification and drug resistance (Thomas et al. 2016)
TraesCS7A01G356100	3933	19.1818	18.5441	22.1121	20.598	80.4361	tr|B9GGM3|B9GGM3_POPTR	ABC transporter family protein	Detoxification and drug resistance (Thomas et al. 2016)
TraesCS4A01G370500	2443	18.6492	20.1605	14.3399	15.2851	68.4347	tr|A0A0K9Q0M2|A0A0K9Q0M2_ZOSMR	ABC transporter G family member	Detoxification and drug resistance (Dahuja et al. 2021)
TraesCS4A01G103400	2391	19.1894	14.1821	15.5447	14.8966	63.8128	tr|A0A0K9NPK2|A0A0K9NPK2_ZOSMR	ABC transporter G family member	Detoxification and drug resistance (Dahuja et al. 2021)
TraesCS4B01G200600	2379	18.3067	12.6125	13.55	12.0111	56.4802	tr|A0A0K9NPK2|A0A0K9NPK2_ZOSMR	ABC transporter G family member	Detoxification and drug resistance (Dahuja et al. 2021)
TraesCS4D01G201700	2526	17.9481	12.7086	12.858	12.6603	56.175	tr|A0A0K9NPK2|A0A0K9NPK2_ZOSMR	ABC transporter G family member	Detoxification and drug resistance (Dahuja et al. 2021)
TraesCS7D01G067300	2064	14.7422	13.8082	11.6431	11.3063	51.4998	tr|A0A0K9Q0M2|A0A0K9Q0M2_ZOSMR	ABC transporter G family member	Detoxification and drug resistance (Dahuja et al. 2021)
TraesCS1B01G356100	3180	27.6116	32.0992	28.1782	33.3476	121.237	tr|A4S9W6|A4S9W6_OSTLU	ABC(ATP-binding) family transporter	Detoxification and drug resistance (Dahuja et al. 2021)
TraesCS1A01G342900	2901	21.8162	24.4628	21.0765	24.9243	92.2799	tr|A4S9W6|A4S9W6_OSTLU	ABC(ATP-binding) family transporter	Detoxification and drug resistance (Dahuja et al. 2021)
TraesCS1D01G345100	2898	19.9539	22.5314	20.5719	22.6206	85.6777	tr|A4S9W6|A4S9W6_OSTLU	ABC(ATP-binding) family transporter	Detoxification and drug resistance (Dahuja et al. 2021)
TraesCS1B01G120700	360	351.906	407.37	410.515	395.057	1564.85	AT3G19290.5	ABRE binding factor 4	Activates ABA signalling and ABA-mediated stress responses (Pan et al. 2020)
TraesCS4D01G191200	675	141.416	152.448	144.951	133.721	572.537	tr|G7JKP6|G7JKP6_MEDTR	Abscisic acid receptor	Stress signalling and tolerance (Nakashima and Yamaguchi-Shinozaki 2013)
TraesCS4B01G189800	675	141.804	138.66	124.737	129.819	535.02	tr|G7JKP6|G7JKP6_MEDTR	Abscisic acid receptor	Stress signalling and tolerance (Nakashima and Yamaguchi-Shinozaki 2013)
TraesCS4A01G114400	540	123.453	139.244	107.866	109.163	479.726	tr|G7JKP6|G7JKP6_MEDTR	Abscisic acid receptor	Stress signalling and tolerance (Nakashima and Yamaguchi-Shinozaki 2013)
TraesCS1B01G145800	618	50.4219	51.7556	40.3331	44.6419	187.153	tr|G7KT83|G7KT83_MEDTR	Abscisic acid receptor	Stress signalling and tolerance (Nakashima and Yamaguchi-Shinozaki 2013)
TraesCS2D01G087500	645	42.5603	45.2362	35.6764	33.0073	156.48	tr|G7JKP6|G7JKP6_MEDTR	Abscisic acid receptor	Stress signalling and tolerance (Nakashima and Yamaguchi-Shinozaki 2013)
TraesCS2B01G105300	913	32.2722	49.5795	39.0578	32.7827	153.692	tr|G7JKP6|G7JKP6_MEDTR	Abscisic acid receptor	Stress signalling and tolerance (Nakashima and Yamaguchi-Shinozaki 2013)
TraesCS1D01G126900	618	22.4094	25.056	22.0772	28.3879	97.9305	tr|G7KT83|G7KT83_MEDTR	Abscisic acid receptor	Stress signalling and tolerance (Nakashima and Yamaguchi-Shinozaki 2013)
TraesCS1A01G126800	618	19.922	25.3885	19.8187	24.1792	89.3083	tr|G7KT83|G7KT83_MEDTR	Abscisic acid receptor	Stress signalling and tolerance (Nakashima and Yamaguchi-Shinozaki 2013)
TraesCS1A01G191700	840	17.3128	17.3518	18.1753	16.6049	69.4448	tr|G7IB92|G7IB92_MEDTR	Abscisic acid receptor	Stress signalling and tolerance (Nakashima and Yamaguchi-Shinozaki 2013)
TraesCS2A01G089400	861	13.1089	22.3833	14.0244	15.5033	65.0199	tr|G7JKP6|G7JKP6_MEDTR	Abscisic acid receptor	Stress signalling and tolerance (Nakashima and Yamaguchi-Shinozaki 2013)
TraesCS1B01G206600	642	15.6774	16.4346	18.3941	13.98	64.486	tr|G7IB92|G7IB92_MEDTR	Abscisic acid receptor	Stress signalling and tolerance (Nakashima and Yamaguchi-Shinozaki 2013)
TraesCS2D01G300100	789	11.8929	12.633	19.4298	11.4022	55.3579	tr|D1MEA2|D1MEA2_MUSAC	Abscisic stress ripening	Abiotic stress tolerance (Tuteja 2007)
TraesCS3D01G517100	528	123.784	114.934	124.144	144.247	507.108	tr|A0A059Q2X1|A0A059Q2X1_9POAL	Abscisic stress ripening protein	Abiotic stress tolerance (Tuteja 2007)
TraesCS3A01G510100	660	56.3459	52.5388	62.6875	54.6828	226.255	tr|A0A059Q2X1|A0A059Q2X1_9POAL	Abscisic stress ripening protein	Abiotic stress tolerance (Tuteja 2007)
TraesCS3B01G578200	684	54.0801	47.4379	40.2658	57.8621	199.646	tr|A0A059Q2X1|A0A059Q2X1_9POAL	Abscisic stress ripening protein	Abiotic stress tolerance (Tuteja 2007)
TraesCS3D01G517300	657	33.5617	29.846	35.8073	43.1802	142.395	tr|A0A059Q2X1|A0A059Q2X1_9POAL	Abscisic stress ripening protein	Abiotic stress tolerance (Tuteja 2007)
TraesCS3D01G517400	663	19.5413	17.599	18.6439	23.9423	79.7265	tr|A0A059Q2X1|A0A059Q2X1_9POAL	Abscisic stress ripening protein	Abiotic stress tolerance (Tuteja 2007)
TraesCS4D01G109500	674	183.266	207.869	214.502	238.596	844.233	tr|J7EJB7|J7EJB7_WHEAT	Abscisic stress-ripening protein	Abiotic stress tolerance (Tuteja 2007)
TraesCS4B01G112000	666	153.77	205.826	178.976	210.6	749.172	tr|J7EJB7|J7EJB7_WHEAT	Abscisic stress-ripening protein	Abiotic stress tolerance (Tuteja 2007)
TraesCS4A01G208400	405	137.767	170.166	163.8	200.509	672.242	tr|J7EJB7|J7EJB7_WHEAT	Abscisic stress-ripening protein	Abiotic stress tolerance (Tuteja 2007)
TraesCS5D01G431800	627	28.4646	32.1201	28.7589	33.8061	123.15	tr|A0A097PRC7|A0A097PRC7_SETIT	Accelerated cell death 11	Regulator of programmed cell death (Brodersen et al. 2002)
TraesCS5B01G425200	747	17.2536	17.791	13.5662	18.7285	67.3394	tr|A0A1E5VEA8|A0A1E5VEA8_9POAL	Accelerated cell death 11	Regulator of programmed cell death (Brodersen et al. 2002)
TraesCS5A01G423200	621	14.1972	16.0879	14.6683	14.4868	59.4402	tr|A0A097PRH4|A0A097PRH4_SORBI	Accelerated cell death 11	Regulator of programmed cell death (Brodersen et al. 2002)
TraesCS2D01G461100	228	65.2537	78.2435	69.0133	57.5412	270.052	tr|Q08165|Q08165_SECCE	Acclimation protein	Possible regulator of cold/freezing stress tolerance (Chinnusamy et al. 2010)
TraesCS2B01G482600	228	43.2497	43.6653	58.224	79.509	224.648	tr|Q08165|Q08165_SECCE	Acclimation protein	Possible regulator of cold/freezing stress tolerance (Chinnusamy et al. 2010)
TraesCS4A01G485400	1851	411.627	440.33	401.237	304.041	1557.23	tr|D8L2T0|D8L2T0_CUCME	Acid invertase 1	Heat stress tolerance (Jiang et al. 2020)
TraesCS7D01G009400	1866	372.934	402.724	389.299	292.389	1457.35	tr|D8L2T0|D8L2T0_CUCME	Acid invertase 1	Heat stress tolerance (Jiang et al. 2020)
TraesCS7A01G009800	2182	348.973	407.649	393.45	271.212	1421.28	tr|D8L2T0|D8L2T0_CUCME	Acid invertase 1	Heat stress tolerance (Jiang et al. 2020)
TraesCS7D01G010000	2454	28.3986	33.164	31.3926	46.6692	139.624	tr|D8L2T0|D8L2T0_CUCME	Acid invertase 1	Heat stress tolerance (Jiang et al. 2020)
TraesCS7A01G010200	1974	22.7732	19.2922	18.931	26.4528	87.4492	tr|D8L2T0|D8L2T0_CUCME	Acid invertase 1	Heat stress tolerance (Jiang et al. 2020)
TraesCS4A01G484800	1977	16.3846	18.1793	16.7134	25.6459	76.9232	tr|D8L2T0|D8L2T0_CUCME	Acid invertase 1	Heat stress tolerance (Jiang et al. 2020)
TraesCS7D01G282500	1065	25.5222	25.7129	46.4932	48.0999	145.828	tr|N1QWC4|N1QWC4_AEGTA	Activator of 90 kDa heat shock ATPase-like protein	Biotic and abiotic stress tolerance (Haq et al. 2019)
TraesCS7A01G284700	1077	27.4398	25.9534	40.9542	42.9355	137.283	tr|N1QWC4|N1QWC4_AEGTA	Activator of 90 kDa heat shock ATPase-like protein	Biotic and abiotic stress tolerance (Haq et al. 2019)
TraesCS7B01G200400	1077	14.3818	11.8055	23.452	22.468	72.1073	tr|N1QWC4|N1QWC4_AEGTA	Activator of 90 kDa heat shock ATPase-like protein	Biotic and abiotic stress tolerance (Haq et al. 2019)
TraesCS6D01G097400	615	38.7787	41.8406	43.1311	42.2377	165.988	tr|D2E9R5|D2E9R5_DACGL	Activator of 90 kDa heat shock protein ATPase	Biotic and abiotic stress tolerance (Haq et al. 2019)
TraesCS6A01G109000	1057	33.7257	35.4216	38.0329	33.908	141.088	tr|D2E9R5|D2E9R5_DACGL	Activator of 90 kDa heat shock protein ATPase	Biotic and abiotic stress tolerance (Haq et al. 2019)
TraesCS6B01G137600	1071	24.7802	27.486	24.6857	26.7758	103.728	tr|D2E9R5|D2E9R5_DACGL	Activator of 90 kDa heat shock protein ATPase	Biotic and abiotic stress tolerance (Haq et al. 2019)
TraesCS2D01G328900	1409	62.4642	74.0536	68.7818	63.5906	268.89	tr|M8AXS7|M8AXS7_AEGTA	Agmatine deiminase	Putrescine biosynthesis; putrescine triggers ROS & SA pathways (Liu et al. 2020)
TraesCS2B01G347800	1428	56.8554	61.225	61.3461	54.832	234.259	tr|M8AXS7|M8AXS7_AEGTA	Agmatine deiminase	Putrescine biosynthesis; putrescine triggers ROS & SA pathways (Liu et al. 2020)
TraesCS2A01G334600	1481	45.2867	54.3748	50.7261	45.4521	195.84	tr|M8AXS7|M8AXS7_AEGTA	Agmatine deiminase	Putrescine biosynthesis; putrescine triggers ROS & SA pathways (Liu et al. 2020)
TraesCS5B01G554500	567	22.5732	24.2445	20.9105	18.4657	86.194	tr|A0A061EYQ0|A0A061EYQ0_THECC	AIG2-like (Avirulence induced gene) family protein	Attenuator of secondary metabolite-based immunity to Pseudomonas syringae (Wang et al. 2022)
TraesCS5D01G554300	561	16.9535	22.2267	17.9646	16.9818	74.1265	tr|A0A061EYQ0|A0A061EYQ0_THECC	AIG2-like (Avirulence induced gene) family protein	Attenuator of secondary metabolite-based immunity to Pseudomonas syringae (Wang et al. 2022)
TraesCS4A01G323800	567	15.0346	14.8727	15.3592	17.658	62.9244	tr|A0A061EYQ0|A0A061EYQ0_THECC	AIG2-like (Avirulence induced gene) family protein	Attenuator of secondary metabolite-based immunity to Pseudomonas syringae (Wang et al. 2022)
TraesCS4B01G098300	1461	101.985	110.23	118.497	109.231	439.944	tr|A0A1D5XQZ6|A0A1D5XQZ6_WHEAT	Aldehyde dehydrogenase	Biotic and abiotic stress tolerance (Tola et al. 2021)
TraesCS4A01G219900	1446	87.1143	88.9136	99.0682	109.764	384.86	tr|A0A096UQF3|A0A096UQF3_WHEAT	Aldehyde dehydrogenase	Biotic and abiotic stress tolerance (Tola et al. 2021)
TraesCS1D01G310100	1488	64.4604	66.0179	70.758	71.7106	272.947	tr|Q70SZ7|Q70SZ7_CROSA	Aldehyde dehydrogenase	Biotic and abiotic stress tolerance (Tola et al. 2021)
TraesCS7D01G211900	1650	62.3633	60.4629	64.9454	70.6905	258.462	tr|Q43274|Q43274_MAIZE	Aldehyde dehydrogenase	Biotic and abiotic stress tolerance (Tola et al. 2021)
TraesCS4D01G094500	1446	55.7492	64.5575	61.5593	65.2251	247.091	tr|W5ES52|W5ES52_WHEAT	Aldehyde dehydrogenase	Biotic and abiotic stress tolerance (Tola et al. 2021)
TraesCS1B01G321900	1488	54.2501	55.731	64.6367	68.2653	242.883	tr|Q70SZ7|Q70SZ7_CROSA	Aldehyde dehydrogenase	Biotic and abiotic stress tolerance (Tola et al. 2021)
TraesCS7A01G210100	1650	52.8006	45.5173	52.8231	52.6926	203.834	tr|Q43274|Q43274_MAIZE	Aldehyde dehydrogenase	Biotic and abiotic stress tolerance (Tola et al. 2021)
TraesCS6A01G371100	1653	43.0419	48.4884	46.9066	50.0975	188.534	tr|Q153G6|Q153G6_9ASPA	Aldehyde dehydrogenase	Biotic and abiotic stress tolerance (Tola et al. 2021)
TraesCS2A01G336000	1635	40.2831	41.9372	44.3505	46.4425	173.013	tr|B9VRI5|B9VRI5_SPIOL	Aldehyde dehydrogenase	Biotic and abiotic stress tolerance (Tola et al. 2021)
TraesCS7B01G116800	1663	41.8467	40.338	44.3813	43.7884	170.354	tr|Q43274|Q43274_MAIZE	Aldehyde dehydrogenase	Biotic and abiotic stress tolerance (Tola et al. 2021)
TraesCS5A01G213600	1530	30.9314	32.1206	33.8857	45.9203	142.858	tr|Q9FPK6|Q9FPK6_ORYSA	Aldehyde dehydrogenase	Biotic and abiotic stress tolerance (Tola et al. 2021)
TraesCS3A01G212300	1512	24.3846	31.1398	38.0165	37.1028	130.644	tr|Q70SZ7|Q70SZ7_CROSA	Aldehyde dehydrogenase	Biotic and abiotic stress tolerance (Tola et al. 2021)
TraesCS5B01G210100	1530	27.723	26.7395	32.183	40.3359	126.981	tr|Q9FPK6|Q9FPK6_ORYSA	Aldehyde dehydrogenase	Biotic and abiotic stress tolerance (Tola et al. 2021)
TraesCS6B01G408100	1599	26.5995	30.7314	32.2212	29.3655	118.918	tr|Q153G6|Q153G6_9ASPA	Aldehyde dehydrogenase	Biotic and abiotic stress tolerance (Tola et al. 2021)
TraesCS2D01G326900	1521	26.6711	30.4971	28.9583	29.9483	116.075	tr|B9VRI5|B9VRI5_SPIOL	Aldehyde dehydrogenase	Biotic and abiotic stress tolerance (Tola et al. 2021)
TraesCS2B01G501200	1605	24.9462	25.7465	27.6682	32.386	110.747	tr|Q2HV89|Q2HV89_MEDTR	Aldehyde dehydrogenase	Biotic and abiotic stress tolerance (Tola et al. 2021)
TraesCS2A01G477900	1602	26.1332	23.3083	25.7501	34.9203	110.112	tr|Q2HV89|Q2HV89_MEDTR	Aldehyde dehydrogenase	Biotic and abiotic stress tolerance (Tola et al. 2021)
TraesCS2D01G477100	1605	20.793	21.0544	24.1913	22.4565	88.4952	tr|Q2HV89|Q2HV89_MEDTR	Aldehyde dehydrogenase	Biotic and abiotic stress tolerance (Tola et al. 2021)
TraesCS5D01G218400	1530	18.3048	15.0445	19.0971	23.1906	75.6371	tr|Q9FPK6|Q9FPK6_ORYSA	Aldehyde dehydrogenase	Biotic and abiotic stress tolerance (Tola et al. 2021)
TraesCS6A01G155500	2016	16.3733	18.3208	17.2435	14.5459	66.4836	tr|K3YRJ0|K3YRJ0_SETIT	Aldehyde dehydrogenase	Biotic and abiotic stress tolerance (Tola et al. 2021)
TraesCS6D01G145400	1998	16.7496	17.867	15.2231	15.1749	65.0145	tr|K3YRJ0|K3YRJ0_SETIT	Aldehyde dehydrogenase	Biotic and abiotic stress tolerance (Tola et al. 2021)
TraesCS6B01G183600	1581	15.7537	16.0344	13.9972	16.9318	62.717	tr|K3YRJ0|K3YRJ0_SETIT	Aldehyde dehydrogenase	Biotic and abiotic stress tolerance (Tola et al. 2021)
TraesCS6D01G355000	1512	13.219	13.7624	14.734	16.8591	58.5745	tr|Q153G6|Q153G6_9ASPA	Aldehyde dehydrogenase	Biotic and abiotic stress tolerance (Tola et al. 2021)
TraesCS3A01G417200	1503	30.0068	28.4565	30.0163	31.4217	119.901	tr|B9RKT3|B9RKT3_RICCO	Aldehyde dehydrogenase, putative	Biotic and abiotic stress tolerance (Tola et al. 2021)
TraesCS3B01G452100	1503	24.8856	29.7876	27.6252	26.5673	108.866	tr|B9RKT3|B9RKT3_RICCO	Aldehyde dehydrogenase, putative	Biotic and abiotic stress tolerance (Tola et al. 2021)
TraesCS3D01G412700	1503	22.6722	29.6414	25.5902	24.4959	102.4	tr|B9RKT3|B9RKT3_RICCO	Aldehyde dehydrogenase, putative	Biotic and abiotic stress tolerance (Tola et al. 2021)
TraesCS7B01G259200	1542	11.2793	11.1438	15.4199	17.3422	55.1853	tr|B9RKT6|B9RKT6_RICCO	Aldehyde dehydrogenase, putative	Biotic and abiotic stress tolerance (Tola et al. 2021)
TraesCS5D01G436000	4032	53.405	45.1104	46.6206	43.6664	188.802	tr|B9RQ18|B9RQ18_RICCO	Aldehyde oxidase, putative	Multiple functions including abiotic stress tolerance (Wu et al. 2008)
TraesCS5D01G436200	4107	26.8298	26.2043	23.9903	26.8311	103.855	tr|B9RQ18|B9RQ18_RICCO	Aldehyde oxidase, putative	Multiple functions including abiotic stress tolerance (Wu et al. 2008)
TraesCS5D01G435900	4032	14.2476	13.3947	15.196	13.7051	56.5434	tr|B9RQ18|B9RQ18_RICCO	Aldehyde oxidase, putative	Multiple functions including abiotic stress tolerance (Wu et al. 2008)
TraesCS2B01G355900	1044	31.3518	36.953	88.4687	82.6584	239.432	tr|G7L1V2|G7L1V2_MEDTR	Aldo/keto reductase family oxidoreductase	Multiple functions including xenobiotic detoxification (Barski et al. 2008)
TraesCS5D01G336900	1053	64.7317	47.6227	50.5692	68.4901	231.414	tr|G7L1W1|G7L1W1_MEDTR	Aldo/keto reductase family oxidoreductase	Multiple functions including xenobiotic detoxification (Barski et al. 2008)
TraesCS2D01G336700	1044	29.5937	38.3326	41.2443	44.8239	153.995	tr|G7L1V2|G7L1V2_MEDTR	Aldo/keto reductase family oxidoreductase	Multiple functions including xenobiotic detoxification (Barski et al. 2008)
TraesCS2A01G274800	1663	31.5008	31.2091	41.9769	36.6029	141.29	tr|G7L1W1|G7L1W1_MEDTR	Aldo/keto reductase family oxidoreductase	Multiple functions including xenobiotic detoxification (Barski et al. 2008)
TraesCS3A01G222900	1026	30.168	30.5605	29.671	29.1955	119.595	tr|G7L1V8|G7L1V8_MEDTR	Aldo/keto reductase family oxidoreductase	Multiple functions including xenobiotic detoxification (Barski et al. 2008)
TraesCS2A01G326100	1044	14.1375	16.3324	25.7164	29.636	85.8224	tr|G7L1V2|G7L1V2_MEDTR	Aldo/keto reductase family oxidoreductase	Multiple functions including xenobiotic detoxification (Barski et al. 2008)
TraesCS3B01G252400	1026	19.1137	18.1135	20.7663	18.2974	76.291	tr|G7L1V8|G7L1V8_MEDTR	Aldo/keto reductase family oxidoreductase	Multiple functions including xenobiotic detoxification (Barski et al. 2008)
TraesCS3D01G230600	1026	15.9347	16.3919	16.4297	13.8266	62.5829	tr|G7L1V8|G7L1V8_MEDTR	Aldo/keto reductase family oxidoreductase	Multiple functions including xenobiotic detoxification (Barski et al. 2008)
TraesCS7D01G197100	1026	13.6816	14.3677	14.6513	14.5816	57.2823	tr|G7L1V2|G7L1V2_MEDTR	Aldo/keto reductase family oxidoreductase	Multiple functions including xenobiotic detoxification (Barski et al. 2008)
TraesCS2D01G273400	1370	41.8768	41.0806	63.1145	53.8818	199.954	tr|B9IAA3|B9IAA3_POPTR	Aldo/keto reductase family protein	Multiple functions including xenobiotic detoxification (Barski et al. 2008)
TraesCS2A01G274700	1041	11.0475	8.66039	45.7146	52.408	117.83	tr|B9IAA3|B9IAA3_POPTR	Aldo/keto reductase family protein	Multiple functions including xenobiotic detoxification (Barski et al. 2008)
TraesCS1D01G021100	933	35.8776	46.2742	53.0836	56.1813	191.417	tr|B8AC38|B8AC38_ORYSI	Aldo-keto reductase	Multiple functions including xenobiotic detoxification (Barski et al. 2008)
TraesCS1B01G027200	933	28.787	31.4178	38.4317	38.3983	137.035	tr|B8AC38|B8AC38_ORYSI	Aldo-keto reductase	Multiple functions including xenobiotic detoxification (Barski et al. 2008)
TraesCS3B01G045400	1059	17.6158	15.9125	17.3643	21.7572	72.6498	tr|B8AC38|B8AC38_ORYSI	Aldo-keto reductase	Multiple functions including xenobiotic detoxification (Barski et al. 2008)
TraesCS3D01G356900	1340	14.7729	14.3628	16.1205	15.1818	60.438	tr|B8AC38|B8AC38_ORYSI	Aldo-keto reductase	Multiple functions including xenobiotic detoxification (Barski et al. 2008)
TraesCS1D01G281300	933	14.1938	10.557	13.0271	14.3295	52.1074	tr|B8AC38|B8AC38_ORYSI	Aldo-keto reductase	Multiple functions including xenobiotic detoxification (Barski et al. 2008)
TraesCS4B01G037100	786	20.6232	19.0002	20.0457	19.8852	79.5543	tr|M8BPG1|M8BPG1_AEGTA	Alkaline ceramidase 3	Attenuator of wound defense and oxidative stress responsse (Huang et al. 2022; Li et al. 2022)
TraesCS4A01G276600	786	19.4156	17.1431	17.9211	16.2656	70.7454	tr|M8BPG1|M8BPG1_AEGTA	Alkaline ceramidase 3	Attenuator of wound defense and oxidative stress responsse (Huang et al. 2022; Li et al. 2022)
TraesCS4D01G034400	774	14.9452	13.5003	15.8433	15.0966	59.3854	tr|M8BPG1|M8BPG1_AEGTA	Alkaline ceramidase 3	Attenuator of wound defense and oxidative stress responsse (Huang et al. 2022; Li et al. 2022)
TraesCS3B01G575600	885	28.6199	30.4533	26.2835	29.2907	114.647	tr|A0A0K9P2K7|A0A0K9P2K7_ZOSMR	Alkaline phytoceramidase (APHC)	Attenuator of wound defense and oxidative stress responsse (Huang et al. 2022; Li et al. 2022)
TraesCS3D01G514900	1189	22.2167	25.7234	21.6504	29.5023	99.0927	tr|A0A0K9P2K7|A0A0K9P2K7_ZOSMR	Alkaline phytoceramidase (APHC)	Attenuator of wound defense and oxidative stress responsse (Huang et al. 2022; Li et al. 2022)
TraesCS4B01G064900	285	26.725	22.1765	18.0864	27.7798	94.7677	tr|A0A1D1XC91|A0A1D1XC91_9ARAE	Alkyl hydroperoxide reductase subunit C	Oxidative stress metabolism in bacteria (Zhang et al. 2019)
TraesCS4D01G063500	288	17.8747	19.3619	12.3237	20.7621	70.3224	tr|A0A1D1XC91|A0A1D1XC91_9ARAE	Alkyl hydroperoxide reductase subunit C	Oxidative stress metabolism in bacteria (Zhang et al. 2019)
TraesCS6B01G365200	720	32.3859	37.5114	36.63	38.3974	144.925	tr|T1WRZ3|T1WRZ3_WHEAT	Allene oxide cyclase	Jasmonic acid biosynthesis (Ruan et al. 2019)
TraesCS6D01G314300	1019	31.4048	35.4592	30.5554	26.5035	123.923	tr|T1WRZ3|T1WRZ3_WHEAT	Allene oxide cyclase	Jasmonic acid biosynthesis (Ruan et al. 2019)
TraesCS6A01G185100	1590	20.2165	28.647	26.004	34.3084	109.176	tr|Q4ZJ74|Q4ZJ74_HEVBR	Allene oxide synthase	Jasmonic acid biosynthesis (Ruan et al. 2019)
TraesCS5A01G318700	676	30.1928	33.3071	30.4622	28.471	122.433	tr|Q9SD36|Q9SD36_ARATH	Altered inheritance of mitochondria protein	Thioredoxin-like ferredoxin involved in mitochondrial redox homeostasis (Zhang et al. 2021)
TraesCS5B01G319100	676	27.4233	30.2404	26.2617	26.1439	110.069	tr|Q9SD36|Q9SD36_ARATH	Altered inheritance of mitochondria protein	Thioredoxin-like ferredoxin involved in mitochondrial redox homeostasis (Zhang et al. 2021)
TraesCS5D01G324900	702	22.5346	26.7134	24.9717	25.9011	100.121	tr|F4J389|F4J389_ARATH	Altered inheritance of mitochondria protein	Thioredoxin-like ferredoxin involved in mitochondrial redox homeostasis (Zhang et al. 2021)
TraesCS1D01G213500	1206	31.9353	33.9145	35.1931	36.3562	137.399	tr|A0A1D1ZCD9|A0A1D1ZCD9_9ARAE	Altered inheritance of mitochondria protein 32	Thioredoxin-like ferredoxin involved in mitochondrial redox homeostasis (Zhang et al. 2021)
TraesCS6D01G267400	1200	31.2208	29.4644	26.6299	28.1368	115.452	tr|A0A1D1ZCD9|A0A1D1ZCD9_9ARAE	Altered inheritance of mitochondria protein 32	Thioredoxin-like ferredoxin involved in mitochondrial redox homeostasis (Zhang et al. 2021)
TraesCS1B01G224100	1660	28.3098	28.328	26.7139	28.6243	111.976	tr|A0A1D1ZCD9|A0A1D1ZCD9_9ARAE	Altered inheritance of mitochondria protein 32	Thioredoxin-like ferredoxin involved in mitochondrial redox homeostasis (Zhang et al. 2021)
TraesCS1A01G210200	1404	25.3509	26.0833	29.0224	27.4508	107.907	tr|A0A1D1ZCD9|A0A1D1ZCD9_9ARAE	Altered inheritance of mitochondria protein 32	Thioredoxin-like ferredoxin involved in mitochondrial redox homeostasis (Zhang et al. 2021)
TraesCS6A01G286700	1665	26.3785	21.3353	21.7773	18.1085	87.5996	tr|A0A1D1ZCD9|A0A1D1ZCD9_9ARAE	Altered inheritance of mitochondria protein 32	Thioredoxin-like ferredoxin involved in mitochondrial redox homeostasis (Zhang et al. 2021)
TraesCS6B01G315700	1499	18.4374	20.338	17.0062	17.5382	73.3198	tr|A0A1D1ZCD9|A0A1D1ZCD9_9ARAE	Altered inheritance of mitochondria protein 32	Thioredoxin-like ferredoxin involved in mitochondrial redox homeostasis (Zhang et al. 2021)
TraesCS2D01G335300	2708	133.977	138.042	124.021	123.785	519.826	tr|A0A1D5U5D9|A0A1D5U5D9_WHEAT	Amine oxidase	Lignin deposition and abiotic stress tolerance (Cona et al. 2006)
TraesCS2A01G327600	2570	136.73	134.1	132.193	113.186	516.209	tr|A0A1D5T912|A0A1D5T912_WHEAT	Amine oxidase	Lignin deposition and abiotic stress tolerance (Cona et al. 2006)
TraesCS2B01G354400	2698	124.869	113.931	114.225	110.852	463.876	tr|A0A1D5U5D9|A0A1D5U5D9_WHEAT	Amine oxidase	Lignin deposition and abiotic stress tolerance (Cona et al. 2006)
TraesCS2D01G549300	1623	76.6952	78.1006	63.606	56.2668	274.669	tr|B9H3J5|B9H3J5_POPTR	Amine oxidase family protein	Lignin deposition and abiotic stress tolerance (Cona et al. 2006)
TraesCS2B01G579100	1473	57.9889	76.6667	57.071	63.8987	255.625	tr|B9H3J5|B9H3J5_POPTR	Amine oxidase family protein	Lignin deposition and abiotic stress tolerance (Cona et al. 2006)
TraesCS2A01G548200	1473	52.6537	58.5864	44.1248	59.4418	214.807	tr|B9H3J5|B9H3J5_POPTR	Amine oxidase family protein	Lignin deposition and abiotic stress tolerance (Cona et al. 2006)
TraesCS2B01G579000	1581	45.7085	51.9823	51.4939	52.888	202.073	tr|B9H3J5|B9H3J5_POPTR	Amine oxidase family protein	Lignin deposition and abiotic stress tolerance (Cona et al. 2006)
TraesCS2D01G549200	1508	46.86	52.2955	50.1371	36.4722	185.765	tr|B9H3J5|B9H3J5_POPTR	Amine oxidase family protein	Lignin deposition and abiotic stress tolerance (Cona et al. 2006)
TraesCS2A01G548100	1464	20.8311	22.5488	21.6153	24.2113	89.2065	tr|B9H3J5|B9H3J5_POPTR	Amine oxidase family protein	Lignin deposition and abiotic stress tolerance (Cona et al. 2006)
TraesCS2A01G467300	1455	22.8329	21.8763	21.6888	21.7532	88.1512	tr|Q1EPI3|Q1EPI3_MUSAC	Amine oxidase family protein	Lignin deposition and abiotic stress tolerance (Cona et al. 2006)
TraesCS2D01G467300	1455	22.9673	24.0124	23.6226	16.8344	87.4366	tr|Q1EPI3|Q1EPI3_MUSAC	Amine oxidase family protein	Lignin deposition and abiotic stress tolerance (Cona et al. 2006)
TraesCS2B01G490100	1455	21.6632	17.9591	16.9412	19.0711	75.6346	tr|Q1EPI3|Q1EPI3_MUSAC	Amine oxidase family protein	Lignin deposition and abiotic stress tolerance (Cona et al. 2006)
TraesCS7B01G164200	1020	25.7967	26.3299	28.0876	33.7076	113.922	tr|X5JM82|X5JM82_NICBE	Ankyrin repeat domain containing protein	Multiple functions, including biotic and abiotic stress tolerance (Zhao et al. 2020)
TraesCS5A01G296900	993	26.1842	24.9179	25.5494	29.5283	106.18	tr|X5JM82|X5JM82_NICBE	Ankyrin repeat domain containing protein	Multiple functions, including biotic and abiotic stress tolerance (Zhao et al. 2020)
TraesCS5D01G304000	993	22.4828	24.8157	26.5587	27.1549	101.012	tr|X5JM82|X5JM82_NICBE	Ankyrin repeat domain containing protein	Multiple functions, including biotic and abiotic stress tolerance (Zhao et al. 2020)
TraesCS5B01G296200	993	18.4113	21.6227	19.5062	24.3204	83.8605	tr|X5JM82|X5JM82_NICBE	Ankyrin repeat domain containing protein	Multiple functions, including biotic and abiotic stress tolerance (Zhao et al. 2020)
TraesCS7D01G266800	882	15.1539	21.5015	18.5854	15.5133	70.7541	tr|X5JM82|X5JM82_NICBE	Ankyrin repeat domain containing protein	Multiple functions, including biotic and abiotic stress tolerance (Zhao et al. 2020)
TraesCS2A01G130700	450	14.7775	14.8553	17.006	15.5984	62.2372	tr|A0A061SA58|A0A061SA58_9CHLO	Ankyrin repeat domain-containing protein	Multiple functions, including biotic and abiotic stress tolerance (Zhao et al. 2020)
TraesCS2A01G166700	891	14.3011	16.762	14.1	15.9488	61.1119	tr|W9SM20|W9SM20_9ROSA	Ankyrin repeat domain-containing protein	Multiple functions, including biotic and abiotic stress tolerance (Zhao et al. 2020)
TraesCS2B01G192800	894	15.1884	13.9152	13.8863	14.6917	57.6815	tr|W9SM20|W9SM20_9ROSA	Ankyrin repeat domain-containing protein	Multiple functions, including biotic and abiotic stress tolerance (Zhao et al. 2020)
TraesCS1D01G089400	1674	16.7427	15.6124	15.4419	18.5567	66.3537	tr|W9QLS3|W9QLS3_9ROSA	Ankyrin repeat domain-containing protein 2	Multiple functions, including biotic and abiotic stress tolerance (Zhao et al. 2020)
TraesCS1B01G107100	1545	16.5305	16.4458	13.6722	14.9463	61.5948	tr|W9QLS3|W9QLS3_9ROSA	Ankyrin repeat domain-containing protein 2	Multiple functions, including biotic and abiotic stress tolerance (Zhao et al. 2020)
TraesCS6A01G004600	510	59.869	57.4391	50.9616	50.4789	218.749	tr|B9GZY1|B9GZY1_POPTR	Ankyrin repeat family protein	Multiple functions, including biotic and abiotic stress tolerance (Zhao et al. 2020)
TraesCS2B01G597300	837	52.2973	50.4678	46.7045	55.6355	205.105	tr|B9GZY1|B9GZY1_POPTR	Ankyrin repeat family protein	Multiple functions, including biotic and abiotic stress tolerance (Zhao et al. 2020)
TraesCS6B01G009600	510	46.2701	47.4155	41.2035	40.8054	175.695	tr|B9GZY1|B9GZY1_POPTR	Ankyrin repeat family protein	Multiple functions, including biotic and abiotic stress tolerance (Zhao et al. 2020)
TraesCS6D01G006600	835	43	46.1238	45.3307	41.1436	175.598	tr|B9GZY1|B9GZY1_POPTR	Ankyrin repeat family protein	Multiple functions, including biotic and abiotic stress tolerance (Zhao et al. 2020)
TraesCS7A01G060700	1326	35.7904	35.5739	27.752	33.7819	132.898	tr|B9ID59|B9ID59_POPTR	Ankyrin repeat family protein	Multiple functions, including biotic and abiotic stress tolerance (Zhao et al. 2020)
TraesCS1D01G035300	1361	28.86	31.107	26.779	26.1126	112.859	tr|B9GJP4|B9GJP4_POPTR	Ankyrin repeat family protein	Multiple functions, including biotic and abiotic stress tolerance (Zhao et al. 2020)
TraesCS3D01G537900	1628	29.5886	31.3445	24.1102	25.9195	110.963	tr|B9GJP4|B9GJP4_POPTR	Ankyrin repeat family protein	Multiple functions, including biotic and abiotic stress tolerance (Zhao et al. 2020)
TraesCS4A01G429100	1844	30.7198	30.5025	23.1323	25.7321	110.087	tr|B9ID59|B9ID59_POPTR	Ankyrin repeat family protein	Multiple functions, including biotic and abiotic stress tolerance (Zhao et al. 2020)
TraesCS7D01G055500	1323	24.0989	21.3831	19.1078	21.3269	85.9167	tr|B9ID59|B9ID59_POPTR	Ankyrin repeat family protein	Multiple functions, including biotic and abiotic stress tolerance (Zhao et al. 2020)
TraesCS2B01G152800	462	21.6052	21.7777	21.1513	20.4446	84.9788	tr|B9HNG0|B9HNG0_POPTR	Ankyrin repeat family protein	Multiple functions, including biotic and abiotic stress tolerance (Zhao et al. 2020)
TraesCS3A01G532700	1618	16.5525	17.6619	15.2721	14.95	64.4365	tr|B9GJP4|B9GJP4_POPTR	Ankyrin repeat family protein	Multiple functions, including biotic and abiotic stress tolerance (Zhao et al. 2020)
TraesCS1B01G050200	1548	16.836	17.2481	13.5499	14.674	62.308	tr|B9GJP4|B9GJP4_POPTR	Ankyrin repeat family protein	Multiple functions, including biotic and abiotic stress tolerance (Zhao et al. 2020)
TraesCS4A01G290200	1575	16.3367	12.9466	10.4577	13.4428	53.1838	tr|B9I5G6|B9I5G6_POPTR	Ankyrin repeat family protein	Multiple functions, including biotic and abiotic stress tolerance (Zhao et al. 2020)
TraesCS3B01G609500	1395	13.9946	15.6645	10.0129	12.507	52.1789	tr|B9GJP4|B9GJP4_POPTR	Ankyrin repeat family protein	Multiple functions, including biotic and abiotic stress tolerance (Zhao et al. 2020)
TraesCS4A01G102200	2169	12.9678	13.737	14.1357	12.8808	53.7212	tr|Q10N66|Q10N66_ORYSJ	Ankyrin repeat family protein, putative, expressed	Multiple functions, including biotic and abiotic stress tolerance (Zhao et al. 2020)
TraesCS6A01G379500	2009	21.7589	21.0134	18.4398	17.21	78.4222	tr|Q6KA74|Q6KA74_ORYSJ	Ankyrin repeat protein-like	Multiple functions, including biotic and abiotic stress tolerance (Zhao et al. 2020)
TraesCS6D01G363800	1893	19.579	17.8955	16.4562	17.6915	71.6222	tr|Q6KA74|Q6KA74_ORYSJ	Ankyrin repeat protein-like	Multiple functions, including biotic and abiotic stress tolerance (Zhao et al. 2020)
TraesCS6B01G417700	1893	16.3872	14.4988	14.8189	14.1187	59.8236	tr|Q6KA74|Q6KA74_ORYSJ	Ankyrin repeat protein-like	Multiple functions, including biotic and abiotic stress tolerance (Zhao et al. 2020)
TraesCS3B01G598900	1227	19.2686	25.288	31.0546	29.9098	105.521	tr|A0A1E5URS9|A0A1E5URS9_9POAL	Ankyrin repeat-containing protein	Multiple functions, including biotic and abiotic stress tolerance (Zhao et al. 2020)
TraesCS3A01G354800	1668	24.6399	19.4835	17.912	20.9757	83.0111	tr|R7WE07|R7WE07_AEGTA	Ankyrin repeat-containing protein	Multiple functions, including biotic and abiotic stress tolerance (Zhao et al. 2020)
TraesCS7D01G268900	2166	20.6643	22.3262	18.9083	18.1165	80.0153	tr|A0A1E5WJA6|A0A1E5WJA6_9POAL	Ankyrin repeat-containing protein	Multiple functions, including biotic and abiotic stress tolerance (Zhao et al. 2020)
TraesCS3D01G348800	1668	20.7601	17.4859	14.391	19.2212	71.8582	tr|R7WE07|R7WE07_AEGTA	Ankyrin repeat-containing protein	Multiple functions, including biotic and abiotic stress tolerance (Zhao et al. 2020)
TraesCS4B01G014400	1662	18.5635	20.2974	14.9771	16.9552	70.7932	tr|A0A118JZK2|A0A118JZK2_CYNCS	Ankyrin repeat-containing protein	Multiple functions, including biotic and abiotic stress tolerance (Zhao et al. 2020)
TraesCS7B01G166600	1653	17.4273	14.8296	14.9371	15.0856	62.2796	tr|A0A1E5WJA6|A0A1E5WJA6_9POAL	Ankyrin repeat-containing protein	Multiple functions, including biotic and abiotic stress tolerance (Zhao et al. 2020)
TraesCS3B01G584300	1326	14.5413	15.1165	15.5231	13.9033	59.0842	tr|A0A1E5URS9|A0A1E5URS9_9POAL	Ankyrin repeat-containing protein	Multiple functions, including biotic and abiotic stress tolerance (Zhao et al. 2020)
TraesCS3B01G387800	1665	15.6025	15.0464	10.5893	14.2782	55.5164	tr|R7WE07|R7WE07_AEGTA	Ankyrin repeat-containing protein	Multiple functions, including biotic and abiotic stress tolerance (Zhao et al. 2020)
TraesCS4B01G310600	830	21.2782	21.71	18.7887	24.8116	86.5885	tr|B9S0D5|B9S0D5_RICCO	Ankyrin repeat-containing protein, putative	Multiple functions, including biotic and abiotic stress tolerance (Zhao et al. 2020)
TraesCS4D01G308500	716	14.6031	19.3363	15.8591	18.8491	68.6476	tr|B9S0D5|B9S0D5_RICCO	Ankyrin repeat-containing protein, putative	Multiple functions, including biotic and abiotic stress tolerance (Zhao et al. 2020)
TraesCS4A01G410500	627	18.6244	19.8847	15.6359	11.9353	66.0804	tr|B9S0D5|B9S0D5_RICCO	Ankyrin repeat-containing protein, putative	Multiple functions, including biotic and abiotic stress tolerance (Zhao et al. 2020)
TraesCS6B01G385200	1506	15.6547	16.033	16.325	17.6248	65.6373	tr|B9T4P9|B9T4P9_RICCO	Ankyrin repeat-containing protein, putative	Multiple functions, including biotic and abiotic stress tolerance (Zhao et al. 2020)
TraesCS3B01G042400	633	20.0549	21.4487	20.3551	19.4256	81.2843	tr|A0A060D6Q8|A0A060D6Q8_MAIZE	AP2-EREBP transcription factor	Multiple functions incl. biotic and abiotic stress tolerance (Xie et al. 2019)
TraesCS2A01G514200	1110	36.8607	36.4867	30.4341	37.9689	141.75	tr|A0A0K9PY64|A0A0K9PY64_ZOSMR	AP2-like ethylene-responsive transcription factor	Multiple functions incl. biotic and abiotic stress tolerance (Xie et al. 2019)
TraesCS1B01G076300	2430	37.0736	37.8509	33.981	30.7388	139.644	tr|A0A0K9PY64|A0A0K9PY64_ZOSMR	AP2-like ethylene-responsive transcription factor	Multiple functions incl. biotic and abiotic stress tolerance (Xie et al. 2019)
TraesCS1D01G059200	1626	32.9154	35.961	28.6181	31.106	128.601	tr|A0A0K9PY64|A0A0K9PY64_ZOSMR	AP2-like ethylene-responsive transcription factor	Multiple functions incl. biotic and abiotic stress tolerance (Xie et al. 2019)
TraesCS2B01G542400	1455	19.3427	22.1741	17.4243	16.9086	75.8498	tr|A0A0K9PY64|A0A0K9PY64_ZOSMR	AP2-like ethylene-responsive transcription factor	Multiple functions incl. biotic and abiotic stress tolerance (Xie et al. 2019)
TraesCS6D01G285400	1128	18.2012	19.9419	17.7872	14.893	70.8233	tr|G7JVD9|G7JVD9_MEDTR	AP2-like ethylene-responsive transcription factor	Multiple functions incl. biotic and abiotic stress tolerance (Xie et al. 2019)
TraesCS3B01G608500	759	404.771	453.664	426.822	443.893	1729.15	tr|D6BRE1|D6BRE1_JATCU	Aquaporin	Abiotic stress tolerance (Afzal et al. 2016 )
TraesCS4D01G308800	774	367.213	327.352	426.247	509.876	1630.69	tr|A0A077KS83|A0A077KS83_WHEAT	Aquaporin	Abiotic stress tolerance (Afzal et al. 2016 )
TraesCS6B01G450000	1331	364.237	384.976	433.708	425.232	1608.15	tr|A0A023T7Y7|A0A023T7Y7_LEYCH	Aquaporin	Abiotic stress tolerance (Afzal et al. 2016 )
TraesCS3D01G540900	759	342.363	375.375	388.801	373.193	1479.73	tr|D6BRE1|D6BRE1_JATCU	Aquaporin	Abiotic stress tolerance (Afzal et al. 2016 )
TraesCS4B01G310900	1005	344.512	300.173	383.984	417.181	1445.85	tr|A0A077KS83|A0A077KS83_WHEAT	Aquaporin	Abiotic stress tolerance (Afzal et al. 2016 )
TraesCS6B01G450200	879	315.141	310.779	370.461	370.343	1366.72	tr|A0A023T7Y7|A0A023T7Y7_LEYCH	Aquaporin	Abiotic stress tolerance (Afzal et al. 2016 )
TraesCS6D01G389400	1243	285.107	306.827	342.032	340.331	1274.3	tr|A0A023T7Y7|A0A023T7Y7_LEYCH	Aquaporin	Abiotic stress tolerance (Afzal et al. 2016 )
TraesCS3A01G535300	759	263.222	274.965	276.173	281.042	1095.4	tr|D6BRE1|D6BRE1_JATCU	Aquaporin	Abiotic stress tolerance (Afzal et al. 2016 )
TraesCS6B01G275100	750	183.993	212.154	238.177	240.294	874.618	tr|V9LTG5|V9LTG5_9ASPA	Aquaporin	Abiotic stress tolerance (Afzal et al. 2016 )
TraesCS4A01G410800	1157	199.383	176.117	211.778	243.538	830.817	tr|A0A077KS83|A0A077KS83_WHEAT	Aquaporin	Abiotic stress tolerance (Afzal et al. 2016 )
TraesCS6B01G259000	861	165.48	169.86	220.414	206.715	762.47	tr|Q08IH3|Q08IH3_HORVU	Aquaporin	Abiotic stress tolerance (Afzal et al. 2016 )
TraesCS6D01G232100	750	147.186	169.84	181.074	178.21	676.311	tr|V9LTG5|V9LTG5_9ASPA	Aquaporin	Abiotic stress tolerance (Afzal et al. 2016 )
TraesCS6D01G212900	861	126.77	171.752	191.371	176.42	666.313	tr|Q08IH3|Q08IH3_HORVU	Aquaporin	Abiotic stress tolerance (Afzal et al. 2016 )
TraesCS2B01G396700	888	143.968	135.365	176.144	173.207	628.684	tr|Q08IH3|Q08IH3_HORVU	Aquaporin	Abiotic stress tolerance (Afzal et al. 2016 )
TraesCS5A01G181000	873	126.26	129.535	166.307	164.143	586.244	tr|Q08IH5|Q08IH5_HORVU	Aquaporin	Abiotic stress tolerance (Afzal et al. 2016 )
TraesCS7D01G339600	949	138.083	108.233	162.256	163.816	572.388	tr|A9UED5|A9UED5_WHEAT	Aquaporin	Abiotic stress tolerance (Afzal et al. 2016 )
TraesCS2A01G379800	1097	135.285	122.148	149.062	144.496	550.992	tr|Q08IH3|Q08IH3_HORVU	Aquaporin	Abiotic stress tolerance (Afzal et al. 2016 )
TraesCS6A01G222100	861	102.7	115.078	144.341	130.757	492.876	tr|Q08IH3|Q08IH3_HORVU	Aquaporin	Abiotic stress tolerance (Afzal et al. 2016 )
TraesCS2B01G396800	873	107.052	112.228	131.238	119.124	469.642	tr|Q08IH3|Q08IH3_HORVU	Aquaporin	Abiotic stress tolerance (Afzal et al. 2016 )
TraesCS7A01G331300	747	122.527	90.0071	116.217	133.193	461.944	tr|A9UED5|A9UED5_WHEAT	Aquaporin	Abiotic stress tolerance (Afzal et al. 2016 )
TraesCS5B01G178700	879	108.077	115.635	126.572	110.288	460.572	tr|Q08IH5|Q08IH5_HORVU	Aquaporin	Abiotic stress tolerance (Afzal et al. 2016 )
TraesCS6A01G250300	750	95.2779	108.431	123.128	122.04	448.877	tr|V9LTG5|V9LTG5_9ASPA	Aquaporin	Abiotic stress tolerance (Afzal et al. 2016 )
TraesCS2B01G433200	1027	95.4259	112.584	111.675	110.382	430.067	tr|V9LTG5|V9LTG5_9ASPA	Aquaporin	Abiotic stress tolerance (Afzal et al. 2016 )
TraesCS6A01G405700	1183	92.206	102.85	113.892	109.737	418.684	tr|A0A023T7Y7|A0A023T7Y7_LEYCH	Aquaporin	Abiotic stress tolerance (Afzal et al. 2016 )
TraesCS2D01G376000	888	92.3135	83.9241	112.008	119.355	407.6	tr|Q08IH3|Q08IH3_HORVU	Aquaporin	Abiotic stress tolerance (Afzal et al. 2016 )
TraesCS2D01G411400	747	84.3554	104.587	103.625	107.406	399.973	tr|V9LTG5|V9LTG5_9ASPA	Aquaporin	Abiotic stress tolerance (Afzal et al. 2016 )
TraesCS6D01G389500	1206	91.6775	94.462	114.293	98.6245	399.057	tr|A0A023T7Y7|A0A023T7Y7_LEYCH	Aquaporin	Abiotic stress tolerance (Afzal et al. 2016 )
TraesCS2D01G376100	873	86.6297	93.3078	111.215	101.517	392.67	tr|Q08IH3|Q08IH3_HORVU	Aquaporin	Abiotic stress tolerance (Afzal et al. 2016 )
TraesCS2D01G063900	855	93.2106	77.5117	86.864	95.5365	353.123	tr|B2M0U5|B2M0U5_MANES	Aquaporin	Abiotic stress tolerance (Afzal et al. 2016 )
TraesCS2A01G407700	1177	82.0689	71.7659	90.968	86.6461	331.449	tr|A0ZV97|A0ZV97_HORVU	Aquaporin	Abiotic stress tolerance (Afzal et al. 2016 )
TraesCS2B01G425600	1683	77.6416	79.0562	91.0386	80.6214	328.358	tr|A0ZV97|A0ZV97_HORVU	Aquaporin	Abiotic stress tolerance (Afzal et al. 2016 )
TraesCS5D01G185400	1260	69.6586	67.5718	83.0722	72.7771	293.08	tr|Q08IH5|Q08IH5_HORVU	Aquaporin	Abiotic stress tolerance (Afzal et al. 2016 )
TraesCS2D01G206300	873	69.7965	60.3242	70.9199	70.9649	272.005	tr|D6PY83|D6PY83_HORVU	Aquaporin	Abiotic stress tolerance (Afzal et al. 2016 )
TraesCS2A01G379900	873	60.8607	67.1088	78.6387	60.5908	267.199	tr|Q08IH3|Q08IH3_HORVU	Aquaporin	Abiotic stress tolerance (Afzal et al. 2016 )
TraesCS6B01G279200	998	64.6327	54.8764	63.5668	76.4116	259.487	tr|C9E2R2|C9E2R2_WHEAT	Aquaporin	Abiotic stress tolerance (Afzal et al. 2016 )
TraesCS6D01G227500	873	57.9551	58.9453	51.7676	76.3362	245.004	tr|C9E2R2|C9E2R2_WHEAT	Aquaporin	Abiotic stress tolerance (Afzal et al. 2016 )
TraesCS2B01G225900	1307	59.8023	58.7105	56.9555	64.5588	240.027	tr|D6PY83|D6PY83_HORVU	Aquaporin	Abiotic stress tolerance (Afzal et al. 2016 )
TraesCS2D01G404800	1243	52.7289	45.1754	60.3263	66.0177	224.248	tr|A0ZV97|A0ZV97_HORVU	Aquaporin	Abiotic stress tolerance (Afzal et al. 2016 )
TraesCS2A01G065700	855	50.802	47.9893	55.3204	61.8028	215.915	tr|B2M0U5|B2M0U5_MANES	Aquaporin	Abiotic stress tolerance (Afzal et al. 2016 )
TraesCS2A01G414100	747	36.7943	49.3247	54.8272	56.795	197.741	tr|V9LTG5|V9LTG5_9ASPA	Aquaporin	Abiotic stress tolerance (Afzal et al. 2016 )
TraesCS2A01G198500	1318	45.7264	47.3491	44.6575	53.3662	191.099	tr|D6PY83|D6PY83_HORVU	Aquaporin	Abiotic stress tolerance (Afzal et al. 2016 )
TraesCS7B01G243000	747	41.1586	30.8776	41.1003	52.3725	165.509	tr|A9UED5|A9UED5_WHEAT	Aquaporin	Abiotic stress tolerance (Afzal et al. 2016 )
TraesCS6A01G245100	999	36.8744	35.0685	36.7259	43.4487	152.118	tr|C9E2R2|C9E2R2_WHEAT	Aquaporin	Abiotic stress tolerance (Afzal et al. 2016 )
TraesCS6A01G405600	1494	13.3402	14.5697	18.9277	15.4162	62.2538	tr|A0A023T7Y7|A0A023T7Y7_LEYCH	Aquaporin	Abiotic stress tolerance (Afzal et al. 2016 )
TraesCS6D01G286400	888	266.497	303.791	271.372	252.985	1094.65	sp|P29975|AQP1_RAT	Aquaporin-1	Abiotic stress tolerance (Afzal et al. 2016 )
TraesCS6B01G335900	888	250.043	313.78	271.426	235.74	1070.99	sp|P29975|AQP1_RAT	Aquaporin-1	Abiotic stress tolerance (Afzal et al. 2016 )
TraesCS6A01G307300	888	196.672	221.658	203.705	185.414	807.45	sp|P29975|AQP1_RAT	Aquaporin-1	Abiotic stress tolerance (Afzal et al. 2016 )
TraesCS7A01G187800	903	18.2508	25.8039	23.0096	20.3426	87.4069	sp|P29975|AQP1_RAT	Aquaporin-1	Abiotic stress tolerance (Afzal et al. 2016 )
TraesCS1D01G176000	900	19.5913	21.7844	23.3578	17.9189	82.6523	sp|P47865|AQP1_BOVIN	Aquaporin-1	Abiotic stress tolerance (Afzal et al. 2016 )
TraesCS7B01G092900	903	16.6971	19.7131	17.5724	19.4113	73.394	sp|P29975|AQP1_RAT	Aquaporin-1	Abiotic stress tolerance (Afzal et al. 2016 )
TraesCS7D01G188800	903	12.7674	19.1253	15.6551	16.3375	63.8854	sp|P29975|AQP1_RAT	Aquaporin-1	Abiotic stress tolerance (Afzal et al. 2016 )
TraesCS4A01G126900	1041	12.993	12.999	15.4813	12.9211	54.3944	sp|P29972|AQP1_HUMAN	Aquaporin-1	Abiotic stress tolerance (Afzal et al. 2016 )
TraesCS1B01G202700	897	11.5542	13.1356	14.6421	13.1877	52.5196	sp|P47865|AQP1_BOVIN	Aquaporin-1	Abiotic stress tolerance (Afzal et al. 2016 )
TraesCS3B01G182400	747	322.49	331.78	391.271	312.05	1357.59	tr|A0A103XGN5|A0A103XGN5_CYNCS	Aquaporin-like protein	Abiotic stress tolerance (Afzal et al. 2016 )
TraesCS3A01G155800	747	260.511	251.412	298.787	264.812	1075.52	tr|A0A103XGN5|A0A103XGN5_CYNCS	Aquaporin-like protein	Abiotic stress tolerance (Afzal et al. 2016 )
TraesCS4D01G344300	768	59.6705	92.532	56.6843	72.7644	281.651	tr|A0A103XGN5|A0A103XGN5_CYNCS	Aquaporin-like protein	Abiotic stress tolerance (Afzal et al. 2016 )
TraesCS4D01G132200	735	53.5909	59.1404	55.2634	59.6496	227.644	tr|A0A118K518|A0A118K518_CYNCS	Aquaporin-like protein	Abiotic stress tolerance (Afzal et al. 2016 )
TraesCS4B01G137500	735	52.9914	59.4678	55.4545	53.958	221.872	tr|A0A118K518|A0A118K518_CYNCS	Aquaporin-like protein	Abiotic stress tolerance (Afzal et al. 2016 )
TraesCS5A01G518300	771	48.3641	72.5538	44.5824	53.3702	218.87	tr|A0A103XGN5|A0A103XGN5_CYNCS	Aquaporin-like protein	Abiotic stress tolerance (Afzal et al. 2016 )
TraesCS4B01G349500	768	46.2277	69.6361	46.4144	46.5776	208.856	tr|A0A103XGN5|A0A103XGN5_CYNCS	Aquaporin-like protein	Abiotic stress tolerance (Afzal et al. 2016 )
TraesCS4A01G180200	870	25.649	29.0974	29.6233	30.8692	115.239	tr|A0A118K518|A0A118K518_CYNCS	Aquaporin-like protein	Abiotic stress tolerance (Afzal et al. 2016 )
TraesCS3D01G349600	264	17.1891	24.1148	20.9066	14.0305	76.2409	AT1G08680.5	ARF GAP-like zinc finger-containing protein ZIGA4	Differentially phosphorylated in PTI- and ETI-triggered immunity (Yu et al. 2021)
TraesCS3A01G355600	264	18.4357	17.3073	16.3845	19.51	71.6374	AT1G08680.5	ARF GAP-like zinc finger-containing protein ZIGA4	Differentially phosphorylated in PTI- and ETI-triggered immunity (Yu et al. 2021)
TraesCS3B01G388500	524	11.5723	15.5388	14.0634	17.6457	58.8203	AT1G08680.5	ARF GAP-like zinc finger-containing protein ZIGA4	Differentially phosphorylated in PTI- and ETI-triggered immunity (Yu et al. 2021)
TraesCS4B01G380400	498	20.5385	22.7162	19.2469	22.0049	84.5065	tr|B8ALE5|B8ALE5_ORYSI	Arsenate reductase	As tolerance (Chao et al. 2014)
TraesCSU01G130600	823	12.3333	13.9394	16.8591	11.9823	55.114	tr|B8ALE5|B8ALE5_ORYSI	Arsenate reductase	As tolerance (Chao et al. 2014)
TraesCS2B01G096200	765	629.701	681.066	783.102	819.959	2913.83	tr|Q945R5|Q945R5_HORVU	Ascorbate peroxidase	Oxidative stress metabolism (Das et al. 2014)
TraesCS2D01G080000	771	585.546	602.165	729.556	764.726	2681.99	tr|Q945R5|Q945R5_HORVU	Ascorbate peroxidase	Oxidative stress metabolism (Das et al. 2014)
TraesCS4A01G106300	757	159.693	787.626	197.05	714.372	1858.74	tr|O23983|O23983_HORVU	Ascorbate peroxidase	Oxidative stress metabolism (Das et al. 2014)
TraesCS2A01G082100	1227	376.852	404.892	448.452	468.931	1699.13	tr|Q945R5|Q945R5_HORVU	Ascorbate peroxidase	Oxidative stress metabolism (Das et al. 2014)
TraesCS4D01G198500	753	165.638	633.024	202.074	609.186	1609.92	tr|O23983|O23983_HORVU	Ascorbate peroxidase	Oxidative stress metabolism (Das et al. 2014)
TraesCS4B01G197900	841	100.687	649.843	115.525	588.847	1454.9	tr|O23983|O23983_HORVU	Ascorbate peroxidase	Oxidative stress metabolism (Das et al. 2014)
TraesCS1B01G102100	535	17.493	19.0796	11.4763	15.058	63.1069	AT3G19190.3	autophagy 2	Mutiple functions, including biotic and abiotic stress tolerance (Su et al. 2020)
TraesCS6D01G221200	2136	16.4662	18.1409	16.1341	18.5769	69.3181	tr|A0A199UTS5|A0A199UTS5_ANACO	Autophagy-related protein 13	Mutiple functions, including biotic and abiotic stress tolerance (Su et al. 2020)
TraesCS6B01G285600	2127	16.0204	16.9023	17.5272	18.8326	69.2825	tr|A0A199UTS5|A0A199UTS5_ANACO	Autophagy-related protein 13	Mutiple functions, including biotic and abiotic stress tolerance (Su et al. 2020)
TraesCS6A01G238900	1846	14.6564	19.2508	13.8239	18.279	66.0101	tr|A0A199UTS5|A0A199UTS5_ANACO	Autophagy-related protein 13	Mutiple functions, including biotic and abiotic stress tolerance (Su et al. 2020)
TraesCS4B01G126200	2857	18.8908	15.4287	15.5405	16.3361	66.1961	tr|A0A1E5V3A2|A0A1E5V3A2_9POAL	Auxilin-related protein 1	Necrotic cell death and disease resistance (Park et al. 2017)
TraesCS4D01G145200	2682	16.768	14.6648	14.9201	16.3773	62.7301	tr|A0A1E5V3A2|A0A1E5V3A2_9POAL	Auxilin-related protein 1	Necrotic cell death and disease resistance (Park et al. 2017)
TraesCS5A01G092500	2679	15.1348	13.0078	14.6125	13.5988	56.3539	tr|A0A1E5V3A2|A0A1E5V3A2_9POAL	Auxilin-related protein 1	Necrotic cell death and disease resistance (Park et al. 2017)
TraesCS5D01G104700	2670	13.6685	13.7041	14.0322	14.2701	55.6749	tr|A0A1E5V3A2|A0A1E5V3A2_9POAL	Auxilin-related protein 1	Necrotic cell death and disease resistance (Park et al. 2017)
TraesCS5B01G098600	2679	13.331	11.5255	14.5959	12.124	51.5763	tr|A0A1E5V3A2|A0A1E5V3A2_9POAL	Auxilin-related protein 1	Necrotic cell death and disease resistance (Park et al. 2017)
TraesCS7B01G271800	759	37.972	46.6115	27.3039	32.7632	144.65	tr|G7LFZ0|G7LFZ0_MEDTR	Avr9/Cf-9 rapidly elicited protein	Race-specific disease resistance (Rowland et al. 2005)
TraesCS7A01G355900	1069	32.8605	41.6138	26.7871	27.0259	128.287	tr|G7LFZ0|G7LFZ0_MEDTR	Avr9/Cf-9 rapidly elicited protein	Race-specific disease resistance (Rowland et al. 2005)
TraesCS7D01G366800	1050	29.8714	35.8196	26.5106	30.4112	122.613	tr|G7LFZ0|G7LFZ0_MEDTR	Avr9/Cf-9 rapidly elicited protein	Race-specific disease resistance (Rowland et al. 2005)
TraesCS3D01G142600	711	19.0189	20.4714	14.6215	11.555	65.6669	tr|G7LFZ0|G7LFZ0_MEDTR	Avr9/Cf-9 rapidly elicited protein	Race-specific disease resistance (Rowland et al. 2005)
TraesCS7B01G103600	264	1165.99	1280.72	1213.32	1281.87	4941.9	tr|B6T144|B6T144_MAIZE	B12D protein	Abiotic stress response (Almutairi 2022)
TraesCS7A01G238600	264	946.797	1080.86	950.099	1193.35	4171.11	tr|B6T144|B6T144_MAIZE	B12D protein	Abiotic stress response (Almutairi 2022)
TraesCS7D01G199700	264	653.043	702.818	662.296	814.697	2832.85	tr|B6T144|B6T144_MAIZE	B12D protein	Abiotic stress response (Almutairi 2022)
TraesCS1A01G404200	297	78.9561	80.852	84.5982	70.5864	314.993	tr|B6T2Z0|B6T2Z0_MAIZE	B12D protein	Abiotic stress response (Almutairi 2022)
TraesCS1D01G412000	493	64.7569	74.3707	73.304	78.3295	290.761	tr|B6T2Z0|B6T2Z0_MAIZE	B12D protein	Abiotic stress response (Almutairi 2022)
TraesCS1B01G433700	297	41.8422	50.5685	43.4267	35.0906	170.928	tr|B6T2Z0|B6T2Z0_MAIZE	B12D protein	Abiotic stress response (Almutairi 2022)
TraesCS3B01G383300	807	60.2043	66.8885	57.855	64.4185	249.366	tr|G7KSC2|G7KSC2_MEDTR	BAG family molecular chaperone regulator	Possible biotic and abiotic stress tolerance (Arif et al. 2021)
TraesCS3A01G350700	811	44.4708	52.6533	48.046	49.2472	194.417	tr|G7KSC2|G7KSC2_MEDTR	BAG family molecular chaperone regulator	Possible biotic and abiotic stress tolerance (Arif et al. 2021)
TraesCS3D01G344700	811	34.0024	37.933	35.5569	31.5023	138.995	tr|G7KSC2|G7KSC2_MEDTR	BAG family molecular chaperone regulator	Possible biotic and abiotic stress tolerance (Arif et al. 2021)
TraesCS7D01G010300	1221	22.7778	20.9253	21.7638	20.492	85.9589	tr|A0A199V2M7|A0A199V2M7_ANACO	BAG family molecular chaperone regulator 7	Possible biotic and abiotic stress tolerance (Arif et al. 2021)
TraesCS7A01G269600	972	53.5951	50.1093	50.8996	52.4261	207.03	tr|A0A072TGZ0|A0A072TGZ0_MEDTR	BAG family molecular chaperone regulator-like protein	Possible biotic and abiotic stress tolerance ( Arif et al. 2021)
TraesCS7B01G167800	972	48.381	38.1051	43.5483	43.7133	173.748	tr|G7IAQ7|G7IAQ7_MEDTR	BAG family molecular chaperone regulator-like protein	Possible biotic and abiotic stress tolerance ( Arif et al. 2021)
TraesCS7D01G270100	972	37.2606	35.7739	36.8551	34.3679	144.257	tr|G7IAQ7|G7IAQ7_MEDTR	BAG family molecular chaperone regulator-like protein	Possible biotic and abiotic stress tolerance ( Arif et al. 2021)
TraesCS7D01G050300	1017	27.5874	31.0039	31.8333	27.1896	117.614	tr|A0A072TGZ0|A0A072TGZ0_MEDTR	BAG family molecular chaperone regulator-like protein	Possible biotic and abiotic stress tolerance ( Arif et al. 2021)
TraesCS5B01G313500	1065	29.7579	28.0703	27.3466	26.5161	111.691	tr|G7IAQ7|G7IAQ7_MEDTR	BAG family molecular chaperone regulator-like protein	Possible biotic and abiotic stress tolerance ( Arif et al. 2021)
TraesCS7A01G055400	1038	21.2699	24.589	26.339	20.0457	92.2436	tr|A0A072TGZ0|A0A072TGZ0_MEDTR	BAG family molecular chaperone regulator-like protein	Possible biotic and abiotic stress tolerance ( Arif et al. 2021)
TraesCS5A01G312500	1023	20.7858	19.1403	24.1082	23.2506	87.2848	tr|G7IAQ7|G7IAQ7_MEDTR	BAG family molecular chaperone regulator-like protein	Possible biotic and abiotic stress tolerance ( Arif et al. 2021)
TraesCS4A01G442100	1056	19.4332	21.9905	23.0176	21.1397	85.581	tr|A0A072TGZ0|A0A072TGZ0_MEDTR	BAG family molecular chaperone regulator-like protein	Possible biotic and abiotic stress tolerance ( Arif et al. 2021)
TraesCS5D01G319300	1092	18.1619	19.6974	19.4629	17.5587	74.881	tr|A0A072TGZ0|A0A072TGZ0_MEDTR	BAG family molecular chaperone regulator-like protein	Possible biotic and abiotic stress tolerance ( Arif et al. 2021)
TraesCS6B01G113900	1150	39.5571	34.3403	35.5825	35.9799	145.46	tr|E2I9G8|E2I9G8_WHEAT	Bax inhibitor 1-like protein	Programmed cell death suppressor (Ishikawa et al. 2011)
TraesCS6A01G083200	1309	35.1427	30.6229	30.3413	32.1299	128.237	tr|E2I9G8|E2I9G8_WHEAT	Bax inhibitor 1-like protein	Programmed cell death suppressor (Ishikawa et al. 2011)
TraesCS6D01G077000	3161	17.2423	18.9792	17.2553	18.6131	72.0899	tr|E2I9G8|E2I9G8_WHEAT	Bax inhibitor 1-like protein	Programmed cell death suppressor (Ishikawa et al. 2011)
TraesCS1A01G251600	789	111.884	121.919	110.436	124.042	468.281	AT4G15470.1	Bax inhibitor-1 family protein	Programmed cell death suppressor (Ishikawa et al. 2011)
TraesCS1B01G262200	789	77.4069	80.3233	75.091	76.756	309.577	AT4G15470.1	Bax inhibitor-1 family protein	Programmed cell death suppressor (Ishikawa et al. 2011)
TraesCS5D01G445000	735	62.3272	75.9345	75.0532	69.3146	282.63	tr|A0A061DQL7|A0A061DQL7_THECC	Bax inhibitor-1 family protein	Programmed cell death suppressor (Ishikawa et al. 2011)
TraesCS1D01G251100	1060	61.4742	71.8248	69.2833	64.1325	266.715	AT4G15470.1	Bax inhibitor-1 family protein	Programmed cell death suppressor (Ishikawa et al. 2011)
TraesCS5B01G440600	997	60.242	61.5229	56.5728	61.9999	240.338	tr|A0A061DQL7|A0A061DQL7_THECC	Bax inhibitor-1 family protein	Programmed cell death suppressor (Ishikawa et al. 2011)
TraesCS5A01G437800	875	48.9804	54.8555	49.214	55.961	209.011	tr|A0A061DQL7|A0A061DQL7_THECC	Bax inhibitor-1 family protein	Programmed cell death suppressor (Ishikawa et al. 2011)
TraesCS3A01G480500	756	22.8372	23.4841	21.145	21.7866	89.2529	AT1G03070.3	Bax inhibitor-1 family protein	Programmed cell death suppressor (Ishikawa et al. 2011)
TraesCS3D01G475300	759	20.9082	16.2367	18.1666	19.449	74.7605	AT1G03070.3	Bax inhibitor-1 family protein	Programmed cell death suppressor (Ishikawa et al. 2011)
TraesCS3B01G525800	1186	12.8597	14.2689	13.6002	14.6524	55.3812	AT1G03070.3	Bax inhibitor-1 family protein	Programmed cell death suppressor (Ishikawa et al. 2011)
TraesCS1B01G033700	1362	79.0838	78.2759	88.9945	88.9503	335.304	tr|A0A199V3N5|A0A199V3N5_ANACO	Benzyl alcohol O-benzoyltransferase	Benzenoid and benzoic acid biosynthesis, including salicylic acid and defense compounds (Widhalm et al. 2015)
TraesCS1D01G027200	1362	72.4782	65.589	75.5	92.5239	306.091	tr|A0A199V3N5|A0A199V3N5_ANACO	Benzyl alcohol O-benzoyltransferase	Benzenoid and benzoic acid biosynthesis, including salicylic acid and defense compounds (Widhalm et al. 2015)
TraesCS1A01G173800	1772	33.1283	40.0993	40.0921	40.7875	154.107	tr|A0A1E5UQE4|A0A1E5UQE4_9POAL	Benzyl alcohol O-benzoyltransferase	Benzenoid and benzoic acid biosynthesis, including salicylic acid and defense compounds (Widhalm et al. 2015)
TraesCS1B01G190600	1730	22.257	27.8716	32.5471	25.5115	108.187	tr|A0A1E5UQE4|A0A1E5UQE4_9POAL	Benzyl alcohol O-benzoyltransferase	Benzenoid and benzoic acid biosynthesis, including salicylic acid and defense compounds (Widhalm et al. 2015)
TraesCS7A01G407600	1627	15.0775	24.4871	16.5877	24.3887	80.541	tr|A0A199V3N5|A0A199V3N5_ANACO	Benzyl alcohol O-benzoyltransferase	Benzenoid and benzoic acid biosynthesis, including salicylic acid and defense compounds (Widhalm et al. 2015)
TraesCS7A01G407500	1350	20.1198	22.8016	16.5317	20.5076	79.9606	tr|A0A199V3N5|A0A199V3N5_ANACO	Benzyl alcohol O-benzoyltransferase	Benzenoid and benzoic acid biosynthesis, including salicylic acid and defense compounds (Widhalm et al. 2015)
TraesCS1D01G165000	1773	14.0648	16.9376	19.8584	15.3973	66.2582	tr|A0A1E5UQE4|A0A1E5UQE4_9POAL	Benzyl alcohol O-benzoyltransferase	Benzenoid and benzoic acid biosynthesis, including salicylic acid and defense compounds (Widhalm et al. 2015)
TraesCS1B01G101500	1386	12.8304	16.438	14.5719	11.6076	55.4478	tr|A0A1E5VQE1|A0A1E5VQE1_9POAL	Benzyl alcohol O-benzoyltransferase	Benzenoid and benzoic acid biosynthesis, including salicylic acid and defense compounds (Widhalm et al. 2015)
TraesCS3B01G524800	996	32.2795	25.4037	34.498	40.184	132.365	tr|Q9XEN5|Q9XEN5_WHEAT	Beta-1,3-glucanase	Pathogenesis-related protein PR-2 (Linthorst and Van Loon 1991)
TraesCS3B01G571400	951	12.3662	31.3151	23.4283	39.4616	106.571	tr|D6N2Z5|D6N2Z5_9POAL	Beta-1,3-glucanase	Benzenoid and benzoic acid biosynthesis, including salicylic acid and defense compounds (Widhalm et al. 2015)
TraesCS3D01G512300	997	17.1609	20.5857	21.4256	28.1823	87.3545	tr|D6N2Z5|D6N2Z5_9POAL	Beta-1,3-glucanase	Benzenoid and benzoic acid biosynthesis, including salicylic acid and defense compounds (Widhalm et al. 2015)
TraesCS3D01G475100	1220	19.0873	13.6147	20.0221	25.8842	78.6083	tr|Q9XEN5|Q9XEN5_WHEAT	Beta-1,3-glucanase	Benzenoid and benzoic acid biosynthesis, including salicylic acid and defense compounds (Widhalm et al. 2015)
TraesCS3A01G486000	933	9.47487	13.5889	13.7628	16.6455	53.4721	tr|Q4JK90|Q4JK90_WHEAT	Beta-1,3-glucanase	Benzenoid and benzoic acid biosynthesis, including salicylic acid and defense compounds (Widhalm et al. 2015)
TraesCS2D01G368600	2319	12.997	12.9748	16.222	17.8075	60.0013	tr|Q53MR3|Q53MR3_ORYSJ	Beta-xylosidase, putative	Systemic acquired resistance signalling (Bauer et al. 2023)
TraesCS6D01G367400	1135	83.4937	84.9144	67.1792	76.4533	312.041	tr|W5GW64|W5GW64_WHEAT	Bidirectional sugar transporter SWEET	Sugar mobilization and transport (Breia et al. 2021)
TraesCS6B01G015100	885	70.6542	78.8347	53.9938	72.9348	276.417	tr|A0A1D6AWP3|A0A1D6AWP3_WHEAT	Bidirectional sugar transporter SWEET	Sugar mobilization and transport (Breia et al. 2021)
TraesCS6A01G382600	1131	67.4804	73.7714	50.5467	70.0215	261.82	tr|W5G951|W5G951_WHEAT	Bidirectional sugar transporter SWEET	Sugar mobilization and transport (Breia et al. 2021)
TraesCS6B01G421800	873	70.2326	64.5056	46.9895	70.6468	252.375	tr|A0A1D6ATX3|A0A1D6ATX3_WHEAT	Bidirectional sugar transporter SWEET	Sugar mobilization and transport (Breia et al. 2021)
TraesCS1D01G052700	891	20.5634	19.2813	17.1108	58.0133	114.969	tr|W5ALR7|W5ALR7_WHEAT	Bidirectional sugar transporter SWEET	Sugar mobilization and transport (Breia et al. 2021)
TraesCS6A01G148600	720	24.0558	24.7561	23.6961	31.3605	103.869	tr|W5GG56|W5GG56_WHEAT	Bidirectional sugar transporter SWEET	Sugar mobilization and transport (Breia et al. 2021)
TraesCS6A01G382400	888	23.4597	22.4262	18.8943	35.9114	100.692	tr|W5G7J1|W5G7J1_WHEAT	Bidirectional sugar transporter SWEET	Sugar mobilization and transport (Breia et al. 2021)
TraesCS6D01G009600	1097	20.5935	18.8693	12.3407	40.4126	92.2161	tr|A0A1D6BEP6|A0A1D6BEP6_WHEAT	Bidirectional sugar transporter SWEET	Sugar mobilization and transport (Breia et al. 2021)
TraesCS7A01G147300	933	20.3365	23.0025	24.6536	21.3327	89.3253	tr|A0A1D6BTW9|A0A1D6BTW9_WHEAT	Bidirectional sugar transporter SWEET	Sugar mobilization and transport (Breia et al. 2021)
TraesCS6B01G421500	885	21.628	22.2744	15.5686	27.601	87.072	tr|W5GM26|W5GM26_WHEAT	Bidirectional sugar transporter SWEET	Sugar mobilization and transport (Breia et al. 2021)
TraesCS6D01G367300	858	21.6529	20.3279	14.3508	27.0821	83.4136	tr|A0A1D6B4L6|A0A1D6B4L6_WHEAT	Bidirectional sugar transporter SWEET	Sugar mobilization and transport (Breia et al. 2021)
TraesCS6D01G138000	720	19.1029	20.2918	20.3549	21.5782	81.3278	tr|W5H5P8|W5H5P8_WHEAT	Bidirectional sugar transporter SWEET	Sugar mobilization and transport (Breia et al. 2021)
TraesCS6D01G367200	885	17.7666	18.2934	16.4056	27.3219	79.7874	tr|A0A1D6B9R8|A0A1D6B9R8_WHEAT	Bidirectional sugar transporter SWEET	Sugar mobilization and transport (Breia et al. 2021)
TraesCS6D01G201900	768	17.2625	19.9497	13.7968	23.365	74.3741	tr|W5H0N1|W5H0N1_WHEAT	Bidirectional sugar transporter SWEET	Sugar mobilization and transport (Breia et al. 2021)
TraesCS6B01G176800	720	17.523	17.8157	15.0753	21.7374	72.1514	tr|W5GS45|W5GS45_WHEAT	Bidirectional sugar transporter SWEET	Sugar mobilization and transport (Breia et al. 2021)
TraesCS6B01G015200	885	12.9885	17.2507	10.3434	12.992	53.5745	tr|A0A1D6AWP2|A0A1D6AWP2_WHEAT	Bidirectional sugar transporter SWEET	Sugar mobilization and transport (Breia et al. 2021)
TraesCS6B01G248300	768	11.2147	13.512	9.52648	18.2439	52.4971	tr|A0A1D6APN4|A0A1D6APN4_WHEAT	Bidirectional sugar transporter SWEET	Sugar mobilization and transport (Breia et al. 2021)
TraesCS1A01G050400	1112	10.4801	11.6426	11.4755	38.0165	71.6147	tr|W4ZVD1|W4ZVD1_WHEAT	Bidirectional sugar transporter SWEET	Sugar mobilization and transport (Breia et al. 2021)
TraesCS1D01G331800	351	68.9135	59.3479	65.7742	43.224	237.26	AT2G45180.1	Bifunctional inhibitor/lipid-transfer protein/seed storage 2S albumin superfamily protein	Transported during systemic acquired resistance (Champigny et al. 2011)
TraesCS1B01G224000	460	59.1349	48.1518	43.9149	51.6211	202.823	AT4G12520.1	Bifunctional inhibitor/lipid-transfer protein/seed storage 2S albumin superfamily protein	Transported during systemic acquired resistance (Champigny et al. 2011)
TraesCS4D01G319600	264	30.9865	24.8718	25.6512	36.3825	117.892	AT5G48485.1	Bifunctional inhibitor/lipid-transfer protein/seed storage 2S albumin superfamily protein	Transported during systemic acquired resistance (Champigny et al. 2011)
TraesCS1D01G213300	363	28.7976	18.6469	16.9006	18.7636	83.1087	AT4G22460.1	Bifunctional inhibitor/lipid-transfer protein/seed storage 2S albumin superfamily protein	Transported during systemic acquired resistance (Champigny et al. 2011)
TraesCS1D01G331900	1065	25.4954	20.7169	20.1471	14.09	80.4494	AT4G12500.1	Bifunctional inhibitor/lipid-transfer protein/seed storage 2S albumin superfamily protein	Transported during systemic acquired resistance (Champigny et al. 2011)
TraesCS3A01G416400	1191	17.2714	14.0035	16.4172	15.5121	63.2042	AT4G30880.1	Bifunctional inhibitor/lipid-transfer protein/seed storage 2S albumin superfamily protein	Transported during systemic acquired resistance (Champigny et al. 2011)
TraesCS4B01G323400	312	38.2834	27.6751	34.9138	45.0238	145.896	tr|Q8GXG3|Q8GXG3_ARATH	Bifunctional inhibitor/lipid-transfer protein/seed storage 2S albumin-like protein	Transported during systemic acquired resistance (Champigny et al. 2011)
TraesCS3A01G419800	324	11.0274	28.4511	13.2973	20.3809	73.1567	tr|Q8GXG3|Q8GXG3_ARATH	Bifunctional inhibitor/lipid-transfer protein/seed storage 2S albumin-like protein	Transported during systemic acquired resistance (Champigny et al. 2011)
TraesCS2A01G440300	318	11.7287	22.6601	15.5788	22.841	72.8086	tr|Q8GXG3|Q8GXG3_ARATH	Bifunctional inhibitor/lipid-transfer protein/seed storage 2S albumin-like protein	Transported during systemic acquired resistance (Champigny et al. 2011)
TraesCS5A01G495400	336	17.4439	9.33138	13.0054	23.4104	63.1911	tr|Q9FJ69|Q9FJ69_ARATH	Bifunctional inhibitor/lipid-transfer protein/seed storage 2S albumin-like protein	Transported during systemic acquired resistance (Champigny et al. 2011)
TraesCS3B01G590000	1176	19.1731	20.8721	21.4858	19.0826	80.6135	tr|B4FUF3|B4FUF3_MAIZE	Bifunctional polymyxin resistance arnA protein	Resistance to polymixin and antimicrobial peptides in bacteria (Sonawane et al. 2015)
TraesCS3A01G520600	1176	20.7052	19.0911	22.9708	17.2168	79.9839	tr|B4FUF3|B4FUF3_MAIZE	Bifunctional polymyxin resistance arnA protein	Resistance to polymixin and antimicrobial peptides in bacteria (Sonawane et al. 2015)
TraesCS3D01G528600	1176	17.5063	15.6388	19.2546	15.4588	67.8584	tr|B4FUF3|B4FUF3_MAIZE	Bifunctional polymyxin resistance arnA protein	Resistance to polymixin and antimicrobial peptides in bacteria (Sonawane et al. 2015)
TraesCS7B01G228100	907	17.3255	13.3788	13.8803	10.6962	55.2809	tr|B6TQB1|B6TQB1_MAIZE	Bifunctional polymyxin resistance arnA protein	Resistance to polymixin and antimicrobial peptides in bacteria (Sonawane et al. 2015)
TraesCS7B01G131200	492	12.44	16.3405	15.5639	12.4106	56.755	tr|Q67VQ4|Q67VQ4_ORYSJ	BolA-like	Fe and oxidative stress tolerance (Qin et al. 2015)
TraesCS7A01G232700	504	12.3945	14.2143	11.9556	13.7896	52.354	tr|Q67VQ4|Q67VQ4_ORYSJ	BolA-like	Fe and oxidative stress tolerance (Qin et al. 2015)
TraesCS3D01G371400	282	48.0506	65.0374	58.2453	60.4907	231.824	tr|Q5N9F3|Q5N9F3_ORYSJ	BolA-like protein	Fe and oxidative stress tolerance (Qin et al. 2015)
TraesCS3A01G378100	294	35.5465	62.6063	41.3387	46.6017	186.093	tr|Q5N9F3|Q5N9F3_ORYSJ	BolA-like protein	Fe and oxidative stress tolerance (Qin et al. 2015)
TraesCS3B01G410900	294	20.9786	26.9738	25.0813	26.9603	99.9939	tr|Q5N9F3|Q5N9F3_ORYSJ	BolA-like protein	Fe and oxidative stress tolerance (Qin et al. 2015)
TraesCS6B01G262700	309	14.5761	21.6042	21.8023	14.7472	72.7298	tr|Q10PW0|Q10PW0_ORYSJ	BolA-like protein, expressed	Fe and oxidative stress tolerance (Qin et al. 2015)
TraesCS5A01G151000	855	14.9704	18.6139	19.6774	17.3852	70.6469	tr|A0A0B0P6V4|A0A0B0P6V4_GOSAR	BRCA1-A complex subunit Abraxas	Systemic acquired resistance triggered by ionizing radiation (Trapp et al. 2011)
TraesCS7A01G386900	1092	17.6526	19.5668	19.2603	17.4511	73.9307	tr|A0A199VL97|A0A199VL97_ANACO	BRCA1-A complex subunit BRE	Systemic acquired resistance triggered by ionizing radiation (Trapp et al. 2011)
TraesCS7D01G383400	1164	17.6305	18.3715	17.4349	17.2362	70.6733	tr|A0A199VL97|A0A199VL97_ANACO	BRCA1-A complex subunit BRE	Systemic acquired resistance triggered by ionizing radiation (Trapp et al. 2011)
TraesCS7B01G289700	1161	16.1081	16.613	16.3542	17.9922	67.0676	tr|A0A199VL97|A0A199VL97_ANACO	BRCA1-A complex subunit BRE	Systemic acquired resistance triggered by ionizing radiation (Trapp et al. 2011)
TraesCS2A01G202900	5145	19.65	16.1126	18.0213	17.6508	71.4346	tr|G7L099|G7L099_MEDTR	Brefeldin A-inhibited guanine nucleotide-exchange protein	Pathogen-associated immunity factor (Nomura et al. 2011)
TraesCS2B01G230000	4983	17.1935	14.8698	16.0274	14.7844	62.8751	tr|G7L099|G7L099_MEDTR	Brefeldin A-inhibited guanine nucleotide-exchange protein	Pathogen-associated immunity factor (Nomura et al. 2011)
TraesCS2D01G212800	5148	18.6002	12.7005	16.0425	14.3117	61.6548	tr|G7L099|G7L099_MEDTR	Brefeldin A-inhibited guanine nucleotide-exchange protein	Pathogen-associated immunity factor (Nomura et al. 2011)
TraesCS6A01G178600	348	26.1122	29.8559	27.3044	29.8791	113.152	tr|B5BSU2|B5BSU2_MISSI	Cadmium tolerant 1	Cd resistance (Cai et al. 2020 )
TraesCS1D01G119300	165	24.6879	28.4272	17.1793	32.0377	102.332	tr|B5BSU2|B5BSU2_MISSI	Cadmium tolerant 1	Cd resistance (Cai et al. 2020 )
TraesCS3A01G196200	369	25.4776	23.6604	20.2921	20.8929	90.3231	sp|Q41086|COMT2_POPTM	Caffeic acid 3-O-methyltransferase 2	Lignin biosynthesis (Wang et al. 2018)
TraesCS7D01G239200	744	302.829	347.448	353.849	346.956	1351.08	tr|B5KPW3|B5KPW3_TRIMO	Caffeoyl-CoA O-methyltransferase	Lignin biosynthesis (Wang et al. 2018)
TraesCS7A01G240300	744	282.604	331.282	312.062	328.067	1254.02	tr|B5KPW3|B5KPW3_TRIMO	Caffeoyl-CoA O-methyltransferase	Lignin biosynthesis (Wang et al. 2018)
TraesCS7B01G135900	909	166.471	178.967	192.728	215.398	753.564	tr|B5KPW3|B5KPW3_TRIMO	Caffeoyl-CoA O-methyltransferase	Lignin biosynthesis (Wang et al. 2018)
TraesCS7B01G027200	804	93.6288	80.2886	81.2569	68.0478	323.222	tr|M4GQ75|M4GQ75_BAMEM	Caffeoyl-CoA O-methyltransferase	Lignin biosynthesis (Wang et al. 2018)
TraesCS7A01G127600	1086	51.366	44.2314	50.8625	47.5777	194.037	tr|M4GQ75|M4GQ75_BAMEM	Caffeoyl-CoA O-methyltransferase	Lignin biosynthesis (Wang et al. 2018)
TraesCS7D01G126000	783	46.5604	47.1034	43.6751	50.2117	187.551	tr|M4GQ75|M4GQ75_BAMEM	Caffeoyl-CoA O-methyltransferase	Lignin biosynthesis (Wang et al. 2018)
TraesCS7A01G240400	738	14.3923	18.0893	17.4112	22.6405	72.5332	tr|M4GQ75|M4GQ75_BAMEM	Caffeoyl-CoA O-methyltransferase	Lignin biosynthesis (Wang et al. 2018)
TraesCS7D01G239400	738	10.8606	14.3857	13.3881	16.4331	55.0674	tr|M4GQ75|M4GQ75_BAMEM	Caffeoyl-CoA O-methyltransferase	Lignin biosynthesis (Wang et al. 2018)
TraesCS5D01G277000	528	31.6674	28.8857	31.6402	30.4466	122.64	tr|B2ZYT8|B2ZYT8_VICFA	Calcineurin B-like calcium binding protein	Innate immunity (Kurusu et al. 2010a, 2010b)
TraesCS5A01G124700	681	33.75	38.425	34.3413	29.9571	136.473	tr|A0A140EEG9|A0A140EEG9_9POAL	Calcineurin B-like protein	Innate immunity (Kurusu et al. 2010a, 2010b)
TraesCS5B01G124300	681	22.1001	31.4886	23.3527	27.3548	104.296	tr|A0A140EEG9|A0A140EEG9_9POAL	Calcineurin B-like protein	Innate immunity (Kurusu et al. 2010a, 2010b)
TraesCS1D01G261200	642	29.168	27.4047	22.8524	24.3222	103.747	tr|K7U622|K7U622_MAIZE	Calcineurin B-like protein	Innate immunity (Kurusu et al. 2010a, 2010b)
TraesCS1B01G229300	648	22.2079	27.0888	25.8288	23.9991	99.1246	tr|B4F9B4|B4F9B4_MAIZE	Calcineurin B-like protein	Innate immunity (Kurusu et al. 2010a, 2010b)
TraesCS5D01G132500	688	18.8508	20.0292	22.9434	24.4961	86.3196	tr|A0A140EEG9|A0A140EEG9_9POAL	Calcineurin B-like protein	Innate immunity (Kurusu et al. 2010a, 2010b)
TraesCS5B01G269200	528	19.6754	17.3945	19.8214	20.2063	77.0977	tr|A2Q5H6|A2Q5H6_MEDTR	Calcineurin B-like protein	Innate immunity (Kurusu et al. 2010a, 2010b)
TraesCS5A01G269000	1160	15.2079	21.3755	19.3984	20.1642	76.146	tr|X5F8D3|X5F8D3_9SPER	Calcineurin B-like protein	Innate immunity (Kurusu et al. 2010a, 2010b)
TraesCSU01G178500	648	19.2792	18.425	15.4708	17.2274	70.4024	tr|B4F9B4|B4F9B4_MAIZE	Calcineurin B-like protein	Innate immunity (Kurusu et al. 2010a, 2010b)
TraesCS5A01G060600	678	15.9511	17.6401	19.281	17.2918	70.164	tr|B4FBZ3|B4FBZ3_MAIZE	Calcineurin B-like protein	Innate immunity (Kurusu et al. 2010a, 2010b)
TraesCS1A01G215800	888	14.7893	14.7861	15.7831	14.2037	59.5623	tr|B4F9B4|B4F9B4_MAIZE	Calcineurin B-like protein	Innate immunity (Kurusu et al. 2010a, 2010b)
TraesCS1D01G358400	657	14.253	14.8258	13.8851	13.4774	56.4413	tr|A9Q116|A9Q116_MAIZE	Calcineurin B-like protein	Innate immunity (Kurusu et al. 2010a, 2010b)
TraesCS5B01G071500	678	13.5118	11.0127	17.9772	12.882	55.3838	tr|B4FBZ3|B4FBZ3_MAIZE	Calcineurin B-like protein	Innate immunity (Kurusu et al. 2010a, 2010b)
TraesCS4D01G068700	678	11.8286	14.6388	13.049	13.4867	53.0032	tr|C3TRS0|C3TRS0_MAIZE	Calcineurin B-like protein	Innate immunity (Kurusu et al. 2010a, 2010b)
TraesCS6B01G274000	189	58.4654	47.964	46.446	62.2067	215.082	AT3G14590.5	Calcium-dependent lipid-binding (CaLB domain) family protein	Negative regulator of abiotic stress response (de Silva et al. 2011)
TraesCS6A01G251300	189	44.4289	46.6237	52.0477	53.165	196.265	AT3G14590.5	Calcium-dependent lipid-binding (CaLB domain) family protein	Negative regulator of abiotic stress response (de Silva et al. 2011)
TraesCS6D01G233100	189	53.476	38.8498	45.3584	41.7313	179.415	AT3G14590.5	Calcium-dependent lipid-binding (CaLB domain) family protein	Negative regulator of abiotic stress response (de Silva et al. 2011)
TraesCS3D01G360800	1146	39.273	36.4961	34.6251	34.9801	145.374	AT1G07310.1	Calcium-dependent lipid-binding (CaLB domain) family protein	Negative regulator of abiotic stress response (de Silva et al. 2011)
TraesCS3D01G446700	1110	37.5326	35.9884	25.5686	37.445	136.535	AT3G16510.1	Calcium-dependent lipid-binding (CaLB domain) family protein	Negative regulator of abiotic stress response (de Silva et al. 2011)
TraesCS3A01G454300	1026	33.8772	35.4443	26.5523	38.011	133.885	AT3G16510.1	Calcium-dependent lipid-binding (CaLB domain) family protein	Negative regulator of abiotic stress response (de Silva et al. 2011)
TraesCS3B01G492900	1110	22.3067	19.0249	13.9676	23.03	78.3292	AT3G16510.1	Calcium-dependent lipid-binding (CaLB domain) family protein	Negative regulator of abiotic stress response (de Silva et al. 2011)
TraesCS7D01G513300	819	15.1643	19.1602	17.3999	20.0444	71.7688	AT4G34150.1	Calcium-dependent lipid-binding (CaLB domain) family protein	Negative regulator of abiotic stress response (de Silva et al. 2011)
TraesCS4B01G241900	846	23.0526	27.4539	28.0852	32.3009	110.893	tr|A0A1B5GEW3|A0A1B5GEW3_WHEAT	Caleosin	Negative regulator of ABA-mediated drought, salt stress (Kim et al. 2011)
TraesCS6A01G296700	681	24.9898	28.1077	25.784	24.9739	103.855	tr|A0A1B5GEN6|A0A1B5GEN6_WHEAT	Caleosin	Negative regulator of ABA-mediated drought, salt stress (Kim et al. 2011)
TraesCS4D01G241500	1029	15.49	15.4338	20.1021	21.8845	72.9104	tr|X4YJY3|X4YJY3_WHEAT	Caleosin	Negative regulator of ABA-mediated drought, salt stress (Kim et al. 2011)
TraesCS6B01G326500	672	16.5392	17.8882	16.5217	16.5357	67.4847	tr|X4Y244|X4Y244_WHEAT	Caleosin	Negative regulator of ABA-mediated drought, salt stress (Kim et al. 2011)
TraesCS6D01G276900	666	19.9878	16.3472	13.2593	16.3498	65.9441	tr|W5GZH6|W5GZH6_WHEAT	Caleosin	Negative regulator of ABA-mediated drought, salt stress (Kim et al. 2011)
TraesCS7A01G202900	645	12.2316	14.7648	14.7315	16.9758	58.7036	tr|X4YI83|X4YI83_WHEAT	Caleosin	Negative regulator of ABA-mediated drought, salt stress (Kim et al. 2011)
TraesCS7D01G206200	727	12.977	15.4299	14.3485	12.5611	55.3165	tr|X4YI83|X4YI83_WHEAT	Caleosin	Negative regulator of ABA-mediated drought, salt stress (Kim et al. 2011)
TraesCS4A01G064500	843	12.8015	13.1078	14.183	13.1779	53.2702	tr|A0A1B5GEP3|A0A1B5GEP3_WHEAT	Caleosin	Negative regulator of ABA-mediated drought, salt stress (Kim et al. 2011)
TraesCS7B01G110100	639	9.74564	15.7345	13.8733	13.1732	52.5266	tr|A0A1B5GDQ9|A0A1B5GDQ9_WHEAT	Caleosin	Negative regulator of ABA-mediated drought, salt stress (Kim et al. 2011)
TraesCS6B01G468600	939	214.991	155.424	136.469	122.788	629.673	tr|K7PRK8|K7PRK8_MAIZE	Callose synthase	Innate plant immunity (Luna et al. 2011)
TraesCS6D01G405600	5910	29.3239	25.475	26.1854	25.5953	106.58	tr|K7PRK8|K7PRK8_MAIZE	Callose synthase	Innate plant immunity (Luna et al. 2011)
TraesCS5A01G490800	5841	31.6868	22.0961	20.2891	20.1238	94.1958	tr|K7PRK8|K7PRK8_MAIZE	Callose synthase	Innate plant immunity (Luna et al. 2011)
TraesCS6A01G420100	5928	23.2047	21.2926	20.9432	23.4865	88.927	tr|K7PRK8|K7PRK8_MAIZE	Callose synthase	Innate plant immunity (Luna et al. 2011)
TraesCS6B01G468200	5916	18.4489	17.6099	16.038	18.3342	70.431	tr|K7PRK8|K7PRK8_MAIZE	Callose synthase	Innate plant immunity (Luna et al. 2011)
TraesCS6D01G406000	988	18.8438	17.8422	15.2942	13.602	65.5821	tr|K7PRK8|K7PRK8_MAIZE	Callose synthase	Innate plant immunity (Luna et al. 2011)
TraesCS6D01G405900	1018	18.0002	12.7928	13.0692	13.4529	57.315	tr|K7PRK8|K7PRK8_MAIZE	Callose synthase	Innate plant immunity (Luna et al. 2011)
TraesCS4A01G459300	5745	19.9467	17.8356	16.9352	17.0386	71.756	tr|A0A072V9X9|A0A072V9X9_MEDTR	Callose synthase-like protein	Innate plant immunity (Luna et al. 2011)
TraesCS4B01G351900	5724	16.9211	14.0854	15.5997	14.5138	61.12	tr|A0A072VRY1|A0A072VRY1_MEDTR	Callose synthase-like protein	Innate plant immunity (Luna et al. 2011)
TraesCS5D01G446000	594	204.446	217.833	210.55	197.804	830.632	tr|W5FXJ2|W5FXJ2_WHEAT	CASP-like protein	Suppressor of cold tolerance (Yang et al. 2015)
TraesCS5A01G438900	600	175.686	214.664	191.252	207.976	789.578	tr|A0A1D5YLR9|A0A1D5YLR9_WHEAT	CASP-like protein	Suppressor of cold tolerance (Yang et al. 2015)
TraesCS5B01G441700	606	124.08	157.222	142.548	159.391	583.242	tr|W5FDE6|W5FDE6_WHEAT	CASP-like protein	Suppressor of cold tolerance (Yang et al. 2015)
TraesCS6B01G214600	573	100.596	106.34	85.3803	90.6792	382.995	tr|A0A1D6AVG5|A0A1D6AVG5_WHEAT	CASP-like protein	Suppressor of cold tolerance (Yang et al. 2015)
TraesCS7D01G130400	489	64.0317	59.4011	58.4384	55.9135	237.785	tr|A0A1D6D2S3|A0A1D6D2S3_WHEAT	CASP-like protein	Suppressor of cold tolerance (Yang et al. 2015)
TraesCS1A01G248700	570	45.2242	53.3317	40.5667	82.1663	221.289	tr|W4ZRP3|W4ZRP3_WHEAT	CASP-like protein	Suppressor of cold tolerance (Yang et al. 2015)
TraesCS7A01G131000	489	63.0907	51.1042	47.6395	44.8197	206.654	tr|A0A1D6C0X9|A0A1D6C0X9_WHEAT	CASP-like protein	Suppressor of cold tolerance (Yang et al. 2015)
TraesCS7B01G031400	489	53.9205	50.9322	39.7658	42.6683	187.287	tr|V9I1T7|V9I1T7_WHEAT	CASP-like protein	Suppressor of cold tolerance (Yang et al. 2015)
TraesCS1D01G248200	570	32.4703	44.1459	38.7283	60.5939	175.938	tr|A0A1D5SU15|A0A1D5SU15_WHEAT	CASP-like protein	Suppressor of cold tolerance (Yang et al. 2015)
TraesCS1D01G202500	570	35.2826	34.1703	33.3175	33.2156	135.986	tr|A0A1D5SY57|A0A1D5SY57_WHEAT	CASP-like protein	Suppressor of cold tolerance (Yang et al. 2015)
TraesCS1B01G213800	570	26.5842	25.8751	23.8223	25.7127	101.994	tr|W5A6H3|W5A6H3_WHEAT	CASP-like protein	Suppressor of cold tolerance (Yang et al. 2015)
TraesCS2B01G400200	675	19.6156	19.306	24.664	27.5933	91.1788	tr|A0A1D5U5A5|A0A1D5U5A5_WHEAT	CASP-like protein	Suppressor of cold tolerance (Yang et al. 2015)
TraesCS2D01G379300	930	23.0894	17.3719	23.7536	22.5194	86.7343	tr|A0A1D5ULL7|A0A1D5ULL7_WHEAT	CASP-like protein	Suppressor of cold tolerance (Yang et al. 2015)
TraesCS1B01G291600	465	21.4192	23.3345	19.5241	22.1471	86.4249	tr|A0A1D5S8D1|A0A1D5S8D1_WHEAT	CASP-like protein	Suppressor of cold tolerance (Yang et al. 2015)
TraesCS2A01G383000	966	19.9959	19.4587	23.2451	20.0048	82.7045	tr|A0A1D5ULL7|A0A1D5ULL7_WHEAT	CASP-like protein	Suppressor of cold tolerance (Yang et al. 2015)
TraesCS4D01G255600	797	19.5378	18.0016	17.5248	18.8772	73.9413	tr|W5DWH1|W5DWH1_WHEAT	CASP-like protein	Suppressor of cold tolerance (Yang et al. 2015)
TraesCS4B01G255600	786	17.3402	21.7067	14.6351	16.028	69.71	tr|W5DWH1|W5DWH1_WHEAT	CASP-like protein	Suppressor of cold tolerance (Yang et al. 2015)
TraesCS1A01G282700	539	16.6184	18.4481	16.6899	17.5687	69.3251	tr|A0A1D5RYQ5|A0A1D5RYQ5_WHEAT	CASP-like protein	Suppressor of cold tolerance (Yang et al. 2015)
TraesCS1D01G281900	533	16.5104	17.1438	15.3554	16.0418	65.0514	tr|A0A1D5RYQ5|A0A1D5RYQ5_WHEAT	CASP-like protein	Suppressor of cold tolerance (Yang et al. 2015)
TraesCS3B01G395500	584	17.8387	17.0976	14.3736	12.9635	62.2735	tr|A0A077S1Z6|A0A077S1Z6_WHEAT	CASP-like protein	Suppressor of cold tolerance (Yang et al. 2015)
TraesCS3A01G363100	584	13.9428	14.8514	11.7151	14.9762	55.4854	tr|A0A1D5VDG0|A0A1D5VDG0_WHEAT	CASP-like protein	Suppressor of cold tolerance (Yang et al. 2015)
TraesCS2D01G087800	660	14.0409	17.1043	10.6178	10.5119	52.2749	tr|A0A1D5V3F6|A0A1D5V3F6_WHEAT	CASP-like protein	Suppressor of cold tolerance (Yang et al. 2015)
TraesCS7B01G228600	669	10.9616	11.7743	15.8511	12.9788	51.5658	tr|A0A1D6CAZ7|A0A1D6CAZ7_WHEAT	CASP-like protein	Suppressor of cold tolerance (Yang et al. 2015)
TraesCSU01G105300	1479	113.736	99.7949	111.768	105.613	430.912	tr|A0A0H4MC33|A0A0H4MC33_WHEAT	Catalase	Oxidative stress metabolism (Das et al. 2014)
TraesCS7B01G473400	1479	75.1558	70.0854	78.1688	70.7998	294.21	tr|A0A0H4MC33|A0A0H4MC33_WHEAT	Catalase	Oxidative stress metabolism (Das et al. 2014)
TraesCS7A01G549800	1539	60.331	51.7517	49.4053	59.7304	221.218	tr|A0A0H4LXI0|A0A0H4LXI0_WHEAT	Catalase	Oxidative stress metabolism (Das et al. 2014)
TraesCS6A01G041700	1485	23.0489	17.6024	16.3496	26.5911	83.5919	tr|F2DBE3|F2DBE3_HORVV	Catalase	Oxidative stress metabolism (Das et al. 2014)
TraesCS6D01G048300	1488	18.7494	15.8748	12.923	19.4401	66.9874	tr|F1DKC1|F1DKC1_WHEAT	Catalase	Oxidative stress metabolism (Das et al. 2014)
TraesCS5A01G159000	1110	20.3554	20.7767	19.2426	18.9764	79.3511	tr|M8CQB7|M8CQB7_AEGTA	CAX-interacting protein 4	Abiotic stress tolerance (Bu et al. 2021)
TraesCS5B01G156800	1110	18.2686	17.51	15.6988	17.0567	68.5342	tr|M8CQB7|M8CQB7_AEGTA	CAX-interacting protein 4	Abiotic stress tolerance (Bu et al. 2021)
TraesCS5D01G164100	1113	14.9747	15.6727	12.5721	13.7641	56.9836	tr|M8CQB7|M8CQB7_AEGTA	CAX-interacting protein 4	Abiotic stress tolerance (Bu et al. 2021)
TraesCS4D01G350500	1746	17.5236	18.6355	21.4078	25.5002	83.067	tr|L0N608|L0N608_WHEAT	Cell wall invertase	Stress and sugar signalling (Nishanth et al. 2018)
TraesCS4B01G356800	1746	18.4702	17.3743	20.3228	17.9656	74.1329	tr|L0N608|L0N608_WHEAT	Cell wall invertase	Stress and sugar signalling (Nishanth et al. 2018)
TraesCS5A01G526200	1746	12.1668	15.1498	15.1423	14.793	57.252	tr|L0N608|L0N608_WHEAT	Cell wall invertase	Stress and sugar signalling (Nishanth et al. 2018)
TraesCS1D01G039700	207	47.344	39.5449	50.6973	47.3924	184.979	tr|A0A1B2AQH0|A0A1B2AQH0_9ORYZ	Chalcone synthase	Biotic and abiotic stress tolerance (Dao et al. 2011)
TraesCS5D01G378700	414	59.7201	72.7917	66.018	69.9512	268.481	AT1G62970.1	Chaperone DnaJ-domain superfamily protein	Potential effectors in nematode interactions (Grijalva-Mañaya et al. 2019)
TraesCS7A01G368800	228	14.5365	43.0999	8.91082	40.2112	106.758	AT4G12780.3	Chaperone DnaJ-domain superfamily protein	Potential effectors in nematode interactions (Grijalva-Mañaya et al. 2019)
TraesCS7B01G259700	477	8.72789	31.4076	13.922	29.9115	83.969	AT4G12780.3	Chaperone DnaJ-domain superfamily protein	Potential effectors in nematode interactions (Grijalva-Mañaya et al. 2019)
TraesCS6B01G373800	825	105.725	78.8995	83.8356	89.4326	357.893	tr|M8BNT9|M8BNT9_AEGTA	Chaperone protein dnaJ	Potential effectors in nematode interactions (Grijalva-Mañaya et al. 2019)
TraesCS6D01G322200	801	86.8279	68.6215	78.5934	85.0835	319.126	tr|M8BNT9|M8BNT9_AEGTA	Chaperone protein dnaJ	Potential effectors in nematode interactions (Grijalva-Mañaya et al. 2019)
TraesCS4D01G189000	546	62.8241	93.8035	74.8367	55.5854	287.05	tr|B6U761|B6U761_MAIZE	Chaperone protein dnaJ	Potential effectors in nematode interactions (Grijalva-Mañaya et al. 2019)
TraesCS6A01G341900	801	80.9507	60.747	65.7298	64.8258	272.253	tr|M8BNT9|M8BNT9_AEGTA	Chaperone protein dnaJ	Potential effectors in nematode interactions (Grijalva-Mañaya et al. 2019)
TraesCS4A01G116800	549	38.2978	62.4411	47.9605	39.4766	188.176	tr|B6U761|B6U761_MAIZE	Chaperone protein dnaJ	Potential effectors in nematode interactions (Grijalva-Mañaya et al. 2019)
TraesCS4A01G087200	741	45.3016	47.4029	38.4297	42.5151	173.649	tr|A0A0B2RFN0|A0A0B2RFN0_GLYSO	Chaperone protein DnaJ	Potential effectors in nematode interactions (Grijalva-Mañaya et al. 2019)
TraesCS4D01G217500	741	35.8419	40.3248	39.2161	43.3085	158.691	tr|A0A0B2RFN0|A0A0B2RFN0_GLYSO	Chaperone protein DnaJ	Potential effectors in nematode interactions (Grijalva-Mañaya et al. 2019)
TraesCS4B01G187600	552	31.3074	40.8978	38.8445	31.1923	142.242	tr|B6U761|B6U761_MAIZE	Chaperone protein dnaJ	Potential effectors in nematode interactions (Grijalva-Mañaya et al. 2019)
TraesCSU01G039400	900	38.6601	36.4692	34.564	31.3071	141	tr|A0A1J3I2W7|A0A1J3I2W7_NOCCA	Chaperone protein DnaJ	Potential effectors in nematode interactions (Grijalva-Mañaya et al. 2019)
TraesCS4B01G217200	892	32.274	34.6934	31.7975	37.6968	136.462	tr|A0A0B2RFN0|A0A0B2RFN0_GLYSO	Chaperone protein DnaJ	Potential effectors in nematode interactions (Grijalva-Mañaya et al. 2019)
TraesCS3A01G202200	1245	26.3218	24.0334	22.6592	27.7348	100.749	tr|A0A0K9Q316|A0A0K9Q316_ZOSMR	Chaperone protein dnaJ	Potential effectors in nematode interactions (Grijalva-Mañaya et al. 2019)
TraesCS5D01G055400	1638	25.9235	23.9482	21.8067	24.5744	96.2527	tr|A0A0K9PSZ4|A0A0K9PSZ4_ZOSMR	Chaperone protein dnaJ	Potential effectors in nematode interactions (Grijalva-Mañaya et al. 2019)
TraesCS3D01G201400	1245	21.8537	24.7913	23.3764	22.6825	92.7039	tr|A0A0K9Q316|A0A0K9Q316_ZOSMR	Chaperone protein dnaJ	Potential effectors in nematode interactions (Grijalva-Mañaya et al. 2019)
TraesCS3B01G004700	900	24.1961	21.6115	22.6126	19.3522	87.7725	tr|A0A1J3I2W7|A0A1J3I2W7_NOCCA	Chaperone protein DnaJ	Potential effectors in nematode interactions (Grijalva-Mañaya et al. 2019)
TraesCS5B01G049500	1638	21.5641	19.7787	15.4935	18.935	75.7713	tr|A0A0K9PSZ4|A0A0K9PSZ4_ZOSMR	Chaperone protein dnaJ	Potential effectors in nematode interactions (Grijalva-Mañaya et al. 2019)
TraesCS6A01G264600	366	21.2359	17.4717	17.7623	18.3383	74.8082	tr|M7Z4F7|M7Z4F7_TRIUA	Chaperone protein DnaJ	Potential effectors in nematode interactions (Grijalva-Mañaya et al. 2019)
TraesCS3D01G083700	597	18.2429	17.622	14.0032	23.4038	73.272	tr|A0A0K9NY24|A0A0K9NY24_ZOSMR	Chaperone protein dnaJ	Potential effectors in nematode interactions (Grijalva-Mañaya et al. 2019)
TraesCS2A01G272700	2387	19.169	16.901	17.4541	18.6828	72.207	tr|A0A0K9PI80|A0A0K9PI80_ZOSMR	Chaperone protein dnaJ	Potential effectors in nematode interactions (Grijalva-Mañaya et al. 2019)
TraesCS2B01G290900	2046	17.0933	17.5241	16.0807	15.0677	65.7658	tr|A0A0K9PI80|A0A0K9PI80_ZOSMR	Chaperone protein dnaJ	Potential effectors in nematode interactions (Grijalva-Mañaya et al. 2019)
TraesCS2D01G272000	2043	18.0383	15.6058	15.3935	14.4895	63.5271	tr|A0A0K9PI80|A0A0K9PI80_ZOSMR	Chaperone protein dnaJ	Potential effectors in nematode interactions (Grijalva-Mañaya et al. 2019)
TraesCS5A01G045300	1638	17.8796	15.4711	15.2566	14.1106	62.7179	tr|A0A0K9PSZ4|A0A0K9PSZ4_ZOSMR	Chaperone protein dnaJ	Potential effectors in nematode interactions (Grijalva-Mañaya et al. 2019)
TraesCS6B01G340100	1335	15.9579	13.1926	15.1241	17.5615	61.8361	tr|A0A0K9Q316|A0A0K9Q316_ZOSMR	Chaperone protein dnaJ	Potential effectors in nematode interactions (Grijalva-Mañaya et al. 2019)
TraesCS4B01G058500	708	15.1172	16.2529	12.7746	12.8472	56.9919	tr|M8C1B4|M8C1B4_AEGTA	Chaperone protein dnaJ	Potential effectors in nematode interactions (Grijalva-Mañaya et al. 2019)
TraesCS7A01G194600	1589	16.0004	15.4121	12.7748	12.1066	56.2939	tr|A0A0K9Q316|A0A0K9Q316_ZOSMR	Chaperone protein dnaJ	Potential effectors in nematode interactions (Grijalva-Mañaya et al. 2019)
TraesCS3D01G168500	1356	12.5925	12.5907	15.1027	14.7425	55.0283	tr|A0A0K9P2F2|A0A0K9P2F2_ZOSMR	Chaperone protein dnaJ	Potential effectors in nematode interactions (Grijalva-Mañaya et al. 2019)
TraesCS7D01G045900	1244	14.9315	12.3924	14.4732	13.0875	54.8847	tr|B6TA99|B6TA99_MAIZE	Chaperone protein dnaJ	Potential effectors in nematode interactions (Grijalva-Mañaya et al. 2019)
TraesCS7B01G064000	639	9.51883	19.5462	13.9825	11.2537	54.3012	tr|M8BNT9|M8BNT9_AEGTA	Chaperone protein dnaJ	Potential effectors in nematode interactions (Grijalva-Mañaya et al. 2019)
TraesCS7A01G051000	1320	15.733	12.6656	12.8148	12.5485	53.7619	tr|B6TA99|B6TA99_MAIZE	Chaperone protein dnaJ	Potential effectors in nematode interactions (Grijalva-Mañaya et al. 2019)
TraesCS3D01G379400	1226	14.5174	13.3604	14.1891	11.5047	53.5716	tr|A0A0K9PQW5|A0A0K9PQW5_ZOSMR	Chaperone protein dnaJ	Potential effectors in nematode interactions (Grijalva-Mañaya et al. 2019)
TraesCS5B01G374900	1266	152.571	171.212	163.563	170.718	658.063	tr|Q0PGF2|Q0PGF2_RICCO	Chaperone protein dnaJ, putative	Potential effectors in nematode interactions (Grijalva-Mañaya et al. 2019)
TraesCS5A01G372900	1531	138.936	159.345	140.308	155.337	593.926	tr|Q0PGF2|Q0PGF2_RICCO	Chaperone protein dnaJ, putative	Potential effectors in nematode interactions (Grijalva-Mañaya et al. 2019)
TraesCS5D01G434100	1424	90.3094	132.678	158.099	126.941	508.028	tr|Q0PGF2|Q0PGF2_RICCO	Chaperone protein dnaJ, putative	Potential effectors in nematode interactions (Grijalva-Mañaya et al. 2019)
TraesCS5B01G428000	1293	78.3826	117.874	135.994	117.267	449.517	tr|Q0PGF2|Q0PGF2_RICCO	Chaperone protein dnaJ, putative	Potential effectors in nematode interactions (Grijalva-Mañaya et al. 2019)
TraesCS5A01G426100	1266	74.6333	116.573	139.248	109.263	439.717	tr|Q0PGF2|Q0PGF2_RICCO	Chaperone protein dnaJ, putative	Potential effectors in nematode interactions (Grijalva-Mañaya et al. 2019)
TraesCS5D01G382400	2001	101.63	108.397	101.741	101.129	412.896	tr|Q0PGF2|Q0PGF2_RICCO	Chaperone protein dnaJ, putative	Potential effectors in nematode interactions (Grijalva-Mañaya et al. 2019)
TraesCS6B01G274600	1278	108.207	103.715	95.875	92.8422	400.639	tr|Q0PGF2|Q0PGF2_RICCO	Chaperone protein dnaJ, putative	Potential effectors in nematode interactions (Grijalva-Mañaya et al. 2019)
TraesCS6D01G232600	1395	91.0023	94.0388	81.7594	85.0166	351.817	tr|Q0PGF2|Q0PGF2_RICCO	Chaperone protein dnaJ, putative	Potential effectors in nematode interactions (Grijalva-Mañaya et al. 2019)
TraesCS6A01G250800	1278	69.4591	78.6861	65.4906	69.9081	283.544	tr|Q0PGF2|Q0PGF2_RICCO	Chaperone protein dnaJ, putative	Potential effectors in nematode interactions (Grijalva-Mañaya et al. 2019)
TraesCS1B01G125100	1053	39.3385	34.3079	35.6675	34.9326	144.247	tr|B9RNG7|B9RNG7_RICCO	Chaperone protein dnaJ, putative	Potential effectors in nematode interactions (Grijalva-Mañaya et al. 2019)
TraesCS1A01G366400	966	31.5954	34.9308	30.5307	30.076	127.133	tr|B9RH87|B9RH87_RICCO	Chaperone protein dnaJ, putative	Potential effectors in nematode interactions (Grijalva-Mañaya et al. 2019)
TraesCS1D01G107200	1481	33.4421	30.6203	30.5328	29.3003	123.895	tr|B9RNG7|B9RNG7_RICCO	Chaperone protein dnaJ, putative	Potential effectors in nematode interactions (Grijalva-Mañaya et al. 2019)
TraesCS1A01G099300	1488	28.942	28.7518	30.7268	28.3925	116.813	tr|B9RNG7|B9RNG7_RICCO	Chaperone protein dnaJ, putative	Potential effectors in nematode interactions (Grijalva-Mañaya et al. 2019)
TraesCS1B01G384100	1020	28.5287	27.3739	29.641	29.8311	115.375	tr|B9RH87|B9RH87_RICCO	Chaperone protein dnaJ, putative	Potential effectors in nematode interactions (Grijalva-Mañaya et al. 2019)
TraesCS7B01G140900	1185	22.6803	22.4719	24.9559	23.9379	94.046	tr|B9R8X2|B9R8X2_RICCO	Chaperone protein dnaJ, putative	Potential effectors in nematode interactions (Grijalva-Mañaya et al. 2019)
TraesCS1D01G372000	1020	20.9401	20.5102	26.605	24.0369	92.0922	tr|B9RH87|B9RH87_RICCO	Chaperone protein dnaJ, putative	Potential effectors in nematode interactions (Grijalva-Mañaya et al. 2019)
TraesCS3B01G603100	1383	26.4108	19.6503	21.4274	23.5703	91.0588	tr|B9S0M9|B9S0M9_RICCO	Chaperone protein dnaJ, putative	Potential effectors in nematode interactions (Grijalva-Mañaya et al. 2019)
TraesCS7D01G249000	1215	22.1376	18.3912	18.8569	21.4963	80.8819	tr|B9R8X2|B9R8X2_RICCO	Chaperone protein dnaJ, putative	Potential effectors in nematode interactions (Grijalva-Mañaya et al. 2019)
TraesCS3A01G201300	1382	19.5328	19.5576	20.3877	18.8224	78.3005	tr|B9RT65|B9RT65_RICCO	Chaperone protein dnaJ, putative	Potential effectors in nematode interactions (Grijalva-Mañaya et al. 2019)
TraesCS3B01G225000	1713	17.637	19.0655	17.5347	19.172	73.4093	tr|B9RT65|B9RT65_RICCO	Chaperone protein dnaJ, putative	Potential effectors in nematode interactions (Grijalva-Mañaya et al. 2019)
TraesCS3D01G543100	1377	20.2236	15.8726	17.1796	16.4393	69.715	tr|B9S0M9|B9S0M9_RICCO	Chaperone protein dnaJ, putative	Potential effectors in nematode interactions (Grijalva-Mañaya et al. 2019)
TraesCS3A01G537600	1642	18.6233	16.5175	17.3781	17.1138	69.6326	tr|B9S0M9|B9S0M9_RICCO	Chaperone protein dnaJ, putative	Potential effectors in nematode interactions (Grijalva-Mañaya et al. 2019)
TraesCS3A01G309700	339	14.3453	16.8965	15.5512	17.9143	64.7073	tr|B9RQ46|B9RQ46_RICCO	Chaperone protein dnaJ, putative	Potential effectors in nematode interactions (Grijalva-Mañaya et al. 2019)
TraesCS3D01G203800	1311	15.0504	15.5838	15.1079	16.6485	62.3906	tr|B9RT65|B9RT65_RICCO	Chaperone protein dnaJ, putative	Potential effectors in nematode interactions (Grijalva-Mañaya et al. 2019)
TraesCS7A01G250300	1185	14.5428	13.204	15.2279	17.0963	60.071	tr|B9R8X2|B9R8X2_RICCO	Chaperone protein dnaJ, putative	Potential effectors in nematode interactions (Grijalva-Mañaya et al. 2019)
TraesCS1D01G004800	1371	15.2614	14.8394	14.4508	15.3661	59.9177	tr|B9RH87|B9RH87_RICCO	Chaperone protein dnaJ, putative	Potential effectors in nematode interactions (Grijalva-Mañaya et al. 2019)
TraesCS5D01G279400	1185	12.196	14.5534	13.0525	15.8984	55.7002	tr|B9R8X2|B9R8X2_RICCO	Chaperone protein dnaJ, putative	Potential effectors in nematode interactions (Grijalva-Mañaya et al. 2019)
TraesCS6B01G283200	1295	16.6946	19.8441	19.0895	21.2854	76.9136	tr|Q6H3Y3|Q6H3Y3_ORYSJ	Chaperone protein dnaJ-like	Potential effectors in nematode interactions (Grijalva-Mañaya et al. 2019)
TraesCS6A01G241400	1318	17.6437	17.6628	18.0146	18.3026	71.6237	tr|Q6H3Y3|Q6H3Y3_ORYSJ	Chaperone protein dnaJ-like	Potential effectors in nematode interactions (Grijalva-Mañaya et al. 2019)
TraesCS6D01G223600	1315	16.4848	15.9575	14.9585	16.7744	64.1751	tr|Q6H3Y3|Q6H3Y3_ORYSJ	Chaperone protein dnaJ-like	Potential effectors in nematode interactions (Grijalva-Mañaya et al. 2019)
TraesCS2B01G160700	1668	48.4471	50.2387	42.5777	43.6484	184.912	tr|A0A061EQK5|A0A061EQK5_THECC	Chaperone protein dnaJ-related	Potential effectors in nematode interactions (Grijalva-Mañaya et al. 2019)
TraesCS2A01G136800	1281	22.4214	23.5256	20.6968	23.8614	90.5052	tr|A0A061EQK5|A0A061EQK5_THECC	Chaperone protein dnaJ-related	Potential effectors in nematode interactions (Grijalva-Mañaya et al. 2019)
TraesCS2B01G299900	333	16.1484	20.9159	13.1731	15.6488	65.8862	tr|A0A061E5D7|A0A061E5D7_THECC	Chaperone protein dnaJ-related	Potential effectors in nematode interactions (Grijalva-Mañaya et al. 2019)
TraesCS2D01G139500	1712	17.7294	16.167	13.6477	17.1465	64.6905	tr|A0A061EQK5|A0A061EQK5_THECC	Chaperone protein dnaJ-related	Potential effectors in nematode interactions (Grijalva-Mañaya et al. 2019)
TraesCS6B01G218700	918	90.3743	85.4693	96.6328	81.9424	354.419	tr|Q6EPX0|Q6EPX0_ORYSJ	Chaperone protein dnaJ-related-like	Potential effectors in nematode interactions (Grijalva-Mañaya et al. 2019)
TraesCS6D01G183000	918	53.057	52.5051	58.4015	51.6559	215.62	tr|Q6EPX0|Q6EPX0_ORYSJ	Chaperone protein dnaJ-related-like	Potential effectors in nematode interactions (Grijalva-Mañaya et al. 2019)
TraesCS6A01G197700	918	38.3686	44.0754	44.4415	34.7119	161.597	tr|Q6EPX0|Q6EPX0_ORYSJ	Chaperone protein dnaJ-related-like	Potential effectors in nematode interactions (Grijalva-Mañaya et al. 2019)
TraesCS7A01G529900	2428	153.753	119.987	109.889	130.59	514.219	tr|A0A0K9PU44|A0A0K9PU44_ZOSMR	Chaperone protein htpG family protein	HSP90; chloroplast-mediated negative regulator of heat stress tolerance (Song et al. 2009)
TraesCS7D01G517800	2511	141.172	107.998	134.082	125.124	508.376	tr|A0A0K9PU44|A0A0K9PU44_ZOSMR	Chaperone protein htpG family protein	HSP90; chloroplast-mediated negative regulator of heat stress tolerance (Song et al. 2009)
TraesCS7B01G446900	2418	56.8064	41.8649	54.9107	53.7303	207.312	tr|A0A0K9PU44|A0A0K9PU44_ZOSMR	Chaperone protein htpG family protein	HSP90; chloroplast-mediated negative regulator of heat stress tolerance (Song et al. 2009)
TraesCS5B01G106300	2472	36.3656	19.9456	32.0827	24.0911	112.485	tr|A0A0K9PSM4|A0A0K9PSM4_ZOSMR	Chaperone protein htpG family protein	HSP90; chloroplast-mediated negative regulator of heat stress tolerance (Song et al. 2009)
TraesCS5A01G101900	2451	25.2269	21.0426	21.4725	21.1928	88.9348	tr|A0A0K9PSM4|A0A0K9PSM4_ZOSMR	Chaperone protein htpG family protein	HSP90; chloroplast-mediated negative regulator of heat stress tolerance (Song et al. 2009)
TraesCS5A01G251000	2346	23.4528	18.7385	22.5862	18.2206	82.9983	AT2G04030.1	Chaperone protein htpG family protein	HSP90; chloroplast-mediated negative regulator of heat stress tolerance (Song et al. 2009)
TraesCS5B01G249000	2429	21.1375	18.4299	18.8647	15.5878	74.0199	AT2G04030.1	Chaperone protein htpG family protein	HSP90; chloroplast-mediated negative regulator of heat stress tolerance (Song et al. 2009)
TraesCS5D01G258900	2346	19.6004	17.0662	17.584	15.7424	69.9931	AT2G04030.1	Chaperone protein htpG family protein	HSP90; chloroplast-mediated negative regulator of heat stress tolerance (Song et al. 2009)
TraesCS5D01G113700	2874	19.3565	12.9269	16.8439	13.9272	63.0544	tr|A0A0K9PSM4|A0A0K9PSM4_ZOSMR	Chaperone protein htpG family protein	HSP90; chloroplast-mediated negative regulator of heat stress tolerance (Song et al. 2009)
TraesCS2A01G350700	831	34.6751	29.7527	29.7387	33.4276	127.594	tr|Q6JBP5|Q6JBP5_ZEADI	Chitinase	Pathogenesis-related protein PR-3 (Linthorst and Van Loon 1991)
TraesCS2D01G033100	972	23.9734	21.2666	22.3158	31.9427	99.4984	tr|Q9SQL3|Q9SQL3_POAPR	Chitinase	Pathogenesis-related protein PR-3 (Linthorst and Van Loon 1991)
TraesCS1A01G284900	993	20.5727	22.03	21.3306	32.1929	96.1262	tr|A0A059PZ93|A0A059PZ93_9POAL	Chitinase	Pathogenesis-related protein PR-3 (Linthorst and Van Loon 1991)
TraesCS2D01G348800	828	27.1062	20.7688	23.66	20.518	92.0531	tr|Q6JBP5|Q6JBP5_ZEADI	Chitinase	Pathogenesis-related protein PR-3 (Linthorst and Van Loon 1991)
TraesCS2B01G369000	828	18.7655	20.9667	21.8948	17.428	79.055	tr|Q6JBP5|Q6JBP5_ZEADI	Chitinase	Pathogenesis-related protein PR-3 (Linthorst and Van Loon 1991)
TraesCS5A01G272400	999	56.9134	59.1414	62.4093	53.9748	232.439	tr|K4MMJ4|K4MMJ4_ELAGV	Chitinase-like protein	Pathogenesis-related protein PR-3 (Linthorst and Van Loon 1991)
TraesCS5D01G280400	1216	45.4654	48.4848	48.1652	46.4942	188.61	tr|K4MMJ4|K4MMJ4_ELAGV	Chitinase-like protein	Pathogenesis-related protein PR-3 (Linthorst and Van Loon 1991)
TraesCS5B01G272600	999	42.9825	40.6184	42.6864	35.7045	161.992	tr|K4MMJ4|K4MMJ4_ELAGV	Chitinase-like protein	Pathogenesis-related protein PR-3 (Linthorst and Van Loon 1991)
TraesCS5A01G225100	1058	52.5868	56.0791	47.2381	42.5758	198.48	tr|A8DNN6|A8DNN6_WHEAT	Cinnamoyl-CoA reductase	Lignin biosynthesis (Yadav et al. 2020)
TraesCS5D01G232400	1056	50.606	53.5037	46.1204	47.8819	198.112	tr|A8DNN6|A8DNN6_WHEAT	Cinnamoyl-CoA reductase	Lignin biosynthesis (Yadav et al. 2020)
TraesCS5A01G163400	1074	45.5859	54.2377	41.4426	53.503	194.769	tr|Q4KUK8|Q4KUK8_WHEAT	Cinnamoyl-CoA reductase	Lignin biosynthesis (Yadav et al. 2020)
TraesCS5B01G223700	1074	46.1727	45.5467	45.021	44.7728	181.513	tr|A8DNN6|A8DNN6_WHEAT	Cinnamoyl-CoA reductase	Lignin biosynthesis (Yadav et al. 2020)
TraesCS5D01G168400	1074	26.3552	41.2276	31.1262	40.4036	139.113	tr|Q4KUK8|Q4KUK8_WHEAT	Cinnamoyl-CoA reductase	Lignin biosynthesis (Yadav et al. 2020)
TraesCS5B01G160700	1098	22.7433	30.6598	25.2617	32.0297	110.695	tr|Q4KUK8|Q4KUK8_WHEAT	Cinnamoyl-CoA reductase	Lignin biosynthesis (Yadav et al. 2020)
TraesCS3B01G380500	984	39.056	49.5323	54.6758	61.2572	204.521	tr|E3NZI6|E3NZI6_GOSHI	Cinnamoyl-CoA reductase 4	Lignin biosynthesis (Yadav et al. 2020)
TraesCS5D01G540800	993	33.4615	34.9263	34.5571	35.9325	138.877	tr|E3NZI6|E3NZI6_GOSHI	Cinnamoyl-CoA reductase 4	Lignin biosynthesis (Yadav et al. 2020)
TraesCS5D01G541100	1125	28.6834	28.6861	33.1185	29.8599	120.348	tr|E3NZI6|E3NZI6_GOSHI	Cinnamoyl-CoA reductase 4	Lignin biosynthesis (Yadav et al. 2020)
TraesCS7D01G391900	1297	31.6987	23.5604	24.4695	30.1291	109.858	tr|E3NZI6|E3NZI6_GOSHI	Cinnamoyl-CoA reductase 4	Lignin biosynthesis (Yadav et al. 2020)
TraesCS5B01G547200	1114	27.2038	24.3629	29.5271	26.4159	107.51	tr|E3NZI6|E3NZI6_GOSHI	Cinnamoyl-CoA reductase 4	Lignin biosynthesis (Yadav et al. 2020)
TraesCS4A01G331900	993	22.2133	27.0317	28.307	27.0426	104.595	tr|E3NZI6|E3NZI6_GOSHI	Cinnamoyl-CoA reductase 4	Lignin biosynthesis (Yadav et al. 2020)
TraesCS5B01G547000	1114	24.4862	23.9001	26.9158	25.4688	100.771	tr|E3NZI6|E3NZI6_GOSHI	Cinnamoyl-CoA reductase 4	Lignin biosynthesis (Yadav et al. 2020)
TraesCS3D01G342200	1032	17.0976	21.9776	19.9165	24.7533	83.745	tr|E3NZI6|E3NZI6_GOSHI	Cinnamoyl-CoA reductase 4	Lignin biosynthesis (Yadav et al. 2020)
TraesCS7A01G396600	993	15.3909	17.461	17.7505	18.1105	68.7128	tr|E3NZI6|E3NZI6_GOSHI	Cinnamoyl-CoA reductase 4	Lignin biosynthesis (Yadav et al. 2020)
TraesCS3A01G035400	498	33.279	31.2696	26.0579	32.1719	122.778	tr|F4YBC5|F4YBC5_SOLNI	Class I heat shock protein	Biotic and abiotic stress tolerance (Haq et al. 2019)
TraesCS5D01G413700	627	50.6381	51.2908	51.1095	54.9031	207.941	tr|A0A0H4TL70|A0A0H4TL70_WHEAT	Cold acclimation protein	Cold adaptation (Chinnusamy et al. 2010; UniProt O65639 · CSP1_ARATH)
TraesCS5B01G408400	630	51.6038	53.3728	46.3809	48.279	199.636	tr|A0A0H4TL70|A0A0H4TL70_WHEAT	Cold acclimation protein	Cold adaptation (Chinnusamy et al. 2010; UniProt O65639 · CSP1_ARATH)
TraesCS5A01G403700	627	25.467	26.0262	18.8448	23.1207	93.4587	tr|A0A0H4TL70|A0A0H4TL70_WHEAT	Cold acclimation protein	Cold adaptation (Chinnusamy et al. 2010; UniProt O65639 · CSP1_ARATH)
TraesCS5D01G413600	633	6.92165	9.46841	20.7759	21.516	58.6821	tr|A0A0H4TL70|A0A0H4TL70_WHEAT	Cold acclimation protein	Cold adaptation (Chinnusamy et al. 2010; UniProt O65639 · CSP1_ARATH)
TraesCS3A01G148700	471	110.219	153.298	116.073	118.967	498.557	tr|W5D5R6|W5D5R6_WHEAT	Cold induced protein	Possible cold tolerance (Chinnusamy et al. 2010)
TraesCS3D01G156500	477	90.4276	123.317	102.168	108.713	424.626	tr|W5D5R6|W5D5R6_WHEAT	Cold induced protein	Possible cold tolerance (Chinnusamy et al. 2010)
TraesCS3B01G175900	744	35.4799	48.0461	38.2014	44.2111	165.939	tr|W5D5R6|W5D5R6_WHEAT	Cold induced protein	Possible cold tolerance (Chinnusamy et al. 2010)
TraesCSU01G034700	624	17.3568	28.8407	23.23	21.3485	90.7759	tr|Q8L8T7|Q8L8T7_ARATH	Cold regulated protein 27	Cold signalling (Wang et al. 2017)
TraesCS5A01G555100	1302	11.3888	21.6499	15.8892	15.2107	64.1386	tr|Q8L8T7|Q8L8T7_ARATH	Cold regulated protein 27	Cold signalling (Wang et al. 2017)
TraesCS1B01G273000	588	82.1842	95.7531	88.6529	86.4946	353.085	tr|A0A088FZS5|A0A088FZS5_CICAR	Cold shock protein	Multiple functions including cold and freezing tolerance (Sasaki and Imai 2012)
TraesCS1D01G262400	618	80.3007	91.6537	89.5384	77.736	339.229	tr|A0A088FZS5|A0A088FZS5_CICAR	Cold shock protein	Multiple functions including cold and freezing tolerance (Sasaki and Imai 2012)
TraesCS1D01G262500	591	49.8449	50.7437	52.1612	45.5595	198.309	tr|A0A088FZS5|A0A088FZS5_CICAR	Cold shock protein	Multiple functions including cold and freezing tolerance (Sasaki and Imai 2012)
TraesCS1B01G273100	618	38.2923	47.973	48.8469	42.5057	177.618	tr|A0A088FZS5|A0A088FZS5_CICAR	Cold shock protein	Multiple functions including cold and freezing tolerance (Sasaki and Imai 2012)
TraesCS1A01G262500	621	39.6513	42.6803	44.7221	41.4902	168.544	tr|A0A088FZS5|A0A088FZS5_CICAR	Cold shock protein	Multiple functions including cold and freezing tolerance (Sasaki and Imai 2012)
TraesCS6A01G069500	558	39.1521	33.4162	32.5962	31.6076	136.772	tr|A0A088FZS5|A0A088FZS5_CICAR	Cold shock protein	Multiple functions including cold and freezing tolerance (Sasaki and Imai 2012)
TraesCS6D01G067500	669	29.5948	32.9681	26.5148	32.7784	121.856	tr|A0A103XXE3|A0A103XXE3_CYNCS	Cold shock protein	Multiple functions including cold and freezing tolerance (Sasaki and Imai 2012)
TraesCS6B01G093900	588	22.8158	18.9246	17.2866	22.0145	81.0416	tr|A0A088FZS5|A0A088FZS5_CICAR	Cold shock protein	Multiple functions including cold and freezing tolerance (Sasaki and Imai 2012)
TraesCS4A01G140600	1261	17.852	19.3212	14.3586	14.2423	65.7742	tr|A0A0H3YNS5|A0A0H3YNS5_9ROSI	CONSTANS-like zinc finger protein	Abiotic stress tolerance (Min et al. 2014)
TraesCS7A01G218600	1191	10.2621	21.6202	17.7185	14.9606	64.5614	tr|A0A023GS52|A0A023GS52_SOYBN	CONSTANS-like zinc finger protein	Abiotic stress tolerance (Min et al. 2014)
TraesCS7D01G220300	2105	11.5687	20.0584	15.3569	15.8067	62.7907	tr|A0A023GS52|A0A023GS52_SOYBN	CONSTANS-like zinc finger protein	Abiotic stress tolerance (Min et al. 2014)
TraesCS1D01G120800	2496	44.2062	39.802	51.8857	39.9652	175.859	tr|A0A060Q0A7|A0A060Q0A7_WHEAT	Copalyl diphosphate synthase	Diterpenoid biosynthesis (Cheng et al. 2007)
TraesCS2A01G028200	2262	35.084	32.8637	49.4543	33.575	150.977	tr|A0A060Q2I0|A0A060Q2I0_WHEAT	Copalyl diphosphate synthase	Diterpenoid biosynthesis (Cheng et al. 2007)
TraesCS1B01G139400	2469	38.1202	33.1727	41.2416	32.9195	145.454	tr|A0A060Q0A7|A0A060Q0A7_WHEAT	Copalyl diphosphate synthase	Diterpenoid biosynthesis (Cheng et al. 2007)
TraesCS1A01G119900	2487	38.4055	31.7038	40.911	30.1836	141.204	tr|A0A060Q0A7|A0A060Q0A7_WHEAT	Copalyl diphosphate synthase	Diterpenoid biosynthesis (Cheng et al. 2007)
TraesCS7A01G552700	2493	80.0899	71.537	87.8189	62.7583	302.204	tr|Q673G0|Q673G0_HORVV	Copalyl diphosphate synthase-like protein	Diterpenoid biosynthesis (Cheng et al. 2007)
TraesCS7D01G539200	2496	52.0549	46.5968	62.4841	41.5653	202.701	tr|Q673G0|Q673G0_HORVV	Copalyl diphosphate synthase-like protein	Diterpenoid biosynthesis (Cheng et al. 2007)
TraesCS7B01G476400	2496	24.2949	19.3812	26.9749	17.9987	88.6497	tr|Q673G0|Q673G0_HORVV	Copalyl diphosphate synthase-like protein	Diterpenoid biosynthesis (Cheng et al. 2007)
TraesCS3A01G119000	960	30.467	29.1686	33.1318	26.6975	119.465	tr|A0A0K9PL91|A0A0K9PL91_ZOSMR	Copper ion binding protein	Cu homeostasis and detoxification (Yruela 2009)
TraesCS3D01G120900	960	30.1614	28.4123	28.9155	27.4167	114.906	tr|A0A0K9PL91|A0A0K9PL91_ZOSMR	Copper ion binding protein	Cu homeostasis and detoxification (Yruela 2009)
TraesCS3B01G138000	957	24.5142	21.1819	27.2486	23.0842	96.0289	tr|A0A0K9PL91|A0A0K9PL91_ZOSMR	Copper ion binding protein	Cu homeostasis and detoxification (Yruela 2009)
TraesCS1A01G119500	1132	15.4636	13.1265	13.6629	19.6326	61.8857	tr|A0A0K9PL91|A0A0K9PL91_ZOSMR	Copper ion binding protein	Cu homeostasis and detoxification (Yruela 2009)
TraesCS4B01G009200	552	53.6884	58.3914	58.7059	53.2936	224.079	tr|A0A072UVI4|A0A072UVI4_MEDTR	Copper ion-binding protein	Cu homeostasis and detoxification (Yruela 2009)
TraesCS7D01G342900	234	346.793	414.144	382.673	474.566	1618.18	AT3G25855.1	Copper transport protein family	Cu homeostasis and detoxification (Yruela 2009)
TraesCS7B01G247000	234	277	313.572	296.502	368.9	1255.97	AT3G25855.1	Copper transport protein family	Cu homeostasis and detoxification (Yruela 2009)
TraesCS7A01G335400	504	135.319	168.518	172.794	204.11	680.741	AT3G25855.1	Copper transport protein family	Cu homeostasis and detoxification (Yruela 2009)
TraesCS3D01G288100	432	46.8437	69.0369	60.3849	57.5355	233.801	AT5G52740.1	Copper transport protein family	Cu homeostasis and detoxification (Yruela 2009)
TraesCS7A01G439300	333	45.6244	50.7604	46.7084	52.0408	195.134	AT3G25855.1	Copper transport protein family	Cu homeostasis and detoxification (Yruela 2009)
TraesCS7D01G429000	330	42.2758	42.6616	53.2376	54.1758	192.351	AT3G25855.1	Copper transport protein family	Cu homeostasis and detoxification (Yruela 2009)
TraesCS3B01G322900	432	39.0173	47.2143	49.3279	40.5825	176.142	AT5G52740.1	Copper transport protein family	Cu homeostasis and detoxification (Yruela 2009)
TraesCS3A01G288300	432	20.8823	23.1985	20.3787	19.241	83.7005	AT5G52740.1	Copper transport protein family	Cu homeostasis and detoxification (Yruela 2009)
TraesCS7B01G338200	927	9.69098	11.2625	14.5672	17.2931	52.8137	AT3G25855.1	Copper transport protein family	Cu homeostasis and detoxification (Yruela 2009)
TraesCS3B01G475400	432	23.378	26.1782	21.167	26.5597	97.283	tr|A0A061EAS5|A0A061EAS5_THECC	Copper transport protein family, putative	Cu homeostasis and detoxification (Yruela 2009)
TraesCS3A01G441500	444	21.9498	21.3573	18.7404	19.1693	81.2167	tr|A0A061EAS5|A0A061EAS5_THECC	Copper transport protein family, putative	Cu homeostasis and detoxification (Yruela 2009)
TraesCS5A01G213700	586	22.6037	26.1329	15.2098	28.292	92.2383	tr|E9LK45|E9LK45_VITVI	Copper transporter	Cu homeostasis and detoxification (Yruela 2009)
TraesCS5B01G210000	684	16.2708	22.536	16.0717	20.2155	75.094	tr|E9LK45|E9LK45_VITVI	Copper transporter	Cu homeostasis and detoxification (Yruela 2009)
TraesCS2D01G407800	3336	25.3083	21.3839	24.8525	25.8174	97.3621	sp|P38995|ATU2_YEAST	Copper-transporting ATPase	Cu homeostasis and detoxification (Yruela 2009)
TraesCS6B01G184800	2919	21.2172	17.2434	18.8176	18.845	76.1232	sp|P38995|ATU2_YEAST	Copper-transporting ATPase	Cu homeostasis and detoxification (Yruela 2009)
TraesCS6D01G146500	2997	18.1565	17.8342	17.6229	18.4461	72.0598	sp|P38995|ATU2_YEAST	Copper-transporting ATPase	Cu homeostasis and detoxification (Yruela 2009)
TraesCS2A01G410400	3051	21.8794	16.3582	15.7183	16.3594	70.3154	sp|P38995|ATU2_YEAST	Copper-transporting ATPase	Cu homeostasis and detoxification (Yruela 2009)
TraesCS6A01G156900	2994	16.6512	17.056	16.1495	16.3236	66.1803	sp|P38995|ATU2_YEAST	Copper-transporting ATPase	Cu homeostasis and detoxification (Yruela 2009)
TraesCS7D01G467100	3006	14.0792	12.7975	13.4681	11.3776	51.7223	sp|P38995|ATU2_YEAST	Copper-transporting ATPase	Cu homeostasis and detoxification (Yruela 2009)
TraesCS1A01G279100	1779	65.5993	69.6988	62.5595	59.5824	257.44	tr|E2I9G3|E2I9G3_WHEAT	Coronatine insensitive 1-like protein	Jasmonic acid response F-box protein (Xie et al. 1998)
TraesCS1B01G288100	1779	48.4907	54.2173	50.3546	50.2936	203.356	tr|E2I9G3|E2I9G3_WHEAT	Coronatine insensitive 1-like protein	Jasmonic acid response F-box protein (Xie et al. 1998)
TraesCS1D01G278400	1779	47.3478	51.8647	45.9957	45.7397	190.948	tr|E2I9G3|E2I9G3_WHEAT	Coronatine insensitive 1-like protein	Jasmonic acid response F-box protein (Xie et al. 1998)
TraesCS3B01G399200	1785	37.8372	41.594	39.0124	41.1217	159.565	tr|B6SW30|B6SW30_MAIZE	Coronatine-insensitive protein 1	Jasmonic acid response F-box protein (Xie et al. 1998)
TraesCS3A01G367500	1674	26.1411	28.1749	28.8804	29.9134	113.11	tr|B6SW30|B6SW30_MAIZE	Coronatine-insensitive protein 1	Jasmonic acid response F-box protein (Xie et al. 1998)
TraesCS3D01G360400	1788	22.3726	22.4051	21.7084	24.7193	91.2053	tr|B6SW30|B6SW30_MAIZE	Coronatine-insensitive protein 1	Jasmonic acid response F-box protein (Xie et al. 1998)
TraesCS4D01G214200	2081	14.0821	14.0435	15.0163	15.6166	58.7585	tr|A0A199VTN4|A0A199VTN4_ANACO	Coronatine-insensitive protein 1	Jasmonic acid response F-box protein (Xie et al. 1998)
TraesCS1B01G168600	504	15.765	15.6512	18.3763	18.7468	68.5395	tr|A0A1D5SFT8|A0A1D5SFT8_WHEAT	Cyanate hydratase	Possible role in cyanide detoxification (KEGG EC 4.2.1.104)
TraesCS1D01G148000	504	13.4685	17.1466	18.6871	18.4179	67.72	tr|A0A1D5SZA9|A0A1D5SZA9_WHEAT	Cyanate hydratase	Possible role in cyanide detoxification (KEGG EC 4.2.1.104)
TraesCS7A01G048700	1763	56.2694	57.9761	58.9892	49.5262	222.761	tr|A9XMT5|A9XMT5_ORYSJ	CYCLOPS	Regulator of symbiotic host-microbe interactions (Yano et al. 2008)
TraesCS7D01G043100	1521	57.7817	55.1781	59.5207	41.1043	213.585	tr|A9XMT5|A9XMT5_ORYSJ	CYCLOPS	Regulator of symbiotic host-microbe interactions (Yano et al. 2008)
TraesCS4A01G434100	1521	29.3534	31.2676	30.4636	22.6049	113.69	tr|A9XMT5|A9XMT5_ORYSJ	CYCLOPS	Regulator of symbiotic host-microbe interactions (Yano et al. 2008)
TraesCS4A01G159700	1524	41.5738	38.8199	40.9485	40.2338	161.576	tr|O04981|O04981_MAIZE	Cystathionine gamma-synthase	Abiotic stress tolerance (Cohen et al. 2014)
TraesCS4D01G159500	1524	30.3431	32.0997	35.6252	30.8326	128.901	tr|O04981|O04981_MAIZE	Cystathionine gamma-synthase	Abiotic stress tolerance (Cohen et al. 2014)
TraesCS4B01G157700	1521	24.2435	25.1604	28.7235	25.0164	103.144	tr|O04981|O04981_MAIZE	Cystathionine gamma-synthase	Abiotic stress tolerance (Cohen et al. 2014)
TraesCS2A01G414300	696	24.9396	20.3914	25.6699	24.2669	95.2677	tr|A0A199UGX4|A0A199UGX4_ANACO	Cysteine and histidine-rich domain-containing protein RAR1	Suppressor of PAMP-triggered immunity (Muskett et al. 2022)
TraesCS2B01G433400	696	21.5478	19.2496	19.6231	18.2303	78.6508	tr|A0A199UGX4|A0A199UGX4_ANACO	Cysteine and histidine-rich domain-containing protein RAR1	Suppressor of PAMP-triggered immunity (Muskett et al. 2022)
TraesCS2D01G411600	702	15.6103	16.7628	15.4998	16.9755	64.8484	tr|A0A199UGX4|A0A199UGX4_ANACO	Cysteine and histidine-rich domain-containing protein RAR1	Suppressor of PAMP-triggered immunity (Muskett et al. 2022)
TraesCS3D01G325100	429	173.3	300.445	220.436	289.428	983.609	tr|A0A1D5WN60|A0A1D5WN60_WHEAT	Cysteine proteinase inhibitor	Hypersensitive response and programmed cell death regulator (Solomon et al. 1997)
TraesCS1B01G267100	543	105.886	128.368	91.8775	99.2071	425.339	tr|A0A1D5SC35|A0A1D5SC35_WHEAT	Cysteine proteinase inhibitor	Hypersensitive response and programmed cell death regulator (Solomon et al. 1997)
TraesCS1D01G255800	513	99.7304	127.397	90.7558	92.7365	410.619	tr|A0A1D5STR1|A0A1D5STR1_WHEAT	Cysteine proteinase inhibitor	Hypersensitive response and programmed cell death regulator (Solomon et al. 1997)
TraesCS3A01G331500	429	88.5968	104.795	99.0828	116.128	408.602	tr|E5DPS9|E5DPS9_9POAL	Cysteine proteinase inhibitor	Hypersensitive response and programmed cell death regulator (Solomon et al. 1997)
TraesCS1A01G256400	605	101.538	114.723	98.804	91.437	406.502	tr|A0A1D5RVX3|A0A1D5RVX3_WHEAT	Cysteine proteinase inhibitor	Hypersensitive response and programmed cell death regulator (Solomon et al. 1997)
TraesCS1D01G310300	324	76.1055	82.9907	56.122	86.3686	301.587	tr|F2E8X7|F2E8X7_HORVV	Cysteine proteinase inhibitor	Hypersensitive response and programmed cell death regulator (Solomon et al. 1997)
TraesCS1B01G322100	324	49.9025	66.6141	50.0118	53.9147	220.443	tr|A0A1D5S8H2|A0A1D5S8H2_WHEAT	Cysteine proteinase inhibitor	Hypersensitive response and programmed cell death regulator (Solomon et al. 1997)
TraesCS3B01G215400	732	41.6929	48.5365	50.734	49.218	190.181	tr|W5CQ97|W5CQ97_WHEAT	Cysteine proteinase inhibitor	Hypersensitive response and programmed cell death regulator (Solomon et al. 1997)
TraesCS3A01G185800	886	38.0903	48.1059	40.833	40.7686	167.798	tr|I6WTS2|I6WTS2_9POAL	Cysteine proteinase inhibitor	Hypersensitive response and programmed cell death regulator (Solomon et al. 1997)
TraesCS3B01G361700	354	36.0728	45.0782	45.0701	40.7719	166.993	tr|A0A1D5W6S3|A0A1D5W6S3_WHEAT	Cysteine proteinase inhibitor	Hypersensitive response and programmed cell death regulator (Solomon et al. 1997)
TraesCS3D01G189800	732	33.9466	33.2971	30.1679	34.1816	131.593	tr|A0A1D5WW27|A0A1D5WW27_WHEAT	Cysteine proteinase inhibitor	Hypersensitive response and programmed cell death regulator (Solomon et al. 1997)
TraesCS7D01G360700	1536	74.2413	80.8175	87.4178	70.3043	312.781	tr|A0A0B0P5Q7|A0A0B0P5Q7_GOSAR	Cytochrome P450	Xenobiotic detoxification; biotic and abiotic stress tolerance (Pandian et al. 2020)
TraesCS6A01G022200	1575	70.0893	55.8684	86.0563	81.5458	293.56	tr|A1IHG3|A1IHG3_TRIMO	Cytochrome P450	Xenobiotic detoxification; biotic and abiotic stress tolerance (Pandian et al. 2020)
TraesCS7A01G362300	1539	50.6748	48.6442	58.5242	39.5466	197.39	tr|A0A0B0P5Q7|A0A0B0P5Q7_GOSAR	Cytochrome P450	Xenobiotic detoxification; biotic and abiotic stress tolerance (Pandian et al. 2020)
TraesCS2B01G461700	1473	49.965	49.2537	53.0745	37.7725	190.066	tr|A0A061FD55|A0A061FD55_THECC	Cytochrome P450	Xenobiotic detoxification; biotic and abiotic stress tolerance (Pandian et al. 2020)
TraesCS7B01G265800	1536	42.5418	41.6826	47.7227	36.4964	168.444	tr|A0A0B0P5Q7|A0A0B0P5Q7_GOSAR	Cytochrome P450	Xenobiotic detoxification; biotic and abiotic stress tolerance (Pandian et al. 2020)
TraesCS1A01G310500	1539	36.023	37.5167	37.8528	41.4751	152.868	tr|Q70EV9|Q70EV9_WHEAT	Cytochrome P450	Xenobiotic detoxification; biotic and abiotic stress tolerance (Pandian et al. 2020)
TraesCS4D01G327400	1659	38.0404	38.7741	32.7512	35.8825	145.448	tr|A0A0B0MM38|A0A0B0MM38_GOSAR	Cytochrome P450	Xenobiotic detoxification; biotic and abiotic stress tolerance (Pandian et al. 2020)
TraesCSU01G114400	1539	35.1129	37.5738	33.8439	34.3234	140.854	tr|A0A103RTL5|A0A103RTL5_CYNCS	Cytochrome P450	Xenobiotic detoxification; biotic and abiotic stress tolerance (Pandian et al. 2020)
TraesCS2A01G400500	1449	36.0925	36.2685	40.2867	24.2857	136.933	tr|Q712G4|Q712G4_ORYSA	Cytochrome P450	Xenobiotic detoxification; biotic and abiotic stress tolerance (Pandian et al. 2020)
TraesCS3D01G226000	1599	32.9496	31.8096	36.9193	31.4184	133.097	tr|R4WC99|R4WC99_9POAL	Cytochrome P450	Xenobiotic detoxification; biotic and abiotic stress tolerance (Pandian et al. 2020)
TraesCS4B01G330500	1803	32.21	35.9867	27.9161	32.4585	128.571	tr|A0A0B0MM38|A0A0B0MM38_GOSAR	Cytochrome P450	Xenobiotic detoxification; biotic and abiotic stress tolerance (Pandian et al. 2020)
TraesCS7B01G349100	1747	30.2426	29.7722	33.0169	27.3421	120.374	tr|Q9FDZ1|Q9FDZ1_ORYSJ	Cytochrome P450	Xenobiotic detoxification; biotic and abiotic stress tolerance (Pandian et al. 2020)
TraesCS3A01G086100	1539	24.7585	31.4195	34.7845	28.2863	119.249	tr|Q9AVQ2|Q9AVQ2_SOLTU	Cytochrome P450	Xenobiotic detoxification; biotic and abiotic stress tolerance (Pandian et al. 2020)
TraesCS2D01G423200	1729	26.2655	25.3687	29.4429	24.1614	105.238	tr|Q9AVQ2|Q9AVQ2_SOLTU	Cytochrome P450	Xenobiotic detoxification; biotic and abiotic stress tolerance (Pandian et al. 2020)
TraesCS2D01G012800	1392	23.0962	27.4937	31.6344	22.8334	105.058	tr|Q712G4|Q712G4_ORYSA	Cytochrome P450	Xenobiotic detoxification; biotic and abiotic stress tolerance (Pandian et al. 2020)
TraesCS5A01G502000	1824	24.0501	27.4727	23.1536	28.415	103.091	tr|A0A0B0MM38|A0A0B0MM38_GOSAR	Cytochrome P450	Xenobiotic detoxification; biotic and abiotic stress tolerance (Pandian et al. 2020)
TraesCS7A01G136400	639	28.5976	24.941	21.0013	22.0168	96.5567	tr|B8XSN0|B8XSN0_WHEAT	Cytochrome P450	Xenobiotic detoxification; biotic and abiotic stress tolerance (Pandian et al. 2020)
TraesCS4B01G398800	1554	24.4791	23.8943	24.3566	21.8358	94.5659	tr|A0A103RTL5|A0A103RTL5_CYNCS	Cytochrome P450	Xenobiotic detoxification; biotic and abiotic stress tolerance (Pandian et al. 2020)
TraesCS2B01G017700	1554	20.177	26.6102	23.6095	22.955	93.3517	tr|Q9AVM3|Q9AVM3_WHEAT	Cytochrome P450	Xenobiotic detoxification; biotic and abiotic stress tolerance (Pandian et al. 2020)
TraesCS7D01G438600	1587	21.4782	25.4871	22.9841	23.2771	93.2265	tr|Q9FDZ1|Q9FDZ1_ORYSJ	Cytochrome P450	Xenobiotic detoxification; biotic and abiotic stress tolerance (Pandian et al. 2020)
TraesCS6D01G365600	1461	20.4044	23.5285	24.551	20.3668	88.8507	tr|A0A061FD55|A0A061FD55_THECC	Cytochrome P450	Xenobiotic detoxification; biotic and abiotic stress tolerance (Pandian et al. 2020)
TraesCS5B01G209100	1551	15.9121	24.8911	21.2865	25.5565	87.6461	tr|V5ZDZ5|V5ZDZ5_9POAL	Cytochrome P450	Xenobiotic detoxification; biotic and abiotic stress tolerance (Pandian et al. 2020)
TraesCS7B01G349000	1587	19.4656	21.1978	21.6475	23.3322	85.6431	tr|Q9FDZ1|Q9FDZ1_ORYSJ	Cytochrome P450	Xenobiotic detoxification; biotic and abiotic stress tolerance (Pandian et al. 2020)
TraesCS1B01G363500	1602	22.7317	21.0371	17.475	24.3685	85.6123	tr|Q2V064|Q2V064_WHEAT	Cytochrome P450	Xenobiotic detoxification; biotic and abiotic stress tolerance (Pandian et al. 2020)
TraesCS1D01G310000	1539	20.3401	20.0682	21.3586	19.5243	81.2912	tr|Q70EW0|Q70EW0_WHEAT	Cytochrome P450	Xenobiotic detoxification; biotic and abiotic stress tolerance (Pandian et al. 2020)
TraesCS7D01G038200	1900	19.7357	17.9196	20.4121	22.8005	80.8678	tr|B8XSN0|B8XSN0_WHEAT	Cytochrome P450	Xenobiotic detoxification; biotic and abiotic stress tolerance (Pandian et al. 2020)
TraesCS2D01G439100	1473	20.9736	19.9809	22.4838	15.5359	78.9741	tr|A0A061FD55|A0A061FD55_THECC	Cytochrome P450	Xenobiotic detoxification; biotic and abiotic stress tolerance (Pandian et al. 2020)
TraesCS1B01G321800	1561	17.2035	18.5882	20.253	22.1743	78.219	tr|Q70EV9|Q70EV9_WHEAT	Cytochrome P450	Xenobiotic detoxification; biotic and abiotic stress tolerance (Pandian et al. 2020)
TraesCS5D01G323900	1512	19.1486	20.1203	18.9527	19.6758	77.8974	tr|R4WHE2|R4WHE2_9POAL	Cytochrome P450	Xenobiotic detoxification; biotic and abiotic stress tolerance (Pandian et al. 2020)
TraesCS6D01G166900	1692	22.9555	17.8354	16.8819	18.5641	76.2369	tr|A0A059Q098|A0A059Q098_9POAL	Cytochrome P450	Xenobiotic detoxification; biotic and abiotic stress tolerance (Pandian et al. 2020)
TraesCS3D01G537800	1644	17.7432	20.0177	16.7778	20.9229	75.4616	tr|Q2V066|Q2V066_WHEAT	Cytochrome P450	Xenobiotic detoxification; biotic and abiotic stress tolerance (Pandian et al. 2020)
TraesCS7A01G449500	1587	15.2959	19.2988	17.6891	19.9651	72.2489	tr|Q9FDZ1|Q9FDZ1_ORYSJ	Cytochrome P450	Xenobiotic detoxification; biotic and abiotic stress tolerance (Pandian et al. 2020)
TraesCS7D01G204900	1566	16.184	18.2731	21.5856	14.0377	70.0804	tr|B8XSN0|B8XSN0_WHEAT	Cytochrome P450	Xenobiotic detoxification; biotic and abiotic stress tolerance (Pandian et al. 2020)
TraesCS2B01G009100	693	12.1915	17.5365	25.4944	14.6821	69.9044	tr|Q712G4|Q712G4_ORYSA	Cytochrome P450	Xenobiotic detoxification; biotic and abiotic stress tolerance (Pandian et al. 2020)
TraesCS4D01G121000	1653	18.1734	15.8567	17.2738	13.9517	65.2557	tr|A0A061H0G3|A0A061H0G3_THECC	Cytochrome P450	Xenobiotic detoxification; biotic and abiotic stress tolerance (Pandian et al. 2020)
TraesCS3A01G074500	1739	15.4103	17.5498	16.3916	14.6257	63.9774	tr|Q9AVM3|Q9AVM3_WHEAT	Cytochrome P450	Xenobiotic detoxification; biotic and abiotic stress tolerance (Pandian et al. 2020)
TraesCS5B01G209200	1743	10.5544	15.576	15.0233	18.9425	60.0962	tr|V5ZDZ5|V5ZDZ5_9POAL	Cytochrome P450	Xenobiotic detoxification; biotic and abiotic stress tolerance (Pandian et al. 2020)
TraesCS2A01G428200	1551	11.7014	18.6309	17.106	12.5043	59.9426	tr|V5ZDZ5|V5ZDZ5_9POAL	Cytochrome P450	Xenobiotic detoxification; biotic and abiotic stress tolerance (Pandian et al. 2020)
TraesCS3A01G039600	1578	12.2168	18.7382	13.605	15.3368	59.8968	tr|R4WCG4|R4WCG4_9POAL	Cytochrome P450	Xenobiotic detoxification; biotic and abiotic stress tolerance (Pandian et al. 2020)
TraesCS7A01G449600	1560	14.0197	13.8841	15.8018	15.3687	59.0742	tr|Q9FDZ1|Q9FDZ1_ORYSJ	Cytochrome P450	Xenobiotic detoxification; biotic and abiotic stress tolerance (Pandian et al. 2020)
TraesCS1D01G351800	1602	15.3652	12.9465	11.6412	17.0652	57.0181	tr|Q2V066|Q2V066_WHEAT	Cytochrome P450	Xenobiotic detoxification; biotic and abiotic stress tolerance (Pandian et al. 2020)
TraesCS2D01G027100	1428	12.7099	13.5567	12.9312	15.8436	55.0416	tr|A0A0U1WYL4|A0A0U1WYL4_ORYGL	Cytochrome P450	Xenobiotic detoxification; biotic and abiotic stress tolerance (Pandian et al. 2020)
TraesCS3A01G228200	1596	16.2841	14.1397	12.3503	11.2001	53.9742	tr|R4WC99|R4WC99_9POAL	Cytochrome P450	Xenobiotic detoxification; biotic and abiotic stress tolerance (Pandian et al. 2020)
TraesCS6B01G207300	1707	14.4431	14.2432	12.8332	12.3274	53.8469	tr|A0A059Q098|A0A059Q098_9POAL	Cytochrome P450	Xenobiotic detoxification; biotic and abiotic stress tolerance (Pandian et al. 2020)
TraesCS2B01G448700	1650	12.0651	13.3791	15.2503	11.6992	52.3936	tr|V5ZDZ5|V5ZDZ5_9POAL	Cytochrome P450	Xenobiotic detoxification; biotic and abiotic stress tolerance (Pandian et al. 2020)
TraesCS1A01G348800	1946	13.9875	13.791	10.2647	13.7976	51.8408	tr|Q2V067|Q2V067_WHEAT	Cytochrome P450	Xenobiotic detoxification; biotic and abiotic stress tolerance (Pandian et al. 2020)
TraesCS3B01G154000	1506	95.4769	117.118	106.686	99.8315	419.112	tr|G7ZZA6|G7ZZA6_MEDTR	Cytochrome P450 family cinnamate 4-hydroxylase	Phenypropenoid and lignin biosynthesis, wound stress response (Bell-Lelong et al. 1997)
TraesCS3D01G136900	1506	83.7985	103.743	95.1926	91.5403	374.274	tr|G7ZZA6|G7ZZA6_MEDTR	Cytochrome P450 family cinnamate 4-hydroxylase	Phenypropenoid and lignin biosynthesis, wound stress response (Bell-Lelong et al. 1997)
TraesCS3A01G136100	1506	89.9486	101.688	86.6667	86.4211	364.724	tr|G7ZZA6|G7ZZA6_MEDTR	Cytochrome P450 family cinnamate 4-hydroxylase	Phenypropenoid and lignin biosynthesis, wound stress response (Bell-Lelong et al. 1997)
TraesCS4B01G365100	1503	29.7327	37.6451	37.7727	37.5138	142.664	tr|G7ZZA6|G7ZZA6_MEDTR	Cytochrome P450 family cinnamate 4-hydroxylase	Phenypropenoid and lignin biosynthesis, wound stress response (Bell-Lelong et al. 1997)
TraesCS3D01G336900	1521	33.3469	36.6771	29.2735	38.4171	137.715	tr|G7ZZA6|G7ZZA6_MEDTR	Cytochrome P450 family cinnamate 4-hydroxylase	Phenypropenoid and lignin biosynthesis, wound stress response (Bell-Lelong et al. 1997)
TraesCS3A01G342900	1521	23.3223	33.0821	26.4394	31.5454	114.389	tr|G7ZZA6|G7ZZA6_MEDTR	Cytochrome P450 family cinnamate 4-hydroxylase	Phenypropenoid and lignin biosynthesis, wound stress response (Bell-Lelong et al. 1997)
TraesCS3B01G375100	1521	21.6254	29.2722	21.6509	28.2086	100.757	tr|G7ZZA6|G7ZZA6_MEDTR	Cytochrome P450 family cinnamate 4-hydroxylase	Phenypropenoid and lignin biosynthesis, wound stress response (Bell-Lelong et al. 1997)
TraesCS5A01G534000	1506	15.9752	17.8868	16.1809	16.8143	66.8573	tr|G7ZZA6|G7ZZA6_MEDTR	Cytochrome P450 family cinnamate 4-hydroxylase	Phenypropenoid and lignin biosynthesis, wound stress response (Bell-Lelong et al. 1997)
TraesCS7B01G169500	1815	65.7475	63.4043	69.9789	57.2517	256.382	tr|U5GNW2|U5GNW2_POPTR	Cytochrome P450 family protein	Xenobiotic detoxification; biotic and abiotic stress tolerance (Pandian et al. 2020)
TraesCS6D01G168900	441	20.4777	23.9863	17.3638	24.0902	85.918	AT3G15760.1	cytochrome P450 family protein	Xenobiotic detoxification; biotic and abiotic stress tolerance (Pandian et al. 2020)
TraesCS1B01G264200	1530	16.5975	20.9073	21.4435	19.2276	78.1759	tr|B9GP38|B9GP38_POPTR	Cytochrome P450 family protein	Xenobiotic detoxification; biotic and abiotic stress tolerance (Pandian et al. 2020)
TraesCS1A01G177800	1617	19.5144	20.3039	15.8731	21.8835	77.575	tr|B9MXJ3|B9MXJ3_POPTR	Cytochrome P450 family protein	Xenobiotic detoxification; biotic and abiotic stress tolerance (Pandian et al. 2020)
TraesCS7D01G271600	1812	17.4996	19.11	20.2995	15.2357	72.1448	tr|U5GNW2|U5GNW2_POPTR	Cytochrome P450 family protein	Xenobiotic detoxification; biotic and abiotic stress tolerance (Pandian et al. 2020)
TraesCS3A01G103800	1464	19.2162	17.7409	17.1398	15.693	69.7899	tr|B9N195|B9N195_POPTR	Cytochrome P450 family protein	Xenobiotic detoxification; biotic and abiotic stress tolerance (Pandian et al. 2020)
TraesCS2A01G398800	1530	18.2749	18.6175	13.946	15.6011	66.4395	tr|A0A061DTU0|A0A061DTU0_THECC	Cytochrome P450 family protein	Xenobiotic detoxification; biotic and abiotic stress tolerance (Pandian et al. 2020)
TraesCS1B01G203000	1527	16.5152	16.5496	12.448	20.4634	65.9762	tr|Q9FW91|Q9FW91_ORYSJ	Cytochrome P450 family protein	Xenobiotic detoxification; biotic and abiotic stress tolerance (Pandian et al. 2020)
TraesCS7A01G271200	1815	14.4718	16.0388	16.4443	12.7379	59.6927	tr|U5GNW2|U5GNW2_POPTR	Cytochrome P450 family protein	Xenobiotic detoxification; biotic and abiotic stress tolerance (Pandian et al. 2020)
TraesCS1A01G254100	1530	13.317	15.3456	13.9455	15.6819	58.29	tr|B9GP38|B9GP38_POPTR	Cytochrome P450 family protein	Xenobiotic detoxification; biotic and abiotic stress tolerance (Pandian et al. 2020)
TraesCS1B01G202400	1617	14.3613	14.1352	12.0092	15.7198	56.2254	tr|B9MXJ3|B9MXJ3_POPTR	Cytochrome P450 family protein	Xenobiotic detoxification; biotic and abiotic stress tolerance (Pandian et al. 2020)
TraesCS1D01G176400	1617	14.354	14.4587	12.4891	12.5306	53.8324	tr|B9MXJ3|B9MXJ3_POPTR	Cytochrome P450 family protein	Xenobiotic detoxification; biotic and abiotic stress tolerance (Pandian et al. 2020)
TraesCS5D01G045200	1530	87.2062	92.8778	108.783	86.5066	375.374	tr|Q338Z0|Q338Z0_ORYSJ	Cytochrome P450 family protein, expressed	Xenobiotic detoxification; biotic and abiotic stress tolerance (Pandian et al. 2020)
TraesCS4B01G005900	1506	61.4664	61.7343	59.8193	51.694	234.714	tr|Q10P40|Q10P40_ORYSJ	Cytochrome P450 family protein, expressed	Xenobiotic detoxification; biotic and abiotic stress tolerance (Pandian et al. 2020)
TraesCS7A01G023100	1500	43.6171	54.1408	42.5987	40.4879	180.844	tr|Q10P40|Q10P40_ORYSJ	Cytochrome P450 family protein, expressed	Xenobiotic detoxification; biotic and abiotic stress tolerance (Pandian et al. 2020)
TraesCS7D01G019900	1500	41.1076	50.3927	44.8199	36.8615	173.182	tr|Q10P40|Q10P40_ORYSJ	Cytochrome P450 family protein, expressed	Xenobiotic detoxification; biotic and abiotic stress tolerance (Pandian et al. 2020)
TraesCS3A01G074400	1611	38.4624	37.7141	40.1361	26.7413	143.054	tr|Q851G2|Q851G2_ORYSJ	Cytochrome P450 family protein, expressed	Xenobiotic detoxification; biotic and abiotic stress tolerance (Pandian et al. 2020)
TraesCS7A01G521700	1620	29.2936	31.8393	37.5493	28.8234	127.506	tr|Q851G2|Q851G2_ORYSJ	Cytochrome P450 family protein, expressed	Xenobiotic detoxification; biotic and abiotic stress tolerance (Pandian et al. 2020)
TraesCS5A01G037600	1530	30.1436	29.9355	35.3172	30.4463	125.843	tr|Q338Z0|Q338Z0_ORYSJ	Cytochrome P450 family protein, expressed	Xenobiotic detoxification; biotic and abiotic stress tolerance (Pandian et al. 2020)
TraesCS7D01G511900	1551	24.8101	32.5556	30.0666	25.1603	112.593	tr|Q851G9|Q851G9_ORYSJ	Cytochrome P450 family protein, expressed	Xenobiotic detoxification; biotic and abiotic stress tolerance (Pandian et al. 2020)
TraesCS2B01G076700	1458	22.271	17.7931	24.6383	16.2208	80.9232	tr|Q338Z0|Q338Z0_ORYSJ	Cytochrome P450 family protein, expressed	Xenobiotic detoxification; biotic and abiotic stress tolerance (Pandian et al. 2020)
TraesCS1A01G161400	1650	23.1584	14.316	17.6082	15.9935	71.076	tr|Q8W372|Q8W372_ORYSJ	Cytochrome P450 family protein, expressed	Xenobiotic detoxification; biotic and abiotic stress tolerance (Pandian et al. 2020)
TraesCS5A01G381100	1938	12.4702	17.1253	18.0361	16.9619	64.5935	tr|Q2QLJ2|Q2QLJ2_ORYSJ	Cytochrome P450 family protein, expressed	Xenobiotic detoxification; biotic and abiotic stress tolerance (Pandian et al. 2020)
TraesCS7B01G439700	1563	15.7992	16.392	16.2231	15.1214	63.5357	tr|Q851G9|Q851G9_ORYSJ	Cytochrome P450 family protein, expressed	Xenobiotic detoxification; biotic and abiotic stress tolerance (Pandian et al. 2020)
TraesCS1B01G177900	1963	19.6152	13.0594	14.4113	13.9777	61.0636	tr|Q8W372|Q8W372_ORYSJ	Cytochrome P450 family protein, expressed	Xenobiotic detoxification; biotic and abiotic stress tolerance (Pandian et al. 2020)
TraesCS5A01G233100	1521	12.9563	17.176	13.9164	15.1089	59.1575	tr|Q10P40|Q10P40_ORYSJ	Cytochrome P450 family protein, expressed	Xenobiotic detoxification; biotic and abiotic stress tolerance (Pandian et al. 2020)
TraesCS5D01G391000	1524	12.3775	15.7561	18.5135	12.3658	59.0129	tr|Q2QLJ2|Q2QLJ2_ORYSJ	Cytochrome P450 family protein, expressed	Xenobiotic detoxification; biotic and abiotic stress tolerance (Pandian et al. 2020)
TraesCS3B01G402500	1485	13.0677	13.9941	14.7836	10.7525	52.5979	tr|Q10P38|Q10P38_ORYSJ	Cytochrome P450 family protein, expressed	Xenobiotic detoxification; biotic and abiotic stress tolerance (Pandian et al. 2020)
TraesCS5B01G190600	585	63.678	77.2329	67.0075	63.7749	271.693	AT3G20080.2	cytochrome P450, family 705, subfamily A, polypeptide 15	Xenobiotic detoxification; biotic and abiotic stress tolerance (Pandian et al. 2020)
TraesCS5A01G192500	585	34.8709	29.5868	34.5876	33.5338	132.579	AT4G15380.1	cytochrome P450, family 705, subfamily A, polypeptide 4	Xenobiotic detoxification; biotic and abiotic stress tolerance (Pandian et al. 2020)
TraesCS7A01G421100	664	25.1575	23.0055	18.8395	22.3633	89.3658	AT2G29090.4	cytochrome P450, family 707, subfamily A, polypeptide 2	Xenobiotic detoxification; biotic and abiotic stress tolerance (Pandian et al. 2020)
TraesCS6D01G189900	201	15.4256	20.0682	14.3388	13.3602	63.1929	AT1G78490.2	cytochrome P450, family 708, subfamily A, polypeptide 3	Xenobiotic detoxification; biotic and abiotic stress tolerance (Pandian et al. 2020)
TraesCS5D01G433900	1002	32.2991	31.6032	26.1826	22.9977	113.083	AT2G23190.1	cytochrome P450, family 81, subfamily D, polypeptide 7	Xenobiotic detoxification; biotic and abiotic stress tolerance (Pandian et al. 2020)
TraesCSU01G146300	1611	266.073	269.039	324.061	241.491	1100.66	tr|B9RQR5|B9RQR5_RICCO	Cytochrome P450, putative	Xenobiotic detoxification; biotic and abiotic stress tolerance (Pandian et al. 2020)
TraesCS3D01G106100	1470	56.8207	59.0859	48.8284	45.1995	209.935	tr|B9SN45|B9SN45_RICCO	Cytochrome P450, putative	Xenobiotic detoxification; biotic and abiotic stress tolerance (Pandian et al. 2020)
TraesCS7A01G522800	1551	30.6245	35.3011	29.1692	25.9086	121.003	tr|Q6ATT7|Q6ATT7_ORYSJ	Cytochrome P450, putative	Xenobiotic detoxification; biotic and abiotic stress tolerance (Pandian et al. 2020)
TraesCS5B01G411400	1563	21.8506	24.6799	25.5224	21.8125	93.8654	tr|Q6ATT7|Q6ATT7_ORYSJ	Cytochrome P450, putative	Xenobiotic detoxification; biotic and abiotic stress tolerance (Pandian et al. 2020)
TraesCS7D01G511200	1419	18.2085	20.9781	24.6447	18.801	82.6324	tr|Q6ATT7|Q6ATT7_ORYSJ	Cytochrome P450, putative	Xenobiotic detoxification; biotic and abiotic stress tolerance (Pandian et al. 2020)
TraesCS5A01G406200	1566	20.0139	21.1307	23.6634	17.7273	82.5353	tr|Q6ATT7|Q6ATT7_ORYSJ	Cytochrome P450, putative	Xenobiotic detoxification; biotic and abiotic stress tolerance (Pandian et al. 2020)
TraesCS2A01G422300	1473	17.5599	20.655	23.9785	19.9655	82.1589	tr|B9S1Z5|B9S1Z5_RICCO	Cytochrome P450, putative	Xenobiotic detoxification; biotic and abiotic stress tolerance (Pandian et al. 2020)
TraesCS6B01G432200	1926	19.0762	17.1125	25.1501	16.2476	77.5865	tr|B9RFU0|B9RFU0_RICCO	Cytochrome P450, putative	Xenobiotic detoxification; biotic and abiotic stress tolerance (Pandian et al. 2020)
TraesCS6A01G392000	1923	18.4378	15.0944	21.2866	13.8641	68.6829	tr|B9RFU0|B9RFU0_RICCO	Cytochrome P450, putative	Xenobiotic detoxification; biotic and abiotic stress tolerance (Pandian et al. 2020)
TraesCS6B01G445100	1615	15.9374	14.2483	16.7613	17.8218	64.7688	tr|B9SDH3|B9SDH3_RICCO	Cytochrome P450, putative	Xenobiotic detoxification; biotic and abiotic stress tolerance (Pandian et al. 2020)
TraesCS6D01G377900	1908	16.8844	14.1349	18.2515	13.5119	62.7826	tr|B9RFU0|B9RFU0_RICCO	Cytochrome P450, putative	Xenobiotic detoxification; biotic and abiotic stress tolerance (Pandian et al. 2020)
TraesCS2B01G533200	1587	13.6411	15.8913	14.3488	14.2906	58.1718	tr|Q5ZE54|Q5ZE54_ORYSJ	Cytochrome P450-like	Xenobiotic detoxification; biotic and abiotic stress tolerance (Pandian et al. 2020)
TraesCS3B01G410100	1470	25.9694	26.8895	26.3536	19.3153	98.5279	tr|Q84YE6|Q84YE6_SORBI	Cytochrome P450-like protein	Xenobiotic detoxification; biotic and abiotic stress tolerance (Pandian et al. 2020)
TraesCS5B01G004600	1464	19.2622	25.3336	23.1007	15.903	83.5996	tr|Q84YE6|Q84YE6_SORBI	Cytochrome P450-like protein	Xenobiotic detoxification; biotic and abiotic stress tolerance (Pandian et al. 2020)
TraesCS4B01G122800	1473	19.5591	18.4358	17.6599	16.0759	71.7307	tr|Q84YE6|Q84YE6_SORBI	Cytochrome P450-like protein	Xenobiotic detoxification; biotic and abiotic stress tolerance (Pandian et al. 2020)
TraesCS4A01G192500	1473	17.5367	19.3203	17.8841	16.2948	71.0359	tr|Q84YE6|Q84YE6_SORBI	Cytochrome P450-like protein	Xenobiotic detoxification; biotic and abiotic stress tolerance (Pandian et al. 2020)
TraesCS4D01G353400	1467	17.926	17.0077	17.3036	13.9291	66.1663	tr|Q84YE6|Q84YE6_SORBI	Cytochrome P450-like protein	Xenobiotic detoxification; biotic and abiotic stress tolerance (Pandian et al. 2020)
TraesCS4D01G120900	1473	15.0045	14.2163	16.6566	13.373	59.2505	tr|Q84YE6|Q84YE6_SORBI	Cytochrome P450-like protein	Xenobiotic detoxification; biotic and abiotic stress tolerance (Pandian et al. 2020)
TraesCS1A01G303100	1653	12.4002	15.3355	10.4783	17.7787	55.9927	tr|A1KXL0|A1KXL0_ORYSA	Cytochrome P450-like protein	Xenobiotic detoxification; biotic and abiotic stress tolerance (Pandian et al. 2020)
TraesCSU01G114500	1488	12.7663	9.31951	16.5731	12.7602	51.4191	tr|Q84YE6|Q84YE6_SORBI	Cytochrome P450-like protein	Xenobiotic detoxification; biotic and abiotic stress tolerance (Pandian et al. 2020)
TraesCS1A01G317200	933	261.558	258.018	280.799	267.702	1068.08	tr|B7FJI3|B7FJI3_MEDTR	DCD (Development and cell death) domain protein	Programmed cell death (Tenhaken et al. 2005)
TraesCS5A01G469800	1077	179.594	193.729	177.114	195.884	746.32	tr|Q8RXN8|Q8RXN8_ARATH	DCD (Development and Cell Death) domain protein	Programmed cell death (Tenhaken et al. 2005)
TraesCS1B01G329600	933	167.748	169.066	181.443	196.488	714.745	tr|B7FJI3|B7FJI3_MEDTR	DCD (Development and cell death) domain protein	Programmed cell death (Tenhaken et al. 2005)
TraesCS5D01G482800	1059	158.45	166.757	149.201	169.433	643.841	tr|A0A072TUZ0|A0A072TUZ0_MEDTR	DCD (Development and cell death) domain protein	Programmed cell death (Tenhaken et al. 2005)
TraesCS5B01G482400	1074	109.815	100.233	110.58	120.012	440.641	tr|A0A072TUZ0|A0A072TUZ0_MEDTR	DCD (Development and cell death) domain protein	Programmed cell death (Tenhaken et al. 2005)
TraesCS6B01G335500	1533	12.1714	13.2411	13.9613	12.4978	51.8716	tr|A0A072V4A1|A0A072V4A1_MEDTR	DCD (Development and cell death) domain protein	Programmed cell death (Tenhaken et al. 2005)
TraesCS4D01G321000	249	21.8378	21.4428	30.0269	33.0666	106.374	tr|A0A060AJU9|A0A060AJU9_WHEAT	Defensin	Pathogenesis-related protein PR-12 ( Sathoff and Samac 2019)
TraesCS4B01G324000	249	23.3746	26.7861	23.742	21.9436	95.8463	tr|A0A060AJU9|A0A060AJU9_WHEAT	Defensin	Pathogenesis-related protein PR-12 ( Sathoff and Samac 2019)
TraesCS2B01G396100	258	17.3444	32.2049	31.2605	8.80777	89.6176	tr|C9E1C5|C9E1C5_TRITD	Defensin	Pathogenesis-related protein PR-12 ( Sathoff and Samac 2019)
TraesCS6A01G371000	333	32.5892	32.8716	39.7831	39.5689	144.813	AT1G64195.1	Defensin-like (DEFL) family protein	Pathogenesis-related protein PR-12 ( Sathoff and Samac 2019)
TraesCS1B01G235100	1167	39.5998	39.7593	31.049	35.952	146.36	tr|A0A0K0K9Y3|A0A0K0K9Y3_ELECO	Dehydration responsive element-binding factor protein	Abiotic stress responses (Agarwal et al. 2017)
TraesCS1D01G223600	1176	27.6269	27.7058	22.6157	26.7556	104.704	tr|A0A0K0K9Y3|A0A0K0K9Y3_ELECO	Dehydration responsive element-binding factor protein	Abiotic stress responses (Agarwal et al. 2017)
TraesCS1A01G221900	1307	21.4604	23.5412	20.4986	27.037	92.5371	tr|A0A0K0K9Y3|A0A0K0K9Y3_ELECO	Dehydration responsive element-binding factor protein	Abiotic stress responses (Agarwal et al. 2017)
TraesCS1D01G228800	696	27.4774	27.2267	27.65	24.9596	107.314	tr|E3T7S4|E3T7S4_GOSHI	Dehydration-induced 19-like protein	Abiotic stress responses (Milla et al. 2006)
TraesCS1B01G241300	693	20.6005	26.0737	24.5088	28.8468	100.03	tr|E3T7S4|E3T7S4_GOSHI	Dehydration-induced 19-like protein	Abiotic stress responses (Milla et al. 2006)
TraesCS1A01G227200	780	23.4001	24.6553	22.9823	24.1572	95.1949	tr|E3T7S4|E3T7S4_GOSHI	Dehydration-induced 19-like protein	Abiotic stress responses (Milla et al. 2006)
TraesCS6B01G273400	1140	191.288	209.691	216.043	218.77	835.792	tr|Q5CAQ1|Q5CAQ1_TRITD	Dehydrin	Abiotic stress tolerance (Sun et al. 2021)
TraesCS6D01G234700	1146	107.571	125.011	146.776	145.244	524.601	tr|Q5CAQ1|Q5CAQ1_TRITD	Dehydrin	Abiotic stress tolerance (Sun et al. 2021)
TraesCS6A01G253300	807	102.64	119.42	142.583	136.796	501.439	tr|Q5CAQ1|Q5CAQ1_TRITD	Dehydrin	Abiotic stress tolerance (Sun et al. 2021)
TraesCS5A01G369800	432	7.84864	6.73465	70.9785	53.7611	139.323	tr|A0A0H4MAT1|A0A0H4MAT1_WHEAT	Dehydrin	Abiotic stress tolerance (Sun et al. 2021)
TraesCS5D01G379200	751	8.55988	5.9555	59.9581	42.6835	117.157	tr|Q9SPB0|Q9SPB0_HORVU	Dehydrin	Abiotic stress tolerance (Sun et al. 2021)
TraesCS6B01G383800	501	7.67534	2.73027	61.5326	37.9892	109.927	tr|Q9SPA9|Q9SPA9_HORVU	Dehydrin	Abiotic stress tolerance (Sun et al. 2021)
TraesCS5B01G372100	1004	5.48646	5.04869	43.6512	37.9073	92.0937	tr|Q9SPB0|Q9SPB0_HORVU	Dehydrin	Abiotic stress tolerance (Sun et al. 2021)
TraesCS6D01G333000	662	4.17515	4.96745	43.9701	29.2006	82.3133	tr|Q9SPA9|Q9SPA9_HORVU	Dehydrin	Abiotic stress tolerance (Sun et al. 2021)
TraesCS4A01G299100	291	243.825	237.005	278.669	312.578	1072.08	tr|Q40711|Q40711_ORYSJ	Dehydrin family protein, expressed	Abiotic stress tolerance (Sun et al. 2021)
TraesCS4D01G012500	321	177.58	188.096	223.278	290.104	879.058	tr|Q40711|Q40711_ORYSJ	Dehydrin family protein, expressed	Abiotic stress tolerance (Sun et al. 2021)
TraesCS4B01G014300	694	88.9673	78.2104	96.9903	125.547	389.715	tr|Q40711|Q40711_ORYSJ	Dehydrin family protein, expressed	Abiotic stress tolerance (Sun et al. 2021)
TraesCS4B01G084000	984	13.3243	14.6257	16.2995	12.1718	56.4213	tr|A0A0K9P1Z0|A0A0K9P1Z0_ZOSMR	Dehydrogenase/reductase SDR family member	Biotic stress tolerance (Choi et al 2008; Hwang et al. 2011)
TraesCS5A01G164400	762	17.7889	19.154	17.0465	20.7883	74.7777	tr|B6TBX0|B6TBX0_MAIZE	Dehydrogenase/reductase SDR family member 2	Biotic stress tolerance (Choi et al 2008; Hwang et al. 2011)
TraesCS5B01G161900	762	16.9222	18.1514	18.3004	20.2505	73.6245	tr|B6TBX0|B6TBX0_MAIZE	Dehydrogenase/reductase SDR family member 2	Biotic stress tolerance (Choi et al 2008; Hwang et al. 2011)
TraesCS5D01G169300	762	16.3777	15.9328	15.4043	16.2994	64.0142	tr|B6TBX0|B6TBX0_MAIZE	Dehydrogenase/reductase SDR family member 2	Biotic stress tolerance (Choi et al 2008; Hwang et al. 2011)
TraesCS1D01G423500	1131	17.9108	15.695	16.8997	16.327	66.8325	tr|B4FS76|B4FS76_MAIZE	Delta(14)-sterol reductase	Sterol biosynthesis for biotic and abiotic stress responses (Wang et al. 2012; Du et al. 2022)
TraesCS1A01G416000	1119	17.4083	16.3723	17.096	14.2316	65.1082	tr|B4FS76|B4FS76_MAIZE	Delta(14)-sterol reductase	Sterol biosynthesis for biotic and abiotic stress responses (Wang et al. 2012; Du et al. 2022)
TraesCS7D01G550700	1859	66.8801	71.6313	74.248	73.4409	286.2	tr|A0A1E5VXJ2|A0A1E5VXJ2_9POAL	Delta(24)-sterol reductase	Sterol biosynthesis for biotic and abiotic stress responses (Wang et al. 2012; Du et al. 2022)
TraesCS7A01G559400	1686	68.3904	70.86	59.3355	65.146	263.732	tr|A0A1E5VXJ2|A0A1E5VXJ2_9POAL	Delta(24)-sterol reductase	Sterol biosynthesis for biotic and abiotic stress responses (Wang et al. 2012; Du et al. 2022)
TraesCS7B01G484200	1686	60.2484	66.2886	65.6248	53.6288	245.79	tr|A0A1E5VXJ2|A0A1E5VXJ2_9POAL	Delta(24)-sterol reductase	Sterol biosynthesis for biotic and abiotic stress responses (Wang et al. 2012; Du et al. 2022)
TraesCS3B01G046100	1092	45.6647	46.6474	41.5293	45.3014	179.143	tr|M8C523|M8C523_AEGTA	Delta(7)-sterol-C5(6)-desaturase	Sterol biosynthesis for biotic and abiotic stress responses (Wang et al. 2012; Du et al. 2022)
TraesCS3D01G041900	840	22.7454	16.6097	25.1393	24.7995	89.2939	tr|M8C523|M8C523_AEGTA	Delta(7)-sterol-C5(6)-desaturase	Sterol biosynthesis for biotic and abiotic stress responses (Wang et al. 2012; Du et al. 2022)
TraesCS3A01G037600	837	11.9978	12.4763	13.1691	15.5085	53.1516	tr|M8C523|M8C523_AEGTA	Delta(7)-sterol-C5(6)-desaturase	Sterol biosynthesis for biotic and abiotic stress responses (Wang et al. 2012; Du et al. 2022)
TraesCS1A01G429400	1041	69.7972	81.3397	74.5072	77.3581	303.002	AT3G02420.1	dihydroflavonol 4-reductase/flavanone protein	Flavonoid biosynthesis; innate immunity against nematodes (Treutter 2006; Chin et al. 2018)
TraesCS1D01G439000	1062	43.012	41.5604	33.0359	34.483	152.091	AT3G02420.1	dihydroflavonol 4-reductase/flavanone protein	Flavonoid biosynthesis; innate immunity against nematodes (Treutter 2006; Chin et al. 2018)
TraesCS3B01G246200	1111	13.3574	12.2944	13.0275	13.6749	52.3542	AT3G02420.1	dihydroflavonol 4-reductase/flavanone protein	Flavonoid biosynthesis; innate immunity against nematodes (Treutter 2006; Chin et al. 2018)
TraesCS5A01G268700	1039	38.6204	43.0059	34.6419	33.7095	149.978	tr|M8AZI5|M8AZI5_AEGTA	Dihydroflavonol-4-reductase	Flavonoid biosynthesis; innate immunity against nematodes (Treutter 2006; Chin et al. 2018)
TraesCS2A01G177500	1008	28.8244	31.7202	35.1891	27.325	123.059	tr|M8CBI3|M8CBI3_AEGTA	Dihydroflavonol-4-reductase	Flavonoid biosynthesis; innate immunity against nematodes (Treutter 2006; Chin et al. 2018)
TraesCS2B01G204600	1437	23.7032	28.0309	28.2971	29.7105	109.742	tr|M8CBI3|M8CBI3_AEGTA	Dihydroflavonol-4-reductase	Flavonoid biosynthesis; innate immunity against nematodes (Treutter 2006; Chin et al. 2018)
TraesCS2D01G185600	1008	19.9367	27.7907	24.2505	22.2242	94.2021	tr|M8CBI3|M8CBI3_AEGTA	Dihydroflavonol-4-reductase	Flavonoid biosynthesis; innate immunity against nematodes (Treutter 2006; Chin et al. 2018)
TraesCS5B01G269100	1029	17.3252	21.4997	21.6727	21.5306	82.0281	tr|R7WFA4|R7WFA4_AEGTA	Dihydroflavonol-4-reductase	Flavonoid biosynthesis; innate immunity against nematodes (Treutter 2006; Chin et al. 2018)
TraesCS2B01G200700	1038	9.09448	18.3217	13.4086	14.1925	55.0173	tr|M8CBI3|M8CBI3_AEGTA	Dihydroflavonol-4-reductase	Flavonoid biosynthesis; innate immunity against nematodes (Treutter 2006; Chin et al. 2018)
TraesCS4A01G217200	546	57.5815	66.2948	60.9818	67.7398	252.598	tr|A0A1D6RUV7|A0A1D6RUV7_WHEAT	Dirigent protein	Lignan and lignin biosynthesis; abiotic stress response (Paniagua et al. 2017)
TraesCS6D01G354800	321	45.7212	37.8924	49.0925	49.2911	181.997	tr|Q9SDR4|Q9SDR4_THUPL	Dirigent protein	Lignan and lignin biosynthesis; abiotic stress response (Paniagua et al. 2017)
TraesCS4D01G092300	552	36.0054	36.4112	32.9405	30.2638	135.621	tr|W5EQI5|W5EQI5_WHEAT	Dirigent protein	Lignan and lignin biosynthesis; abiotic stress response (Paniagua et al. 2017)
TraesCS4B01G095700	549	28.5523	39.8122	31.0705	35.892	135.327	tr|W5EBJ4|W5EBJ4_WHEAT	Dirigent protein	Lignan and lignin biosynthesis; abiotic stress response (Paniagua et al. 2017)
TraesCS4D01G022300	960	22.3099	31.3399	38.9753	39.5941	132.219	tr|A0A1D6S059|A0A1D6S059_WHEAT	Dirigent protein	Lignan and lignin biosynthesis; abiotic stress response (Paniagua et al. 2017)
TraesCS5A01G386000	543	24.9316	36.9052	27.2428	29.6337	118.713	tr|A0A1D5YID9|A0A1D5YID9_WHEAT	Dirigent protein	Lignan and lignin biosynthesis; abiotic stress response (Paniagua et al. 2017)
TraesCS4A01G369100	570	24.3592	29.3014	23.2017	21.5465	98.4088	tr|W5DV07|W5DV07_WHEAT	Dirigent protein	Lignan and lignin biosynthesis; abiotic stress response (Paniagua et al. 2017)
TraesCS2A01G259900	678	22.481	21.9971	25.2622	26.818	96.5584	tr|W5AWQ9|W5AWQ9_WHEAT	Dirigent protein	Lignan and lignin biosynthesis; abiotic stress response (Paniagua et al. 2017)
TraesCS2B01G282000	687	20.7426	22.4885	19.2946	19.8642	82.3899	tr|W5BGW0|W5BGW0_WHEAT	Dirigent protein	Lignan and lignin biosynthesis; abiotic stress response (Paniagua et al. 2017)
TraesCS2D01G263600	802	21.4145	19.3962	18.8667	22.5586	82.236	tr|M8A3S8|M8A3S8_TRIUA	Dirigent protein	Lignan and lignin biosynthesis; abiotic stress response (Paniagua et al. 2017)
TraesCS2B01G050000	930	17.3751	19.0662	21.9494	23.3491	81.7398	tr|A0A1D5U8F8|A0A1D5U8F8_WHEAT	Dirigent protein	Lignan and lignin biosynthesis; abiotic stress response (Paniagua et al. 2017)
TraesCS4A01G203000	576	16.1162	20.8253	15.6317	14.7813	67.3545	tr|W5DMB4|W5DMB4_WHEAT	Dirigent protein	Lignan and lignin biosynthesis; abiotic stress response (Paniagua et al. 2017)
TraesCSU01G023800	603	10.5738	15.5834	19.518	19.7923	65.4676	tr|M8C245|M8C245_AEGTA	Dirigent protein	Lignan and lignin biosynthesis; abiotic stress response (Paniagua et al. 2017)
TraesCS4B01G291800	594	12.3531	13.7794	15.3566	12.8467	54.3358	tr|W5E2X6|W5E2X6_WHEAT	Dirigent protein	Lignan and lignin biosynthesis; abiotic stress response (Paniagua et al. 2017)
TraesCS5B01G503500	636	10.5756	18.4622	10.9765	14.0457	54.06	tr|W5FCV9|W5FCV9_WHEAT	Dirigent protein	Lignan and lignin biosynthesis; abiotic stress response (Paniagua et al. 2017)
TraesCS3D01G516700	1321	10.1045	12.295	14.9745	16.2853	53.6593	tr|A0A1D5WKW2|A0A1D5WKW2_WHEAT	Dirigent protein	Lignan and lignin biosynthesis; abiotic stress response (Paniagua et al. 2017)
TraesCS6B01G408000	321	32.9512	34.7479	41.7014	41.4329	150.833	tr|A0A1J3DZP7|A0A1J3DZP7_NOCCA	Dirigent protein 5	Lignan and lignin biosynthesis; abiotic stress response (Paniagua et al. 2017)
TraesCS7A01G568400	2434	23.1872	31.409	27.228	28.7062	110.53	AT2G34930.1	disease resistance family protein / LRR family protein	Resistance against pathogens (Martin et al. 2003)
TraesCS7A01G060500	2946	51.5524	45.848	51.5004	50.0858	198.987	tr|A0A1B0Z593|A0A1B0Z593_ORYSA	Disease resistance protein	Resistance against pathogens (Martin et al. 2003)
TraesCS7A01G052000	177	119.766	124.736	119.386	128.046	491.933	AT5G48620.6	Disease resistance protein (CC-NBS-LRR class) family	Resistance against pathogens (Martin et al. 2003)
TraesCS4A01G439500	177	99.0844	113.499	100.14	108.294	421.017	AT5G48620.6	Disease resistance protein (CC-NBS-LRR class) family	Resistance against pathogens (Martin et al. 2003)
TraesCSU01G102500	177	101.051	104.671	102.855	106.915	415.493	AT5G48620.6	Disease resistance protein (CC-NBS-LRR class) family	Resistance against pathogens (Martin et al. 2003)
TraesCS5A01G435800	499	19.7041	19.0125	17.0323	23.2048	78.9537	AT1G63350.4	Disease resistance protein (CC-NBS-LRR class) family	Resistance against pathogens (Martin et al. 2003)
TraesCS6B01G235300	291	20.0738	19.9711	16.542	13.1843	69.7712	AT1G63350.3	Disease resistance protein (CC-NBS-LRR class) family	Resistance against pathogens (Martin et al. 2003)
TraesCS4A01G475200	831	13.6087	16.5009	11.393	10.5393	52.042	AT1G12220.2	Disease resistance protein (CC-NBS-LRR class) family	Resistance against pathogens (Martin et al. 2003)
TraesCS2A01G564800	3903	27.0187	26.2908	24.969	22.9804	101.259	AT5G38350.1	Disease resistance protein (NBS-LRR class) family	Resistance against pathogens (Martin et al. 2003)
TraesCS5D01G081800	2577	23.9141	24.6324	19.3416	20.1052	87.9933	AT5G38350.1	Disease resistance protein (NBS-LRR class) family	Resistance against pathogens (Martin et al. 2003)
TraesCS5A01G069600	2577	21.1077	20.5654	18.8393	20.662	81.1744	AT5G38350.1	Disease resistance protein (NBS-LRR class) family	Resistance against pathogens (Martin et al. 2003)
TraesCS5B01G075900	2577	20.6081	21.4783	18.4176	18.3007	78.8047	AT5G38350.1	Disease resistance protein (NBS-LRR class) family	Resistance against pathogens (Martin et al. 2003)
TraesCS3B01G557500	1992	16.2388	16.1814	17.8348	16.0905	66.3456	AT5G38350.1	Disease resistance protein (NBS-LRR class) family	Resistance against pathogens (Martin et al. 2003)
TraesCS2D01G549700	768	19.2309	15.8694	16.5848	12.6483	64.3334	AT5G40060.2	Disease resistance protein (NBS-LRR class) family	Resistance against pathogens (Martin et al. 2003)
TraesCS3A01G068200	3057	17.0675	14.7095	13.9213	15.1403	60.8386	AT5G38350.1	Disease resistance protein (NBS-LRR class) family	Resistance against pathogens (Martin et al. 2003)
TraesCS7A01G032200	3453	13.8703	12.8097	15.0946	12.9631	54.7378	AT5G38350.1	Disease resistance protein (NBS-LRR class) family	Resistance against pathogens (Martin et al. 2003)
TraesCS5D01G550900	3078	14.6059	11.3116	12.2867	13.3126	51.5168	AT5G40060.1	Disease resistance protein (NBS-LRR class) family	Resistance against pathogens (Martin et al. 2003)
TraesCS3B01G502000	336	22.9269	22.0135	16.6922	22.4515	84.0841	AT4G16990.9	disease resistance protein (TIR-NBS class)	Resistance against pathogens (Martin et al. 2003)
TraesCS4A01G106100	186	12.418	18.0987	15.848	16.382	62.7467	AT4G16990.9	disease resistance protein (TIR-NBS class)	Resistance against pathogens (Martin et al. 2003)
TraesCS5D01G021700	3231	46.8908	40.5537	39.8803	35.837	163.162	AT5G17680.2	disease resistance protein (TIR-NBS-LRR class)	Resistance against pathogens (Martin et al. 2003)
TraesCS1B01G013700	252	7.70771	15.7949	16.7704	19.7338	60.0068	AT5G17880.2	disease resistance protein (TIR-NBS-LRR class)	Resistance against pathogens (Martin et al. 2003)
TraesCS2A01G575100	2202	11.5921	12.5665	14.0357	16.3572	54.5516	AT5G17680.2	disease resistance protein (TIR-NBS-LRR class)	Resistance against pathogens (Martin et al. 2003)
TraesCS3A01G097000	1329	12.4079	13.8736	13.2655	13.4954	53.0424	AT1G56510.1	Disease resistance protein (TIR-NBS-LRR class)	Resistance against pathogens (Martin et al. 2003)
TraesCS7A01G516400	246	39.2396	42.9622	28.8051	33.8137	144.821	AT1G63740.2	Disease resistance protein (TIR-NBS-LRR class) family	Resistance against pathogens (Martin et al. 2003)
TraesCS3B01G373100	429	11.9052	17.4698	13.7838	15.4696	58.6285	AT5G46510.2	Disease resistance protein (TIR-NBS-LRR class) family	Resistance against pathogens (Martin et al. 2003)
TraesCS2B01G579400	2766	15.5011	12.9157	13.6372	13.8707	55.9247	AT4G12010.1	Disease resistance protein (TIR-NBS-LRR class) family	Resistance against pathogens (Martin et al. 2003)
TraesCS1D01G029100	3009	14.2544	11.7873	13.5761	12.3208	51.9386	AT5G41550.1	Disease resistance protein (TIR-NBS-LRR class) family	Resistance against pathogens (Martin et al. 2003)
TraesCS3B01G472400	4677	25.876	22.9526	25.2535	27.6027	101.685	tr|R7W5J0|R7W5J0_AEGTA	Disease resistance protein RPM1	Resistance against pathogens (Belkhadir et al. 2004)
TraesCS1B01G447000	5121	25.4176	23.7083	26.2979	24.9414	100.365	tr|N1QYX7|N1QYX7_AEGTA	Disease resistance protein RPM1	Resistance against pathogens (Belkhadir et al. 2004)
TraesCS5B01G541500	2844	26.6816	24.8313	23.7065	23.9762	99.1956	tr|M8AQ98|M8AQ98_AEGTA	Disease resistance protein RPM1	Resistance against pathogens (Belkhadir et al. 2004)
TraesCS1B01G447300	900	23.2875	27.1032	19.0033	18.4548	87.8488	tr|N1QYX7|N1QYX7_AEGTA	Disease resistance protein RPM1	Resistance against pathogens (Belkhadir et al. 2004)
TraesCS5D01G548300	2850	22.9701	22.2607	20.3815	22.2021	87.8143	tr|M8AQ98|M8AQ98_AEGTA	Disease resistance protein RPM1	Resistance against pathogens (Belkhadir et al. 2004)
TraesCS3A01G085200	2820	21.9055	19.6013	20.1865	16.5815	78.2748	tr|M7ZD57|M7ZD57_TRIUA	Disease resistance protein RPM1	Resistance against pathogens (Belkhadir et al. 2004)
TraesCSU01G082800	2787	15.3737	13.7281	13.4746	14.507	57.0832	tr|M8BP23|M8BP23_AEGTA	Disease resistance protein RPM1	Resistance against pathogens (Belkhadir et al. 2004)
TraesCS3D01G430600	4837	12.5662	12.3485	14.5415	14.4592	53.9153	tr|M8BYX2|M8BYX2_AEGTA	Disease resistance protein RPM1	Resistance against pathogens (Belkhadir et al. 2004)
TraesCS2D01G479500	534	21.9979	19.2985	18.2667	12.8798	72.4428	tr|A0A087SS38|A0A087SS38_AUXPR	Divalent-cation tolerance protein CutA	Cu tolerance in bacteria; defense role in plants not confirmed (Selim et al. 2021)
TraesCS2A01G480200	735	18.4768	18.8025	11.6888	18.0173	66.9855	tr|A0A087SS38|A0A087SS38_AUXPR	Divalent-cation tolerance protein CutA	Cu tolerance in bacteria; defense role in plants not confirmed (Selim et al. 2021)
TraesCS2B01G505000	534	18.0819	18.5508	14.602	12.6199	63.8546	tr|A0A087SS38|A0A087SS38_AUXPR	Divalent-cation tolerance protein CutA	Cu tolerance in bacteria; defense role in plants not confirmed (Selim et al. 2021)
TraesCS1B01G473400	3369	14.1545	13.4066	14.3766	13.6845	55.6222	tr|N1QYM3|N1QYM3_AEGTA	DNA damage-binding protein 1	Abiotic stress tolerance (Wang et al. 2020)
TraesCSU01G002300	3589	13.1164	13.3719	14.3075	13.3722	54.168	tr|N1QYM3|N1QYM3_AEGTA	DNA damage-binding protein 1	Abiotic stress tolerance (Wang et al. 2020)
TraesCS6B01G189600	1233	22.7169	27.6352	23.8122	27.1441	101.308	tr|M7Z0D7|M7Z0D7_TRIUA	DNA damage-inducible protein 1	Abiotic stress tolerance (Wang et al. 2020)
TraesCS6D01G151400	1233	25.4969	25.049	26.8244	21.9549	99.3251	tr|N1QPG4|N1QPG4_AEGTA	DNA damage-inducible protein 1	Abiotic stress tolerance (Wang et al. 2020)
TraesCS6A01G161500	1233	22.0531	21.2717	21.9381	23.8614	89.1244	tr|M7Z0D7|M7Z0D7_TRIUA	DNA damage-inducible protein 1	Abiotic stress tolerance (Wang et al. 2020)
TraesCS1A01G367700	420	18.4494	24.7454	30.6185	18.1118	91.925	AT5G53150.6	DnaJ heat shock amino-terminal domain protein	Potential effector in nematode interactions (Grijalva-Mañaya et al. 2019)
TraesCS2B01G017800	402	11.9862	14.6813	9.58876	15.9539	52.2101	AT5G53150.6	DnaJ heat shock amino-terminal domain protein	Potential effector in nematode interactions (Grijalva-Mañaya et al. 2019)
TraesCS1B01G457200	288	40.8267	40.8416	31.5985	35.1413	148.408	AT2G21510.5	DNAJ heat shock N-terminal domain-containing protein	Potential effector in nematode interactions (Grijalva-Mañaya et al. 2019)
TraesCS3D01G540800	987	272.379	312.575	310.614	317.929	1213.5	sp|Q6Y2X3|DJC14_HUMAN	DnaJ homolog subfamily C member 14	Potential effector in nematode interactions (Grijalva-Mañaya et al. 2019)
TraesCS2D01G129500	471	420.236	427.487	364.149	376.565	1588.44	tr|B6T027|B6T027_MAIZE	Early response to dehydration 15-like protein	Abiotic stress tolerance and programmed cell death (Alves et al. 2011)
TraesCS2A01G127100	883	156.796	164.704	148.603	159.253	629.355	tr|B6T027|B6T027_MAIZE	Early response to dehydration 15-like protein	Abiotic stress tolerance and programmed cell death (Alves et al. 2011)
TraesCS2B01G148900	1457	115.39	124.735	105.712	108.92	454.758	tr|B6T027|B6T027_MAIZE	Early response to dehydration 15-like protein	Abiotic stress tolerance and programmed cell death (Alves et al. 2011)
TraesCS1A01G116700	393	90.0169	85.0555	72.7758	104.817	352.665	tr|B6SL93|B6SL93_MAIZE	Early response to dehydration 15-like protein	Abiotic stress tolerance and programmed cell death (Alves et al. 2011)
TraesCS3D01G369800	453	65.753	72.4539	57.2369	99.2367	294.68	tr|A0A0K9PUG8|A0A0K9PUG8_ZOSMR	Early response to dehydration 15-like protein	Abiotic stress tolerance and programmed cell death (Alves et al. 2011)
TraesCS3B01G409300	453	49.4471	67.7995	56.4122	93.3424	267.001	tr|A0A0K9PUG8|A0A0K9PUG8_ZOSMR	Early response to dehydration 15-like protein	Abiotic stress tolerance and programmed cell death (Alves et al. 2011)
TraesCS1D01G117900	862	59.1477	56.371	45.392	70.6084	231.519	tr|B6SL93|B6SL93_MAIZE	Early response to dehydration 15-like protein	Abiotic stress tolerance and programmed cell death (Alves et al. 2011)
TraesCS1B01G136700	827	40.427	35.2845	27.6422	43.3417	146.695	tr|B6SL93|B6SL93_MAIZE	Early response to dehydration 15-like protein	Abiotic stress tolerance and programmed cell death (Alves et al. 2011)
TraesCS4B01G239000	1055	28.5309	27.0686	22.2617	30.7329	108.594	tr|B6SL93|B6SL93_MAIZE	Early response to dehydration 15-like protein	Abiotic stress tolerance and programmed cell death (Alves et al. 2011)
TraesCS2B01G271900	2205	21.2153	20.1611	19.5857	19.618	80.5801	tr|B9GJG0|B9GJG0_POPTR	Early-responsive to dehydration stress family protein	Abiotic stress tolerance and programmed cell death (Alves et al. 2011)
TraesCS2D01G252800	2205	18.0591	12.448	13.1746	12.4614	56.143	tr|B9GJG0|B9GJG0_POPTR	Early-responsive to dehydration stress family protein	Abiotic stress tolerance and programmed cell death (Alves et al. 2011)
TraesCS5B01G340000	402	67.013	69.0969	52.6748	46.8943	235.679	AT3G54510.5	Early-responsive to dehydration stress protein (ERD4)	Possible role in abiotic stress tolerance (Wu et al. 2022)
TraesCS1D01G448300	723	23.1024	14.0108	7.63316	12.0758	56.8223	AT3G54510.6	Early-responsive to dehydration stress protein (ERD4)	Possible role in abiotic stress tolerance (Wu et al. 2022)
TraesCS2D01G075300	1602	37.9401	32.7614	36.771	34.3206	141.793	tr|A0A1B2LUN9|A0A1B2LUN9_9CARY	Elongation factor 1 alpha	Acts with SGT1 in virus resistance (Novosylna et al. 2015)
TraesCS2A01G076700	1602	36.5736	29.2102	33.4074	30.825	130.016	tr|A0A1B2LUN9|A0A1B2LUN9_9CARY	Elongation factor 1 alpha	Acts with SGT1 in virus resistance (Novosylna et al. 2015)
TraesCS2B01G091600	1602	29.2192	24.4832	25.721	20.6529	100.076	tr|A0A1B2LUN9|A0A1B2LUN9_9CARY	Elongation factor 1 alpha	Acts with SGT1 in virus resistance (Novosylna et al. 2015)
TraesCS2D01G080800	1344	281.091	297.135	358.277	342.727	1279.23	tr|M8CB58|M8CB58_AEGTA	Elongation factor 1-alpha	Acts with SGT1 in virus resistance (Novosylna et al. 2015)
TraesCS2B01G097100	1344	269.027	278.887	341.51	319.055	1208.48	tr|M8CB58|M8CB58_AEGTA	Elongation factor 1-alpha	Acts with SGT1 in virus resistance (Novosylna et al. 2015)
TraesCS5A01G415400	1344	263.394	252.603	298.884	271.3	1086.18	tr|M7ZHI8|M7ZHI8_TRIUA	Elongation factor 1-alpha	Acts with SGT1 in virus resistance (Novosylna et al. 2015)
TraesCS2A01G083000	1900	239.332	245.656	295.694	289.248	1069.93	tr|M8CB58|M8CB58_AEGTA	Elongation factor 1-alpha	Acts with SGT1 in virus resistance (Novosylna et al. 2015)
TraesCS5D01G423300	1581	232.08	224.424	278.126	250.094	984.724	tr|M8C3J1|M8C3J1_AEGTA	Elongation factor 1-alpha	Acts with SGT1 in virus resistance (Novosylna et al. 2015)
TraesCS5B01G418100	2275	209.816	209.017	248.671	236.312	903.816	tr|M8C3J1|M8C3J1_AEGTA	Elongation factor 1-alpha	Acts with SGT1 in virus resistance (Novosylna et al. 2015)
TraesCS4D01G197200	1344	170.357	167.853	234.255	211.653	784.118	tr|M8C3J1|M8C3J1_AEGTA	Elongation factor 1-alpha	Acts with SGT1 in virus resistance (Novosylna et al. 2015)
TraesCS4D01G197100	1344	173.401	164.202	201.725	178.266	717.593	tr|M8C3J1|M8C3J1_AEGTA	Elongation factor 1-alpha	Acts with SGT1 in virus resistance (Novosylna et al. 2015)
TraesCS5A01G415600	1633	157.087	142.883	196.608	171.51	668.088	tr|M7ZHI8|M7ZHI8_TRIUA	Elongation factor 1-alpha	Acts with SGT1 in virus resistance (Novosylna et al. 2015)
TraesCS5D01G423400	2099	139.708	137.747	169.379	152.544	599.378	tr|M8C3J1|M8C3J1_AEGTA	Elongation factor 1-alpha	Acts with SGT1 in virus resistance (Novosylna et al. 2015)
TraesCS2B01G097300	1344	124.554	134.099	163.656	157.052	579.36	tr|M8CB58|M8CB58_AEGTA	Elongation factor 1-alpha	Acts with SGT1 in virus resistance (Novosylna et al. 2015)
TraesCS4A01G107600	1344	117.089	112.176	157.264	141.187	527.715	tr|M7ZHI8|M7ZHI8_TRIUA	Elongation factor 1-alpha	Acts with SGT1 in virus resistance (Novosylna et al. 2015)
TraesCS4B01G196900	1344	118.202	113.235	150.46	129.436	511.334	tr|M8C3J1|M8C3J1_AEGTA	Elongation factor 1-alpha	Acts with SGT1 in virus resistance (Novosylna et al. 2015)
TraesCS4A01G107700	1344	121.327	110.136	142.572	127.228	501.263	tr|M7ZHI8|M7ZHI8_TRIUA	Elongation factor 1-alpha	Acts with SGT1 in virus resistance (Novosylna et al. 2015)
TraesCS2A01G083300	1344	102.089	109.142	133.827	128.191	473.249	tr|M7YQQ9|M7YQQ9_TRIUA	Elongation factor 1-alpha	Acts with SGT1 in virus resistance (Novosylna et al. 2015)
TraesCS2D01G080900	1614	84.0072	91.9782	108.439	108.215	392.639	tr|M8CB58|M8CB58_AEGTA	Elongation factor 1-alpha	Acts with SGT1 in virus resistance (Novosylna et al. 2015)
TraesCS5B01G418200	2347	89.926	77.1435	103.905	94.9751	365.95	tr|M8C3J1|M8C3J1_AEGTA	Elongation factor 1-alpha	Acts with SGT1 in virus resistance (Novosylna et al. 2015)
TraesCS4B01G196800	2504	74.0648	72.0341	91.7734	82.7256	320.598	tr|M8AVR5|M8AVR5_TRIUA	Elongation factor 1-alpha	Acts with SGT1 in virus resistance (Novosylna et al. 2015)
TraesCS1B01G474100	396	15.9204	18.2973	14.9104	14.4149	63.543	tr|B9HLP2|B9HLP2_POPTR	Elongation factor 1-alpha	Acts with SGT1 in virus resistance (Novosylna et al. 2015)
TraesCS2B01G370600	2300	71.3888	63.3154	71.4123	64.5997	270.716	tr|M0VM74|M0VM74_HORVV	Endoglucanase	Pathogenesis-related protein PR-2 (Linthorst and Van Loon 1991)
TraesCS2D01G351300	1992	58.5719	58.7016	58.8234	53.9195	230.016	tr|M0VM74|M0VM74_HORVV	Endoglucanase	Pathogenesis-related protein PR-2 (Linthorst and Van Loon 1991)
TraesCS4D01G065600	1881	53.8585	44.8841	46.2776	46.1323	191.153	tr|F2DGW5|F2DGW5_HORVV	Endoglucanase	Pathogenesis-related protein PR-2 (Linthorst and Van Loon 1991)
TraesCS4B01G066700	2094	53.2404	41.7964	45.6447	41.152	181.834	tr|F2DGW5|F2DGW5_HORVV	Endoglucanase	Pathogenesis-related protein PR-2 (Linthorst and Van Loon 1991)
TraesCS4A01G248200	2011	51.0781	38.4283	41.1499	38.3544	169.011	tr|F2DGW5|F2DGW5_HORVV	Endoglucanase	Pathogenesis-related protein PR-2 (Linthorst and Van Loon 1991)
TraesCS2A01G352800	2422	39.2938	37.4262	40.3805	36.3155	153.416	tr|M0VM74|M0VM74_HORVV	Endoglucanase	Pathogenesis-related protein PR-2 (Linthorst and Van Loon 1991)
TraesCS6D01G291800	1635	17.4886	19.225	16.1728	16.7596	69.646	tr|F2DIY1|F2DIY1_HORVV	Endoglucanase	Pathogenesis-related protein PR-2 (Linthorst and Van Loon 1991)
TraesCS6B01G342600	1602	16.4338	17.3154	15.181	16.819	65.749	tr|F2DIY1|F2DIY1_HORVV	Endoglucanase	Pathogenesis-related protein PR-2 (Linthorst and Van Loon 1991)
TraesCS6A01G312400	1620	15.5154	16.7171	12.6731	14.0497	58.9552	tr|F2DIY1|F2DIY1_HORVV	Endoglucanase	Pathogenesis-related protein PR-2 (Linthorst and Van Loon 1991)
TraesCS5D01G329600	1913	16.339	13.2529	15.6453	12.4509	57.6881	tr|F2DDX8|F2DDX8_HORVV	Endoglucanase	Pathogenesis-related protein PR-2 (Linthorst and Van Loon 1991)
TraesCS5A01G322700	1912	14.2337	11.6838	14.7011	14.2937	54.9123	tr|F2DDX8|F2DDX8_HORVV	Endoglucanase	Pathogenesis-related protein PR-2 (Linthorst and Van Loon 1991)
TraesCS6D01G089000	11775	31.3423	25.6925	26.6789	27.6872	111.401	tr|M8B436|M8B436_AEGTA	Endoglucanase 11	Pathogenesis-related protein PR-2 (Linthorst and Van Loon 1991)
TraesCS6B01G122200	13486	25.6509	21.3559	21.4292	23.1357	91.5717	tr|M8B436|M8B436_AEGTA	Endoglucanase 11	Pathogenesis-related protein PR-2 (Linthorst and Van Loon 1991)
TraesCS6A01G093300	12216	22.7211	20.1752	21.6114	21.4309	85.9386	tr|M8B436|M8B436_AEGTA	Endoglucanase 11	Pathogenesis-related protein PR-2 (Linthorst and Van Loon 1991)
TraesCS7B01G040500	2097	62.4237	55.44	56.5108	56.7559	231.13	AT5G35200.2	ENTH/ANTH/VHS superfamily protein	Abiotic stress tolerance (Feng et al. 2022)
TraesCS7A01G138400	1695	54.6909	49.6811	53.9731	55.599	213.944	AT5G35200.2	ENTH/ANTH/VHS superfamily protein	Abiotic stress tolerance (Feng et al. 2022)
TraesCS7D01G140200	2303	57.412	50.2881	50.4228	48.6324	206.755	AT5G35200.2	ENTH/ANTH/VHS superfamily protein	Abiotic stress tolerance (Feng et al. 2022)
TraesCS6A01G370500	1959	37.2794	35.6346	38.0209	31.4801	142.415	AT5G35200.2	ENTH/ANTH/VHS superfamily protein	Abiotic stress tolerance (Feng et al. 2022)
TraesCS6D01G354100	1779	35.9514	35.8836	35.0184	33.1506	140.004	AT5G35200.2	ENTH/ANTH/VHS superfamily protein	Abiotic stress tolerance (Feng et al. 2022)
TraesCS6B01G407500	1776	26.1795	24.2266	27.0104	22.8228	100.239	AT5G35200.2	ENTH/ANTH/VHS superfamily protein	Abiotic stress tolerance (Feng et al. 2022)
TraesCS1D01G375800	1972	22.7235	19.3622	23.6618	22.2982	88.0456	tr|A0A061E7Q5|A0A061E7Q5_THECC	ENTH/ANTH/VHS superfamily protein	Abiotic stress tolerance (Feng et al. 2022)
TraesCS1A01G369700	1986	21.9691	16.2304	20.282	19.8616	78.3431	tr|A0A061E7Q5|A0A061E7Q5_THECC	ENTH/ANTH/VHS superfamily protein	Abiotic stress tolerance (Feng et al. 2022)
TraesCS1B01G388800	2012	20.1709	18.8889	19.4218	18.504	76.9855	tr|A0A061E7Q5|A0A061E7Q5_THECC	ENTH/ANTH/VHS superfamily protein	Abiotic stress tolerance (Feng et al. 2022)
TraesCS3B01G391600	768	20.9358	27.945	21.7691	25.3508	96.0007	tr|A0A061GXX0|A0A061GXX0_THECC	ENTH/VHS family protein	Abiotic stress tolerance (Feng et al. 2022)
TraesCS3D01G353100	771	16.6117	21.1006	19.2446	23.1726	80.1295	tr|A0A061GXX0|A0A061GXX0_THECC	ENTH/VHS family protein	Abiotic stress tolerance (Feng et al. 2022)
TraesCS2D01G423300	2563	16.4697	13.2709	15.4048	10.3234	55.4689	tr|G8AD54|G8AD54_WHEAT	Ent-kaurene synthase	Diterpenoid and phytoalexin biosynthesis (Toyomasu et al. 2016)
TraesCS1D01G168400	936	116.555	113.754	130.433	106.365	467.107	tr|M8B3U0|M8B3U0_TRIUA	Epoxide hydrolase 2	Possible detoxification and defense (Gomi et al. 2003)
TraesCS1B01G186600	936	93.6345	88.5903	103.282	79.7387	365.245	tr|M8B3U0|M8B3U0_TRIUA	Epoxide hydrolase 2	Possible detoxification and defense (Gomi et al. 2003)
TraesCS1A01G170700	936	65.2731	69.47	76.706	55.9887	267.438	tr|M8B3U0|M8B3U0_TRIUA	Epoxide hydrolase 2	Possible detoxification and defense (Gomi et al. 2003)
TraesCS3D01G074100	972	43.7042	51.0481	58.8996	41.6389	195.291	tr|B6TME1|B6TME1_MAIZE	Epoxide hydrolase 2	Possible detoxification and defense (Gomi et al. 2003)
TraesCS2B01G556900	939	39.1817	48.2112	50.3477	30.0331	167.774	tr|M8B3U0|M8B3U0_TRIUA	Epoxide hydrolase 2	Possible detoxification and defense (Gomi et al. 2003)
TraesCS1D01G168300	971	31.7009	35.4734	37.1416	34.3908	138.707	tr|M8B3U0|M8B3U0_TRIUA	Epoxide hydrolase 2	Possible detoxification and defense (Gomi et al. 2003)
TraesCS3A01G255200	960	27.5276	29.7282	34.0682	26.6446	117.969	tr|B6TME1|B6TME1_MAIZE	Epoxide hydrolase 2	Possible detoxification and defense (Gomi et al. 2003)
TraesCS1B01G186700	957	23.5673	30.4773	30.4176	26.6523	111.114	tr|M8B3U0|M8B3U0_TRIUA	Epoxide hydrolase 2	Possible detoxification and defense (Gomi et al. 2003)
TraesCS1A01G170600	1188	21.1115	22.8922	26.6445	22.1423	92.7905	tr|M8B3U0|M8B3U0_TRIUA	Epoxide hydrolase 2	Possible detoxification and defense (Gomi et al. 2003)
TraesCS7A01G222600	1059	21.0772	18.5223	22.3176	17.8925	79.8096	tr|M7ZT23|M7ZT23_TRIUA	Epoxide hydrolase 2	Possible detoxification and defense (Gomi et al. 2003)
TraesCS3B01G088600	972	16.433	18.9839	19.5469	16.1732	71.137	tr|B6TME1|B6TME1_MAIZE	Epoxide hydrolase 2	Possible detoxification and defense (Gomi et al. 2003)
TraesCS5D01G507000	1002	15.2386	17.5268	16.0757	17.6078	66.4489	tr|B6TME1|B6TME1_MAIZE	Epoxide hydrolase 2	Possible detoxification and defense (Gomi et al. 2003)
TraesCS5A01G053600	1011	14.1075	17.0343	17.9171	16.8907	65.9497	tr|B6SUW2|B6SUW2_MAIZE	Epoxide hydrolase 2	Possible detoxification and defense (Gomi et al. 2003)
TraesCS5D01G065000	981	12.3042	16.8375	13.8284	16.51	59.48	tr|B6SUW2|B6SUW2_MAIZE	Epoxide hydrolase 2	Possible detoxification and defense (Gomi et al. 2003)
TraesCS1D01G048000	1008	11.6649	14.005	16.5426	14.519	56.7314	tr|B6U9L8|B6U9L8_MAIZE	Epoxide hydrolase 2	Possible detoxification and defense (Gomi et al. 2003)
TraesCS3B01G231400	2307	15.7972	14.5251	14.3827	13.9144	58.6194	tr|A0A061DTI0|A0A061DTI0_THECC	ERD (Early-responsive to dehydration stress) family protein	Abiotic stress tolerance and programmed cell death (Alves et al. 2011)
TraesCS2A01G357200	429	13.3645	14.9052	16.7729	12.835	57.8776	tr|A0A151TT05|A0A151TT05_CAJCA	Ergosterol biosynthetic protein 28	Sterol biosynthesis for biotic and abiotic stress responses (Wang et al. 2012; Du et al. 2022)
TraesCS2D01G099400	1863	16.7578	17.5382	15.2968	18.1785	67.7713	tr|U5NIQ9|U5NIQ9_9POAL	Ethylene insensitive 3	Positive regulator of ethylene responses (Mao et al. 2006)
TraesCS2A01G099900	2121	15.8865	16.8506	13.5418	16.0752	62.3541	tr|U5NIQ9|U5NIQ9_9POAL	Ethylene insensitive 3	Positive regulator of ethylene responses (Mao et al. 2006)
TraesCS2B01G116900	2059	13.0055	15.6301	10.6756	13.8544	53.1656	tr|U5NIQ9|U5NIQ9_9POAL	Ethylene insensitive 3	Positive regulator of ethylene responses (Mao et al. 2006)
TraesCS4B01G175100	1953	51.815	51.047	47.3161	50.4131	200.591	tr|A0A146BAC9|A0A146BAC9_WHEAT	Ethylene insensitive 3-like product	Positive regulator of ethylene responses (Mao et al. 2006)
TraesCS4D01G177000	1956	38.7208	39.8084	36.259	39.4528	154.241	tr|A0A146BAC9|A0A146BAC9_WHEAT	Ethylene insensitive 3-like product	Positive regulator of ethylene responses (Mao et al. 2006)
TraesCS5A01G002600	1902	17.0313	17.8959	17.4828	17.5206	69.9307	tr|I7CT66|I7CT66_HORVU	Ethylene receptor	Ethylene responses include biotic and abiotic stress tolerance (Kazan 2015)
TraesCS4A01G274300	1908	14.2134	13.7105	12.0238	13.109	53.0567	tr|M8AU59|M8AU59_AEGTA	Ethylene receptor	Ethylene responses include biotic and abiotic stress tolerance (Kazan 2015)
TraesCS1A01G149200	642	34.9404	39.9078	37.1379	50.1037	162.09	tr|M1J8U6|M1J8U6_PRUDO	Eukaryotic translation initiation factor 4E	Recessive resistance to plant viruses (Wang and Krishnaswamy 2012)
TraesCS3A01G521500	648	35.3863	33.1353	36.1702	33.0733	137.765	tr|Q50JA1|Q50JA1_HORVU	Eukaryotic translation initiation factor 4E	Recessive resistance to plant viruses (Wang and Krishnaswamy 2012)
TraesCS3B01G591300	648	29.7924	32.9107	36.9559	37.3477	137.007	tr|D8LAQ6|D8LAQ6_HORVV	Eukaryotic translation initiation factor 4E	Recessive resistance to plant viruses (Wang and Krishnaswamy 2012)
TraesCS1B01G167100	630	28.4088	29.6113	24.5982	25.1248	107.743	tr|M1J8U6|M1J8U6_PRUDO	Eukaryotic translation initiation factor 4E	Recessive resistance to plant viruses (Wang and Krishnaswamy 2012)
TraesCS4D01G216800	699	22.5586	27.1286	24.5725	23.6105	97.8702	tr|G7KPL2|G7KPL2_MEDTR	Eukaryotic translation initiation factor 4E	Recessive resistance to plant viruses (Wang and Krishnaswamy 2012)
TraesCS1D01G146500	630	23.022	22.4575	28.3913	21.9054	95.7763	tr|M1J8U6|M1J8U6_PRUDO	Eukaryotic translation initiation factor 4E	Recessive resistance to plant viruses (Wang and Krishnaswamy 2012)
TraesCS3D01G527800	965	23.3634	24.2933	21.0306	23.8734	92.5607	tr|Q50JA1|Q50JA1_HORVU	Eukaryotic translation initiation factor 4E	Recessive resistance to plant viruses (Wang and Krishnaswamy 2012)
TraesCS4B01G216300	699	21.4429	23.2421	22.0015	21.0107	87.6971	tr|G7KPL2|G7KPL2_MEDTR	Eukaryotic translation initiation factor 4E	Recessive resistance to plant viruses (Wang and Krishnaswamy 2012)
TraesCS2B01G279600	486	372.533	399.58	444.729	440.139	1656.98	tr|Q308L4|Q308L4_9POAL	Eukaryotic translation initiation factor 5A	Abiotic stress tolerance (Wang et al. 2012)
TraesCS2A01G262500	486	362.034	404.713	440.765	421.082	1628.59	tr|Q308L4|Q308L4_9POAL	Eukaryotic translation initiation factor 5A	Abiotic stress tolerance (Wang et al. 2012)
TraesCS2D01G261500	486	329.169	374.529	384.069	392.507	1480.27	tr|Q308L4|Q308L4_9POAL	Eukaryotic translation initiation factor 5A	Abiotic stress tolerance (Wang et al. 2012)
TraesCS2B01G209100	603	157.422	170.517	163.17	184.674	675.783	tr|M8BVG7|M8BVG7_AEGTA	Eukaryotic translation initiation factor 5A	Abiotic stress tolerance (Wang et al. 2012)
TraesCS2D01G190400	483	157.455	175.098	157.032	180.238	669.823	tr|M8BVG7|M8BVG7_AEGTA	Eukaryotic translation initiation factor 5A	Abiotic stress tolerance (Wang et al. 2012)
TraesCS2A01G182600	666	93.25	104.69	87.1076	99.0133	384.061	tr|M8BVG7|M8BVG7_AEGTA	Eukaryotic translation initiation factor 5A	Abiotic stress tolerance (Wang et al. 2012)
TraesCS5A01G104800	483	18.8266	15.8062	13.3368	12.5296	60.4992	tr|A0A1D5ZHG4|A0A1D5ZHG4_WHEAT	Eukaryotic translation initiation factor 5A	Abiotic stress tolerance (Wang et al. 2012)
TraesCS4A01G034300	762	15.647	14.5407	17.7115	14.7172	62.6164	tr|Q9FY28|Q9FY28_FESPR	Expansin	Abiotic stress tolerance (Marowa et al. 2016; Narváez-Barragán et al. 2020)
TraesCS4B01G271300	765	12.3014	14.8676	18.6797	14.2655	60.1142	tr|Q9FY28|Q9FY28_FESPR	Expansin	Abiotic stress tolerance (Marowa et al. 2016; Narváez-Barragán et al. 2020)
TraesCS1A01G212000	813	68.0367	69.282	84.1365	75.8056	297.261	tr|Q14F61|Q14F61_WHEAT	Expansin protein	Abiotic stress tolerance (Marowa et al. 2016; Narváez-Barragán et al. 2020)
TraesCS1B01G225700	1337	57.8301	54.8479	65.0601	63.7211	241.459	tr|Q14F61|Q14F61_WHEAT	Expansin protein	Abiotic stress tolerance (Marowa et al. 2016; Narváez-Barragán et al. 2020)
TraesCS1D01G215100	910	58.9362	54.3994	60.9851	54.153	228.474	tr|Q14F61|Q14F61_WHEAT	Expansin protein	Abiotic stress tolerance (Marowa et al. 2016; Narváez-Barragán et al. 2020)
TraesCS5A01G538000	855	23.2282	23.8175	27.5766	21.4917	96.114	tr|Q14F61|Q14F61_WHEAT	Expansin protein	Abiotic stress tolerance (Marowa et al. 2016; Narváez-Barragán et al. 2020)
TraesCS4D01G361900	894	25.6536	23.6122	23.6876	21.3396	94.2929	tr|Q14F61|Q14F61_WHEAT	Expansin protein	Abiotic stress tolerance (Marowa et al. 2016; Narváez-Barragán et al. 2020)
TraesCS6A01G249300	1047	22.0722	23.1737	25.1344	19.7323	90.1126	tr|Q14F61|Q14F61_WHEAT	Expansin protein	Abiotic stress tolerance (Marowa et al. 2016; Narváez-Barragán et al. 2020)
TraesCS1B01G225800	816	18.6425	20.6446	25.5803	21.9943	86.8617	tr|Q14F61|Q14F61_WHEAT	Expansin protein	Abiotic stress tolerance (Marowa et al. 2016; Narváez-Barragán et al. 2020)
TraesCS4B01G375200	879	19.9421	20.733	20.6496	15.5113	76.8361	tr|Q14F61|Q14F61_WHEAT	Expansin protein	Abiotic stress tolerance (Marowa et al. 2016; Narváez-Barragán et al. 2020)
TraesCS1D01G215200	945	11.3417	14.0537	15.5317	15.4519	56.379	tr|Q14F61|Q14F61_WHEAT	Expansin protein	Abiotic stress tolerance (Marowa et al. 2016; Narváez-Barragán et al. 2020)
TraesCS5A01G498900	828	14.8145	16.2564	13.8601	18.4979	63.429	tr|A1X8W3|A1X8W3_SOLTU	Expansin-like protein	Abiotic stress tolerance (Marowa et al. 2016; Narváez-Barragán et al. 2020)
TraesCS2B01G172300	1590	18.944	13.3985	18.4808	17.937	68.7602	tr|A0A061G813|A0A061G813_THECC	FAD-binding Berberine family protein	Suppressor of damaged-associated plant immunity (Locci et al. 2019)
TraesCS1A01G424100	1533	21.9024	15.9449	11.0358	13.341	62.2242	tr|A0A061E9C4|A0A061E9C4_THECC	FAD-binding Berberine family protein	Suppressor of damaged-associated plant immunity (Locci et al. 2019)
TraesCS1A01G365800	1053	26.4208	27.47	27.5173	26.3746	107.783	tr|Q548K3|Q548K3_MAIZE	Farnesyl diphosphate synthase	Jasmonic acid- and salicylic acid-induced diterpene biosynthesis (Ament et al. 2006)
TraesCS1B01G383400	1053	22.2988	20.6728	22.5956	20.2696	85.8368	tr|Q548K3|Q548K3_MAIZE	Farnesyl diphosphate synthase	Jasmonic acid- and salicylic acid-induced diterpene biosynthesis (Ament et al. 2006)
TraesCS1D01G371200	1071	35.437	33.1475	35.4988	32.3559	136.439	tr|M7YJA3|M7YJA3_TRIUA	Farnesyl pyrophosphate synthase	Jasmonic acid- and salicylic acid-induced diterpene biosynthesis (Ament et al. 2006)
TraesCS5D01G157600	1090	21.7238	22.3553	21.1741	25.0148	90.2679	tr|B6UZ79|B6UZ79_WHEAT	Ferritin	Fe homeostasis and oxidative stress metabolism (Herlihy et al. 2020)
TraesCS5B01G151000	1020	21.9201	23.082	19.5718	23.0233	87.5972	tr|W5FI94|W5FI94_WHEAT	Ferritin	Fe homeostasis and oxidative stress metabolism (Herlihy et al. 2020)
TraesCS5A01G152400	1039	19.0828	19.0806	16.4067	19.3826	73.9527	tr|A0A1D5YQ12|A0A1D5YQ12_WHEAT	Ferritin	Fe homeostasis and oxidative stress metabolism (Herlihy et al. 2020)
TraesCS4A01G180700	767	12.9112	15.0731	14.8393	13.0103	55.8338	tr|A0A1D5X3S5|A0A1D5X3S5_WHEAT	Ferritin	Fe homeostasis and oxidative stress metabolism (Herlihy et al. 2020)
TraesCS6D01G008100	1542	29.4965	31.6279	33.9592	30.4005	125.484	tr|D5M8Q3|D5M8Q3_9MAGN	Flavonoid 3'-hydroxylase	Flavonoid biosynthesis; innate immunity against nematodes (Treutter 2006; Chin et al. 2018)
TraesCS7A01G411700	1635	24.0777	20.7941	23.3115	19.7829	87.966	tr|A0A076G3L0|A0A076G3L0_9POAL	Flavonoid 3'-hydroxylase	Flavonoid biosynthesis; innate immunity against nematodes (Treutter 2006; Chin et al. 2018)
TraesCS7A01G041200	1539	11.6668	13.9369	14.7248	15.6626	55.9911	tr|D5M8Q3|D5M8Q3_9MAGN	Flavonoid 3'-hydroxylase	Flavonoid biosynthesis; innate immunity against nematodes (Treutter 2006; Chin et al. 2018)
TraesCS7D01G422400	606	28.6464	34.8346	30.0287	25.8119	119.322	tr|A0A0K0N4A2|A0A0K0N4A2_LEYCH	Freezing-induced 1	Possible abiotic stress tolerance ( Thomashow 1999)
TraesCS7B01G330600	609	12.0058	18.3411	17.2295	14.9406	62.5171	tr|A0A0K0N4A2|A0A0K0N4A2_LEYCH	Freezing-induced 1	Possible abiotic stress tolerance ( Thomashow 1999)
TraesCS7A01G430400	621	12.9019	16.7952	13.0686	15.7342	58.4998	tr|A0A0K0N4A2|A0A0K0N4A2_LEYCH	Freezing-induced 1	Possible abiotic stress tolerance ( Thomashow 1999)
TraesCS1B01G137900	165	70.0069	82.2287	64.8809	59.0714	276.188	sp|Q5REA1|GBRG2_PONAB	Gamma-aminobutyric acid receptor subunit gamma-2	Oxidative stress metabolism; response to biotic and abiotic stress (Guo et al. 2023)
TraesCS7D01G086500	171	71.3718	78.9707	60.0825	57.4217	267.847	sp|P18508|GBRG2_RAT	Gamma-aminobutyric acid receptor subunit gamma-2	Oxidative stress metabolism; response to biotic and abiotic stress (Guo et al. 2023)
TraesCS1A01G118200	165	32.4686	42.7077	37.2092	36.4223	148.808	sp|P18508|GBRG2_RAT	Gamma-aminobutyric acid receptor subunit gamma-2	Oxidative stress metabolism; response to biotic and abiotic stress (Guo et al. 2023)
TraesCS4A01G389900	376	15.6833	17.8603	14.6234	18.1072	66.2742	sp|P18508|GBRG2_RAT	Gamma-aminobutyric acid receptor subunit gamma-2	Oxidative stress metabolism; response to biotic and abiotic stress (Guo et al. 2023)
TraesCS7A01G090100	549	12.5133	13.8915	15.1149	15.0252	56.5449	sp|P18508|GBRG2_RAT	Gamma-aminobutyric acid receptor subunit gamma-2	Oxidative stress metabolism; response to biotic and abiotic stress (Guo et al. 2023)
TraesCS6D01G081800	1053	57.2657	58.4652	67.8139	51.6591	235.204	tr|V5K7L2|V5K7L2_9ASTR	Geranylgeranyl pyrophosphate synthase	Jasmonic acid- and salicylic acid-induced diterpene biosynthesis (Ament et al. 2006)
TraesCS6B01G128800	1068	49.0869	50.4334	53.768	43.6249	196.913	tr|V5K7L2|V5K7L2_9ASTR	Geranylgeranyl pyrophosphate synthase	Jasmonic acid- and salicylic acid-induced diterpene biosynthesis (Ament et al. 2006)
TraesCS6A01G100700	1071	31.6248	32.767	37.182	27.4005	128.974	tr|V5K7L2|V5K7L2_9ASTR	Geranylgeranyl pyrophosphate synthase	Jasmonic acid- and salicylic acid-induced diterpene biosynthesis (Ament et al. 2006)
TraesCS2A01G187900	1017	14.8886	16.341	16.5033	14.0053	61.7383	tr|Q9SSU0|Q9SSU0_9ROSI	Geranylgeranyl pyrophosphate synthase	Jasmonic acid- and salicylic acid-induced diterpene biosynthesis (Ament et al. 2006)
TraesCS4B01G377100	690	37.5137	53.385	45.788	45.5179	182.205	tr|Q9SM34|Q9SM34_WHEAT	Germin-like protein	Biotic and abiotic stress tolerance; PR-16 (Dunwell et al. 2008)
TraesCS5D01G464000	693	29.0829	49.9616	37.2259	45.0429	161.313	tr|Q8H2A6|Q8H2A6_ANACO	Germin-like protein	Biotic and abiotic stress tolerance; PR-16 (Dunwell et al. 2008)
TraesCS4B01G378000	690	21.4205	36.3752	35.4913	43.0766	136.364	tr|Q9SM34|Q9SM34_WHEAT	Germin-like protein	Biotic and abiotic stress tolerance; PR-16 (Dunwell et al. 2008)
TraesCS5B01G462200	883	25.6821	41.101	27.4585	38.7877	133.029	tr|Q8H2A6|Q8H2A6_ANACO	Germin-like protein	Biotic and abiotic stress tolerance; PR-16 (Dunwell et al. 2008)
TraesCS5A01G453200	693	23.6016	41.3733	26.8621	38.7017	130.539	tr|Q8H2A6|Q8H2A6_ANACO	Germin-like protein	Biotic and abiotic stress tolerance; PR-16 (Dunwell et al. 2008)
TraesCS7A01G386800	708	33.6716	21.8144	26.0986	38.8474	120.432	tr|A0A0B4SUS9|A0A0B4SUS9_WHEAT	Germin-like protein	Biotic and abiotic stress tolerance; PR-16 (Dunwell et al. 2008)
TraesCS2A01G459900	792	22.6358	32.3784	17.3107	46.0561	118.381	tr|Q9SM34|Q9SM34_WHEAT	Germin-like protein	Biotic and abiotic stress tolerance; PR-16 (Dunwell et al. 2008)
TraesCS4B01G377400	844	23.2733	30.4624	27.6976	33.6275	115.061	tr|Q9SM34|Q9SM34_WHEAT	Germin-like protein	Biotic and abiotic stress tolerance; PR-16 (Dunwell et al. 2008)
TraesCS5A01G543700	690	23.5458	30.3498	30.1139	28.1207	112.13	tr|Q9SM34|Q9SM34_WHEAT	Germin-like protein	Biotic and abiotic stress tolerance; PR-16 (Dunwell et al. 2008)
TraesCS7D01G383300	708	19.9786	21.382	27.9465	31.4279	100.735	tr|A0A0B4SUS9|A0A0B4SUS9_WHEAT	Germin-like protein	Biotic and abiotic stress tolerance; PR-16 (Dunwell et al. 2008)
TraesCS2B01G481600	792	20.4614	19.6218	12.2009	30.0699	82.354	tr|Q9SM34|Q9SM34_WHEAT	Germin-like protein	Biotic and abiotic stress tolerance; PR-16 (Dunwell et al. 2008)
TraesCS5A01G543600	678	16.5804	22.7779	18.8953	20.3501	78.6038	tr|Q9SM35|Q9SM35_WHEAT	Germin-like protein	Biotic and abiotic stress tolerance; PR-16 (Dunwell et al. 2008)
TraesCS4B01G377200	690	17.0549	23.821	18.3526	17.3318	76.5604	tr|Q9SM34|Q9SM34_WHEAT	Germin-like protein	Biotic and abiotic stress tolerance; PR-16 (Dunwell et al. 2008)
TraesCS2D01G460200	792	14.227	19.579	10.1678	30.2222	74.196	tr|Q9SM34|Q9SM34_WHEAT	Germin-like protein	Biotic and abiotic stress tolerance; PR-16 (Dunwell et al. 2008)
TraesCS2A01G459800	1160	12.061	23.5081	8.85687	27.3532	71.7792	tr|Q9SM34|Q9SM34_WHEAT	Germin-like protein	Biotic and abiotic stress tolerance; PR-16 (Dunwell et al. 2008)
TraesCS2B01G481500	813	12.9318	24.3641	9.34464	21.7162	68.3568	tr|Q9SM34|Q9SM34_WHEAT	Germin-like protein	Biotic and abiotic stress tolerance; PR-16 (Dunwell et al. 2008)
TraesCS7B01G289600	708	15.0363	17.1855	13.8064	22.1693	68.1976	tr|A0A0B4SUS9|A0A0B4SUS9_WHEAT	Germin-like protein	Biotic and abiotic stress tolerance; PR-16 (Dunwell et al. 2008)
TraesCS2D01G460100	813	12.8705	25.2802	12.3832	17.3902	67.9241	tr|Q9SM34|Q9SM34_WHEAT	Germin-like protein	Biotic and abiotic stress tolerance; PR-16 (Dunwell et al. 2008)
TraesCS5A01G545200	690	11.6604	16.5402	15.842	18.8388	62.8814	tr|Q9SM35|Q9SM35_WHEAT	Germin-like protein	Biotic and abiotic stress tolerance; PR-16 (Dunwell et al. 2008)
TraesCS3D01G176100	663	17.0264	16.2224	19.0796	20.1605	72.489	tr|C7S8D5|C7S8D5_SOYBN	Germin-like protein 1	Biotic and abiotic stress tolerance; PR-16 (Dunwell et al. 2008)
TraesCS3A01G165500	663	12.6332	11.4069	13.4882	18.1465	55.6747	tr|C7S8D5|C7S8D5_SOYBN	Germin-like protein 1	Biotic and abiotic stress tolerance; PR-16 (Dunwell et al. 2008)
TraesCS6D01G367000	651	65.4007	67.1053	66.9734	78.4609	277.94	tr|M8CD70|M8CD70_AEGTA	Germin-like protein 1-1	Biotic and abiotic stress tolerance; PR-16 (Dunwell et al. 2008)
TraesCS6A01G382200	651	41.163	42.7199	50.6231	48.3	182.806	tr|M7Z5L0|M7Z5L0_TRIUA	Germin-like protein 1-1	Biotic and abiotic stress tolerance; PR-16 (Dunwell et al. 2008)
TraesCS6B01G421300	567	29.6846	32.2783	29.7068	31.2012	122.871	tr|M8CD70|M8CD70_AEGTA	Germin-like protein 1-1	Biotic and abiotic stress tolerance; PR-16 (Dunwell et al. 2008)
TraesCS6D01G367700	752	19.1209	20.4197	26.0529	21.9304	87.524	tr|R7W620|R7W620_AEGTA	Germin-like protein 1-1	Biotic and abiotic stress tolerance; PR-16 (Dunwell et al. 2008)
TraesCS6B01G420700	651	20.6906	14.849	16.7715	26.49	78.8011	tr|M8CD70|M8CD70_AEGTA	Germin-like protein 1-1	Biotic and abiotic stress tolerance; PR-16 (Dunwell et al. 2008)
TraesCS6B01G422100	651	14.4235	15.4427	16.4297	21.6661	67.962	tr|M7ZNF9|M7ZNF9_TRIUA	Germin-like protein 1-1	Biotic and abiotic stress tolerance; PR-16 (Dunwell et al. 2008)
TraesCS6D01G367800	651	13.5212	15.9185	18.3187	17.9208	65.6792	tr|R7WAZ0|R7WAZ0_AEGTA	Germin-like protein 1-1	Biotic and abiotic stress tolerance; PR-16 (Dunwell et al. 2008)
TraesCS6A01G382900	795	14.0084	12.789	17.7357	16.7485	61.2816	tr|M8A0I2|M8A0I2_TRIUA	Germin-like protein 1-1	Biotic and abiotic stress tolerance; PR-16 (Dunwell et al. 2008)
TraesCS1B01G121600	1935	20.5651	23.1638	29.9356	30.2053	103.87	tr|N1QUZ6|N1QUZ6_AEGTA	Glucan 1,3-beta-glucosidase	Pathogenesis-related protein PR-2 (Linthorst and Van Loon 1991)
TraesCS1D01G101900	1899	21.3233	23.8184	25.6423	28.4736	99.2576	tr|N1QUZ6|N1QUZ6_AEGTA	Glucan 1,3-beta-glucosidase	Pathogenesis-related protein PR-2 (Linthorst and Van Loon 1991)
TraesCS1B01G043200	3590	19.7627	18.769	21.4787	25.474	85.4844	tr|N1QUZ6|N1QUZ6_AEGTA	Glucan 1,3-beta-glucosidase	Pathogenesis-related protein PR-2 (Linthorst and Van Loon 1991)
TraesCS1D01G009100	3386	13.2299	13.9012	16.06	19.7723	62.9634	tr|N1QUZ6|N1QUZ6_AEGTA	Glucan 1,3-beta-glucosidase	Pathogenesis-related protein PR-2 (Linthorst and Van Loon 1991)
TraesCS3B01G198200	366	16.9435	19.8868	20.9319	16.3043	74.0665	tr|A0A1J6IIG3|A0A1J6IIG3_NICAT	Glucan endo-1,3-beta-glucosidase	Pathogenesis-related protein PR-2 (Linthorst and Van Loon 1991)
TraesCS3A01G168200	366	13.854	18.398	18.181	17.3255	67.7585	tr|A0A1J6IIG3|A0A1J6IIG3_NICAT	Glucan endo-1,3-beta-glucosidase	Pathogenesis-related protein PR-2 (Linthorst and Van Loon 1991)
TraesCS3D01G174300	366	10.7537	15.9114	15.3218	17.729	59.7158	tr|A0A1J6IIG3|A0A1J6IIG3_NICAT	Glucan endo-1,3-beta-glucosidase	Pathogenesis-related protein PR-2 (Linthorst and Van Loon 1991)
TraesCS4D01G053700	1272	16.3831	16.2052	10.1095	13.5813	56.2791	tr|J9Z4Z2|J9Z4Z2_ELAGV	Glucan endo-1,3-beta-glucosidase	Pathogenesis-related protein PR-2 (Linthorst and Van Loon 1991)
TraesCS4A01G260900	1257	15.3557	14.9221	11.8537	10.3315	52.463	tr|J9Z4Z2|J9Z4Z2_ELAGV	Glucan endo-1,3-beta-glucosidase	Pathogenesis-related protein PR-2 (Linthorst and Van Loon 1991)
TraesCS3D01G299600	591	29.3068	36.8117	23.8698	28.5118	118.5	tr|B6TW10|B6TW10_MAIZE	Glucan endo-1,3-beta-glucosidase 1	Pathogenesis-related protein PR-2 (Linthorst and Van Loon 1991)
TraesCS3B01G334200	828	18.8423	27.4246	17.0253	21.7266	85.0188	tr|B6TW10|B6TW10_MAIZE	Glucan endo-1,3-beta-glucosidase 1	Pathogenesis-related protein PR-2 (Linthorst and Van Loon 1991)
TraesCS3A01G302400	1037	17.3771	19.2805	15.8578	15.4791	67.9946	tr|B6TW10|B6TW10_MAIZE	Glucan endo-1,3-beta-glucosidase 1	Pathogenesis-related protein PR-2 (Linthorst and Van Loon 1991)
TraesCS1A01G332500	630	16.8309	15.3539	18.5701	11.4813	62.2363	tr|B6TW10|B6TW10_MAIZE	Glucan endo-1,3-beta-glucosidase 1	Pathogenesis-related protein PR-2 (Linthorst and Van Loon 1991)
TraesCS1D01G335200	654	16.24	15.0565	15.5082	10.2627	57.0675	tr|B6TW10|B6TW10_MAIZE	Glucan endo-1,3-beta-glucosidase 1	Pathogenesis-related protein PR-2 (Linthorst and Van Loon 1991)
TraesCS1B01G346200	630	15.4424	13.0601	13.5303	13.4331	55.4657	tr|B6TW10|B6TW10_MAIZE	Glucan endo-1,3-beta-glucosidase 1	Pathogenesis-related protein PR-2 (Linthorst and Van Loon 1991)
TraesCS1D01G428500	1345	15.5021	13.811	10.9606	12.5125	52.7861	tr|A0A199VTB9|A0A199VTB9_ANACO	Glucan endo-1,3-beta-glucosidase 1	Pathogenesis-related protein PR-2 (Linthorst and Van Loon 1991)
TraesCS2A01G155200	606	28.7676	31.0312	25.7392	31.9887	117.527	tr|M8C0J9|M8C0J9_AEGTA	Glucan endo-1,3-beta-glucosidase 3	Pathogenesis-related protein PR-2 (Linthorst and Van Loon 1991)
TraesCS6D01G099100	826	25.2478	23.2687	24.8321	19.2471	92.5957	tr|B6UAN6|B6UAN6_MAIZE	Glucan endo-1,3-beta-glucosidase 3	Pathogenesis-related protein PR-2 (Linthorst and Van Loon 1991)
TraesCS6A01G110400	863	16.5996	17.4508	17.2864	17.2274	68.5641	tr|B6UAN6|B6UAN6_MAIZE	Glucan endo-1,3-beta-glucosidase 3	Pathogenesis-related protein PR-2 (Linthorst and Van Loon 1991)
TraesCS6B01G138700	597	17.8009	16.5791	17.1586	14.62	66.1585	tr|B6UAN6|B6UAN6_MAIZE	Glucan endo-1,3-beta-glucosidase 3	Pathogenesis-related protein PR-2 (Linthorst and Van Loon 1991)
TraesCS2D01G161100	902	14.6142	16.8724	16.8681	17.5385	65.8932	tr|M8C0J9|M8C0J9_AEGTA	Glucan endo-1,3-beta-glucosidase 3	Pathogenesis-related protein PR-2 (Linthorst and Van Loon 1991)
TraesCS6A01G325300	1398	14.0034	14.3212	12.235	11.3484	51.9079	tr|A0A1E5UT61|A0A1E5UT61_9POAL	Glucan endo-1,3-beta-glucosidase 3	Pathogenesis-related protein PR-2 (Linthorst and Van Loon 1991)
TraesCS3B01G406200	1288	15.4097	17.244	14.4805	15.8462	62.9804	tr|B9SCU1|B9SCU1_RICCO	Glucan endo-1,3-beta-glucosidase, putative	Pathogenesis-related protein PR-2 (Linthorst and Van Loon 1991)
TraesCS7A01G378100	1200	16.2175	14.9443	15.8186	15.2826	62.2631	tr|B9SCU1|B9SCU1_RICCO	Glucan endo-1,3-beta-glucosidase, putative	Pathogenesis-related protein PR-2 (Linthorst and Van Loon 1991)
TraesCS7D01G374900	1329	14.8416	12.2805	13.2684	13.0464	53.4369	tr|B9SCU1|B9SCU1_RICCO	Glucan endo-1,3-beta-glucosidase, putative	Pathogenesis-related protein PR-2 (Linthorst and Van Loon 1991)
TraesCS3B01G123700	363	195.358	261.579	185.432	177.385	819.754	tr|A0A0A0LN11|A0A0A0LN11_CUCSA	Glutaredoxin	Oxidative stress metabolism (Das et al. 2014)
TraesCS3D01G107400	363	151.909	248.7	152.372	171.615	724.596	tr|A0A0A0LN11|A0A0A0LN11_CUCSA	Glutaredoxin	Oxidative stress metabolism (Das et al. 2014)
TraesCS2B01G381600	396	146.844	187.166	171.614	179.134	684.758	tr|G4XH75|G4XH75_9POAL	Glutaredoxin	Oxidative stress metabolism (Das et al. 2014)
TraesCS7B01G404000	408	113.976	143.189	131.551	133.216	521.932	tr|A0A103YMC3|A0A103YMC3_CYNCS	Glutaredoxin	Oxidative stress metabolism (Das et al. 2014)
TraesCS2A01G363600	390	103.308	128.957	120.238	120.932	473.434	tr|G4XH75|G4XH75_9POAL	Glutaredoxin	Oxidative stress metabolism (Das et al. 2014)
TraesCS2D01G361400	390	102.444	121.038	116.894	131.52	471.896	tr|G4XH75|G4XH75_9POAL	Glutaredoxin	Oxidative stress metabolism (Das et al. 2014)
TraesCS3A01G105300	363	92.7039	110.32	82.4312	76.2516	361.707	tr|A0A0A0LN11|A0A0A0LN11_CUCSA	Glutaredoxin	Oxidative stress metabolism (Das et al. 2014)
TraesCS7D01G480900	408	52.5237	68.9154	64.9158	64.783	251.138	tr|A0A103YMC3|A0A103YMC3_CYNCS	Glutaredoxin	Oxidative stress metabolism (Das et al. 2014)
TraesCS6A01G239400	381	56.0893	68.3532	60.1939	64.4535	249.09	tr|A0A124SH95|A0A124SH95_CYNCS	Glutaredoxin	Oxidative stress metabolism (Das et al. 2014)
TraesCS7A01G493400	408	50.8422	72.8807	46.1874	59.5753	229.486	tr|A0A103YMC3|A0A103YMC3_CYNCS	Glutaredoxin	Oxidative stress metabolism (Das et al. 2014)
TraesCS5B01G545100	498	28.2641	33.4581	33.43	28.9945	124.147	tr|M0VRB9|M0VRB9_HORVV	Glutaredoxin	Oxidative stress metabolism (Das et al. 2014)
TraesCS6D01G221800	570	22.9702	25.1411	23.0045	25.9612	97.077	tr|A0A124SH95|A0A124SH95_CYNCS	Glutaredoxin	Oxidative stress metabolism (Das et al. 2014)
TraesCS3D01G128900	558	22.0957	25.118	21.7805	24.5376	93.5317	tr|B7F5J5|B7F5J5_ORYSJ	Glutaredoxin	Oxidative stress metabolism (Das et al. 2014)
TraesCS6B01G285100	808	20.1998	23.8939	22.0688	23.6223	89.7847	tr|A0A124SH95|A0A124SH95_CYNCS	Glutaredoxin	Oxidative stress metabolism (Das et al. 2014)
TraesCS4A01G330300	492	19.5089	22.0169	21.6349	20.5333	83.6939	tr|M0VRB9|M0VRB9_HORVV	Glutaredoxin	Oxidative stress metabolism (Das et al. 2014)
TraesCS5D01G542400	492	19.8484	18.2954	17.3556	13.8196	69.319	tr|M8A4H5|M8A4H5_TRIUA	Glutaredoxin	Oxidative stress metabolism (Das et al. 2014)
TraesCS3A01G127900	570	14.0575	15.4727	18.0003	17.3322	64.8626	tr|B7F5J5|B7F5J5_ORYSJ	Glutaredoxin	Oxidative stress metabolism (Das et al. 2014)
TraesCS3B01G147100	939	13.9919	15.5998	13.8517	16.918	60.3614	tr|S8DX14|S8DX14_9LAMI	Glutaredoxin	Oxidative stress metabolism (Das et al. 2014)
TraesCS7D01G289300	513	21.5456	22.1446	23.783	19.8338	87.307	AT4G28730.1	Glutaredoxin family protein	Oxidative stress metabolism (Das et al. 2014)
TraesCS7A01G293400	513	21.0949	22.7036	18.9134	19.5341	82.2459	AT4G28730.1	Glutaredoxin family protein	Oxidative stress metabolism (Das et al. 2014)
TraesCS7B01G185700	513	18.8638	19.5081	18.4966	14.4054	71.2739	AT4G28730.1	Glutaredoxin family protein	Oxidative stress metabolism (Das et al. 2014)
TraesCS3A01G462500	315	18.2094	19.1974	15.0856	16.6767	69.1692	tr|Q1EPG3|Q1EPG3_MUSAC	Glutaredoxin family protein	Oxidative stress metabolism (Das et al. 2014)
TraesCS1D01G404800	734	19.8758	20.0802	13.9559	26.5662	80.4781	tr|A0A061E5A7|A0A061E5A7_THECC	Glutaredoxin, putative	Oxidative stress metabolism (Das et al. 2014)
TraesCS1A01G396900	679	16.4287	14.1307	11.5216	21.8604	63.9413	tr|A0A061E5A7|A0A061E5A7_THECC	Glutaredoxin, putative	Oxidative stress metabolism (Das et al. 2014)
TraesCS2B01G429100	507	98.524	105.894	113.926	139.445	457.789	tr|W5BE96|W5BE96_WHEAT	Glutathione peroxidase	Oxidative stress metabolism (Das et al. 2014)
TraesCS2D01G407700	507	90.7054	102.839	115.666	134.315	443.525	tr|A0A1D5UGB6|A0A1D5UGB6_WHEAT	Glutathione peroxidase	Oxidative stress metabolism (Das et al. 2014)
TraesCS4A01G142000	519	97.3303	113.517	90.4666	109.439	410.753	tr|A0A1D5XAK8|A0A1D5XAK8_WHEAT	Glutathione peroxidase	Oxidative stress metabolism (Das et al. 2014)
TraesCS4B01G152800	564	79.5027	79.3565	70.2845	84.9381	314.082	tr|A0A1D5XR80|A0A1D5XR80_WHEAT	Glutathione peroxidase	Oxidative stress metabolism (Das et al. 2014)
TraesCS4D01G162000	564	74.8076	81.7686	69.3297	83.7411	309.647	tr|T1WSS4|T1WSS4_WHEAT	Glutathione peroxidase	Oxidative stress metabolism (Das et al. 2014)
TraesCS6A01G246400	714	26.2255	32.0718	30.8039	38.6688	127.77	tr|A0A1D6D8Y9|A0A1D6D8Y9_WHEAT	Glutathione peroxidase	Oxidative stress metabolism (Das et al. 2014)
TraesCS6D01G228800	510	14.2032	9.59465	12.3277	15.9495	52.075	tr|A0A1D6SAY9|A0A1D6SAY9_WHEAT	Glutathione peroxidase	Oxidative stress metabolism (Das et al. 2014)
TraesCS6D01G368800	1491	71.0529	73.443	77.2283	83.4296	305.154	tr|A0A068EW65|A0A068EW65_PENAM	Glutathione reductase	Oxidative stress metabolism (Das et al. 2014)
TraesCS6A01G383800	1516	55.3706	58.7777	68.5856	64.8692	247.603	tr|A0A068EUE1|A0A068EUE1_PENAM	Glutathione reductase	Oxidative stress metabolism (Das et al. 2014)
TraesCS6B01G423100	1494	37.4585	37.0234	45.386	40.2976	160.165	tr|A0A068EW65|A0A068EW65_PENAM	Glutathione reductase	Oxidative stress metabolism (Das et al. 2014)
TraesCS6D01G201200	570	32.6635	31.5588	30.0284	24.4968	118.747	tr|A0A068EW65|A0A068EW65_PENAM	Glutathione reductase	Oxidative stress metabolism (Das et al. 2014)
TraesCS6B01G423000	1795	14.3714	13.7437	13.376	12.7974	54.2886	tr|A0A068EUE1|A0A068EUE1_PENAM	Glutathione reductase	Oxidative stress metabolism (Das et al. 2014)
TraesCS3A01G302100	639	627.78	797.226	1101.67	1123.55	3650.22	tr|Q9SP56|Q9SP56_WHEAT	Glutathione S-transferase	Oxidative stress metabolism (Das et al. 2014)
TraesCS3D01G299900	639	646.476	720.471	997.283	1013.84	3378.07	tr|Q9SP56|Q9SP56_WHEAT	Glutathione S-transferase	Oxidative stress metabolism (Das et al. 2014)
TraesCS3B01G334500	888	390.068	443.623	705.635	715.244	2254.57	tr|Q9SP56|Q9SP56_WHEAT	Glutathione S-transferase	Oxidative stress metabolism (Das et al. 2014)
TraesCS1D01G189800	741	208.133	261.754	337.071	356.647	1163.61	tr|Q6WSC2|Q6WSC2_ORYSI	Glutathione S-transferase	Oxidative stress metabolism (Das et al. 2014)
TraesCS7D01G030700	732	210.925	275.12	265.219	280.476	1031.74	tr|Q6WSC2|Q6WSC2_ORYSI	Glutathione S-transferase	Oxidative stress metabolism (Das et al. 2014)
TraesCS1D01G081200	660	194.335	169.147	283.146	274.354	920.983	tr|A0A089QAC9|A0A089QAC9_9POAL	Glutathione S-transferase	Oxidative stress metabolism (Das et al. 2014)
TraesCS1A01G186700	818	168.454	193.616	234.789	269.798	866.657	tr|Q6WSC2|Q6WSC2_ORYSI	Glutathione S-transferase	Oxidative stress metabolism (Das et al. 2014)
TraesCS1B01G194700	714	118.911	146.798	198.651	218.36	682.72	tr|Q6WSC2|Q6WSC2_ORYSI	Glutathione S-transferase	Oxidative stress metabolism (Das et al. 2014)
TraesCS2B01G609500	648	133.842	116.136	120.698	130.452	501.129	tr|B6T8R4|B6T8R4_MAIZE	Glutathione S-transferase	Oxidative stress metabolism (Das et al. 2014)
TraesCS1D01G094700	669	85.5339	100.778	147.362	163.441	497.115	tr|Q9SP56|Q9SP56_WHEAT	Glutathione S-transferase	Oxidative stress metabolism (Das et al. 2014)
TraesCS2A01G578400	657	119.398	135.475	117.831	115.132	487.836	tr|A0A0A0KVH1|A0A0A0KVH1_CUCSA	Glutathione S-transferase	Oxidative stress metabolism (Das et al. 2014)
TraesCS5D01G030000	669	93.7612	130.299	114.148	148.832	487.039	tr|A0A089QAC9|A0A089QAC9_9POAL	Glutathione S-transferase	Oxidative stress metabolism (Das et al. 2014)
TraesCS1D01G095400	756	90.5495	112.805	128.426	148.963	480.744	tr|M1HIR7|M1HIR7_ELAGV	Glutathione S-transferase	Oxidative stress metabolism (Das et al. 2014)
TraesCS5A01G302900	642	99.2734	107.79	147.301	121.859	476.223	tr|M8ASA8|M8ASA8_AEGTA	Glutathione S-transferase	Oxidative stress metabolism (Das et al. 2014)
TraesCS1A01G102800	675	38.4177	53.3139	179.811	204.477	476.02	tr|M1HIR7|M1HIR7_ELAGV	Glutathione S-transferase	Oxidative stress metabolism (Das et al. 2014)
TraesCS5D01G309700	642	100.408	108.997	151.797	114.25	475.452	tr|M8ASA8|M8ASA8_AEGTA	Glutathione S-transferase	Oxidative stress metabolism (Das et al. 2014)
TraesCS7B01G000300	708	94.435	102.357	113.991	103.859	414.641	tr|A0A173GPK3|A0A173GPK3_9ASPA	Glutathione S-transferase	Oxidative stress metabolism (Das et al. 2014)
TraesCS5B01G572400	909	88.1394	100.289	101.813	107.958	398.199	tr|A0A173GPK3|A0A173GPK3_9ASPA	Glutathione S-transferase	Oxidative stress metabolism (Das et al. 2014)
TraesCS1A01G102700	672	50.9448	69.5942	115.812	125.523	361.874	tr|Q9SP56|Q9SP56_WHEAT	Glutathione S-transferase	Oxidative stress metabolism (Das et al. 2014)
TraesCS1B01G059100	743	70.5756	66.0087	86.7843	80.5055	303.874	tr|A0A173GPK0|A0A173GPK0_9ASPA	Glutathione S-transferase	Oxidative stress metabolism (Das et al. 2014)
TraesCS5B01G303200	948	62.9226	64.7969	83.9269	72.7681	284.415	tr|M8ASA8|M8ASA8_AEGTA	Glutathione S-transferase	Oxidative stress metabolism (Das et al. 2014)
TraesCS3B01G490600	690	51.757	67.618	75.9199	79.8754	275.17	tr|A4PIV6|A4PIV6_ALLCE	Glutathione S-transferase	Oxidative stress metabolism (Das et al. 2014)
TraesCS7A01G034300	732	49.026	65.3831	80.1378	68.0258	262.573	tr|Q6WSC2|Q6WSC2_ORYSI	Glutathione S-transferase	Oxidative stress metabolism (Das et al. 2014)
TraesCS5A01G051800	669	58.5002	61.1132	67.0769	64.6061	251.296	tr|Q6QIT0|Q6QIT0_ORYSJ	Glutathione S-transferase	Oxidative stress metabolism (Das et al. 2014)
TraesCS3D01G445400	855	30.7207	37.5401	90.8539	82.4274	241.542	tr|A4PIV6|A4PIV6_ALLCE	Glutathione S-transferase	Oxidative stress metabolism (Das et al. 2014)
TraesCS5D01G062900	669	50.0039	56.5997	61.79	63.4397	231.833	tr|Q6QIT0|Q6QIT0_ORYSJ	Glutathione S-transferase	Oxidative stress metabolism (Das et al. 2014)
TraesCS5B01G020700	669	46.0442	65.6326	53.1607	65.6424	230.48	tr|A0A0F6PRM5|A0A0F6PRM5_LEMMI	Glutathione s-transferase	Oxidative stress metabolism (Das et al. 2014)
TraesCS2B01G609400	681	63.5291	50.9416	52.8385	62.3967	229.706	tr|A5YWM1|A5YWM1_CITSI	Glutathione S-transferase	Oxidative stress metabolism (Das et al. 2014)
TraesCS1B01G097400	660	46.4451	49.3889	72.4033	56.3587	224.596	tr|A0A089QAC9|A0A089QAC9_9POAL	Glutathione S-transferase	Oxidative stress metabolism (Das et al. 2014)
TraesCS1D01G191100	702	22.4402	30.4537	78.96	72.5162	204.37	tr|Q6WSC2|Q6WSC2_ORYSI	Glutathione S-transferase	Oxidative stress metabolism (Das et al. 2014)
TraesCS1A01G186500	855	17.1883	23.1211	75.7721	75.1732	191.255	tr|Q6WSC2|Q6WSC2_ORYSI	Glutathione S-transferase	Oxidative stress metabolism (Das et al. 2014)
TraesCS1D01G094900	750	9.91161	13.0436	80.8588	84.3914	188.205	tr|M1HIR7|M1HIR7_ELAGV	Glutathione S-transferase	Oxidative stress metabolism (Das et al. 2014)
TraesCS1B01G194300	708	27.0949	30.3052	57.02	72.1619	186.582	tr|Q6WSC2|Q6WSC2_ORYSI	Glutathione S-transferase	Oxidative stress metabolism (Das et al. 2014)
TraesCS3D01G487300	693	35.6034	42.695	51.0985	55.9582	185.355	tr|B6TS91|B6TS91_MAIZE	Glutathione S-transferase	Oxidative stress metabolism (Das et al. 2014)
TraesCS5D01G563900	1028	43.8789	49.0226	45.6926	40.7721	179.366	tr|A0A173GPK3|A0A173GPK3_9ASPA	Glutathione S-transferase	Oxidative stress metabolism (Das et al. 2014)
TraesCS3A01G452900	642	25.9078	27.5251	58.1272	48.5921	160.152	tr|A4PIV6|A4PIV6_ALLCE	Glutathione S-transferase	Oxidative stress metabolism (Das et al. 2014)
TraesCS7D01G456000	642	33.0583	33.5971	40.721	33.4015	140.778	tr|M8BPU5|M8BPU5_AEGTA	Glutathione S-transferase	Oxidative stress metabolism (Das et al. 2014)
TraesCS5B01G057800	669	25.5675	33.6593	38.7562	41.2568	139.24	tr|Q6QIT0|Q6QIT0_ORYSJ	Glutathione S-transferase	Oxidative stress metabolism (Das et al. 2014)
TraesCS5A01G024100	669	27.7873	34.2804	30.8096	35.3012	128.179	tr|A0A089QAC9|A0A089QAC9_9POAL	Glutathione S-transferase	Oxidative stress metabolism (Das et al. 2014)
TraesCS5B01G055900	663	39.4477	32.5104	27.8939	26.5702	126.422	tr|Q6QIT0|Q6QIT0_ORYSJ	Glutathione S-transferase	Oxidative stress metabolism (Das et al. 2014)
TraesCS7A01G468400	642	28.3768	34.1099	28.6678	33.298	124.453	tr|M7YJT5|M7YJT5_TRIUA	Glutathione S-transferase	Oxidative stress metabolism (Das et al. 2014)
TraesCS3D01G482700	690	21.4041	23.9816	36.967	35.1179	117.471	tr|B6UD80|B6UD80_MAIZE	Glutathione S-transferase	Oxidative stress metabolism (Das et al. 2014)
TraesCS3B01G535700	862	20.5174	25.7191	34.9155	33.2783	114.43	tr|B6UD80|B6UD80_MAIZE	Glutathione S-transferase	Oxidative stress metabolism (Das et al. 2014)
TraesCS7B01G370000	642	31.9755	23.5325	36.4056	21.7777	113.691	tr|M8BPU5|M8BPU5_AEGTA	Glutathione S-transferase	Oxidative stress metabolism (Das et al. 2014)
TraesCS6D01G127700	693	18.3476	19.7225	31.2773	44.2074	113.555	tr|Q9FUE4|Q9FUE4_ORYSJ	Glutathione S-transferase	Oxidative stress metabolism (Das et al. 2014)
TraesCS2D01G044100	651	28.7848	21.9654	30.2058	32.5412	113.497	tr|A0A089QAC9|A0A089QAC9_9POAL	Glutathione S-transferase	Oxidative stress metabolism (Das et al. 2014)
TraesCS4D01G328000	681	21.4286	25.185	31.3821	30.3642	108.36	tr|B4FTF8|B4FTF8_MAIZE	Glutathione S-transferase	Oxidative stress metabolism (Das et al. 2014)
TraesCS5D01G309800	669	23.3854	29.1224	25.4521	25.9127	103.873	tr|M8BC33|M8BC33_AEGTA	Glutathione S-transferase	Oxidative stress metabolism (Das et al. 2014)
TraesCS2A01G045400	744	26.8219	18.0457	25.8859	31.0621	101.816	tr|A0A089QAC9|A0A089QAC9_9POAL	Glutathione S-transferase	Oxidative stress metabolism (Das et al. 2014)
TraesCS1D01G190100	708	8.79471	16.2286	33.5407	38.6481	97.2121	tr|Q6WSC2|Q6WSC2_ORYSI	Glutathione S-transferase	Oxidative stress metabolism (Das et al. 2014)
TraesCS6D01G127800	812	16.3206	17.5591	23.7763	32.7325	90.3885	tr|Q9FUE4|Q9FUE4_ORYSJ	Glutathione S-transferase	Oxidative stress metabolism (Das et al. 2014)
TraesCS7D01G465400	708	16.7151	17.625	26.5302	29.3805	90.2508	tr|Q6WSC2|Q6WSC2_ORYSI	Glutathione S-transferase	Oxidative stress metabolism (Das et al. 2014)
TraesCS4A01G349700	669	17.245	26.7352	21.3734	24.0705	89.424	tr|Q5MJ30|Q5MJ30_PENAM	Glutathione S-transferase	Oxidative stress metabolism (Das et al. 2014)
TraesCS2A01G578300	648	21.0782	22.2715	21.2613	20.2877	84.8987	tr|B6T8R4|B6T8R4_MAIZE	Glutathione S-transferase	Oxidative stress metabolism (Das et al. 2014)
TraesCS7D01G078700	720	5.58196	10.38	34.7281	33.6419	84.332	tr|B6SUR9|B6SUR9_MAIZE	Glutathione S-transferase	Oxidative stress metabolism (Das et al. 2014)
TraesCS3B01G490400	675	19.0412	19.4364	23.346	19.5833	81.407	tr|A0A173GPH2|A0A173GPH2_9ASPA	Glutathione S-transferase	Oxidative stress metabolism (Das et al. 2014)
TraesCS1B01G113700	672	8.48059	9.90731	29.4835	32.6363	80.5078	tr|M1HIR7|M1HIR7_ELAGV	Glutathione S-transferase	Oxidative stress metabolism (Das et al. 2014)
TraesCS7B01G398800	537	21.0966	17.4149	21.8027	18.8858	79.2	tr|A0A0F6PRM5|A0A0F6PRM5_LEMMI	Glutathione s-transferase	Oxidative stress metabolism (Das et al. 2014)
TraesCS5B01G303300	669	17.3408	22.5178	19.3898	19.5292	78.7776	tr|M8BC33|M8BC33_AEGTA	Glutathione S-transferase	Oxidative stress metabolism (Das et al. 2014)
TraesCS1B01G113500	669	8.78216	13.6206	29.122	26.5659	78.0907	tr|M1HIR7|M1HIR7_ELAGV	Glutathione S-transferase	Oxidative stress metabolism (Das et al. 2014)
TraesCS5A01G303000	669	16.4433	16.5849	22.3766	22.498	77.9028	tr|M8BC33|M8BC33_AEGTA	Glutathione S-transferase	Oxidative stress metabolism (Das et al. 2014)
TraesCS1B01G114300	681	16.8913	23.7389	16.3412	19.5389	76.5103	tr|M4PWZ9|M4PWZ9_MUSAC	Glutathione S-transferase	Oxidative stress metabolism (Das et al. 2014)
TraesCS1D01G190600	687	17.8553	18.131	20.4619	19.3507	75.7989	tr|Q6WSC2|Q6WSC2_ORYSI	Glutathione S-transferase	Oxidative stress metabolism (Das et al. 2014)
TraesCS5D01G254000	666	14.0024	19.8081	21.935	19.5673	75.3128	tr|A0A173GPJ1|A0A173GPJ1_9ASPA	Glutathione S-transferase	Oxidative stress metabolism (Das et al. 2014)
TraesCS1B01G097200	660	13.2007	15.5418	22.7008	20.4896	71.933	tr|A0A089QAC9|A0A089QAC9_9POAL	Glutathione S-transferase	Oxidative stress metabolism (Das et al. 2014)
TraesCS3D01G486100	723	9.23157	12.0182	22.9859	25.8575	70.0931	tr|B6U3T3|B6U3T3_MAIZE	Glutathione S-transferase	Oxidative stress metabolism (Das et al. 2014)
TraesCS7A01G477900	708	13.6078	14.4196	13.2435	26.6942	67.9651	tr|Q6WSC2|Q6WSC2_ORYSI	Glutathione S-transferase	Oxidative stress metabolism (Das et al. 2014)
TraesCS2A01G578000	1003	17.3793	18.779	14.1543	16.6891	67.0017	tr|A0A0A0KVH1|A0A0A0KVH1_CUCSA	Glutathione S-transferase	Oxidative stress metabolism (Das et al. 2014)
TraesCS3A01G487700	690	16.2551	18.0074	14.7053	17.6988	66.6666	tr|B6UD80|B6UD80_MAIZE	Glutathione S-transferase	Oxidative stress metabolism (Das et al. 2014)
TraesCS3D01G486200	723	13.7222	15.0462	15.0363	16.6032	60.4079	tr|B6TS91|B6TS91_MAIZE	Glutathione S-transferase	Oxidative stress metabolism (Das et al. 2014)
TraesCS1A01G103000	681	11.4622	15.9685	15.6307	17.1227	60.1841	tr|M4PWZ9|M4PWZ9_MUSAC	Glutathione S-transferase	Oxidative stress metabolism (Das et al. 2014)
TraesCS7D01G044500	690	5.8949	6.08575	26.3279	21.857	60.1656	tr|Q6WSC2|Q6WSC2_ORYSI	Glutathione S-transferase	Oxidative stress metabolism (Das et al. 2014)
TraesCS1B01G021100	696	12.0972	14.2606	15.5957	17.6241	59.5776	tr|Q6WSC2|Q6WSC2_ORYSI	Glutathione S-transferase	Oxidative stress metabolism (Das et al. 2014)
TraesCS6A01G139100	693	10.479	15.4595	12.716	19.9789	58.6334	tr|Q6WSC2|Q6WSC2_ORYSI	Glutathione S-transferase	Oxidative stress metabolism (Das et al. 2014)
TraesCS3B01G535300	690	12.6711	12.0791	14.8259	18.3582	57.9344	tr|B6UD80|B6UD80_MAIZE	Glutathione S-transferase	Oxidative stress metabolism (Das et al. 2014)
TraesCS5B01G021800	669	9.79073	19.5174	14.1303	12.9971	56.4356	tr|A0A0F6PRM5|A0A0F6PRM5_LEMMI	Glutathione s-transferase	Oxidative stress metabolism (Das et al. 2014)
TraesCS4A01G429800	705	12.5732	13.3965	14.9323	13.9321	54.8341	tr|Q6WSC2|Q6WSC2_ORYSI	Glutathione S-transferase	Oxidative stress metabolism (Das et al. 2014)
TraesCS4B01G330900	1046	16.2815	9.78794	12.7672	15.2275	54.0642	tr|Q9FQC7|Q9FQC7_MAIZE	Glutathione S-transferase	Oxidative stress metabolism (Das et al. 2014)
TraesCS3D01G486800	889	12.0301	14.6526	13.1165	13.3572	53.1563	tr|B6UD80|B6UD80_MAIZE	Glutathione S-transferase	Oxidative stress metabolism (Das et al. 2014)
TraesCS1A01G186100	911	5.23713	6.57299	19.1269	20.8848	51.8218	tr|Q6WSC2|Q6WSC2_ORYSI	Glutathione S-transferase	Oxidative stress metabolism (Das et al. 2014)
TraesCS5A01G432600	657	11.6358	13.8531	12.0343	13.996	51.5191	tr|A0A089QAC9|A0A089QAC9_9POAL	Glutathione S-transferase	Oxidative stress metabolism (Das et al. 2014)
TraesCS6B01G080000	1095	67.601	69.8452	63.1213	77.7845	278.352	tr|B8A3K1|B8A3K1_MAIZE	Glutathione S-transferase,-like protein	Oxidative stress metabolism (Das et al. 2014)
TraesCSU01G122000	1101	65.8406	63.7735	49.9401	66.9968	246.551	tr|B8A3K1|B8A3K1_MAIZE	Glutathione S-transferase,-like protein	Oxidative stress metabolism (Das et al. 2014)
TraesCS6A01G059600	1101	13.7958	18.1207	15.7244	18.2664	65.9073	tr|B8A3K1|B8A3K1_MAIZE	Glutathione S-transferase,-like protein	Oxidative stress metabolism (Das et al. 2014)
TraesCS5D01G111500	1428	16.7438	18.5376	16.726	21.0526	73.0601	tr|W5G485|W5G485_WHEAT	Glutathione synthetase	Oxidative stress metabolism (Das et al. 2014)
TraesCS5B01G104500	1495	15.1716	18.0735	17.6027	17.0086	67.8565	tr|A0A1D5ZF90|A0A1D5ZF90_WHEAT	Glutathione synthetase	Oxidative stress metabolism (Das et al. 2014)
TraesCS5A01G099200	1449	14.4392	13.9852	14.3578	15.271	58.0532	tr|A0A1D5YVL1|A0A1D5YVL1_WHEAT	Glutathione synthetase	Oxidative stress metabolism (Das et al. 2014)
TraesCS7B01G341200	1623	11.8978	13.6579	12.8111	12.8965	51.2633	tr|A0A1D6CMN4|A0A1D6CMN4_WHEAT	Glutathione synthetase	Oxidative stress metabolism (Das et al. 2014)
TraesCS5B01G426400	893	67.1635	60.6416	300.248	289.83	717.884	tr|Q3MUP2|Q3MUP2_HORVU	Glutathione-S-transferase	Oxidative stress metabolism (Das et al. 2014)
TraesCS5D01G432700	621	48.5643	38.4974	258.997	234.982	581.041	tr|Q3MUP2|Q3MUP2_HORVU	Glutathione-S-transferase	Oxidative stress metabolism (Das et al. 2014)
TraesCS4D01G201100	903	68.6342	51.8982	58.1268	53.3014	231.961	tr|A0A0U2I2F3|A0A0U2I2F3_HORVU	Glutathione-S-transferase	Oxidative stress metabolism (Das et al. 2014)
TraesCS5A01G424100	909	14.8406	14.466	81.0308	86.2541	196.591	tr|Q3MUP2|Q3MUP2_HORVU	Glutathione-S-transferase	Oxidative stress metabolism (Das et al. 2014)
TraesCS7A01G455000	741	42.0397	46.3561	51.4323	38.3627	178.191	tr|A0A0U2I2F3|A0A0U2I2F3_HORVU	Glutathione-S-transferase	Oxidative stress metabolism (Das et al. 2014)
TraesCS4B01G199700	732	33.1984	35.8564	28.9566	33.103	131.114	tr|A0A0U2I2F3|A0A0U2I2F3_HORVU	Glutathione-S-transferase	Oxidative stress metabolism (Das et al. 2014)
TraesCS4A01G104300	1298	9.01402	11.3287	15.3208	18.2733	53.9368	tr|A0A0U2I2F3|A0A0U2I2F3_HORVU	Glutathione-S-transferase	Oxidative stress metabolism (Das et al. 2014)
TraesCS4B01G038800	831	24.5958	17.2947	25.8465	27.0266	94.7636	tr|B7FKK9|B7FKK9_MEDTR	Haloacid dehalogenase-like hydrolase	Response to P deficiency (Du et al. 2021)
TraesCS3A01G495800	729	13.3171	17.8991	17.0424	17.4918	65.7505	tr|G7JVF5|G7JVF5_MEDTR	Haloacid dehalogenase-like hydrolase	Response to P deficiency (Du et al. 2021)
TraesCS4D01G035700	1086	16.8994	12.6038	16.0437	17.9692	63.5162	tr|B7FKK9|B7FKK9_MEDTR	Haloacid dehalogenase-like hydrolase	Response to P deficiency (Du et al. 2021)
TraesCS3B01G559400	852	16.0461	15.4584	16.5212	15.055	63.0807	tr|G7JVF5|G7JVF5_MEDTR	Haloacid dehalogenase-like hydrolase	Response to P deficiency (Du et al. 2021)
TraesCS2D01G158600	750	123.125	140.875	140.788	140.489	545.277	tr|B9I993|B9I993_POPTR	Haloacid dehalogenase-like hydrolase family protein	Response to P deficiency (Du et al. 2021)
TraesCS2A01G153300	886	52.8902	57.4775	56.4662	69.8557	236.69	tr|B9I993|B9I993_POPTR	Haloacid dehalogenase-like hydrolase family protein	Response to P deficiency (Du et al. 2021)
TraesCS2B01G178400	1202	27.1356	31.1341	29.025	29.083	116.378	tr|B9I993|B9I993_POPTR	Haloacid dehalogenase-like hydrolase family protein	Response to P deficiency (Du et al. 2021)
TraesCS7A01G027100	795	17.6361	23.4231	19.4982	15.2893	75.8466	tr|B9MTX7|B9MTX7_POPTR	Haloacid dehalogenase-like hydrolase family protein	Response to P deficiency (Du et al. 2021)
TraesCS4B01G207900	1431	111.864	127.753	116.272	117.494	473.382	tr|Q10ND1|Q10ND1_ORYSJ	Haloacid dehalogenase-like hydrolase family protein, putative, expressed	Response to P deficiency (Du et al. 2021)
TraesCS4A01G096500	846	121.12	111.714	118.34	118.128	469.302	tr|Q10ND1|Q10ND1_ORYSJ	Haloacid dehalogenase-like hydrolase family protein, putative, expressed	Response to P deficiency (Du et al. 2021)
TraesCS4D01G208800	846	118.072	115.035	110.351	124.516	467.974	tr|Q10ND1|Q10ND1_ORYSJ	Haloacid dehalogenase-like hydrolase family protein, putative, expressed	Response to P deficiency (Du et al. 2021)
TraesCS3D01G534000	849	12.6685	15.005	17.7708	15.3427	60.787	tr|Q10ND1|Q10ND1_ORYSJ	Haloacid dehalogenase-like hydrolase family protein, putative, expressed	Response to P deficiency (Du et al. 2021)
TraesCS6D01G049100	1998	198.364	154.822	192.182	173.157	718.525	tr|A0A072TUS4|A0A072TUS4_MEDTR	Heat shock 70 kDa protein	Biotic and abiotic stress tolerance (Berka et al. 2022)
TraesCS6B01G058300	2363	161.081	129.742	155.281	140.537	586.64	tr|A0A072TUS4|A0A072TUS4_MEDTR	Heat shock 70 kDa protein	Biotic and abiotic stress tolerance (Berka et al. 2022)
TraesCS6A01G042600	1998	72.4749	51.1686	69.0609	59.2011	251.905	tr|A0A072TUS4|A0A072TUS4_MEDTR	Heat shock 70 kDa protein	Biotic and abiotic stress tolerance (Berka et al. 2022)
TraesCS1B01G206700	747	23.1452	19.3347	21.6858	19.56	83.7256	tr|B9S3M9|B9S3M9_RICCO	Heat shock 70 kDa protein, putative	Biotic and abiotic stress tolerance (Berka et al. 2022)
TraesCS6B01G304200	2661	20.6363	15.3068	16.5171	15.7646	68.2248	tr|B9S3M9|B9S3M9_RICCO	Heat shock 70 kDa protein, putative	Biotic and abiotic stress tolerance (Berka et al. 2022)
TraesCS6A01G276700	3196	16.9563	13.8386	14.1402	12.3486	57.2837	tr|B9S3M9|B9S3M9_RICCO	Heat shock 70 kDa protein, putative	Biotic and abiotic stress tolerance (Berka et al. 2022)
TraesCS5A01G188000	177	96.7291	105.757	104.029	88.372	394.887	tr|A0A0Y0QR74|A0A0Y0QR74_PANMI	Heat shock factor-binding protein 1	Biotic and abiotic stress tolerance (Berka et al. 2022)
TraesCS7D01G212600	264	89.1518	85.4008	81.0994	76.579	332.231	tr|A0A1J3G9N5|A0A1J3G9N5_NOCCA	Heat shock factor-binding protein 1	Biotic and abiotic stress tolerance (Berka et al. 2022)
TraesCS5B01G195600	306	58.4304	60.6162	58.2834	57.6373	234.967	tr|A0A0Y0QR74|A0A0Y0QR74_PANMI	Heat shock factor-binding protein 1	Biotic and abiotic stress tolerance (Berka et al. 2022)
TraesCS5D01G203000	657	35.5682	38.0433	32.3618	32.5375	138.511	tr|A0A0Y0QR74|A0A0Y0QR74_PANMI	Heat shock factor-binding protein 1	Biotic and abiotic stress tolerance (Berka et al. 2022)
TraesCS7A01G210900	759	31.532	31.4365	30.4447	36.3527	129.766	tr|Q8RUA7|Q8RUA7_MAIZE	Heat shock factor-binding protein 1	Biotic and abiotic stress tolerance (Berka et al. 2022)
TraesCS7B01G117600	261	20.9893	32.101	30.9735	28.5102	112.574	tr|A0A1J3G9N5|A0A1J3G9N5_NOCCA	Heat shock factor-binding protein 1	Biotic and abiotic stress tolerance (Berka et al. 2022)
TraesCS3D01G045500	456	62.489	27.8141	14.1321	13.2318	117.667	tr|Q40866|Q40866_PENAM	Heat shock protein	Biotic and abiotic stress tolerance (Berka et al. 2022)
TraesCS3A01G113100	781	23.0928	12.3155	11.1318	8.33905	54.8792	tr|F8WL99|F8WL99_CITUN	Heat shock protein	Biotic and abiotic stress tolerance (Berka et al. 2022)
TraesCS5B01G245700	465	18.1495	15.3212	13.2203	5.74257	52.4336	tr|Q40866|Q40866_PENAM	Heat shock protein	Biotic and abiotic stress tolerance (Berka et al. 2022)
TraesCS5D01G268000	2352	324.209	304.919	372.806	343.937	1345.87	tr|F4Y5B8|F4Y5B8_TRIDC	Heat shock protein 90	Chloroplast-mediated negative regulator of heat stress tolerance Kadota and Shirasu 2012)
TraesCS5B01G258900	2103	326.554	299.931	367.079	348.628	1342.19	tr|F4Y5B8|F4Y5B8_TRIDC	Heat shock protein 90	Chloroplast-mediated negative regulator of heat stress tolerance Kadota and Shirasu 2012)
TraesCS5A01G260600	2103	313.22	277.269	343.977	331.368	1265.83	tr|F4Y5B7|F4Y5B7_TRIDC	Heat shock protein 90	Chloroplast-mediated negative regulator of heat stress tolerance Kadota and Shirasu 2012)
TraesCS7B01G149200	2364	227.077	162.136	221.086	202.154	812.454	tr|F4Y593|F4Y593_WHEAT	Heat shock protein 90	Chloroplast-mediated negative regulator of heat stress tolerance Kadota and Shirasu 2012)
TraesCS7D01G241100	2103	181.542	162.744	183.113	170.877	698.276	tr|F4Y594|F4Y594_WHEAT	Heat shock protein 90	Chloroplast-mediated negative regulator of heat stress tolerance Kadota and Shirasu 2012)
TraesCS7A01G242200	2390	139.349	135.787	174.314	145.744	595.194	tr|F4Y5A8|F4Y5A8_TRIUA	Heat shock protein 90	Chloroplast-mediated negative regulator of heat stress tolerance Kadota and Shirasu 2012)
TraesCS2A01G033700	2124	44.0733	28.9758	17.1859	16.1005	106.336	tr|F4Y589|F4Y589_WHEAT	Heat shock protein 90	Chloroplast-mediated negative regulator of heat stress tolerance Kadota and Shirasu 2012)
TraesCS2D01G033200	2148	34.3194	13.9361	21.9779	10.5385	80.7718	tr|F4Y591|F4Y591_WHEAT	Heat shock protein 90	Chloroplast-mediated negative regulator of heat stress tolerance Kadota and Shirasu 2012)
TraesCS5A01G314700	1191	17.6898	20.3899	19.5263	17.5744	75.1803	tr|A0A0K9NVC8|A0A0K9NVC8_ZOSMR	Heat shock transcription factor	Biotic and abiotic stress tolerance (Berka et al. 2022)
TraesCS4B01G278100	1026	15.654	17.8545	18.0311	17.9773	69.5168	tr|A0A076L230|A0A076L230_GOSHI	Heat shock transcription factor	Biotic and abiotic stress tolerance (Berka et al. 2022)
TraesCS5B01G556200	1590	16.2806	16.7211	15.4853	15.3194	63.8064	tr|A0A076KWJ5|A0A076KWJ5_GOSHI	Heat shock transcription factor	Biotic and abiotic stress tolerance (Berka et al. 2022)
TraesCS3B01G568300	825	14.7611	18.8438	13.2513	13.1296	59.9858	tr|G9J1I4|G9J1I4_LILLO	Heat shock transcription factor	Biotic and abiotic stress tolerance (Berka et al. 2022)
TraesCS1A01G375600	1117	9.2287	18.0923	19.1057	13.4234	59.8501	tr|A0A076L230|A0A076L230_GOSHI	Heat shock transcription factor	Biotic and abiotic stress tolerance (Berka et al. 2022)
TraesCS5D01G244800	897	14.3825	17.0718	12.8873	15.3918	59.7335	tr|I3SQU1|I3SQU1_MEDTR	Heat shock transcription factor	Biotic and abiotic stress tolerance (Berka et al. 2022)
TraesCS1D01G382900	1095	9.66022	17.091	18.6833	13.3407	58.7752	tr|A0A076L230|A0A076L230_GOSHI	Heat shock transcription factor	Biotic and abiotic stress tolerance (Berka et al. 2022)
TraesCS5D01G321000	1194	12.937	16.1248	15.5871	12.636	57.2849	tr|A0A0K9NVC8|A0A0K9NVC8_ZOSMR	Heat shock transcription factor	Biotic and abiotic stress tolerance (Berka et al. 2022)
TraesCS4D01G276500	1026	10.864	14.3344	17.0022	11.2329	53.4334	tr|A0A076L230|A0A076L230_GOSHI	Heat shock transcription factor	Biotic and abiotic stress tolerance (Berka et al. 2022)
TraesCS5D01G553300	1569	14.8362	14.7497	14.9057	15.3497	59.8414	tr|U5GR99|U5GR99_POPTR	Heat shock transcription factor family protein	Biotic and abiotic stress tolerance (Berka et al. 2022)
TraesCS4A01G262400	420	46.5002	41.2875	41.9598	34.9318	164.679	tr|A0A0B2SMJ9|A0A0B2SMJ9_GLYSO	Heat stress transcription factor A-3	Biotic and abiotic stress tolerance (Berka et al. 2022)
TraesCS4B01G269500	2673	14.1853	12.3155	14.2863	10.461	51.2481	AT3G17900.2	heat-inducible transcription repressor	Biotic and abiotic stress tolerance (Berka et al. 2022)
TraesCS1B01G102000	384	21.4219	30.2247	21.2942	33.7726	106.714	sp|Q3ZYU9|HRCA_DEHMC	Heat-inducible transcription repressor HrcA	Biotic and abiotic stress tolerance (Berka et al. 2022)
TraesCS4D01G212400	477	31.4197	23.1097	23.0194	21.0021	98.5509	tr|D6BR57|D6BR57_JATCU	Heat-shock protein	Biotic and abiotic stress tolerance (Berka et al. 2022)
TraesCS4A01G092900	1003	19.9966	19.7754	20.4659	17.6472	77.8852	tr|D6BR57|D6BR57_JATCU	Heat-shock protein	Biotic and abiotic stress tolerance (Berka et al. 2022)
TraesCS3A01G035500	627	14.0128	18.2144	12.4414	16.4583	61.1269	tr|D6BR57|D6BR57_JATCU	Heat-shock protein	Biotic and abiotic stress tolerance (Berka et al. 2022)
TraesCS4B01G212200	664	196.778	118.013	116.5	93.5103	524.8	tr|B9S395|B9S395_RICCO	Heat-shock protein, putative	Biotic and abiotic stress tolerance (Berka et al. 2022)
TraesCS4B01G212300	468	99.8535	53.9233	51.2592	48.2466	253.283	tr|B9S3B4|B9S3B4_RICCO	Heat-shock protein, putative	Biotic and abiotic stress tolerance (Berka et al. 2022)
TraesCS6B01G346700	648	45.8791	53.2702	59.1396	53.6066	211.895	tr|B9SSG1|B9SSG1_RICCO	Heat-shock protein, putative	Biotic and abiotic stress tolerance (Berka et al. 2022)
TraesCS7B01G130900	489	38.7152	40.2205	53.0169	43.6543	175.607	tr|B9SSG1|B9SSG1_RICCO	Heat-shock protein, putative	Biotic and abiotic stress tolerance (Berka et al. 2022)
TraesCS7A01G232500	621	30.5575	36.5198	44.8075	34.6907	146.576	tr|B9SSG1|B9SSG1_RICCO	Heat-shock protein, putative	Biotic and abiotic stress tolerance (Berka et al. 2022)
TraesCS7D01G232600	630	30.5933	42.7277	34.318	24.656	132.295	tr|B9SSG1|B9SSG1_RICCO	Heat-shock protein, putative	Biotic and abiotic stress tolerance (Berka et al. 2022)
TraesCS4D01G213100	474	49.7441	31.2965	27.6981	18.7505	127.489	tr|B9S395|B9S395_RICCO	Heat-shock protein, putative	Biotic and abiotic stress tolerance (Berka et al. 2022)
TraesCS7B01G083300	679	27.1099	37.0017	32.4747	25.7884	122.375	tr|B9SSG1|B9SSG1_RICCO	Heat-shock protein, putative	Biotic and abiotic stress tolerance (Berka et al. 2022)
TraesCS6A01G316200	648	20.6559	39.1133	37.0753	22.771	119.615	tr|B9SSG1|B9SSG1_RICCO	Heat-shock protein, putative	Biotic and abiotic stress tolerance (Berka et al. 2022)
TraesCS7B01G083400	1375	25.4954	29.2756	30.7809	26.8263	112.378	tr|B9SSG1|B9SSG1_RICCO	Heat-shock protein, putative	Biotic and abiotic stress tolerance (Berka et al. 2022)
TraesCS6D01G295500	651	24.985	31.7521	33.2601	21.6659	111.663	tr|B9SSG1|B9SSG1_RICCO	Heat-shock protein, putative	Biotic and abiotic stress tolerance (Berka et al. 2022)
TraesCS4A01G092100	477	34.1261	22.5927	24.0972	16.3454	97.1613	tr|B9S395|B9S395_RICCO	Heat-shock protein, putative	Biotic and abiotic stress tolerance (Berka et al. 2022)
TraesCS7D01G205400	601	14.9448	18.8125	14.0689	9.56806	57.3943	tr|B9S3B2|B9S3B2_RICCO	Heat-shock protein, putative	Biotic and abiotic stress tolerance (Berka et al. 2022)
TraesCS2B01G348800	561	93.1618	146.28	131.03	139.605	510.077	tr|A2Q5G7|A2Q5G7_MEDTR	Heavy metal transport/detoxification protein	Heavy metal detoxification (Zhao et al. 2022)
TraesCS2D01G329900	952	69.859	122.65	87.0497	96.488	376.047	tr|A2Q5G7|A2Q5G7_MEDTR	Heavy metal transport/detoxification protein	Heavy metal detoxification (Zhao et al. 2022)
TraesCS2A01G333000	573	35.6316	83.8808	61.0968	74.0475	254.657	tr|A2Q5G7|A2Q5G7_MEDTR	Heavy metal transport/detoxification protein	Heavy metal detoxification (Zhao et al. 2022)
TraesCS5A01G171600	477	61.6964	61.3217	54.5546	44.3296	221.902	tr|A2Q5G7|A2Q5G7_MEDTR	Heavy metal transport/detoxification protein	Heavy metal detoxification (Zhao et al. 2022)
TraesCS5D01G176400	1023	58.0445	63.5555	50.1607	43.7732	215.534	tr|A2Q5G7|A2Q5G7_MEDTR	Heavy metal transport/detoxification protein	Heavy metal detoxification (Zhao et al. 2022)
TraesCS6A01G206700	591	36.7178	56.8942	45.6975	50.3331	189.643	tr|A2Q5G7|A2Q5G7_MEDTR	Heavy metal transport/detoxification protein	Heavy metal detoxification (Zhao et al. 2022)
TraesCS6D01G187700	588	36.0182	53.9811	42.5902	47.7812	180.371	tr|A2Q5G7|A2Q5G7_MEDTR	Heavy metal transport/detoxification protein	Heavy metal detoxification (Zhao et al. 2022)
TraesCS5B01G169100	462	43.4647	43.8943	44.2256	30.8757	162.46	tr|A2Q5G7|A2Q5G7_MEDTR	Heavy metal transport/detoxification protein	Heavy metal detoxification (Zhao et al. 2022)
TraesCS5A01G171800	561	38.55	40.07	30.6252	33.0126	142.258	tr|A2Q5G7|A2Q5G7_MEDTR	Heavy metal transport/detoxification protein	Heavy metal detoxification (Zhao et al. 2022)
TraesCS5D01G176600	570	16.0699	12.0266	14.0065	15.8042	57.9072	tr|A2Q5G7|A2Q5G7_MEDTR	Heavy metal transport/detoxification protein	Heavy metal detoxification (Zhao et al. 2022)
TraesCS5B01G169300	612	14.6392	13.3006	10.4608	18.3241	56.7247	tr|A2Q5G7|A2Q5G7_MEDTR	Heavy metal transport/detoxification protein	Heavy metal detoxification (Zhao et al. 2022)
TraesCS7D01G333800	516	71.5724	106.643	91.2957	88.3008	357.812	tr|A0A061GX23|A0A061GX23_THECC	Heavy metal transport/detoxification superfamily protein	Heavy metal detoxification (Zhao et al. 2022)
TraesCS3A01G268400	450	62.094	84.6524	83.0167	91.1919	320.955	AT5G26690.1	Heavy metal transport/detoxification superfamily protein	Heavy metal detoxification (Zhao et al. 2022)
TraesCS7A01G345500	495	69.3315	94.7054	83.8685	71.614	319.519	tr|A0A061GX23|A0A061GX23_THECC	Heavy metal transport/detoxification superfamily protein	Heavy metal detoxification (Zhao et al. 2022)
TraesCS3D01G268500	432	41.9921	51.2557	60.2716	56.2512	209.771	AT5G26690.1	Heavy metal transport/detoxification superfamily protein	Heavy metal detoxification (Zhao et al. 2022)
TraesCS4D01G316400	690	42.749	48.2389	54.5129	49.9031	195.404	tr|A0A072TW71|A0A072TW71_MEDTR	Heavy metal transport/detoxification superfamily protein	Heavy metal detoxification (Zhao et al. 2022)
TraesCS7B01G237800	513	40.7712	48.7263	48.0036	51.6352	189.136	tr|A0A061GX23|A0A061GX23_THECC	Heavy metal transport/detoxification superfamily protein	Heavy metal detoxification (Zhao et al. 2022)
TraesCS4B01G319800	660	39.0176	43.4748	56.1367	43.9385	182.568	tr|A0A072TW71|A0A072TW71_MEDTR	Heavy metal transport/detoxification superfamily protein	Heavy metal detoxification (Zhao et al. 2022)
TraesCS2B01G199600	930	39.4127	42.3531	44.5441	45.1396	171.45	AT4G16380.1	Heavy metal transport/detoxification superfamily protein	Heavy metal detoxification (Zhao et al. 2022)
TraesCS3B01G244200	390	41.6154	47.9582	36.3731	29.2883	155.235	tr|A0A061GN86|A0A061GN86_THECC	Heavy metal transport/detoxification superfamily protein	Heavy metal detoxification (Zhao et al. 2022)
TraesCS5A01G492100	684	29.6805	29.2731	33.2638	32.8131	125.03	tr|A0A072TW71|A0A072TW71_MEDTR	Heavy metal transport/detoxification superfamily protein	Heavy metal detoxification (Zhao et al. 2022)
TraesCS2D01G180500	918	27.5574	29.1254	32.8137	31.9014	121.398	AT4G16380.1	Heavy metal transport/detoxification superfamily protein	Heavy metal detoxification (Zhao et al. 2022)
TraesCS3A01G213500	402	30.8538	34.0685	22.9328	28.032	115.887	tr|A0A061GN86|A0A061GN86_THECC	Heavy metal transport/detoxification superfamily protein	Heavy metal detoxification (Zhao et al. 2022)
TraesCS3B01G302800	441	18.2021	27.1139	32.5645	32.2501	110.131	AT5G26690.1	Heavy metal transport/detoxification superfamily protein	Heavy metal detoxification (Zhao et al. 2022)
TraesCS5B01G396100	720	21.8034	24.868	23.3781	28.3009	98.3504	AT4G16380.1	Heavy metal transport/detoxification superfamily protein	Heavy metal detoxification (Zhao et al. 2022)
TraesCS3B01G200300	498	17.6332	27.7653	24.6217	21.9506	91.9709	AT5G26690.1	Heavy metal transport/detoxification superfamily protein	Heavy metal detoxification (Zhao et al. 2022)
TraesCS5D01G400900	942	22.4309	21.7042	22.3215	23.1797	89.6363	AT5G03380.1	Heavy metal transport/detoxification superfamily protein	Heavy metal detoxification (Zhao et al. 2022)
TraesCS3D01G216100	456	21.4516	22.0571	21.6704	19.696	84.8751	tr|G7L8Z8|G7L8Z8_MEDTR	Heavy metal transport/detoxification superfamily protein	Heavy metal detoxification (Zhao et al. 2022)
TraesCS2D01G102200	933	18.6185	16.2707	20.3679	19.304	74.561	AT3G06130.1	Heavy metal transport/detoxification superfamily protein	Heavy metal detoxification (Zhao et al. 2022)
TraesCS4B01G393600	321	20.8033	20.5457	17.9874	13.5105	72.847	tr|A0A072TW71|A0A072TW71_MEDTR	Heavy metal transport/detoxification superfamily protein	Heavy metal detoxification (Zhao et al. 2022)
TraesCS2D01G540400	408	21.1344	20.9875	10.8261	13.6437	66.5918	tr|G7IDZ0|G7IDZ0_MEDTR	Heavy metal transport/detoxification superfamily protein	Heavy metal detoxification (Zhao et al. 2022)
TraesCS2A01G102700	945	14.3885	14.2631	17.5481	18.7974	64.9971	AT4G16380.1	Heavy metal transport/detoxification superfamily protein	Heavy metal detoxification (Zhao et al. 2022)
TraesCS2D01G540600	444	12.7551	19.3723	16.5972	14.377	63.1016	tr|A0A072TW71|A0A072TW71_MEDTR	Heavy metal transport/detoxification superfamily protein	Heavy metal detoxification (Zhao et al. 2022)
TraesCS5A01G554100	327	13.2736	13.9521	16.7085	17.5853	61.5195	tr|A0A072TW71|A0A072TW71_MEDTR	Heavy metal transport/detoxification superfamily protein	Heavy metal detoxification (Zhao et al. 2022)
TraesCS3A01G165400	504	9.90589	16.5061	16.8712	17.2938	60.5769	AT5G26690.1	Heavy metal transport/detoxification superfamily protein	Heavy metal detoxification (Zhao et al. 2022)
TraesCS5A01G391200	1499	13.4669	15.931	14.175	15.99	59.5629	AT5G03380.1	Heavy metal transport/detoxification superfamily protein	Heavy metal detoxification (Zhao et al. 2022)
TraesCS7B01G088000	921	11.9274	16.572	12.0923	12.9095	53.5012	AT4G16380.3	Heavy metal transport/detoxification superfamily protein	Heavy metal detoxification (Zhao et al. 2022)
TraesCS5A01G030900	1014	57.8645	54.4762	50.682	58.0953	221.118	tr|A0A061DQK7|A0A061DQK7_THECC	Heavy metal transport/detoxification superfamily protein, putative	Heavy metal detoxification (Zhao et al. 2022)
TraesCS5D01G039100	1146	31.4973	28.6522	31.3155	36.2081	127.673	tr|A0A061DQK7|A0A061DQK7_THECC	Heavy metal transport/detoxification superfamily protein, putative	Heavy metal detoxification (Zhao et al. 2022)
TraesCS5B01G030300	1381	18.7423	17.9778	17.199	20.3352	74.2543	tr|A0A061DQK7|A0A061DQK7_THECC	Heavy metal transport/detoxification superfamily protein, putative	Heavy metal detoxification (Zhao et al. 2022)
TraesCS2D01G115700	1035	16.3534	15.391	13.5569	12.3523	57.6536	tr|A0A061DQK7|A0A061DQK7_THECC	Heavy metal transport/detoxification superfamily protein, putative	Heavy metal detoxification (Zhao et al. 2022)
TraesCS3A01G452100	1296	13.7082	13.3076	13.7825	13.5623	54.3606	tr|A0A061DQK7|A0A061DQK7_THECC	Heavy metal transport/detoxification superfamily protein, putative	Heavy metal detoxification (Zhao et al. 2022)
TraesCS2A01G064900	468	34.634	45.3353	42.0758	33.2614	155.307	tr|Q8LMQ0|Q8LMQ0_ORYSJ	Heavy metal-associated domain containing protein, expressed	Heavy metal detoxification (Zhao et al. 2022)
TraesCS2B01G077100	468	33.2812	35.0187	35.4826	35.1038	138.886	tr|Q8LMQ0|Q8LMQ0_ORYSJ	Heavy metal-associated domain containing protein, expressed	Heavy metal detoxification (Zhao et al. 2022)
TraesCS1D01G163600	321	15.3137	24.0617	21.3122	26.2609	86.9485	tr|Q7G2B2|Q7G2B2_ORYSJ	Heavy metal-associated domain, putative	Heavy metal detoxification (Zhao et al. 2022)
TraesCS5B01G351200	588	123.186	123.685	59.3829	104.665	410.919	tr|W5ZX13|W5ZX13_ATRCA	Heavy metal-associated protein	Heavy metal detoxification (Zhao et al. 2022)
TraesCS1B01G157000	1351	55.9944	63.7262	55.6026	61.2498	236.573	tr|S5TTF6|S5TTF6_WHEAT	Heavy metal-associated protein	Heavy metal detoxification (Zhao et al. 2022)
TraesCS1D01G139400	1047	33.6704	45.1863	34.2567	36.149	149.262	tr|V5NQJ4|V5NQJ4_WHEAT	Heavy metal-associated protein	Heavy metal detoxification (Zhao et al. 2022)
TraesCS1A01G139900	1068	14.9826	16.1353	15.6678	14.5725	61.3581	tr|V5NQJ4|V5NQJ4_WHEAT	Heavy metal-associated protein	Heavy metal detoxification (Zhao et al. 2022)
TraesCS5D01G250700	459	29.4455	24.2387	19.6085	22.0096	95.3023	tr|U5GCI5|U5GCI5_POPTR	Heavy-metal-associated domain-containing family protein	Heavy metal detoxification (Zhao et al. 2022)
TraesCS5B01G242000	695	17.6497	18.6851	14.9114	20.429	71.6752	tr|U5GCI5|U5GCI5_POPTR	Heavy-metal-associated domain-containing family protein	Heavy metal detoxification (Zhao et al. 2022)
TraesCS5A01G244000	459	16.8767	17.1679	12.0279	12.0685	58.141	tr|U5GCI5|U5GCI5_POPTR	Heavy-metal-associated domain-containing family protein	Heavy metal detoxification (Zhao et al. 2022)
TraesCS5A01G443900	741	166.344	154.489	161.516	162.894	645.243	tr|N1QV89|N1QV89_AEGTA	Histone H1	Attenuates disease resistance against nematodes (Arsheed et al. 2023)
TraesCS5B01G448500	1058	153.309	144.324	151.468	150.562	599.663	tr|N1QV89|N1QV89_AEGTA	Histone H1	Attenuates disease resistance against nematodes (Arsheed et al. 2023)
TraesCS5D01G451300	892	139.648	133.26	131.758	131.386	536.051	tr|N1QV89|N1QV89_AEGTA	Histone H1	Attenuates disease resistance against nematodes (Arsheed et al. 2023)
TraesCS5D01G451200	813	132.787	121.414	139.138	126.318	519.657	tr|O65794|O65794_WHEAT	Histone H1	Attenuates disease resistance against nematodes (Arsheed et al. 2023)
TraesCS5A01G443800	870	128.305	117.951	138.661	124.177	509.094	tr|O65795|O65795_WHEAT	Histone H1	Attenuates disease resistance against nematodes (Arsheed et al. 2023)
TraesCS5B01G448200	831	105.531	103.929	119.188	108.926	437.573	tr|O65794|O65794_WHEAT	Histone H1	Attenuates disease resistance against nematodes (Arsheed et al. 2023)
TraesCS2D01G395400	835	83.2725	77.7154	68.4694	76.4868	305.944	tr|M8A0B6|M8A0B6_TRIUA	Histone H1	Attenuates disease resistance against nematodes (Arsheed et al. 2023)
TraesCS5A01G444300	873	49.446	47.6179	50.149	50.4446	197.657	tr|O65794|O65794_WHEAT	Histone H1	Attenuates disease resistance against nematodes (Arsheed et al. 2023)
TraesCS5B01G449000	873	40.6716	37.5668	44.6935	40.2499	163.182	tr|O65795|O65795_WHEAT	Histone H1	Attenuates disease resistance against nematodes (Arsheed et al. 2023)
TraesCS5D01G452000	855	38.1095	36.6824	39.301	35.8876	149.981	tr|O65794|O65794_WHEAT	Histone H1	Attenuates disease resistance against nematodes (Arsheed et al. 2023)
TraesCS2A01G397700	750	31.791	30.6195	28.7278	28.4102	119.549	tr|M8A0B6|M8A0B6_TRIUA	Histone H1	Attenuates disease resistance against nematodes (Arsheed et al. 2023)
TraesCS2B01G415700	600	20.2468	25.5855	27.7011	25.924	99.4574	tr|A0A199UZ40|A0A199UZ40_ANACO	Histone H1	Attenuates disease resistance against nematodes (Arsheed et al. 2023)
TraesCS2D01G395200	838	14.7891	19.8956	19.4405	17.7055	71.8306	tr|N1QTQ1|N1QTQ1_AEGTA	Histone H1	Attenuates disease resistance against nematodes (Arsheed et al. 2023)
TraesCS4B01G094300	261	33.4029	29.1283	35.3849	28.5102	126.426	sp|Q9L6N6|RHTB_SALTY	Homoserine/homoserine lactone efflux protein	Possible role in SA- and JA-mediated pathogen defense (Schenk et al. 2014)
TraesCS4D01G091100	261	33.6058	32.7656	27.6663	25.2657	119.303	sp|Q9L6N6|RHTB_SALTY	Homoserine/homoserine lactone efflux protein	Possible role in SA- and JA-mediated pathogen defense (Schenk et al. 2014)
TraesCS4A01G222300	261	28.0683	28.981	27.4012	17.5057	101.956	sp|Q9L6N6|RHTB_SALTY	Homoserine/homoserine lactone efflux protein	Possible role in SA- and JA-mediated pathogen defense (Schenk et al. 2014)
TraesCS4D01G312900	474	163.519	156.752	163.199	166.9	650.37	tr|U5TZH0|U5TZH0_PHAVU	HR-like lesion-inducing protein-related protein	Hypersensitive cell death (Zhou et al. 2010)
TraesCS4A01G415500	474	128.804	136.275	122.045	132.819	519.944	tr|U5TZH0|U5TZH0_PHAVU	HR-like lesion-inducing protein-related protein	Hypersensitive cell death (Zhou et al. 2010)
TraesCS4B01G316300	474	121.414	126.396	116.352	121.787	485.949	tr|U5TZH0|U5TZH0_PHAVU	HR-like lesion-inducing protein-related protein	Hypersensitive cell death (Zhou et al. 2010)
TraesCS2D01G029000	474	78.1367	85.1151	72.1629	77.9784	313.393	tr|U5TZH0|U5TZH0_PHAVU	HR-like lesion-inducing protein-related protein	Hypersensitive cell death (Zhou et al. 2010)
TraesCS2A01G026900	474	64.6884	76.8598	81.4421	80.3633	303.354	tr|U5TZH0|U5TZH0_PHAVU	HR-like lesion-inducing protein-related protein	Hypersensitive cell death (Zhou et al. 2010)
TraesCS2B01G040200	871	58.2376	63.564	60.7624	55.1801	237.744	tr|U5TZH0|U5TZH0_PHAVU	HR-like lesion-inducing protein-related protein	Hypersensitive cell death (Zhou et al. 2010)
TraesCS3B01G390900	1884	36.1027	35.7923	35.2325	36.851	143.978	tr|A0A061ES98|A0A061ES98_THECC	HSP20-like chaperones superfamily protein	Oxidative stress response (Ji et al. 2019)
TraesCS3A01G357900	1575	27.5986	26.9318	21.7166	27.2701	103.517	tr|A0A061ES98|A0A061ES98_THECC	HSP20-like chaperones superfamily protein	Oxidative stress response (Ji et al. 2019)
TraesCS3D01G352100	1566	21.3489	25.5355	24.2639	25.683	96.8312	tr|A0A061ES98|A0A061ES98_THECC	HSP20-like chaperones superfamily protein	Oxidative stress response (Ji et al. 2019)
TraesCS7B01G184100	690	134.741	157.851	157.553	156.541	606.686	tr|A0A061DRK7|A0A061DRK7_THECC	HSP20-like chaperones superfamily protein isoform 3	Oxidative stress response (Ji et al. 2019)
TraesCS7A01G291600	690	93.0221	99.9523	95.0705	100.933	388.978	tr|A0A061DRK7|A0A061DRK7_THECC	HSP20-like chaperones superfamily protein isoform 3	Oxidative stress response (Ji et al. 2019)
TraesCS7D01G284400	702	87.1074	103.526	96.3919	91.6776	378.703	tr|A0A061DRK7|A0A061DRK7_THECC	HSP20-like chaperones superfamily protein isoform 3	Oxidative stress response (Ji et al. 2019)
TraesCS5B01G509900	621	26.3679	27.0392	22.8701	23.6643	99.9416	tr|B6THW6|B6THW6_MAIZE	Huntingtin interacting protein K	Involved in Huntington's Disease-related apoptosis and heat shock in humans (Das and Bhattacharyya 2016)
TraesCS5D01G510000	617	21.7577	25.1224	24.0208	19.9294	90.8303	tr|B6SY57|B6SY57_MAIZE	Huntingtin interacting protein K	Involved in Huntington's Disease-related apoptosis and heat shock in humans (Das and Bhattacharyya 2016)
TraesCS4A01G363500	615	15.7072	18.0259	19.5912	17.7989	71.1233	tr|B6THW6|B6THW6_MAIZE	Huntingtin interacting protein K	Involved in Huntington's Disease-related apoptosis and heat shock in humans (Das and Bhattacharyya 2016)
TraesCS5A01G063100	459	71.6626	82.7019	61.0319	57.7823	273.179	tr|A0A1D5YVN8|A0A1D5YVN8_WHEAT	HVA22-like protein	Abiotic stress-induced; involved in plant cell death (Brands et al. 2022)
TraesCS5D01G074300	471	42.5196	55.3828	34.7995	41.1639	173.866	tr|W5G185|W5G185_WHEAT	HVA22-like protein	Abiotic stress-induced; involved in plant cell death (Brands et al. 2022)
TraesCS5B01G069300	462	38.1494	41.1839	29.9384	28.6251	137.897	tr|W5FP04|W5FP04_WHEAT	HVA22-like protein	Abiotic stress-induced; involved in plant cell death (Brands et al. 2022)
TraesCS7B01G090700	895	31.063	29.4808	28.6777	31.1018	120.323	tr|W5HTR6|W5HTR6_WHEAT	HVA22-like protein	Abiotic stress-induced; involved in plant cell death (Brands et al. 2022)
TraesCS2A01G296800	610	24.3622	32.1081	24.1777	27.441	108.089	tr|A0A1D5TAL0|A0A1D5TAL0_WHEAT	HVA22-like protein	Abiotic stress-induced; involved in plant cell death (Brands et al. 2022)
TraesCS2D01G294700	582	25.0535	26.6721	25.9323	27.0574	104.715	tr|W5BV21|W5BV21_WHEAT	HVA22-like protein	Abiotic stress-induced; involved in plant cell death (Brands et al. 2022)
TraesCS2B01G227600	588	23.5128	25.0134	19.1711	22.8704	90.5678	tr|A0A1D5U889|A0A1D5U889_WHEAT	HVA22-like protein	Abiotic stress-induced; involved in plant cell death (Brands et al. 2022)
TraesCS2B01G313000	672	22.042	26.751	20.7705	19.3973	88.9608	tr|A0A1D5U0G7|A0A1D5U0G7_WHEAT	HVA22-like protein	Abiotic stress-induced; involved in plant cell death (Brands et al. 2022)
TraesCS2D01G207900	1038	20.041	24.5113	20.4301	21.486	86.4685	tr|W5C6Z3|W5C6Z3_WHEAT	HVA22-like protein	Abiotic stress-induced; involved in plant cell death (Brands et al. 2022)
TraesCS2A01G200000	1155	18.3635	18.3856	18.7456	21.7362	77.2309	tr|A0A1D5TML4|A0A1D5TML4_WHEAT	HVA22-like protein	Abiotic stress-induced; involved in plant cell death (Brands et al. 2022)
TraesCS7A01G185500	892	19.3414	15.3538	16.6065	18.2621	69.5637	tr|W5I6L2|W5I6L2_WHEAT	HVA22-like protein	Abiotic stress-induced; involved in plant cell death (Brands et al. 2022)
TraesCS6D01G285500	608	14.0433	15.3738	13.5919	13.8697	56.8786	tr|W5GU55|W5GU55_WHEAT	HVA22-like protein	Abiotic stress-induced; involved in plant cell death (Brands et al. 2022)
TraesCS6B01G092100	867	11.8085	14.2358	12.7847	17.0714	55.9005	tr|W5GP40|W5GP40_WHEAT	HVA22-like protein	Abiotic stress-induced; involved in plant cell death (Brands et al. 2022)
TraesCS7D01G037400	686	14.2191	17.512	14.1901	10.364	56.2852	tr|B8Y3H9|B8Y3H9_TOBAC	Hydrogen peroxide-induced 1	Possible role in oxiative stress metabolism (Vandenabeele et al. 2003)
TraesCS3B01G272000	873	29.1411	34.0471	30.7025	42.0901	135.981	tr|A0A072VAN8|A0A072VAN8_MEDTR	Hydroxyacylglutathione hydrolase	Oxidative stress metabolism (Hasanuzzaman et al. 2017)
TraesCS3A01G247300	894	21.4714	21.0732	26.1621	31.0587	99.7654	tr|A0A072VAN8|A0A072VAN8_MEDTR	Hydroxyacylglutathione hydrolase	Oxidative stress metabolism (Hasanuzzaman et al. 2017)
TraesCS3D01G244100	900	26.1678	19.86	21.2079	28.4839	95.7197	tr|A0A072VAN8|A0A072VAN8_MEDTR	Hydroxyacylglutathione hydrolase	Oxidative stress metabolism (Hasanuzzaman et al. 2017)
TraesCS5A01G302800	1409	21.9542	23.3811	19.869	23.8028	89.0072	tr|G7IS04|G7IS04_MEDTR	Hydroxyacylglutathione hydrolase	Oxidative stress metabolism (Hasanuzzaman et al. 2017)
TraesCS5D01G309600	1008	20.7556	20.7234	22.0312	22.4633	85.9735	tr|G7IS04|G7IS04_MEDTR	Hydroxyacylglutathione hydrolase	Oxidative stress metabolism (Hasanuzzaman et al. 2017)
TraesCS5B01G303100	1008	13.7709	16.3269	15.7861	14.4144	60.2983	tr|G7IS04|G7IS04_MEDTR	Hydroxyacylglutathione hydrolase	Oxidative stress metabolism (Hasanuzzaman et al. 2017)
TraesCS4D01G173800	1023	35.3276	39.2099	37.4051	38.6792	150.622	tr|Q10LW8|Q10LW8_ORYSJ	Hydroxyacylglutathione hydrolase, putative, expressed	Oxidative stress metabolism (Hasanuzzaman et al. 2017)
TraesCS4A01G132900	1033	29.3732	30.7318	29.617	28.7527	118.475	tr|Q10LW8|Q10LW8_ORYSJ	Hydroxyacylglutathione hydrolase, putative, expressed	Oxidative stress metabolism (Hasanuzzaman et al. 2017)
TraesCS4B01G171800	1032	26.4618	25.3476	27.616	27.4253	106.851	tr|Q10LW8|Q10LW8_ORYSJ	Hydroxyacylglutathione hydrolase, putative, expressed	Oxidative stress metabolism (Hasanuzzaman et al. 2017)
TraesCS7B01G054100	1290	48.635	61.68	53.6226	62.2745	226.212	tr|E0D875|E0D875_IPOBA	Hydroxycinnamoyl-CoA shikimate/quinate hydroxycinnamoyltransferase	Lignin biosynthesis (Wang et al. 2015)
TraesCS2A01G354500	1329	44.8355	55.592	50.0951	44.2281	194.751	tr|E6Y426|E6Y426_SALMI	Hydroxycinnamoyl-CoA shikimate/quinate hydroxycinnamoyltransferase	Lignin biosynthesis (Wang et al. 2015)
TraesCS6B01G249400	1326	44.6595	44.3951	39.8014	41.687	170.543	tr|E0D875|E0D875_IPOBA	Hydroxycinnamoyl-CoA shikimate/quinate hydroxycinnamoyltransferase	Lignin biosynthesis (Wang et al. 2015)
TraesCS7D01G151900	1390	30.3454	46.379	33.9167	40.377	151.018	tr|E0D875|E0D875_IPOBA	Hydroxycinnamoyl-CoA shikimate/quinate hydroxycinnamoyltransferase	Lignin biosynthesis (Wang et al. 2015)
TraesCS6D01G203000	1705	35.5404	38.4067	35.2224	41.4142	150.584	tr|E6Y426|E6Y426_SALMI	Hydroxycinnamoyl-CoA shikimate/quinate hydroxycinnamoyltransferase	Lignin biosynthesis (Wang et al. 2015)
TraesCS5D01G230500	1296	24.237	31.8331	29.7029	32.8895	118.663	tr|E0D875|E0D875_IPOBA	Hydroxycinnamoyl-CoA shikimate/quinate hydroxycinnamoyltransferase	Lignin biosynthesis (Wang et al. 2015)
TraesCS2D01G354300	1711	29.8336	29.686	28.147	25.0603	112.727	tr|E6Y426|E6Y426_SALMI	Hydroxycinnamoyl-CoA shikimate/quinate hydroxycinnamoyltransferase	Lignin biosynthesis (Wang et al. 2015)
TraesCS6A01G232200	1588	27.5368	28.5588	25.8945	28.584	110.574	tr|E0D875|E0D875_IPOBA	Hydroxycinnamoyl-CoA shikimate/quinate hydroxycinnamoyltransferase	Lignin biosynthesis (Wang et al. 2015)
TraesCS7A01G537300	1308	22.8083	25.431	17.3245	24.007	89.5708	tr|A4ZKI0|A4ZKI0_COFAR	Hydroxycinnamoyl-CoA shikimate/quinate hydroxycinnamoyltransferase	Lignin biosynthesis (Wang et al. 2015)
TraesCS5B01G221700	1305	16.6833	23.4437	17.9207	24.6672	82.7149	tr|A4ZKI0|A4ZKI0_COFAR	Hydroxycinnamoyl-CoA shikimate/quinate hydroxycinnamoyltransferase	Lignin biosynthesis (Wang et al. 2015)
TraesCS2B01G374600	1706	20.016	22.2273	22.3767	17.4931	82.1131	tr|E6Y426|E6Y426_SALMI	Hydroxycinnamoyl-CoA shikimate/quinate hydroxycinnamoyltransferase	Lignin biosynthesis (Wang et al. 2015)
TraesCS7A01G150200	1290	14.4912	20.4017	14.4449	16.908	66.2457	tr|E0D875|E0D875_IPOBA	Hydroxycinnamoyl-CoA shikimate/quinate hydroxycinnamoyltransferase	Lignin biosynthesis (Wang et al. 2015)
TraesCS7B01G455100	1555	15.5175	15.5489	16.4731	13.9121	61.4516	tr|A4ZKI0|A4ZKI0_COFAR	Hydroxycinnamoyl-CoA shikimate/quinate hydroxycinnamoyltransferase	Lignin biosynthesis (Wang et al. 2015)
TraesCS7D01G524200	1569	12.8271	14.1898	12.09	14.2913	53.3983	tr|A4ZKI0|A4ZKI0_COFAR	Hydroxycinnamoyl-CoA shikimate/quinate hydroxycinnamoyltransferase	Lignin biosynthesis (Wang et al. 2015)
TraesCS4A01G372600	867	24.5848	32.264	32.1901	29.791	118.83	tr|A0A068F6N1|A0A068F6N1_CAPAN	Hypersensitive-induced response protein	Hypersensitive plant cell death (Zhou et al. 2010)
TraesCS7D01G069900	867	18.6952	30.2571	24.0407	24.8653	97.8583	tr|A0A068F6N1|A0A068F6N1_CAPAN	Hypersensitive-induced response protein	Hypersensitive plant cell death (Zhou et al. 2010)
TraesCS7A01G074700	867	12.0248	19.6231	16.9209	15.7889	64.3577	tr|A0A068F6N1|A0A068F6N1_CAPAN	Hypersensitive-induced response protein	Hypersensitive plant cell death (Zhou et al. 2010)
TraesCS4D01G322000	855	62.0831	80.5823	72.8149	91.5223	307.003	tr|M7ZU06|M7ZU06_TRIUA	Hypersensitive-induced response protein 1	Hypersensitive plant cell death (Zhou et al. 2010)
TraesCS4B01G325100	855	50.5992	63.1745	62.8416	82.7344	259.35	tr|M7ZU06|M7ZU06_TRIUA	Hypersensitive-induced response protein 1	Hypersensitive plant cell death (Zhou et al. 2010)
TraesCS5A01G497400	855	40.4209	52.4759	52.4695	58.9374	204.304	tr|M7ZU06|M7ZU06_TRIUA	Hypersensitive-induced response protein 1	Hypersensitive plant cell death (Zhou et al. 2010)
TraesCS5A01G212100	864	36.0412	36.7217	35.8316	37.5789	146.173	tr|M7ZMJ4|M7ZMJ4_TRIUA	Hypersensitive-induced response protein 1	Hypersensitive plant cell death (Zhou et al. 2010)
TraesCS5A01G212000	877	21.2517	32.8909	30.2798	37.9084	122.331	tr|M7ZMJ4|M7ZMJ4_TRIUA	Hypersensitive-induced response protein 1	Hypersensitive plant cell death (Zhou et al. 2010)
TraesCS5B01G211900	864	20.3453	26.2616	30.2121	31.6733	108.492	tr|M7ZMJ4|M7ZMJ4_TRIUA	Hypersensitive-induced response protein 1	Hypersensitive plant cell death (Zhou et al. 2010)
TraesCS5D01G221900	1652	21.6392	26.023	24.439	28.2685	100.37	tr|M7ZMJ4|M7ZMJ4_TRIUA	Hypersensitive-induced response protein 1	Hypersensitive plant cell death (Zhou et al. 2010)
TraesCS1D01G144600	1005	12.0987	30.6602	20.4272	28.2284	91.4146	tr|M8A6F2|M8A6F2_TRIUA	Hypersensitive-induced response protein 1	Hypersensitive plant cell death (Zhou et al. 2010)
TraesCS1B01G164200	882	8.63477	24.0963	14.7086	29.0587	76.4985	tr|M8A6F2|M8A6F2_TRIUA	Hypersensitive-induced response protein 1	Hypersensitive plant cell death (Zhou et al. 2010)
TraesCS5A01G148900	291	31.0738	31.0824	28.3051	38.693	129.154	tr|A0A061FYY0|A0A061FYY0_THECC	Hypoxia-responsive family protein	Responses to anaerobic and biotic stress (Huh 2021)
TraesCS5B01G147500	449	29.7389	31.9632	26.9293	36.3269	124.958	tr|A0A061FYY0|A0A061FYY0_THECC	Hypoxia-responsive family protein	Responses to anaerobic and biotic stress (Huh 2021)
TraesCS2A01G111000	312	48.9489	53.0277	44.2455	58.142	204.364	tr|Q69L71|Q69L71_ORYSJ	Hypoxia-responsive family protein-like	Responses to anaerobic and biotic stress (Huh 2021)
TraesCS2D01G111700	312	43.9424	43.4556	31.4462	38.2235	157.068	tr|Q69L71|Q69L71_ORYSJ	Hypoxia-responsive family protein-like	Responses to anaerobic and biotic stress (Huh 2021)
TraesCS2B01G130000	312	24.8446	24.0105	26.3601	27.7037	102.919	tr|Q69L71|Q69L71_ORYSJ	Hypoxia-responsive family protein-like	Responses to anaerobic and biotic stress (Huh 2021)
TraesCS7A01G233500	942	37.788	45.4393	43.425	48.1705	174.823	tr|B5M699|B5M699_HORVU	Isoflavone reductase	Isoflavonoid-based defense (Liu et al. 2006)
TraesCS3B01G004500	951	85.8706	81.9336	88.6907	72.009	328.504	tr|A0A1E5VJH5|A0A1E5VJH5_9POAL	Isoflavone reductase-like protein	Isoflavonoid-based defense (Liu et al. 2006)
TraesCS1D01G268500	933	70.9108	63.8083	70.3449	90.5738	295.638	tr|A0A199W9A4|A0A199W9A4_ANACO	Isoflavone reductase-like protein	Isoflavonoid-based defense (Liu et al. 2006)
TraesCS1B01G279100	933	67.3472	46.9924	54.8716	54.4368	223.648	tr|A0A199W9A4|A0A199W9A4_ANACO	Isoflavone reductase-like protein	Isoflavonoid-based defense (Liu et al. 2006)
TraesCS1A01G268400	933	45.5378	42.0115	41.3881	49.2424	178.18	tr|Q8VYH7|Q8VYH7_ORYSA	Isoflavone reductase-like protein	Isoflavonoid-based defense (Liu et al. 2006)
TraesCS3B01G003900	1124	39.317	40.9206	40.1057	33.9596	154.303	tr|A0A1E5VJH5|A0A1E5VJH5_9POAL	Isoflavone reductase-like protein	Isoflavonoid-based defense (Liu et al. 2006)
TraesCS2D01G540800	651	29.4109	32.7031	28.8044	24.9395	115.858	tr|A0A1E5VJH5|A0A1E5VJH5_9POAL	Isoflavone reductase-like protein	Isoflavonoid-based defense (Liu et al. 2006)
TraesCS7B01G118400	924	22.5205	30.0429	26.6354	27.3725	106.571	tr|N1QTJ5|N1QTJ5_AEGTA	Isoflavone reductase-like protein	Isoflavonoid-based defense (Liu et al. 2006)
TraesCS7D01G233700	1229	18.4742	24.1543	19.2622	21.1435	83.0342	tr|R7W1C3|R7W1C3_AEGTA	Isoflavone reductase-like protein	Isoflavonoid-based defense (Liu et al. 2006)
TraesCS2A01G088300	942	15.3968	9.78035	12.8125	16.288	54.2777	tr|M8C5F3|M8C5F3_AEGTA	Isoflavone reductase-like protein	Isoflavonoid-based defense (Liu et al. 2006)
TraesCS2D01G220000	681	66.7495	75.8322	74.7717	82.0515	299.405	tr|A0A0M4LB00|A0A0M4LB00_MORAL	Isopentenyl-diphosphate delta-isomerase	Isoprenoid biosynthesis for biotic stress tolerance (González-Cabanelas et al. 2015; Onkokesung et al. 2019)
TraesCS2A01G214200	708	48.4342	50.7748	53.3562	56.9391	209.504	tr|A0A0M4LB00|A0A0M4LB00_MORAL	Isopentenyl-diphosphate delta-isomerase	Isoprenoid biosynthesis for biotic stress tolerance (González-Cabanelas et al. 2015; Onkokesung et al. 2019)
TraesCS2B01G239200	871	43.6323	47.312	47.7905	51.0484	189.783	tr|A0A0M4LB00|A0A0M4LB00_MORAL	Isopentenyl-diphosphate delta-isomerase	Isoprenoid biosynthesis for biotic stress tolerance (González-Cabanelas et al. 2015; Onkokesung et al. 2019)
TraesCS6D01G336400	2331	14.374	14.677	15.9485	17.6783	62.6778	tr|A0A061R2W8|A0A061R2W8_9CHLO	Isopentenyl-diphosphate delta-isomerase	Isoprenoid biosynthesis for biotic stress tolerance (González-Cabanelas et al. 2015; Onkokesung et al. 2019)
TraesCS1D01G416700	822	17.5879	14.8972	13.1091	12.2424	57.8367	tr|A0A061R2W8|A0A061R2W8_9CHLO	Isopentenyl-diphosphate delta-isomerase	Isoprenoid biosynthesis for biotic stress tolerance (González-Cabanelas et al. 2015; Onkokesung et al. 2019)
TraesCS6B01G387000	2331	14.5091	12.4933	14.0246	13.5461	54.5731	tr|A0A061R2W8|A0A061R2W8_9CHLO	Isopentenyl-diphosphate delta-isomerase	Isoprenoid biosynthesis for biotic stress tolerance (González-Cabanelas et al. 2015; Onkokesung et al. 2019)
TraesCS3D01G406500	1158	14.6981	15.5846	19.8225	20.6441	70.7492	tr|M8CCZ7|M8CCZ7_AEGTA	Jasmonate O-methyltransferase	Jasmonic acid biosynthesis (Seo et al. 2001)
TraesCS4B01G297100	570	23.3035	20.8804	12.1108	29.2922	85.587	tr|A0A0X8VYK1|A0A0X8VYK1_ELECO	Jasmonate ZIM domain protein	Multiple functions including jasmonate -dependent defense against pathogens (Pauwels and Goosshens 2011; Oblessuc et al. 2020)
TraesCS4D01G296000	546	20.6023	18.9289	8.12285	26.6939	74.348	tr|A0A0X8VYK1|A0A0X8VYK1_ELECO	Jasmonate ZIM domain protein	Multiple functions including jasmonate -dependent defense against pathogens (Pauwels and Goosshens 2011; Oblessuc et al. 2020)
TraesCS2A01G506500	606	92.6789	112.102	83.4273	121.36	409.568	tr|A0A097GTY5|A0A097GTY5_PHALU	Jasmonate ZIM domain-containing protein	Multiple functions including jasmonate -dependent defense against pathogens (Pauwels and Goosshens 2011; Oblessuc et al. 2020)
TraesCS2D01G507200	1042	19.9755	22.4206	23.0798	17.4586	82.9345	tr|A0A097GTY5|A0A097GTY5_PHALU	Jasmonate ZIM domain-containing protein	Multiple functions including jasmonate -dependent defense against pathogens (Pauwels and Goosshens 2011; Oblessuc et al. 2020)
TraesCS2B01G534800	3703	17.7228	20.6108	19.6435	17.7674	75.7444	tr|A0A097GTY5|A0A097GTY5_PHALU	Jasmonate ZIM domain-containing protein	Multiple functions including jasmonate -dependent defense against pathogens (Pauwels and Goosshens 2011; Oblessuc et al. 2020)
TraesCS2D01G176800	696	94.9123	99.5914	77.6112	101.35	373.465	tr|G7IIQ4|G7IIQ4_MEDTR	Jasmonate zim-domain protein	Multiple functions including jasmonate -dependent defense against pathogens (Pauwels and Goosshens 2011; Oblessuc et al. 2020)
TraesCS5B01G203400	1354	32.0767	31.6441	27.8887	30.6283	122.238	tr|G8A016|G8A016_MEDTR	Jasmonate zim-domain protein	Multiple functions including jasmonate -dependent defense against pathogens (Pauwels and Goosshens 2011; Oblessuc et al. 2020)
TraesCS5D01G211200	1330	30.5123	29.0373	26.1782	30.7096	116.437	tr|G8A016|G8A016_MEDTR	Jasmonate zim-domain protein	Multiple functions including jasmonate -dependent defense against pathogens (Pauwels and Goosshens 2011; Oblessuc et al. 2020)
TraesCS5A01G204900	1230	30.8839	28.8787	25.6927	27.9577	113.413	tr|G8A016|G8A016_MEDTR	Jasmonate zim-domain protein	Multiple functions including jasmonate -dependent defense against pathogens (Pauwels and Goosshens 2011; Oblessuc et al. 2020)
TraesCS2D01G024800	624	17.4963	24.5049	24.3319	20.8168	87.1498	tr|B6TLX4|B6TLX4_MAIZE	Jasmonate-induced protein	Possible role in jasmonic acid signalling ()
TraesCS2B01G195600	696	97.8197	101.169	77.4026	104.684	381.075	tr|A0A167V6B7|A0A167V6B7_CAMSI	Jasmonate-zim-domain protein	Multiple functions including jasmonate -dependent defense against pathogens (Pauwels and Goosshens 2011; Oblessuc et al. 2020)
TraesCS2A01G169300	696	73.4497	67.4526	46.4957	81.5256	268.924	tr|A0A167V6B7|A0A167V6B7_CAMSI	Jasmonate-zim-domain protein	Multiple functions including jasmonate -dependent defense against pathogens (Pauwels and Goosshens 2011; Oblessuc et al. 2020)
TraesCS2A01G028100	2514	26.514	26.2718	31.1597	24.4933	108.439	tr|Q9XEI0|Q9XEI0_STERE	Kaurene synthase	Diterpenoid and phytoalexin biosynthesis (Toyomasu et al. 2016)
TraesCS2B01G533600	2181	13.1372	14.242	18.3065	11.9615	57.6472	tr|D4IIJ1|D4IIJ1_HELAN	Kaurene synthase	Diterpenoid and phytoalexin biosynthesis (Toyomasu et al. 2016)
TraesCS3A01G365500	1656	64.3089	75.9279	58.5043	77.516	276.257	tr|A0A1D5VB39|A0A1D5VB39_WHEAT	Laccase	Lignin biosynthesis (Wang et al. 2015)
TraesCS3B01G397300	1656	40.1668	49.2403	44.7595	52.1802	186.347	tr|A0A1D5VMW8|A0A1D5VMW8_WHEAT	Laccase	Lignin biosynthesis (Wang et al. 2015)
TraesCS3D01G358600	1647	34.682	41.5633	33.2552	38.7318	148.232	tr|A0A1D5WLT1|A0A1D5WLT1_WHEAT	Laccase	Lignin biosynthesis (Wang et al. 2015)
TraesCS3D01G341600	1701	26.8821	20.7721	22.7082	25.6134	95.9758	tr|M8AXH2|M8AXH2_AEGTA	Laccase	Lignin biosynthesis (Wang et al. 2015)
TraesCS3A01G348000	1701	24.6078	17.799	17.974	20.3599	80.7407	tr|A0A077RVR2|A0A077RVR2_WHEAT	Laccase	Lignin biosynthesis (Wang et al. 2015)
TraesCS4D01G190900	1803	18.3296	17.8236	19.6776	20.1122	75.943	tr|M7Z3H9|M7Z3H9_TRIUA	Laccase	Lignin biosynthesis (Wang et al. 2015)
TraesCS3B01G379900	1701	20.7899	17.99	17.5688	19.4687	75.8175	tr|A0A077RVR2|A0A077RVR2_WHEAT	Laccase	Lignin biosynthesis (Wang et al. 2015)
TraesCS4B01G189500	1803	18.2292	17.77	17.9206	17.9475	71.8673	tr|M7Z3H9|M7Z3H9_TRIUA	Laccase	Lignin biosynthesis (Wang et al. 2015)
TraesCS1D01G173800	801	15.9011	13.6283	8.77639	21.3791	59.6849	tr|Q8LD98|Q8LD98_ARATH	Late embryogenesis abundant (LEA) hydroxyproline-rich glycoprotein	Non-race-specific disease resistance and systemic acquired resistance (Bao et al. 2016)
TraesCS4A01G199700	642	109.676	107.589	97.198	104.189	418.653	AT3G44220.1	Late embryogenesis abundant (LEA) hydroxyproline-rich glycoprotein family	Non-race-specific disease resistance and systemic acquired resistance (Bao et al. 2016)
TraesCS4D01G113300	642	94.5948	102.381	90.2712	88.1806	375.428	AT3G44220.1	Late embryogenesis abundant (LEA) hydroxyproline-rich glycoprotein family	Non-race-specific disease resistance and systemic acquired resistance (Bao et al. 2016)
TraesCS4B01G115700	642	68.7976	59.987	54.5551	55.8029	239.143	tr|Q9SVC8|Q9SVC8_ARATH	Late embryogenesis abundant (LEA) hydroxyproline-rich glycoprotein family	Non-race-specific disease resistance and systemic acquired resistance (Bao et al. 2016)
TraesCS2A01G583500	989	55.5314	48.3099	36.3355	62.495	202.672	AT2G35460.1	Late embryogenesis abundant (LEA) hydroxyproline-rich glycoprotein family	Non-race-specific disease resistance and systemic acquired resistance (Bao et al. 2016)
TraesCS3B01G123100	1002	42.1973	41.5484	38.1309	39.9139	161.79	AT1G17620.1	Late embryogenesis abundant (LEA) hydroxyproline-rich glycoprotein family	Non-race-specific disease resistance and systemic acquired resistance (Bao et al. 2016)
TraesCS2B01G313900	651	41.3367	40.0656	40.0389	40.2216	161.663	AT3G44220.1	Late embryogenesis abundant (LEA) hydroxyproline-rich glycoprotein family	Non-race-specific disease resistance and systemic acquired resistance (Bao et al. 2016)
TraesCS2A01G297700	651	36.9109	43.0317	40.6577	40.9854	161.586	AT3G44220.1	Late embryogenesis abundant (LEA) hydroxyproline-rich glycoprotein family	Non-race-specific disease resistance and systemic acquired resistance (Bao et al. 2016)
TraesCS1A01G125700	849	39.0202	38.0158	34.9267	43.3048	155.267	AT1G17620.1	Late embryogenesis abundant (LEA) hydroxyproline-rich glycoprotein family	Non-race-specific disease resistance and systemic acquired resistance (Bao et al. 2016)
TraesCS1B01G144700	849	34.1076	35.4957	33.1441	30.3586	133.106	AT1G17620.1	Late embryogenesis abundant (LEA) hydroxyproline-rich glycoprotein family	Non-race-specific disease resistance and systemic acquired resistance (Bao et al. 2016)
TraesCS1D01G127800	849	32.096	35.8925	33.0221	28.6259	129.637	AT1G17620.1	Late embryogenesis abundant (LEA) hydroxyproline-rich glycoprotein family	Non-race-specific disease resistance and systemic acquired resistance (Bao et al. 2016)
TraesCS7D01G323900	999	26.3419	36.1539	29.5817	29.2486	121.326	AT3G44220.1	Late embryogenesis abundant (LEA) hydroxyproline-rich glycoprotein family	Non-race-specific disease resistance and systemic acquired resistance (Bao et al. 2016)
TraesCS7A01G327200	973	26.4338	35.4138	30.1162	27.2703	119.234	AT3G44220.1	Late embryogenesis abundant (LEA) hydroxyproline-rich glycoprotein family	Non-race-specific disease resistance and systemic acquired resistance (Bao et al. 2016)
TraesCS5D01G506000	759	28.719	26.1319	23.8814	24.0511	102.783	AT4G13270.1	Late embryogenesis abundant (LEA) hydroxyproline-rich glycoprotein family	Non-race-specific disease resistance and systemic acquired resistance (Bao et al. 2016)
TraesCS2D01G295700	651	25.2118	24.1656	25.1996	28.0457	102.623	AT3G44220.1	Late embryogenesis abundant (LEA) hydroxyproline-rich glycoprotein family	Non-race-specific disease resistance and systemic acquired resistance (Bao et al. 2016)
TraesCS5B01G125000	528	25.6752	27.9708	25.6619	21.0912	100.399	AT3G44220.1	Late embryogenesis abundant (LEA) hydroxyproline-rich glycoprotein family	Non-race-specific disease resistance and systemic acquired resistance (Bao et al. 2016)
TraesCS5D01G133400	824	22.8244	25.2086	20.4207	22.1614	90.6152	AT3G44220.1	Late embryogenesis abundant (LEA) hydroxyproline-rich glycoprotein family	Non-race-specific disease resistance and systemic acquired resistance (Bao et al. 2016)
TraesCS7B01G227800	1470	23.2741	22.2469	21.1339	17.1913	83.8462	AT3G44220.1	Late embryogenesis abundant (LEA) hydroxyproline-rich glycoprotein family	Non-race-specific disease resistance and systemic acquired resistance (Bao et al. 2016)
TraesCS5D01G133300	627	19.963	18.9856	23.2695	16.4005	78.6186	AT3G44220.1	Late embryogenesis abundant (LEA) hydroxyproline-rich glycoprotein family	Non-race-specific disease resistance and systemic acquired resistance (Bao et al. 2016)
TraesCS2A01G583600	666	20.2559	14.1465	21.9654	22.056	78.4238	AT3G44220.1	Late embryogenesis abundant (LEA) hydroxyproline-rich glycoprotein family	Non-race-specific disease resistance and systemic acquired resistance (Bao et al. 2016)
TraesCS3D01G106800	1245	17.1668	18.2141	16.3816	14.9047	66.6672	AT1G17620.1	Late embryogenesis abundant (LEA) hydroxyproline-rich glycoprotein family	Non-race-specific disease resistance and systemic acquired resistance (Bao et al. 2016)
TraesCS3A01G104600	1288	17.6178	18.4719	16.2645	14.0514	66.4055	AT1G17620.1	Late embryogenesis abundant (LEA) hydroxyproline-rich glycoprotein family	Non-race-specific disease resistance and systemic acquired resistance (Bao et al. 2016)
TraesCS2B01G603000	666	16.675	13.008	11.6599	18.8794	60.2223	AT3G44220.1	Late embryogenesis abundant (LEA) hydroxyproline-rich glycoprotein family	Non-race-specific disease resistance and systemic acquired resistance (Bao et al. 2016)
TraesCS2D01G210700	648	13.5274	12.1996	14.1833	12.925	52.8353	AT3G44220.1	Late embryogenesis abundant (LEA) hydroxyproline-rich glycoprotein family	Non-race-specific disease resistance and systemic acquired resistance (Bao et al. 2016)
TraesCS3B01G408500	717	13.0282	11.4916	8.14394	19.4742	52.138	AT2G35980.1	Late embryogenesis abundant (LEA) hydroxyproline-rich glycoprotein family	Non-race-specific disease resistance and systemic acquired resistance (Bao et al. 2016)
TraesCS2B01G603100	633	21.4911	17.0772	10.609	24.8104	73.9876	tr|A0A061F1P4|A0A061F1P4_THECC	Late embryogenesis abundant (LEA) hydroxyproline-rich glycoprotein family, putative	Non-race-specific disease resistance and systemic acquired resistance (Bao et al. 2016)
TraesCS4A01G367400	798	26.0926	22.2785	18.6678	22.4151	89.454	tr|A0A0K9Q5Y1|A0A0K9Q5Y1_ZOSMR	Late embryogenesis abundant hydroxyproline-rich glycoprotein	Non-race-specific disease resistance and systemic acquired resistance (Bao et al. 2016)
TraesCS4B01G035600	777	13.5806	13.3298	13.7663	13.797	54.4737	tr|A0A0K9Q5Y1|A0A0K9Q5Y1_ZOSMR	Late embryogenesis abundant hydroxyproline-rich glycoprotein	Non-race-specific disease resistance and systemic acquired resistance (Bao et al. 2016)
TraesCS1D01G369300	492	13.5106	8.45911	759.338	657.071	1438.38	tr|B5TWD1|B5TWD1_HORVV	Late embryogenesis abundant protein	Abiotic stress tolerance; dessiccation tolerance (Karpinska et al. 2022)
TraesCS1D01G369500	543	2.46785	1.25178	395.496	358.368	757.583	tr|B5TWC9|B5TWC9_HORVV	Late embryogenesis abundant protein	Abiotic stress tolerance; dessiccation tolerance (Karpinska et al. 2022)
TraesCS1B01G381200	1123	6.40421	3.72591	245.401	236.719	492.25	tr|B5TWD1|B5TWD1_HORVV	Late embryogenesis abundant protein	Abiotic stress tolerance; dessiccation tolerance (Karpinska et al. 2022)
TraesCS1D01G369400	543	6.97237	4.62823	250.891	226.298	488.79	tr|B5TWC9|B5TWC9_HORVV	Late embryogenesis abundant protein	Abiotic stress tolerance; dessiccation tolerance (Karpinska et al. 2022)
TraesCS1D01G369200	1055	5.10878	2.26557	245.517	232.386	485.277	tr|B5TWD1|B5TWD1_HORVV	Late embryogenesis abundant protein	Abiotic stress tolerance; dessiccation tolerance (Karpinska et al. 2022)
TraesCS1A01G364000	1032	10.8322	6.97986	207.66	177.682	403.154	tr|B5TWD1|B5TWD1_HORVV	Late embryogenesis abundant protein	Abiotic stress tolerance; dessiccation tolerance (Karpinska et al. 2022)
TraesCS3B01G205100	288	61.634	90.8552	60.0578	69.7575	282.305	tr|E3W6T3|E3W6T3_SESPO	Late embryogenesis abundant protein	Abiotic stress tolerance; dessiccation tolerance (Karpinska et al. 2022)
TraesCS3D01G180900	285	25.8852	34.0348	30.1394	40.3219	130.381	tr|E3W6T3|E3W6T3_SESPO	Late embryogenesis abundant protein	Abiotic stress tolerance; dessiccation tolerance (Karpinska et al. 2022)
TraesCS3A01G396100	694	29.6536	38.0109	27.5015	33.8342	129	tr|B6SP33|B6SP33_MAIZE	Late embryogenesis abundant protein	Abiotic stress tolerance; dessiccation tolerance (Karpinska et al. 2022)
TraesCS1B01G381400	537	4.19905	2.44586	60.4297	54.7092	121.784	tr|B5TWD1|B5TWD1_HORVV	Late embryogenesis abundant protein	Abiotic stress tolerance; dessiccation tolerance (Karpinska et al. 2022)
TraesCS3B01G428100	276	20.0416	28.5634	18.7091	30.3572	97.6713	tr|B6SP33|B6SP33_MAIZE	Late embryogenesis abundant protein	Abiotic stress tolerance; dessiccation tolerance (Karpinska et al. 2022)
TraesCS1D01G369800	645	7.16458	7.05048	32.1651	29.9939	76.3741	tr|B5TWD1|B5TWD1_HORVV	Late embryogenesis abundant protein	Abiotic stress tolerance; dessiccation tolerance (Karpinska et al. 2022)
TraesCS2B01G454400	1035	13.6582	14.3418	22.658	21.7056	72.3636	tr|Q40862|Q40862_PICGL	Late embryogenesis abundant protein	Abiotic stress tolerance; dessiccation tolerance (Karpinska et al. 2022)
TraesCS1B01G381800	603	5.39604	3.38971	26.3848	24.9905	60.1611	tr|B5TWD1|B5TWD1_HORVV	Late embryogenesis abundant protein	Abiotic stress tolerance; dessiccation tolerance (Karpinska et al. 2022)
TraesCS1A01G364400	956	0.649169	0.330411	29.2111	24.3092	54.4998	tr|B5TWD1|B5TWD1_HORVV	Late embryogenesis abundant protein	Abiotic stress tolerance; dessiccation tolerance (Karpinska et al. 2022)
TraesCS1A01G120500	411	12.8246	12.9184	14.0884	13.6025	53.4339	tr|B6TTU1|B6TTU1_MAIZE	Late embryogenesis abundant protein	Abiotic stress tolerance; dessiccation tolerance (Karpinska et al. 2022)
TraesCS1A01G364100	492	1.50633	0.642019	136.27	117.056	255.475	tr|B5TWC8|B5TWC8_HORVV	Late embryogenesis abundant protein	Abiotic stress tolerance; dessiccation tolerance (Karpinska et al. 2022)
TraesCS3D01G158600	715	2.49417	3.18771	159.804	151.4	316.886	tr|A0A0K9PIU3|A0A0K9PIU3_ZOSMR	Late embryogenesis abundant protein Lea14	Abiotic stress tolerance; dessiccation tolerance (Wang et al. 2014)
TraesCS5B01G531400	1086	65.8888	72.6934	75.4383	63.8626	277.883	tr|A0A0K9PIU3|A0A0K9PIU3_ZOSMR	Late embryogenesis abundant protein Lea14	Abiotic stress tolerance; dessiccation tolerance (Wang et al. 2014)
TraesCS1B01G455900	492	33.6373	45.5045	70.2071	79.499	228.848	tr|A0A0K9PIU3|A0A0K9PIU3_ZOSMR	Late embryogenesis abundant protein Lea14	Abiotic stress tolerance; dessiccation tolerance (Wang et al. 2014)
TraesCS3A01G150800	684	2.48131	2.4242	117.101	106.449	228.455	tr|A0A0K9PIU3|A0A0K9PIU3_ZOSMR	Late embryogenesis abundant protein Lea14	Abiotic stress tolerance; dessiccation tolerance (Wang et al. 2014)
TraesCS5D01G529700	981	54.2779	51.1279	58.9084	56.326	220.64	tr|A0A0K9PIU3|A0A0K9PIU3_ZOSMR	Late embryogenesis abundant protein Lea14	Abiotic stress tolerance; dessiccation tolerance (Wang et al. 2014)
TraesCS1D01G432400	492	31.5619	44.4111	62.8963	54.8675	193.737	tr|A0A0K9PIU3|A0A0K9PIU3_ZOSMR	Late embryogenesis abundant protein Lea14	Abiotic stress tolerance; dessiccation tolerance (Wang et al. 2014)
TraesCS1A01G423800	492	26.2337	31.263	52.038	42.2366	151.771	tr|A0A0K9PIU3|A0A0K9PIU3_ZOSMR	Late embryogenesis abundant protein Lea14	Abiotic stress tolerance; dessiccation tolerance (Wang et al. 2014)
TraesCS4A01G343300	1338	36.3986	38.5077	40.6017	35.5894	151.097	tr|A0A0K9PIU3|A0A0K9PIU3_ZOSMR	Late embryogenesis abundant protein Lea14	Abiotic stress tolerance; dessiccation tolerance (Wang et al. 2014)
TraesCS1B01G394400	291	258.393	292.877	233.763	283.872	1068.91	tr|G7KV73|G7KV73_MEDTR	Lipid transfer protein	Pathogenesis-related protein PR-14 (Gao et al. 2022)
TraesCS1A01G374200	291	153.584	186.09	140.277	156.927	636.878	tr|G7KV73|G7KV73_MEDTR	Lipid transfer protein	Pathogenesis-related protein PR-14 (Gao et al. 2022)
TraesCS1D01G380800	846	81.5669	88.8482	75.6938	90.152	336.261	tr|G7KV73|G7KV73_MEDTR	Lipid transfer protein	Pathogenesis-related protein PR-14 (Gao et al. 2022)
TraesCS2D01G415900	576	87.8352	74.8031	69.0722	63.9244	295.635	tr|G7K519|G7K519_MEDTR	Lipid transfer protein	Pathogenesis-related protein PR-14 (Gao et al. 2022)
TraesCS2B01G437700	570	92.4662	63.7635	60.1528	66.5372	282.92	tr|G7K519|G7K519_MEDTR	Lipid transfer protein	Pathogenesis-related protein PR-14 (Gao et al. 2022)
TraesCS2A01G419000	570	72.6274	60.1915	60.9209	59.6797	253.42	tr|G7K519|G7K519_MEDTR	Lipid transfer protein	Pathogenesis-related protein PR-14 (Gao et al. 2022)
TraesCS5D01G441300	519	63.3868	56.1198	42.111	48.5352	210.153	tr|B6UDW9|B6UDW9_MAIZE	Lipid transfer protein	Pathogenesis-related protein PR-14 (Gao et al. 2022)
TraesCS5B01G435600	519	56.5464	46.8897	39.7953	44.3023	187.534	tr|B6UDW9|B6UDW9_MAIZE	Lipid transfer protein	Pathogenesis-related protein PR-14 (Gao et al. 2022)
TraesCS5D01G441000	519	39.7678	28.8906	29.0982	26.4103	124.167	tr|B6UDW9|B6UDW9_MAIZE	Lipid transfer protein	Pathogenesis-related protein PR-14 (Gao et al. 2022)
TraesCS1D01G381100	291	25.5633	31.5579	30.4317	29.1747	116.728	tr|G7KV73|G7KV73_MEDTR	Lipid transfer protein	Pathogenesis-related protein PR-14 (Gao et al. 2022)
TraesCS4B01G018100	684	32.2262	25.0752	29.2029	29.4425	115.947	tr|B7FGM2|B7FGM2_MEDTR	Lipid transfer protein	Pathogenesis-related protein PR-14 (Gao et al. 2022)
TraesCS2D01G168700	537	23.0409	20.9677	22.1846	19.7217	85.9151	tr|A0A0K9PIR4|A0A0K9PIR4_ZOSMR	Lipid transfer protein	Pathogenesis-related protein PR-14 (Gao et al. 2022)
TraesCS4D01G016200	618	21.9473	23.5685	21.7172	17.8831	85.1161	tr|G7K520|G7K520_MEDTR	Lipid transfer protein	Pathogenesis-related protein PR-14 (Gao et al. 2022)
TraesCS5A01G432900	519	26.9479	18.4083	18.7706	19.5987	83.7255	tr|B6UDW9|B6UDW9_MAIZE	Lipid transfer protein	Pathogenesis-related protein PR-14 (Gao et al. 2022)
TraesCS5B01G436600	594	23.4024	22.0908	17.9429	19.6102	83.0464	tr|G7K519|G7K519_MEDTR	Lipid transfer protein	Pathogenesis-related protein PR-14 (Gao et al. 2022)
TraesCS4D01G016300	684	18.9654	20.8397	20.3358	21.7183	81.8591	tr|B7FGM2|B7FGM2_MEDTR	Lipid transfer protein	Pathogenesis-related protein PR-14 (Gao et al. 2022)
TraesCS1B01G394100	291	18.2347	20.61	18.6885	20.2476	77.7808	tr|G7KV73|G7KV73_MEDTR	Lipid transfer protein	Pathogenesis-related protein PR-14 (Gao et al. 2022)
TraesCS5D01G441200	507	21.5479	21.8525	18.0199	15.9194	77.3397	tr|B6UDW9|B6UDW9_MAIZE	Lipid transfer protein	Pathogenesis-related protein PR-14 (Gao et al. 2022)
TraesCS5A01G433400	856	21.51	20.6785	16.7038	17.3755	76.2677	tr|G7K519|G7K519_MEDTR	Lipid transfer protein	Pathogenesis-related protein PR-14 (Gao et al. 2022)
TraesCS2B01G187600	537	23.3793	18.1913	21.6471	12.3303	75.548	tr|A0A0K9PIR4|A0A0K9PIR4_ZOSMR	Lipid transfer protein	Pathogenesis-related protein PR-14 (Gao et al. 2022)
TraesCS5D01G441100	549	26.232	17.5008	15.0134	12.8021	71.5483	tr|B6UDW9|B6UDW9_MAIZE	Lipid transfer protein	Pathogenesis-related protein PR-14 (Gao et al. 2022)
TraesCS6D01G296700	528	14.4264	20.7936	14.9217	19.8068	69.9485	tr|A0A0K9PIR4|A0A0K9PIR4_ZOSMR	Lipid transfer protein	Pathogenesis-related protein PR-14 (Gao et al. 2022)
TraesCS5B01G435500	513	19.136	13.6809	15.5817	16.9668	65.3654	tr|B6UDW9|B6UDW9_MAIZE	Lipid transfer protein	Pathogenesis-related protein PR-14 (Gao et al. 2022)
TraesCS6D01G321000	597	20.6723	19.2018	11.2704	13.474	64.6184	tr|G7K519|G7K519_MEDTR	Lipid transfer protein	Pathogenesis-related protein PR-14 (Gao et al. 2022)
TraesCS4B01G018000	606	17.2317	15.1639	14.9328	12.9058	60.2342	tr|G7K520|G7K520_MEDTR	Lipid transfer protein	Pathogenesis-related protein PR-14 (Gao et al. 2022)
TraesCS2A01G161600	540	15.7135	17.066	13.9199	13.5064	60.2059	tr|A0A0K9PIR4|A0A0K9PIR4_ZOSMR	Lipid transfer protein	Pathogenesis-related protein PR-14 (Gao et al. 2022)
TraesCS7D01G435200	724	13.0866	16.2381	12.1653	13.3208	54.8107	tr|G7JK58|G7JK58_MEDTR	Lipid transfer protein	Pathogenesis-related protein PR-14 (Gao et al. 2022)
TraesCS5B01G435900	844	16.985	12.5067	11.1489	13.9803	54.6209	tr|B6UDW9|B6UDW9_MAIZE	Lipid transfer protein	Pathogenesis-related protein PR-14 (Gao et al. 2022)
TraesCS6B01G371700	770	18.1234	13.4465	9.96712	11.8441	53.3812	tr|G7K519|G7K519_MEDTR	Lipid transfer protein	Pathogenesis-related protein PR-14 (Gao et al. 2022)
TraesCS6D01G241400	555	22.1681	18.6248	20.6077	17.996	79.3965	tr|Q6Z387|Q6Z387_ORYSJ	Lipid transfer protein-like	Pathogenesis-related protein PR-14 (Gao et al. 2022)
TraesCS3A01G421100	1019	31.9901	71.3287	50.5137	83.8495	237.682	tr|A0A059Q0G5|A0A059Q0G5_9POAL	Loricrin	Possible orthologue of Phytophora pathogenicity factor (Guo et al. 2017)
TraesCS3D01G416800	1250	21.2004	33.623	24.8913	35.9611	115.676	tr|A0A059Q0G5|A0A059Q0G5_9POAL	Loricrin	Possible orthologue of Phytophora pathogenicity factor (Guo et al. 2017)
TraesCS7D01G375000	1917	20.1289	19.745	18.9484	17.0754	75.8976	tr|Q6K246|Q6K246_ORYSJ	Loricrin-like	Possible orthologue of Phytophora pathogenicity factor (Guo et al. 2017)
TraesCS7B01G280000	1917	17.0795	18.0282	16.1171	16.9715	68.1962	tr|Q6K246|Q6K246_ORYSJ	Loricrin-like	Possible orthologue of Phytophora pathogenicity factor (Guo et al. 2017)
TraesCS7A01G378200	1920	18.5161	17.3812	14.8857	15.8901	66.6731	tr|Q6K246|Q6K246_ORYSJ	Loricrin-like	Possible orthologue of Phytophora pathogenicity factor (Guo et al. 2017)
TraesCS2A01G343200	1942	30.1572	29.3503	27.5356	26.9151	113.958	tr|Q69JW8|Q69JW8_ORYSJ	Loricrin-like protein	Possible orthologue of Phytophora pathogenicity factor (Guo et al. 2017)
TraesCS2D01G321500	1893	26.3572	22.826	25.4826	24.1441	98.8099	tr|Q69JW8|Q69JW8_ORYSJ	Loricrin-like protein	Possible orthologue of Phytophora pathogenicity factor (Guo et al. 2017)
TraesCS6A01G202100	1956	22.9975	25.0498	23.9047	22.171	94.123	tr|Q69JW8|Q69JW8_ORYSJ	Loricrin-like protein	Possible orthologue of Phytophora pathogenicity factor (Guo et al. 2017)
TraesCS6D01G185900	1944	20.3919	25.1149	23.09	20.3017	88.8985	tr|Q69JW8|Q69JW8_ORYSJ	Loricrin-like protein	Possible orthologue of Phytophora pathogenicity factor (Guo et al. 2017)
TraesCS2B01G340800	2126	19.9131	18.0383	16.4874	18.1823	72.6211	tr|Q69JW8|Q69JW8_ORYSJ	Loricrin-like protein	Possible orthologue of Phytophora pathogenicity factor (Guo et al. 2017)
TraesCS1D01G083900	168	634.477	640.046	556.823	676.592	2507.94	tr|Q5MJ27|Q5MJ27_PENAM	Low temperature and salt responsive protein	Abiotic stress tolerance (Mitsuya et al. 2005; Sivankalyani et al. 2015)
TraesCS2B01G177100	174	348.322	368.072	327.016	344.184	1387.59	tr|Q5MJ27|Q5MJ27_PENAM	Low temperature and salt responsive protein	Abiotic stress tolerance (Mitsuya et al. 2005; Sivankalyani et al. 2015)
TraesCS1B01G100100	168	247.714	253.096	221.761	309.691	1032.26	tr|Q5MJ27|Q5MJ27_PENAM	Low temperature and salt responsive protein	Abiotic stress tolerance (Mitsuya et al. 2005; Sivankalyani et al. 2015)
TraesCS2A01G152000	174	265.755	184.711	176.205	189.302	815.972	tr|Q5MJ27|Q5MJ27_PENAM	Low temperature and salt responsive protein	Abiotic stress tolerance (Mitsuya et al. 2005; Sivankalyani et al. 2015)
TraesCS2D01G157100	174	194.796	121.565	135.392	140.075	591.829	tr|Q5MJ27|Q5MJ27_PENAM	Low temperature and salt responsive protein	Abiotic stress tolerance (Mitsuya et al. 2005; Sivankalyani et al. 2015)
TraesCS5B01G362400	216	94.0357	107.237	91.0721	96.9172	389.262	tr|Q5MJ26|Q5MJ26_PENAM	Low temperature and salt responsive protein	Abiotic stress tolerance (Mitsuya et al. 2005; Sivankalyani et al. 2015)
TraesCS5D01G369300	726	20.3763	23.714	18.5365	25.7797	88.4065	tr|Q5MJ26|Q5MJ26_PENAM	Low temperature and salt responsive protein	Abiotic stress tolerance (Mitsuya et al. 2005; Sivankalyani et al. 2015)
TraesCS5B01G362500	222	15.4293	17.8665	14.4546	8.26762	56.018	tr|Q5MJ26|Q5MJ26_PENAM	Low temperature and salt responsive protein	Abiotic stress tolerance (Mitsuya et al. 2005; Sivankalyani et al. 2015)
TraesCS4A01G107000	165	149.645	146.556	126.719	117.979	540.899	AT2G38905.1	Low temperature and salt responsive protein family	Abiotic stress tolerance (Mitsuya et al. 2005; Sivankalyani et al. 2015)
TraesCS4A01G107100	165	92.6307	145.877	93.1622	92.2788	423.949	AT2G38905.1	Low temperature and salt responsive protein family	Abiotic stress tolerance (Mitsuya et al. 2005; Sivankalyani et al. 2015)
TraesCS4D01G197700	165	92.0356	121.412	104.069	99.9698	417.486	AT2G38905.1	Low temperature and salt responsive protein family	Abiotic stress tolerance (Mitsuya et al. 2005; Sivankalyani et al. 2015)
TraesCS4B01G197300	165	58.2893	100.206	74.6025	114.472	347.57	AT2G38905.1	Low temperature and salt responsive protein family	Abiotic stress tolerance (Mitsuya et al. 2005; Sivankalyani et al. 2015)
TraesCS4D01G197800	165	33.5198	36.884	19.9311	24.7138	115.049	AT2G38905.1	Low temperature and salt responsive protein family	Abiotic stress tolerance (Mitsuya et al. 2005; Sivankalyani et al. 2015)
TraesCS7D01G150900	231	20.6423	25.7429	19.5004	23.9673	89.8528	tr|Q5SMN0|Q5SMN0_ORYSJ	Low temperature and salt responsive protein-like	Abiotic stress tolerance (Mitsuya et al. 2005; Sivankalyani et al. 2015)
TraesCS6B01G073600	615	96.7242	114.1	120.005	115.447	446.277	tr|G7KW19|G7KW19_MEDTR	LURP-one-like protein	Basal defense against Hyaloperonospora (Knoth and Eulgem 2008)
TraesCS6D01G057700	615	81.1853	101.047	100.108	107.563	389.903	tr|G7KW19|G7KW19_MEDTR	LURP-one-like protein	Basal defense against Hyaloperonospora (Knoth and Eulgem 2008)
TraesCS6A01G058700	615	35.6351	44.8303	45.3709	50.2847	176.121	tr|G7KW19|G7KW19_MEDTR	LURP-one-like protein	Basal defense against Hyaloperonospora (Knoth and Eulgem 2008)
TraesCS4D01G168500	777	39.5675	41.6655	41.1001	35.6272	157.96	AT1G53875.1	LURP-one-like protein	Basal defense against Hyaloperonospora (Knoth and Eulgem 2008)
TraesCS4A01G142700	1147	24.1975	27.0153	25.4809	23.9978	100.692	AT1G53875.1	LURP-one-like protein	Basal defense against Hyaloperonospora (Knoth and Eulgem 2008)
TraesCS4B01G155500	753	15.4283	12.0339	16.7834	17.4108	61.6564	AT1G53875.1	LURP-one-like protein	Basal defense against Hyaloperonospora (Knoth and Eulgem 2008)
TraesCS2A01G376200	2196	31.0182	30.7694	29.6159	30.2757	121.679	tr|A0A124SF16|A0A124SF16_CYNCS	Major facilitator superfamily	Multiple functions, including xenobiotic detoxification (Simmons et al. 2003 )
TraesCS2B01G393000	2045	25.3042	22.8273	24.6469	24.4262	97.2047	tr|A0A124SF16|A0A124SF16_CYNCS	Major facilitator superfamily	Multiple functions, including xenobiotic detoxification (Simmons et al. 2003 )
TraesCS2D01G372300	1870	15.9933	13.9576	15.3155	17.7092	62.9756	tr|A0A124SF16|A0A124SF16_CYNCS	Major facilitator superfamily	Multiple functions, including xenobiotic detoxification (Simmons et al. 2003 )
TraesCS4B01G399200	1374	33.6953	47.618	31.2975	38.6209	151.232	tr|A0A0K9PJ16|A0A0K9PJ16_ZOSMR	Major facilitator superfamily domain-containing protein	Multiple functions, including xenobiotic detoxification (Simmons et al. 2003 )
TraesCSU01G115200	1374	13.9214	19.0716	12.4718	21.5818	67.0466	tr|A0A0K9PJ16|A0A0K9PJ16_ZOSMR	Major facilitator superfamily domain-containing protein	Multiple functions, including xenobiotic detoxification (Simmons et al. 2003 )
TraesCS5A01G055400	249	15.6218	23.9699	22.1166	27.8872	89.5956	AT3G05160.3	Major facilitator superfamily protein	Multiple functions, including xenobiotic detoxification (Simmons et al. 2003 )
TraesCS2B01G219700	1404	19.0267	18.0912	18.6041	18.6198	74.3417	AT2G44280.4	Major facilitator superfamily protein	Multiple functions, including xenobiotic detoxification (Simmons et al. 2003 )
TraesCS2A01G187600	1404	16.7709	17.3891	17.2076	16.9497	68.3174	AT2G44280.4	Major facilitator superfamily protein	Multiple functions, including xenobiotic detoxification (Simmons et al. 2003 )
TraesCS2D01G200300	1368	13.0363	15.1457	11.2904	14.3292	53.8016	tr|A0A0K9P2A9|A0A0K9P2A9_ZOSMR	Major facilitator superfamily protein	Multiple functions, including xenobiotic detoxification (Simmons et al. 2003 )
TraesCS7B01G283800	1664	20.5211	21.7733	18.1599	14.5349	74.9893	tr|Q94LJ1|Q94LJ1_ORYSJ	Major Facilitator Superfamily protein, expressed	Multiple functions, including xenobiotic detoxification (Simmons et al. 2003 )
TraesCS1D01G136300	1427	16.3443	18.3454	15.6307	17.6712	67.9916	tr|B6TRT5|B6TRT5_MAIZE	Maspardin	Abiotic stress tolerance (Wang et al. 2023)
TraesCS3D01G322600	1468	50.8549	53.0901	54.1149	52.734	210.794	tr|A0A059Q2Q7|A0A059Q2Q7_9POAL	Metacaspase	Possible mediator of plant cell death in biotic and abiotic stress (Huh 2022)
TraesCS3B01G359200	1479	38.6954	39.9942	41.8146	44.4821	164.986	tr|A0A059Q2Q7|A0A059Q2Q7_9POAL	Metacaspase	Possible mediator of plant cell death in biotic and abiotic stress (Huh 2022)
TraesCS3A01G328800	1497	35.2574	33.3847	41.9933	41.2374	151.873	tr|A0A059Q2Q7|A0A059Q2Q7_9POAL	Metacaspase	Possible mediator of plant cell death in biotic and abiotic stress (Huh 2022)
TraesCS5B01G137300	1035	13.3019	10.9932	13.5175	17.8907	55.7034	tr|A0A059Q2Q7|A0A059Q2Q7_9POAL	Metacaspase	Possible mediator of plant cell death in biotic and abiotic stress (Huh 2022)
TraesCS5A01G139900	1032	14.1059	11.2771	11.2235	15.5948	52.2013	tr|A0A059Q2Q7|A0A059Q2Q7_9POAL	Metacaspase	Possible mediator of plant cell death in biotic and abiotic stress (Huh 2022)
TraesCS4D01G358800	1041	214.38	173.06	224.228	285.013	896.681	tr|M8CLZ7|M8CLZ7_AEGTA	Metacaspase-1	Possible mediator of plant cell death in biotic and abiotic stress (Huh 2022)
TraesCS3B01G568100	1041	101.516	86.3673	102.862	155.41	446.156	tr|M8CLZ7|M8CLZ7_AEGTA	Metacaspase-1	Possible mediator of plant cell death in biotic and abiotic stress (Huh 2022)
TraesCS5A01G548600	1180	102.225	75.8043	102.021	146.913	426.964	tr|M8CLZ7|M8CLZ7_AEGTA	Metacaspase-1	Possible mediator of plant cell death in biotic and abiotic stress (Huh 2022)
TraesCS4B01G383100	1059	67.6608	57.1614	62.4754	88.6305	275.928	tr|M8CLZ7|M8CLZ7_AEGTA	Metacaspase-1	Possible mediator of plant cell death in biotic and abiotic stress (Huh 2022)
TraesCS4B01G381800	1406	39.4252	33.8	52.7801	99.0622	225.067	tr|M8CLZ7|M8CLZ7_AEGTA	Metacaspase-1	Possible mediator of plant cell death in biotic and abiotic stress (Huh 2022)
TraesCS4D01G358100	1238	29.5787	28.6646	33.7364	47.4861	139.466	tr|M8CLZ7|M8CLZ7_AEGTA	Metacaspase-1	Possible mediator of plant cell death in biotic and abiotic stress (Huh 2022)
TraesCS5A01G091300	1246	25.3768	33.8976	28.3211	32.9564	120.552	tr|M7ZG79|M7ZG79_TRIUA	Metacaspase-1	Possible mediator of plant cell death in biotic and abiotic stress (Huh 2022)
TraesCS3B01G471700	1089	19.8042	18.4382	20.6621	26.9473	85.8518	tr|M8C6A7|M8C6A7_AEGTA	Metacaspase-1	Possible mediator of plant cell death in biotic and abiotic stress (Huh 2022)
TraesCS4B01G071900	1224	14.0836	15.9439	13.6452	16.2068	59.8795	tr|M8B5L6|M8B5L6_AEGTA	Metacaspase-1	Possible mediator of plant cell death in biotic and abiotic stress (Huh 2022)
TraesCS1B01G090400	1677	12.6675	14.8228	10.8846	13.8507	52.2256	tr|D5G3Q2|D5G3Q2_ARAHH	Metal tolerance protein	Heavy metal transport and detoxification (Ricachenevsky et al. 2013)
TraesCS1D01G210100	990	42.5697	44.2101	37.3848	49.7468	173.911	tr|Q6K9T9|Q6K9T9_ORYSJ	Metallo-beta-lactamase-like	Detoxification of xenobiotics (Bahr et al. 2021)
TraesCS1B01G220600	996	31.5348	35.7336	31.4889	38.1784	136.936	tr|Q6K9T9|Q6K9T9_ORYSJ	Metallo-beta-lactamase-like	Detoxification of xenobiotics (Bahr et al. 2021)
TraesCS4B01G142200	228	1771.53	2545.96	2223.93	2321.31	8862.73	tr|Q68HV7|Q68HV7_TRITD	Metallothionein	Salt, drought, Cd stress tolerance (Patankar et al. 2019; Lee et al. 2004)
TraesCS4A01G175600	228	1865.09	2351.69	2050.02	2129.62	8396.42	tr|Q68HV7|Q68HV7_TRITD	Metallothionein	Salt, drought, Cd stress tolerance (Patankar et al. 2019; Lee et al. 2004)
TraesCS4D01G137000	689	1011.68	1498.26	1171.29	1295.59	4976.82	tr|Q68HV7|Q68HV7_TRITD	Metallothionein	Salt, drought, Cd stress tolerance (Patankar et al. 2019; Lee et al. 2004)
TraesCS1A01G115900	766	565.596	865.368	702.974	723.861	2857.8	tr|Q68HV7|Q68HV7_TRITD	Metallothionein	Salt, drought, Cd stress tolerance (Patankar et al. 2019; Lee et al. 2004)
TraesCS3D01G536300	237	517.93	628.11	573.523	782.023	2501.59	tr|I3QM92|I3QM92_HORVU	Metallothionein	Salt, drought, Cd stress tolerance (Patankar et al. 2019; Lee et al. 2004)
TraesCS1B01G042200	570	243.122	431.123	245.5	416.153	1335.9	tr|I3QM93|I3QM93_HORVU	Metallothionein	Salt, drought, Cd stress tolerance (Patankar et al. 2019; Lee et al. 2004)
TraesCS3B01G601800	237	253.475	248.801	278.273	381.243	1161.79	tr|I3QM92|I3QM92_HORVU	Metallothionein	Salt, drought, Cd stress tolerance (Patankar et al. 2019; Lee et al. 2004)
TraesCS3D01G074400	231	142.26	145.737	116.434	110.612	515.042	tr|Q7X9M0|Q7X9M0_WHEAT	Metallothionein	Salt, drought, Cd stress tolerance (Patankar et al. 2019; Lee et al. 2004)
TraesCS1D01G034800	428	50.5882	193.616	57.5638	183.049	484.817	tr|I3QM93|I3QM93_HORVU	Metallothionein	Salt, drought, Cd stress tolerance (Patankar et al. 2019; Lee et al. 2004)
TraesCS3A01G530800	691	85.3964	119.171	108.935	161.657	475.159	tr|I3QM92|I3QM92_HORVU	Metallothionein	Salt, drought, Cd stress tolerance (Patankar et al. 2019; Lee et al. 2004)
TraesCSU01G049400	171	86.2072	87.7768	162.457	134.76	471.2	tr|Q7X9M0|Q7X9M0_WHEAT	Metallothionein	Salt, drought, Cd stress tolerance (Patankar et al. 2019; Lee et al. 2004)
TraesCS3A01G531200	237	80.8294	96.382	90.8114	117.451	385.474	tr|I3QM92|I3QM92_HORVU	Metallothionein	Salt, drought, Cd stress tolerance (Patankar et al. 2019; Lee et al. 2004)
TraesCS3A01G531400	483	94.7508	91.6284	76.7261	114.707	377.812	tr|I3QM91|I3QM91_HORVU	Metallothionein	Salt, drought, Cd stress tolerance (Patankar et al. 2019; Lee et al. 2004)
TraesCS3A01G531300	473	87.5362	81.7804	71.2627	115.545	356.125	tr|I3QM91|I3QM91_HORVU	Metallothionein	Salt, drought, Cd stress tolerance (Patankar et al. 2019; Lee et al. 2004)
TraesCS3D01G536700	493	60.9682	62.8665	53.7301	91.7174	269.282	tr|I3QM92|I3QM92_HORVU	Metallothionein	Salt, drought, Cd stress tolerance (Patankar et al. 2019; Lee et al. 2004)
TraesCS3D01G536600	476	50.5848	62.727	55.5913	79.9174	248.821	tr|I3QM92|I3QM92_HORVU	Metallothionein	Salt, drought, Cd stress tolerance (Patankar et al. 2019; Lee et al. 2004)
TraesCS3D01G141100	720	80.1688	82.6504	37.9226	42.9893	243.731	tr|Q60GQ7|Q60GQ7_ORYRU	Metallothionein	Salt, drought, Cd stress tolerance (Patankar et al. 2019; Lee et al. 2004)
TraesCS3B01G601100	333	34.8609	33.4215	39.9094	52.258	160.45	tr|I3QM92|I3QM92_HORVU	Metallothionein	Salt, drought, Cd stress tolerance (Patankar et al. 2019; Lee et al. 2004)
TraesCS3B01G601700	527	31.6598	30.4733	29.8032	31.9797	123.916	tr|I3QM92|I3QM92_HORVU	Metallothionein	Salt, drought, Cd stress tolerance (Patankar et al. 2019; Lee et al. 2004)
TraesCS3A01G074600	231	29.0078	25.0155	22.0102	17.992	94.0255	tr|Q7X9M0|Q7X9M0_WHEAT	Metallothionein	Salt, drought, Cd stress tolerance (Patankar et al. 2019; Lee et al. 2004)
TraesCS1B01G239200	225	455.994	811.098	630.354	725.884	2623.33	tr|Q84L50|Q84L50_HORVV	Metallothionein-like protein	Salt, drought, Cd stress tolerance (Patankar et al. 2019; Lee et al. 2004)
TraesCS1A01G225800	350	318.599	555.366	473.961	517.6	1865.53	tr|Q84L50|Q84L50_HORVV	Metallothionein-like protein	Salt, drought, Cd stress tolerance (Patankar et al. 2019; Lee et al. 2004)
TraesCS1D01G227000	222	295.428	572.09	463.938	531.579	1863.03	tr|Q84L50|Q84L50_HORVV	Metallothionein-like protein	Salt, drought, Cd stress tolerance (Patankar et al. 2019; Lee et al. 2004)
TraesCS1D01G227200	225	58.6237	122.783	104.242	98.0243	383.674	tr|Q84L50|Q84L50_HORVV	Metallothionein-like protein	Salt, drought, Cd stress tolerance (Patankar et al. 2019; Lee et al. 2004)
TraesCS1B01G239800	225	34.6247	78.7912	61.8629	63.1304	238.409	tr|Q84L50|Q84L50_HORVV	Metallothionein-like protein	Salt, drought, Cd stress tolerance (Patankar et al. 2019; Lee et al. 2004)
TraesCS1D01G227100	225	21.5767	48.8261	43.0095	27.0983	140.511	tr|Q84L50|Q84L50_HORVV	Metallothionein-like protein	Salt, drought, Cd stress tolerance (Patankar et al. 2019; Lee et al. 2004)
TraesCS1B01G239900	1185	11.7594	20.3632	14.5461	17.3583	64.027	tr|Q84L50|Q84L50_HORVV	Metallothionein-like protein	Salt, drought, Cd stress tolerance (Patankar et al. 2019; Lee et al. 2004)
TraesCS1D01G208900	906	27.4606	25.3096	20.7845	18.6619	92.2166	tr|A0A1D1XHD8|A0A1D1XHD8_9ARAE	Methylsterol monooxygenase 1-2	Sterol biosynthesis for biotic and abiotic stress responses (Wang et al. 2012; Du et al. 2022)
TraesCS1B01G219200	942	20.5835	20.6911	17.0224	16.6017	74.8987	tr|A0A1D1XHD8|A0A1D1XHD8_9ARAE	Methylsterol monooxygenase 1-2	Sterol biosynthesis for biotic and abiotic stress responses (Wang et al. 2012; Du et al. 2022)
TraesCS4B01G139900	801	82.3865	91.8414	97.1415	80.3203	351.69	tr|A0A199VBA6|A0A199VBA6_ANACO	Methylsterol monooxygenase 2-1	Sterol biosynthesis for biotic and abiotic stress responses (Wang et al. 2012; Du et al. 2022)
TraesCS4D01G134600	801	85.41	88.3102	92.7058	83.6165	350.042	tr|A0A199VBA6|A0A199VBA6_ANACO	Methylsterol monooxygenase 2-1	Sterol biosynthesis for biotic and abiotic stress responses (Wang et al. 2012; Du et al. 2022)
TraesCS4A01G179800	801	30.725	30.4779	32.4194	20.7282	114.35	tr|A0A199VBA6|A0A199VBA6_ANACO	Methylsterol monooxygenase 2-1	Sterol biosynthesis for biotic and abiotic stress responses (Wang et al. 2012; Du et al. 2022)
TraesCS2D01G599600	1167	18.0715	20.0887	20.0684	17.8817	76.1103	tr|A0A1D6RNX3|A0A1D6RNX3_WHEAT	Mevalonate kinase	Terpenoid biosynthesis; eATP-mediate pathogen defense (Cho et al. 2022)
TraesCS2B01G596500	1167	14.0067	15.705	15.2914	14.5036	59.5066	tr|W5B8Y5|W5B8Y5_WHEAT	Mevalonate kinase	Terpenoid biosynthesis; eATP-mediate pathogen defense (Cho et al. 2022)
TraesCS4B01G044500	639	114.678	128.617	109.837	129.2	482.332	tr|A0A1E5VQH0|A0A1E5VQH0_9POAL	Microsomal glutathione S-transferase 3	Oxidative stress metabolism (Das et al. 2014)
TraesCS4B01G044300	616	68.7351	105.357	77.4518	91.5756	343.119	tr|A0A1E5VQH0|A0A1E5VQH0_9POAL	Microsomal glutathione S-transferase 3	Oxidative stress metabolism (Das et al. 2014)
TraesCS4A01G269600	447	67.4237	101.502	77.3205	83.7882	330.035	tr|A0A1E5VQH0|A0A1E5VQH0_9POAL	Microsomal glutathione S-transferase 3	Oxidative stress metabolism (Das et al. 2014)
TraesCS4A01G269800	447	45.0759	81.6638	59.0884	67.1878	253.016	tr|A0A1E5VQH0|A0A1E5VQH0_9POAL	Microsomal glutathione S-transferase 3	Oxidative stress metabolism (Das et al. 2014)
TraesCS4D01G042000	447	45.7658	56.1331	46.1575	52.1118	200.168	tr|A0A1E5VQH0|A0A1E5VQH0_9POAL	Microsomal glutathione S-transferase 3	Oxidative stress metabolism (Das et al. 2014)
TraesCS4D01G041800	658	21.1298	27.5041	20.5636	25.5354	94.7328	tr|A0A1E5VQH0|A0A1E5VQH0_9POAL	Microsomal glutathione S-transferase 3	Oxidative stress metabolism (Das et al. 2014)
TraesCS4A01G269700	447	7.65905	21.8815	10.9943	22.7221	63.257	tr|A0A1E5VQH0|A0A1E5VQH0_9POAL	Microsomal glutathione S-transferase 3	Oxidative stress metabolism (Das et al. 2014)
TraesCS5D01G087400	444	197.682	223.729	183.56	215.388	820.359	sp|Q0DC45|MLOH1_ORYSJ	MLO protein homolog 1	Multiple functions, including recessive disease resistance (Piffanelli et al. 2002)
TraesCS5A01G159900	219	11.9682	14.6139	16.6842	12.7709	56.0372	tr|A0A0D3E355|A0A0D3E355_BRAOL	MLO-like protein	Multiple functions, including recessive disease resistance (Piffanelli et al. 2002)
TraesCS4D01G009200	1308	100.067	102.511	126.035	113.072	441.684	tr|M7ZNT7|M7ZNT7_TRIUA	Monodehydroascorbate reductase	Oxidative stress metabolism (Das et al. 2014)
TraesCS7B01G175300	1359	74.3411	83.232	105.529	100.838	363.94	tr|M8AQW3|M8AQW3_AEGTA	Monodehydroascorbate reductase	Oxidative stress metabolism (Das et al. 2014)
TraesCS4B01G010500	1308	57.5291	57.6336	72.3169	66.5811	254.061	tr|N1R1X8|N1R1X8_AEGTA	Monodehydroascorbate reductase	Oxidative stress metabolism (Das et al. 2014)
TraesCS4A01G303300	1308	55.5931	55.7345	65.8038	65.4636	242.595	tr|M7ZNT7|M7ZNT7_TRIUA	Monodehydroascorbate reductase	Oxidative stress metabolism (Das et al. 2014)
TraesCS7A01G277600	1308	35.4236	36.4561	53.0499	50.8112	175.741	tr|M7ZDE9|M7ZDE9_TRIUA	Monodehydroascorbate reductase	Oxidative stress metabolism (Das et al. 2014)
TraesCS7D01G277500	1308	26.0586	34.0118	53.9777	58.1106	172.159	tr|M8AQW3|M8AQW3_AEGTA	Monodehydroascorbate reductase	Oxidative stress metabolism (Das et al. 2014)
TraesCS7D01G299500	1515	33.3426	32.535	32.2881	29.7347	127.9	tr|A0A1D8RJ27|A0A1D8RJ27_ELECO	Monodehydroascorbate reductase	Oxidative stress metabolism (Das et al. 2014)
TraesCS7B01G204400	1485	18.2371	19.0785	19.3719	20.2731	76.9606	tr|A0A1D8RJ33|A0A1D8RJ33_ELECO	Monodehydroascorbate reductase	Oxidative stress metabolism (Das et al. 2014)
TraesCS7A01G304000	1491	17.376	18.1152	16.1415	17.0501	68.6828	tr|A0A1D8RJ33|A0A1D8RJ33_ELECO	Monodehydroascorbate reductase	Oxidative stress metabolism (Das et al. 2014)
TraesCS4D01G339000	4506	42.7606	34.4224	34.4481	31.0327	142.664	tr|A0A0K9PDT4|A0A0K9PDT4_ZOSMR	Multidrug resistance protein ABC transporter family	Xenobiotic detoxification (Klein et al. 2006)
TraesCS4B01G343800	4518	16.635	14.8673	14.0266	13.7097	59.2387	tr|A0A0K9PDT4|A0A0K9PDT4_ZOSMR	Multidrug resistance protein ABC transporter family	Xenobiotic detoxification (Klein et al. 2006)
TraesCS5A01G467600	4518	15.7897	12.5332	12.4949	12.503	53.3208	tr|A0A0K9PQN8|A0A0K9PQN8_ZOSMR	Multidrug resistance protein ABC transporter family	Xenobiotic detoxification (Klein et al. 2006)
TraesCS2B01G485600	4890	47.1554	44.8246	48.3866	46.8971	187.264	tr|G7IP56|G7IP56_MEDTR	Multidrug resistance protein ABC transporter family protein	Xenobiotic detoxification (Klein et al. 2006)
TraesCS2D01G464800	4890	38.8192	40.9304	41.8291	31.1478	152.727	tr|G7IP56|G7IP56_MEDTR	Multidrug resistance protein ABC transporter family protein	Xenobiotic detoxification (Klein et al. 2006)
TraesCS2A01G463900	4893	15.8106	14.9625	18.7353	22.0096	71.518	tr|G7IP56|G7IP56_MEDTR	Multidrug resistance protein ABC transporter family protein	Xenobiotic detoxification (Klein et al. 2006)
TraesCS3D01G356300	4445	15.1242	15.2755	14.6844	13.7423	58.8265	tr|G7K4H3|G7K4H3_MEDTR	Multidrug resistance protein ABC transporter family protein	Xenobiotic detoxification (Klein et al. 2006)
TraesCS7B01G253400	429	23.9198	23.0271	18.7433	23.4223	89.1125	AT2G34660.2	multidrug resistance-associated protein 2	Xenobiotic detoxification (Klein et al. 2006)
TraesCS2A01G103000	336	19.9184	20.4997	17.8197	21.5904	79.8282	tr|D7LH32|D7LH32_ARALL	Multidrug resistance-associated protein 2	Xenobiotic detoxification (Klein et al. 2006)
TraesCS2B01G534200	2408	80.9506	80.6439	81.4357	71.6668	314.697	tr|I1J2Q7|I1J2Q7_BRADI	NADPH--cytochrome P450 reductase	Xenobiotic detoxification; biotic and abiotic stress tolerance (Yamamura and Mabuchi 2020)
TraesCS2A01G505800	2196	61.6276	56.0119	54.4962	69.4469	241.583	tr|I1J2Q7|I1J2Q7_BRADI	NADPH--cytochrome P450 reductase	Xenobiotic detoxification; biotic and abiotic stress tolerance (Yamamura and Mabuchi 2020)
TraesCS2D01G506600	2079	34.9657	32.8563	38.9444	26.7466	133.513	tr|I1J2Q7|I1J2Q7_BRADI	NADPH--cytochrome P450 reductase	Xenobiotic detoxification; biotic and abiotic stress tolerance (Yamamura and Mabuchi 2020)
TraesCS5B01G363800	2109	18.5225	18.0369	19.3039	16.5968	72.4601	tr|N1QVM1|N1QVM1_AEGTA	NADPH--cytochrome P450 reductase	Xenobiotic detoxification; biotic and abiotic stress tolerance (Yamamura and Mabuchi 2020)
TraesCS5A01G361100	2112	15.5332	15.8594	16.3233	16.1781	63.894	tr|N1QVM1|N1QVM1_AEGTA	NADPH--cytochrome P450 reductase	Xenobiotic detoxification; biotic and abiotic stress tolerance (Yamamura and Mabuchi 2020)
TraesCS6A01G158200	1887	15.5825	14.8558	14.2421	13.7659	58.4464	tr|A0A078FDG7|A0A078FDG7_BRANA	NADPH--cytochrome P450 reductase	Xenobiotic detoxification; biotic and abiotic stress tolerance (Yamamura and Mabuchi 2020)
TraesCS7A01G557700	3276	32.2319	25.0344	20.9176	23.1172	101.301	tr|A0A089VFT8|A0A089VFT8_ORYRU	NBS-LRR disease resistance protein	Resistance against pathogens (Martin et al. 2003)
TraesCS4A01G454400	3072	28.0106	25.3058	25.5971	21.1619	100.075	tr|Q1WGB0|Q1WGB0_ORYSI	NBS-LRR disease resistance protein	Resistance against pathogens (Martin et al. 2003)
TraesCS7D01G552700	3279	18.2132	15.3095	16.8062	15.9498	66.2787	tr|A0A089VFT8|A0A089VFT8_ORYRU	NBS-LRR disease resistance protein	Resistance against pathogens (Martin et al. 2003)
TraesCS7B01G482300	3285	15.7794	12.6145	14.5864	12.1554	55.1358	tr|A0A089VFT8|A0A089VFT8_ORYRU	NBS-LRR disease resistance protein	Resistance against pathogens (Martin et al. 2003)
TraesCS1D01G018700	1068	42.1721	46.385	42.9478	44.6463	176.151	tr|Q2R8J2|Q2R8J2_ORYSJ	NBS-LRR disease resistance protein, putative, expressed	Resistance against pathogens (Martin et al. 2003)
TraesCS7D01G039800	2751	36.7394	40.1548	35.4173	34.7586	147.07	tr|Q2R8J2|Q2R8J2_ORYSJ	NBS-LRR disease resistance protein, putative, expressed	Resistance against pathogens (Martin et al. 2003)
TraesCS1B01G021900	2751	19.4264	29.0709	22.6982	28.1788	99.3743	tr|Q2R8J2|Q2R8J2_ORYSJ	NBS-LRR disease resistance protein, putative, expressed	Resistance against pathogens (Martin et al. 2003)
TraesCS1D01G015500	2751	15.4624	22.1585	18.8739	18.5182	75.013	tr|Q2R8J2|Q2R8J2_ORYSJ	NBS-LRR disease resistance protein, putative, expressed	Resistance against pathogens (Martin et al. 2003)
TraesCS2D01G479400	2703	18.0174	19.0917	18.1402	14.706	69.9553	tr|Q2R8J2|Q2R8J2_ORYSJ	NBS-LRR disease resistance protein, putative, expressed	Resistance against pathogens (Martin et al. 2003)
TraesCS2B01G504900	2703	17.6739	16.9529	16.1956	17.2156	68.0381	tr|Q2R8J2|Q2R8J2_ORYSJ	NBS-LRR disease resistance protein, putative, expressed	Resistance against pathogens (Martin et al. 2003)
TraesCS4A01G224000	2742	15.8563	14.5506	14.7849	15.6342	60.826	tr|Q2R8J2|Q2R8J2_ORYSJ	NBS-LRR disease resistance protein, putative, expressed	Resistance against pathogens (Martin et al. 2003)
TraesCS4B01G091900	2805	17.1186	12.2419	15.0709	16.1469	60.5783	tr|Q2R8J2|Q2R8J2_ORYSJ	NBS-LRR disease resistance protein, putative, expressed	Resistance against pathogens (Martin et al. 2003)
TraesCS2B01G007600	1314	16.4051	14.1172	12.5721	12.5555	55.6499	tr|Q2R8J2|Q2R8J2_ORYSJ	NBS-LRR disease resistance protein, putative, expressed	Resistance against pathogens (Martin et al. 2003)
TraesCS4A01G224100	2739	14.8954	11.5339	13.1319	13.0248	52.5859	tr|Q2R8J2|Q2R8J2_ORYSJ	NBS-LRR disease resistance protein, putative, expressed	Resistance against pathogens (Martin et al. 2003)
TraesCSU01G160400	3378	57.5889	49.8	56.0502	50.0115	213.451	tr|Q9LG50|Q9LG50_ORYSJ	NBS-LRR disease resistance protein-like	Resistance against pathogens (Martin et al. 2003)
TraesCS1D01G388700	1125	14.6848	14.7844	16.0013	15.5246	60.9951	tr|Q9LJ10|Q9LJ10_ORYSJ	NBS-LRR disease resistance protein-like	Resistance against pathogens (Martin et al. 2003)
TraesCSU01G022900	1434	28.5424	29.5732	33.4259	29.2181	120.76	tr|F1DT48|F1DT48_SETIT	NBS-LRR disease resistance protein-like protein	Resistance against pathogens (Martin et al. 2003)
TraesCS6D01G396600	6000	27.0807	25.9703	19.6511	24.4312	97.1334	tr|C1KAE3|C1KAE3_HORVU	NBS-LRR disease resistance protein-like protein	Resistance against pathogens (Martin et al. 2003)
TraesCS2A01G006900	1005	21.4503	18.8813	20.6623	19.8075	80.8015	tr|C1KAE3|C1KAE3_HORVU	NBS-LRR disease resistance protein-like protein	Resistance against pathogens (Martin et al. 2003)
TraesCS2A01G564900	2160	44.2969	44.5995	41.6116	40.0927	170.601	tr|A9UKM2|A9UKM2_HORVU	NBS-LRR resistance-like protein	Resistance against pathogens (Martin et al. 2003)
TraesCSU01G060400	3186	201.503	248.46	233.033	244.548	927.545	tr|A0A0U2QT85|A0A0U2QT85_ORYSA	NBS-LRR-like resistance protein	Resistance against pathogens (Martin et al. 2003)
TraesCS2D01G028300	2838	71.1174	78.7325	80.254	80.0987	310.203	tr|A0A0U2S1S8|A0A0U2S1S8_ORYSA	NBS-LRR-like resistance protein	Resistance against pathogens (Martin et al. 2003)
TraesCS4D01G004100	3201	38.5195	42.927	43.4531	43.8785	168.778	tr|A0A0U2QT85|A0A0U2QT85_ORYSA	NBS-LRR-like resistance protein	Resistance against pathogens (Martin et al. 2003)
TraesCS2B01G599700	2238	30.2601	18.4326	24.4048	23.2139	96.3113	tr|A0A0U2QT85|A0A0U2QT85_ORYSA	NBS-LRR-like resistance protein	Resistance against pathogens (Martin et al. 2003)
TraesCS4B01G005100	3207	19.7166	21.1902	24.2996	27.9517	93.1581	tr|A0A0U2QT85|A0A0U2QT85_ORYSA	NBS-LRR-like resistance protein	Resistance against pathogens (Martin et al. 2003)
TraesCS3D01G474300	2760	17.288	15.8021	19.2132	18.1356	70.4389	tr|A0A0U2S210|A0A0U2S210_ORYSA	NBS-LRR-like resistance protein	Resistance against pathogens (Martin et al. 2003)
TraesCS1A01G409200	2799	16.8033	15.0076	12.975	13.6114	58.3973	tr|A0A0U2SD01|A0A0U2SD01_ORYSA	NBS-LRR-like resistance protein	Resistance against pathogens (Martin et al. 2003)
TraesCS4D01G004200	3195	13.6328	11.2382	13.5854	12.9544	51.4108	tr|A0A0U2QT85|A0A0U2QT85_ORYSA	NBS-LRR-like resistance protein	Resistance against pathogens (Martin et al. 2003)
TraesCS5B01G022300	906	31.8129	31.3104	34.2246	36.8678	134.216	tr|M7YN42|M7YN42_TRIUA	N-carbamoylputrescine amidase	Polyamine biosynthesis; putrescine triggers ROS & SA pathways (Liu et al. 2020)
TraesCS5A01G024500	903	27.0586	27.0762	28.5288	27.7988	110.463	tr|M7YN42|M7YN42_TRIUA	N-carbamoylputrescine amidase	Polyamine biosynthesis; putrescine triggers ROS & SA pathways (Liu et al. 2020)
TraesCS5D01G031200	906	21.4826	20.3031	23.6134	23.0463	88.4453	tr|M7YN42|M7YN42_TRIUA	N-carbamoylputrescine amidase	Polyamine biosynthesis; putrescine triggers ROS & SA pathways (Liu et al. 2020)
TraesCS4D01G090300	1659	32.3648	31.8608	31.4213	35.1707	130.818	tr|Q1WLP5|Q1WLP5_MANES	Neutral/alkaline invertase	Negative regulator of reactive oxygen species; redox homeostasis in mitochrondria (Xiang et al. 2011a, 2011b)
TraesCS4A01G222900	1659	32.9223	32.0707	30.4155	30.5472	125.956	tr|Q1WLP5|Q1WLP5_MANES	Neutral/alkaline invertase	Negative regulator of reactive oxygen species; redox homeostasis in mitochrondria (Xiang et al. 2011a, 2011b)
TraesCS4B01G093500	1659	25.5973	23.3294	27.5479	31.1868	107.661	tr|Q1WLP5|Q1WLP5_MANES	Neutral/alkaline invertase	Negative regulator of reactive oxygen species; redox homeostasis in mitochrondria (Xiang et al. 2011a, 2011b)
TraesCS6B01G222900	1710	17.5438	18.0579	16.3429	17.0132	68.9578	tr|Q1WLP5|Q1WLP5_MANES	Neutral/alkaline invertase	Negative regulator of reactive oxygen species; redox homeostasis in mitochrondria (Xiang et al. 2011a, 2011b)
TraesCS4A01G057800	1536	15.7608	18.6869	18.5827	19.0486	72.079	tr|A0A199VX64|A0A199VX64_ANACO	Ninja-family protein	Negative regulation of jasmonate response (Garcia et al. 2008)
TraesCS1A01G389500	1582	17.4882	17.0378	14.6098	15.6998	64.8356	tr|A0A0B2PZM4|A0A0B2PZM4_GLYSO	Ninja-family protein	Negative regulation of jasmonate response (Garcia et al. 2008)
TraesCS1D01G397600	1419	15.347	15.8268	14.2979	14.2453	59.717	tr|A0A0B0MGS9|A0A0B0MGS9_GOSAR	Ninja-family protein	Negative regulation of jasmonate response (Garcia et al. 2008)
TraesCS4B01G104700	1566	15.9274	14.2522	12.6728	15.4329	58.2853	tr|A0A0B0MGS9|A0A0B0MGS9_GOSAR	Ninja-family protein	Negative regulation of jasmonate response (Garcia et al. 2008)
TraesCS4D01G150100	1874	12.5976	14.8647	14.5416	11.8175	53.8213	tr|A0A1E5UZD7|A0A1E5UZD7_9POAL	OBERON-like protein	Resistance against virus in mung bean (Dasgupta et al. 2021)
TraesCS4A01G120500	504	34.0862	47.4468	41.2545	31.9744	154.762	tr|M8AQ87|M8AQ87_TRIUA	Ocs element-binding factor 1	Heat stress tolerance (Samtani et al. 2022)
TraesCS4D01G185500	504	30.118	32.5677	27.5684	33.0985	123.353	tr|R7W1G6|R7W1G6_AEGTA	Ocs element-binding factor 1	Heat stress tolerance (Samtani et al. 2022)
TraesCS6A01G300200	1806	16.8285	16.2722	15.7566	16.4025	65.2598	tr|A0A199UG08|A0A199UG08_ANACO	Oxidation resistance protein 1	Oxidative stress tolerance (Colombatti et al. 2019)
TraesCS6D01G280100	1092	16.2739	17.7495	14.1207	14.5366	62.6806	tr|A0A199UG08|A0A199UG08_ANACO	Oxidation resistance protein 1	Oxidative stress tolerance (Colombatti et al. 2019)
TraesCS3D01G277500	468	41.2922	30.4514	20.2573	47.7191	139.72	tr|A0A061GN98|A0A061GN98_THECC	Oxidative stress 3	Heavy metal and oxidative stress tolerance (Blanvillain et al. 2009)
TraesCS3A01G277200	519	16.3297	11.5906	7.64548	19.198	54.7638	tr|A0A061GN98|A0A061GN98_THECC	Oxidative stress 3	Heavy metal and oxidative stress tolerance (Blanvillain et al. 2009)
TraesCS4A01G096600	1392	69.9078	68.7111	69.3624	72.9278	280.909	tr|B6U9K5|B6U9K5_MAIZE	Oxysterol-binding protein	Resistance against pathogens (Avrova et al. 2004)
TraesCS4B01G207800	1392	57.9172	59.0451	63.2621	55.4639	235.688	tr|B6U9K5|B6U9K5_MAIZE	Oxysterol-binding protein	Resistance against pathogens (Avrova et al. 2004)
TraesCS4D01G208700	1392	47.8732	45.3505	44.6587	44.3072	182.19	tr|B6U9K5|B6U9K5_MAIZE	Oxysterol-binding protein	Resistance against pathogens (Avrova et al. 2004)
TraesCS4D01G039500	2721	19.6387	17.8684	14.7794	17.3774	69.664	tr|B9RJA1|B9RJA1_RICCO	Oxysterol-binding protein, putative	Resistance against pathogens (Avrova et al. 2004)
TraesCS4A01G271700	2790	16.52	14.6061	11.053	14.2796	56.4587	tr|B9RJA1|B9RJA1_RICCO	Oxysterol-binding protein, putative	Resistance against pathogens (Avrova et al. 2004)
TraesCS7A01G253900	1209	15.2775	13.8972	15.1245	18.4146	62.7137	tr|A0A0K9NXU5|A0A0K9NXU5_ZOSMR	Oxysterol-binding protein-like	Resistance against pathogens (Avrova et al. 2004)
TraesCS4A01G445300	240	231.197	259.463	230.572	242.402	963.634	tr|D3K1B4|D3K1B4_WHEAT	Ozone-responsive stress-related protein	Protection against ozone (Khan et al. 2013)
TraesCS7A01G041600	240	196.356	228.708	212.892	208.772	846.727	tr|D3K1B4|D3K1B4_WHEAT	Ozone-responsive stress-related protein	Protection against ozone (Khan et al. 2013)
TraesCS7A01G177300	1227	52.7085	55.4403	73.2141	64.7124	246.075	tr|A0A1D6BYZ2|A0A1D6BYZ2_WHEAT	Patatin	Resistance against pathogens (Camera et al. 2009)
TraesCS5D01G528000	1203	38.2715	28.6212	27.74	43.9599	138.593	tr|M8C0C8|M8C0C8_AEGTA	Patatin	Resistance against pathogens (Camera et al. 2009)
TraesCS7D01G178600	1227	26.2005	23.5138	32.8786	27.9006	110.494	tr|A0A1D6CVS3|A0A1D6CVS3_WHEAT	Patatin	Resistance against pathogens (Camera et al. 2009)
TraesCS4D01G285300	1302	27.4582	31.2454	20.7084	27.2056	106.618	tr|W5ELX3|W5ELX3_WHEAT	Patatin	Resistance against pathogens (Camera et al. 2009)
TraesCS5D01G528100	1179	23.8086	20.8487	21.9128	34.9211	101.491	tr|W5FQY2|W5FQY2_WHEAT	Patatin	Resistance against pathogens (Camera et al. 2009)
TraesCS5B01G529100	1179	25.8952	23.742	22.0557	27.0377	98.7306	tr|W5F8F3|W5F8F3_WHEAT	Patatin	Resistance against pathogens (Camera et al. 2009)
TraesCS1A01G407900	717	21.6515	20.1136	15.9644	28.2386	85.9681	tr|W4ZTD0|W4ZTD0_WHEAT	Patatin	Resistance against pathogens (Camera et al. 2009)
TraesCS5B01G529000	1194	24.0625	19.8285	16.8699	22.5557	83.3165	tr|W5FE80|W5FE80_WHEAT	Patatin	Resistance against pathogens (Camera et al. 2009)
TraesCS1A01G407800	1179	18.3471	20.7594	18.6926	25.5115	83.3106	tr|W4ZQZ0|W4ZQZ0_WHEAT	Patatin	Resistance against pathogens (Camera et al. 2009)
TraesCS7B01G082400	1227	21.4871	17.5378	22.8144	20.8437	82.683	tr|A0A1D6CFV2|A0A1D6CFV2_WHEAT	Patatin	Resistance against pathogens (Camera et al. 2009)
TraesCS4A01G345400	816	14.019	15.089	14.0714	15.7229	58.9024	tr|W5DML4|W5DML4_WHEAT	Patatin	Resistance against pathogens (Camera et al. 2009)
TraesCS7D01G491200	1269	7.53074	20.5503	9.39918	19.0667	56.5469	tr|W5I4L4|W5I4L4_WHEAT	Patatin	Resistance against pathogens (Camera et al. 2009)
TraesCS7B01G411200	1269	10.0896	18.193	8.3713	14.4899	51.1438	tr|A0A1D6CAW9|A0A1D6CAW9_WHEAT	Patatin	Resistance against pathogens (Camera et al. 2009)
TraesCS7D01G547600	498	16.5665	16.4714	23.66	19.8805	76.5784	tr|C3SBS4|C3SBS4_ESCCA	Pathogenesis-related (PR)-10-related norcoclaurine synthase-like protein	Biosynthesis of possible alkaloid defense metabolite (Hagel and Facchini 2013)
TraesCS2B01G442700	755	130.049	227.608	548.655	571.32	1477.63	tr|M8ATB2|M8ATB2_AEGTA	Pathogenesis-related protein 1	Pathogenesis-related protein PR-1 (Linthorst and Van Loon 1991)
TraesCS4A01G116400	483	20.9323	73.6062	183.404	217.091	495.034	tr|M7Z3V0|M7Z3V0_TRIUA	Pathogenesis-related protein 1	Pathogenesis-related protein PR-1 (Linthorst and Van Loon 1991)
TraesCS2D01G317800	483	35.2796	59.4726	142.265	150.748	387.766	tr|M7Z3V0|M7Z3V0_TRIUA	Pathogenesis-related protein 1	Pathogenesis-related protein PR-1 (Linthorst and Van Loon 1991)
TraesCS7D01G201300	519	70.7625	103.064	93.4376	115.762	383.026	tr|A0MZ69|A0MZ69_MUSAC	Pathogenesis-related protein 1	Pathogenesis-related protein PR-1 (Linthorst and Van Loon 1991)
TraesCS7B01G104900	525	78.8274	84.3322	100.498	109.129	372.787	tr|A0MZ69|A0MZ69_MUSAC	Pathogenesis-related protein 1	Pathogenesis-related protein PR-1 (Linthorst and Van Loon 1991)
TraesCS4D01G189200	886	27.9216	43.6841	104.42	112.896	288.922	tr|M7Z3V0|M7Z3V0_TRIUA	Pathogenesis-related protein 1	Pathogenesis-related protein PR-1 (Linthorst and Van Loon 1991)
TraesCS4B01G187800	483	28.9492	66.2609	98.3778	89.1044	282.692	tr|M8AV69|M8AV69_AEGTA	Pathogenesis-related protein 1	Pathogenesis-related protein PR-1 (Linthorst and Van Loon 1991)
TraesCS3D01G530800	498	14.5968	77.5029	35.6935	107.301	235.094	tr|V9I1C0|V9I1C0_WHEAT	Pathogenesis-related protein 1	Pathogenesis-related protein PR-1 (Linthorst and Van Loon 1991)
TraesCS5A01G090600	501	7.90378	24.8996	83.9271	67.9533	184.684	tr|A0A1D1ZEW0|A0A1D1ZEW0_9ARAE	Pathogenesis-related protein 1	Pathogenesis-related protein PR-1 (Linthorst and Van Loon 1991)
TraesCS2D01G420900	525	15.3371	27.3967	45.7016	42.7677	131.203	tr|M8BY10|M8BY10_AEGTA	Pathogenesis-related protein 1	Pathogenesis-related protein PR-1 (Linthorst and Van Loon 1991)
TraesCS7D01G164500	483	9.3821	9.43107	50.3448	45.7066	114.865	tr|M8ATB2|M8ATB2_AEGTA	Pathogenesis-related protein 1	Pathogenesis-related protein PR-1 (Linthorst and Van Loon 1991)
TraesCS7B01G068300	852	6.05648	6.11628	48.8472	49.887	110.907	tr|M7XM10|M7XM10_TRIUA	Pathogenesis-related protein 1	Pathogenesis-related protein PR-1 (Linthorst and Van Loon 1991)
TraesCS7D01G201400	522	18.213	29.9598	27.4744	30.8596	106.507	tr|A0MZ69|A0MZ69_MUSAC	Pathogenesis-related protein 1	Pathogenesis-related protein PR-1 (Linthorst and Van Loon 1991)
TraesCS7A01G198900	525	12.9678	20.6259	19.5181	28.1692	81.281	tr|A0MZ69|A0MZ69_MUSAC	Pathogenesis-related protein 1	Pathogenesis-related protein PR-1 (Linthorst and Van Loon 1991)
TraesCS7A01G198800	519	10.2199	14.1566	12.3851	17.0436	53.8052	tr|A0MZ69|A0MZ69_MUSAC	Pathogenesis-related protein 1	Pathogenesis-related protein PR-1 (Linthorst and Van Loon 1991)
TraesCS1D01G388300	1477	16.5378	16.8728	13.9759	14.5653	61.9518	AT4G38660.2	Pathogenesis-related thaumatin superfamily protein	Pathogenesis-related protein PR-5 (Linthorst and Van Loon 1991)
TraesCS4D01G227500	987	13.2689	13.889	13.921	12.8064	53.8853	tr|A0A0K9PMP0|A0A0K9PMP0_ZOSMR	Pathogenesis-related thaumatin-like protein	Pathogenesis-related protein PR-5 (Linthorst and Van Loon 1991)
TraesCS4B01G226800	987	13.9744	12.9183	13.9299	12.9897	53.8124	tr|A0A0K9PMP0|A0A0K9PMP0_ZOSMR	Pathogenesis-related thaumatin-like protein	Pathogenesis-related protein PR-1 (Linthorst and Van Loon 1991)
TraesCS6D01G007400	702	71.4271	123.276	95.6114	105.524	395.839	tr|B6TQA1|B6TQA1_MAIZE	Pathogen-related protein	Biotic and abiotic stress (Kim et al. 2008)
TraesCS3A01G281500	786	61.9846	71.253	87.6634	91.0856	311.987	tr|A0A1E5WAN8|A0A1E5WAN8_9POAL	Pathogen-related protein	Biotic and abiotic stress (Kim et al. 2008)
TraesCS3B01G315200	786	60.8609	78.759	75.4251	88.383	303.428	tr|A0A1E5WAN8|A0A1E5WAN8_9POAL	Pathogen-related protein	Biotic and abiotic stress (Kim et al. 2008)
TraesCS3A01G166500	705	29.7762	43.8579	35.6918	44.4	153.726	tr|B6TQA1|B6TQA1_MAIZE	Pathogen-related protein	Biotic and abiotic stress (Kim et al. 2008)
TraesCS3D01G281500	786	28.8993	31.8104	33.4229	41.0395	135.172	tr|A0A1E5WAN8|A0A1E5WAN8_9POAL	Pathogen-related protein	Biotic and abiotic stress (Kim et al. 2008)
TraesCS5D01G067500	708	18.8861	14.5548	18.7255	15.2312	67.3976	tr|B6TQA1|B6TQA1_MAIZE	Pathogen-related protein	Biotic and abiotic stress (Kim et al. 2008)
TraesCS6B01G010100	702	9.14833	21.9784	16.2007	17.1257	64.4531	tr|B6TQA1|B6TQA1_MAIZE	Pathogen-related protein	Biotic and abiotic stress (Kim et al. 2008)
TraesCS4B01G068000	509	16.395	18.8366	18.9935	17.9231	72.1483	tr|A0A0K9NN67|A0A0K9NN67_ZOSMR	Peptidyl-prolyl cis-trans isomerase	Possible role in disease resistance (Mokryakova et al. 2014)
TraesCS3A01G173500	183	22.9914	14.944	13.702	16.9962	68.6336	tr|A0A0K9NXK1|A0A0K9NXK1_ZOSMR	Peptidyl-prolyl cis-trans isomerase	Possible role in disease resistance (Mokryakova et al. 2014)
TraesCS6B01G208900	2559	19.1189	16.5087	16.4652	15.83	67.9229	tr|G7I6E7|G7I6E7_MEDTR	Peptidyl-prolyl cis-trans isomerase	Possible role in disease resistance (Mokryakova et al. 2014)
TraesCS5D01G479900	597	16.857	14.2154	15.4111	15.6446	62.1281	tr|N1QWN0|N1QWN0_AEGTA	Peptidyl-prolyl cis-trans isomerase	Possible role in disease resistance (Mokryakova et al. 2014)
TraesCS3D01G008300	201	12.5827	15.1967	16.7895	15.1594	59.7283	tr|A0A0K9NXK1|A0A0K9NXK1_ZOSMR	Peptidyl-prolyl cis-trans isomerase	Possible role in disease resistance (Mokryakova et al. 2014)
TraesCS2D01G491300	342	14.8388	13.7697	15.6191	9.9581	54.1857	tr|A0A1D6RNZ1|A0A1D6RNZ1_WHEAT	Peptidyl-prolyl cis-trans isomerase	Possible role in disease resistance (Mokryakova et al. 2014)
TraesCS6A01G176900	2530	20.74	18.4803	17.6801	16.6988	52.8592	tr|A0A1D6QR36|A0A1D6QR36_MAIZE	Peptidyl-prolyl cis-trans isomerase	Possible role in disease resistance (Mokryakova et al. 2014)
TraesCS5B01G516500	1155	16.153	20.0621	16.0617	17.1333	69.4101	AT5G22280.1	peptidyl-prolyl cis-trans isomerase G	Possible role in disease resistance (Mokryakova et al. 2014)
TraesCS5D01G516600	845	14.2806	18.391	14.3462	14.8552	61.873	AT5G22280.1	peptidyl-prolyl cis-trans isomerase G	Possible role in disease resistance (Mokryakova et al. 2014)
TraesCS7B01G325800	1035	130.553	113.782	155.117	185.188	584.641	tr|A0A1D6CB02|A0A1D6CB02_WHEAT	Peroxidase	Oxidative stress metabolism and lignin biosynthesis (Das and Rotchoudhury 2014; Quiroga et al. 2000)
TraesCS7D01G442300	999	109.89	161.804	163.1	128.757	563.551	tr|W5HZ76|W5HZ76_WHEAT	Peroxidase	Oxidative stress metabolism and lignin biosynthesis (Das and Rotchoudhury 2014; Quiroga et al. 2000)
TraesCS7A01G424100	1044	117.686	106.018	133.857	145.913	503.473	tr|A0A1D6BPT0|A0A1D6BPT0_WHEAT	Peroxidase	Oxidative stress metabolism and lignin biosynthesis (Das and Rotchoudhury 2014; Quiroga et al. 2000)
TraesCS7D01G417400	1038	100.329	95.8614	120.803	138.261	455.255	tr|A0A1D6CV93|A0A1D6CV93_WHEAT	Peroxidase	Oxidative stress metabolism and lignin biosynthesis (Das and Rotchoudhury 2014; Quiroga et al. 2000)
TraesCS7D01G461200	1038	106.735	91.292	121.339	121.519	440.886	tr|W5HYY0|W5HYY0_WHEAT	Peroxidase	Oxidative stress metabolism and lignin biosynthesis (Das and Rotchoudhury 2014; Quiroga et al. 2000)
TraesCS2D01G107900	945	91.8894	78.2975	110.915	136.342	417.443	tr|C6ETA5|C6ETA5_WHEAT	Peroxidase	Oxidative stress metabolism and lignin biosynthesis (Das and Rotchoudhury 2014; Quiroga et al. 2000)
TraesCS7B01G353200	996	86.6564	113.677	120.517	95.2447	416.095	tr|A0A1D6C1Q1|A0A1D6C1Q1_WHEAT	Peroxidase	Oxidative stress metabolism and lignin biosynthesis (Das and Rotchoudhury 2014; Quiroga et al. 2000)
TraesCS2A01G107600	945	88.425	72.4049	100.722	132.958	394.509	tr|Q5I3F5|Q5I3F5_TRIMO	Peroxidase	Oxidative stress metabolism and lignin biosynthesis (Das and Rotchoudhury 2014; Quiroga et al. 2000)
TraesCS7D01G212900	1005	118.992	88.5328	94.1307	87.798	389.454	tr|W5I5R4|W5I5R4_WHEAT	Peroxidase	Oxidative stress metabolism and lignin biosynthesis (Das and Rotchoudhury 2014; Quiroga et al. 2000)
TraesCS7A01G453000	996	73.4793	104.521	108.458	76.2752	362.733	tr|A0A1D6BJU0|A0A1D6BJU0_WHEAT	Peroxidase	Oxidative stress metabolism and lignin biosynthesis (Das and Rotchoudhury 2014; Quiroga et al. 2000)
TraesCS4B01G232700	1353	84.9029	111.133	65.7352	86.5913	348.363	tr|A0A1D5XIH8|A0A1D5XIH8_WHEAT	Peroxidase	Oxidative stress metabolism and lignin biosynthesis (Das and Rotchoudhury 2014; Quiroga et al. 2000)
TraesCS7B01G118200	1005	105.528	77.0462	82.056	79.311	343.942	tr|A0A0C4BKI9|A0A0C4BKI9_WHEAT	Peroxidase	Oxidative stress metabolism and lignin biosynthesis (Das and Rotchoudhury 2014; Quiroga et al. 2000)
TraesCS4A01G076600	990	72.1955	96.7421	62.2138	75.8733	307.025	tr|W5E0T0|W5E0T0_WHEAT	Peroxidase	Oxidative stress metabolism and lignin biosynthesis (Das and Rotchoudhury 2014; Quiroga et al. 2000)
TraesCS2B01G125300	939	69.5583	53.5897	77.9903	105.117	306.256	tr|B4F6E9|B4F6E9_WHEAT	Peroxidase	Oxidative stress metabolism and lignin biosynthesis (Das and Rotchoudhury 2014; Quiroga et al. 2000)
TraesCS2D01G108200	951	66.6138	57.149	64.8301	86.0474	274.64	tr|C6ETA8|C6ETA8_WHEAT	Peroxidase	Oxidative stress metabolism and lignin biosynthesis (Das and Rotchoudhury 2014; Quiroga et al. 2000)
TraesCS1B01G115800	996	59.6445	77.8123	53.6514	69.0555	260.164	tr|W5AB29|W5AB29_WHEAT	Peroxidase	Oxidative stress metabolism and lignin biosynthesis (Das and Rotchoudhury 2014; Quiroga et al. 2000)
TraesCS7B01G219900	1340	76.7592	74.3086	52.267	55.6888	259.024	tr|A0A1D6CB10|A0A1D6CB10_WHEAT	Peroxidase	Oxidative stress metabolism and lignin biosynthesis (Das and Rotchoudhury 2014; Quiroga et al. 2000)
TraesCS7A01G211200	1005	71.2394	54.5136	61.3027	51.8563	238.912	tr|A0A1D6BTF6|A0A1D6BTF6_WHEAT	Peroxidase	Oxidative stress metabolism and lignin biosynthesis (Das and Rotchoudhury 2014; Quiroga et al. 2000)
TraesCS7A01G319100	1291	62.3328	67.5927	51.5824	55.9556	237.464	tr|A0A1D6CB10|A0A1D6CB10_WHEAT	Peroxidase	Oxidative stress metabolism and lignin biosynthesis (Das and Rotchoudhury 2014; Quiroga et al. 2000)
TraesCS7A01G474200	1041	63.9104	48.8542	49.3329	73.4318	235.529	tr|W5HA39|W5HA39_WHEAT	Peroxidase	Oxidative stress metabolism and lignin biosynthesis (Das and Rotchoudhury 2014; Quiroga et al. 2000)
TraesCS1D01G096300	1132	47.6949	70.7544	43.4991	59.3613	221.31	tr|W5AMY7|W5AMY7_WHEAT	Peroxidase	Oxidative stress metabolism and lignin biosynthesis (Das and Rotchoudhury 2014; Quiroga et al. 2000)
TraesCS3B01G209900	1008	50.6322	49.7208	55.6525	63.6884	219.694	tr|A0A077RRC4|A0A077RRC4_WHEAT	Peroxidase	Oxidative stress metabolism and lignin biosynthesis (Das and Rotchoudhury 2014; Quiroga et al. 2000)
TraesCS2A01G108100	951	47.201	40.719	56.648	63.9464	208.514	tr|Q41577|Q41577_WHEAT	Peroxidase	Oxidative stress metabolism and lignin biosynthesis (Das and Rotchoudhury 2014; Quiroga et al. 2000)
TraesCS7D01G315600	1247	54.7067	55.2319	41.5437	51.6898	203.172	tr|W5I3E3|W5I3E3_WHEAT	Peroxidase	Oxidative stress metabolism and lignin biosynthesis (Das and Rotchoudhury 2014; Quiroga et al. 2000)
TraesCS2B01G126300	966	41.1266	38.9086	62.9478	59.4368	202.42	tr|A0A1D5UDE0|A0A1D5UDE0_WHEAT	Peroxidase	Oxidative stress metabolism and lignin biosynthesis (Das and Rotchoudhury 2014; Quiroga et al. 2000)
TraesCS1B01G096900	1032	48.5122	51.491	44.7067	52.9531	197.663	tr|W5AA63|W5AA63_WHEAT	Peroxidase	Oxidative stress metabolism and lignin biosynthesis (Das and Rotchoudhury 2014; Quiroga et al. 2000)
TraesCS1D01G079800	1023	49.1156	46.6578	51.3346	48.1744	195.282	tr|W5AMG0|W5AMG0_WHEAT	Peroxidase	Oxidative stress metabolism and lignin biosynthesis (Das and Rotchoudhury 2014; Quiroga et al. 2000)
TraesCS1D01G080900	996	42.2685	52.7461	45.3431	51.3325	191.69	tr|A0A1D6RHI4|A0A1D6RHI4_WHEAT	Peroxidase	Oxidative stress metabolism and lignin biosynthesis (Das and Rotchoudhury 2014; Quiroga et al. 2000)
TraesCS4D01G233900	990	38.5916	64.3744	35.5742	52.1337	190.674	tr|W5ENC6|W5ENC6_WHEAT	Peroxidase	Oxidative stress metabolism and lignin biosynthesis (Das and Rotchoudhury 2014; Quiroga et al. 2000)
TraesCS3B01G210000	1002	42.8975	37.4748	52.2739	52.0622	184.708	tr|W5CY42|W5CY42_WHEAT	Peroxidase	Oxidative stress metabolism and lignin biosynthesis (Das and Rotchoudhury 2014; Quiroga et al. 2000)
TraesCS4A01G196000	960	40.4612	53.9023	44.5677	42.1281	181.059	tr|W5DS97|W5DS97_WHEAT	Peroxidase	Oxidative stress metabolism and lignin biosynthesis (Das and Rotchoudhury 2014; Quiroga et al. 2000)
TraesCS1A01G104100	996	55.1941	55.6741	33.3945	36.0272	180.29	tr|W4ZXD5|W4ZXD5_WHEAT	Peroxidase	Oxidative stress metabolism and lignin biosynthesis (Das and Rotchoudhury 2014; Quiroga et al. 2000)
TraesCS3D01G185100	1118	42.7694	41.2632	49.321	45.0562	178.41	tr|A0A1D5WSQ1|A0A1D5WSQ1_WHEAT	Peroxidase	Oxidative stress metabolism and lignin biosynthesis (Das and Rotchoudhury 2014; Quiroga et al. 2000)
TraesCS3D01G031800	1014	47.6294	32.1392	50.49	45.6357	175.894	tr|A0A1D5WX80|A0A1D5WX80_WHEAT	Peroxidase	Oxidative stress metabolism and lignin biosynthesis (Das and Rotchoudhury 2014; Quiroga et al. 2000)
TraesCS3D01G185200	1002	38.6188	37.2274	47.9078	49.1629	172.917	tr|A0A1D5WSQ2|A0A1D5WSQ2_WHEAT	Peroxidase	Oxidative stress metabolism and lignin biosynthesis (Das and Rotchoudhury 2014; Quiroga et al. 2000)
TraesCS2A01G573700	1186	39.4455	37.0032	44.81	51.1283	172.387	tr|W5AVW1|W5AVW1_WHEAT	Peroxidase	Oxidative stress metabolism and lignin biosynthesis (Das and Rotchoudhury 2014; Quiroga et al. 2000)
TraesCS5D01G046500	1023	36.4803	48.8914	31.8637	51.2266	168.462	tr|A0A1D6A3X3|A0A1D6A3X3_WHEAT	Peroxidase	Oxidative stress metabolism and lignin biosynthesis (Das and Rotchoudhury 2014; Quiroga et al. 2000)
TraesCS2D01G108600	966	29.7753	32.7621	49.397	48.6984	160.633	tr|A0A1D5V3N8|A0A1D5V3N8_WHEAT	Peroxidase	Oxidative stress metabolism and lignin biosynthesis (Das and Rotchoudhury 2014; Quiroga et al. 2000)
TraesCS1D01G344400	384	33.9694	33.0582	45.8004	44.4461	157.274	AT5G40153.1	peroxidase	Oxidative stress metabolism and lignin biosynthesis (Das and Rotchoudhury 2014; Quiroga et al. 2000)
TraesCS4B01G340100	963	32.7678	36.7376	48.5987	37.7309	155.835	tr|A0A1D5XL32|A0A1D5XL32_WHEAT	Peroxidase	Oxidative stress metabolism and lignin biosynthesis (Das and Rotchoudhury 2014; Quiroga et al. 2000)
TraesCS2B01G613900	1026	37.2869	37.9828	32.9867	42.9455	151.202	tr|W5BCG4|W5BCG4_WHEAT	Peroxidase	Oxidative stress metabolism and lignin biosynthesis (Das and Rotchoudhury 2014; Quiroga et al. 2000)
TraesCS5B01G405300	963	33.1864	40.8055	35.7026	41.0894	150.784	tr|A0A1D5Z2R4|A0A1D5Z2R4_WHEAT	Peroxidase	Oxidative stress metabolism and lignin biosynthesis (Das and Rotchoudhury 2014; Quiroga et al. 2000)
TraesCS3B01G034300	1014	34.7066	31.6808	43.5563	38.4545	148.398	tr|A0A1D5VRK4|A0A1D5VRK4_WHEAT	Peroxidase	Oxidative stress metabolism and lignin biosynthesis (Das and Rotchoudhury 2014; Quiroga et al. 2000)
TraesCS1D01G344300	999	32.3668	34.9643	37.1129	40.2782	144.722	tr|A0A1D5SWZ9|A0A1D5SWZ9_WHEAT	Peroxidase	Oxidative stress metabolism and lignin biosynthesis (Das and Rotchoudhury 2014; Quiroga et al. 2000)
TraesCS1B01G331200	990	33.4373	35.4736	40.4041	34.0015	143.316	tr|C5H4Q6|C5H4Q6_WHEAT	Peroxidase	Oxidative stress metabolism and lignin biosynthesis (Das and Rotchoudhury 2014; Quiroga et al. 2000)
TraesCS5A01G369200	402	31.4339	36.809	34.3954	38.8575	141.496	tr|V4VJU3|V4VJU3_9ROSI	Peroxidase	Oxidative stress metabolism and lignin biosynthesis (Das and Rotchoudhury 2014; Quiroga et al. 2000)
TraesCS1B01G096600	1026	27.6215	41.7912	33.131	38.2902	140.834	tr|A0A1D6D773|A0A1D6D773_WHEAT	Peroxidase	Oxidative stress metabolism and lignin biosynthesis (Das and Rotchoudhury 2014; Quiroga et al. 2000)
TraesCS1A01G342100	384	28.8872	33.93	35.4757	40.585	138.878	AT5G40153.1	peroxidase	Oxidative stress metabolism and lignin biosynthesis (Das and Rotchoudhury 2014; Quiroga et al. 2000)
TraesCS7A01G094400	987	24.5469	35.182	48.1524	28.8835	136.765	tr|A0A1D6C1G0|A0A1D6C1G0_WHEAT	Peroxidase	Oxidative stress metabolism and lignin biosynthesis (Das and Rotchoudhury 2014; Quiroga et al. 2000)
TraesCS3A01G510900	1212	33.2476	38.4878	25.9116	38.0681	135.715	tr|A0A1D6D7R5|A0A1D6D7R5_WHEAT	Peroxidase	Oxidative stress metabolism and lignin biosynthesis (Das and Rotchoudhury 2014; Quiroga et al. 2000)
TraesCS1A01G342000	999	27.9481	37.0603	38.1034	32.2561	135.368	tr|W4ZNA8|W4ZNA8_WHEAT	Peroxidase	Oxidative stress metabolism and lignin biosynthesis (Das and Rotchoudhury 2014; Quiroga et al. 2000)
TraesCS3B01G578600	1074	32.608	38.1008	27.7738	36.1629	134.646	tr|A0A1D5W602|A0A1D5W602_WHEAT	Peroxidase	Oxidative stress metabolism and lignin biosynthesis (Das and Rotchoudhury 2014; Quiroga et al. 2000)
TraesCS1A01G318600	984	26.0262	33.3812	40.9565	33.6732	134.037	tr|M8AI04|M8AI04_TRIUA	Peroxidase	Oxidative stress metabolism and lignin biosynthesis (Das and Rotchoudhury 2014; Quiroga et al. 2000)
TraesCS7D01G369700	963	34.206	31.5179	34.6759	32.6734	133.073	tr|A0A1D6SEY5|A0A1D6SEY5_WHEAT	Peroxidase	Oxidative stress metabolism and lignin biosynthesis (Das and Rotchoudhury 2014; Quiroga et al. 2000)
TraesCS7B01G274200	969	27.6368	21.9758	31.7285	49.3061	130.647	tr|A0A1D6C4U5|A0A1D6C4U5_WHEAT	Peroxidase	Oxidative stress metabolism and lignin biosynthesis (Das and Rotchoudhury 2014; Quiroga et al. 2000)
TraesCS1D01G096200	1133	34.1327	36.6046	26.8195	31.2026	128.76	tr|W5AKM7|W5AKM7_WHEAT	Peroxidase	Oxidative stress metabolism and lignin biosynthesis (Das and Rotchoudhury 2014; Quiroga et al. 2000)
TraesCS3B01G411700	384	28.8191	28.691	40.1316	30.4211	128.063	AT5G40153.1	peroxidase	Oxidative stress metabolism and lignin biosynthesis (Das and Rotchoudhury 2014; Quiroga et al. 2000)
TraesCS3D01G189900	1017	39.2647	29.5042	27.4434	29.9011	126.113	tr|A0A1D5WQ86|A0A1D5WQ86_WHEAT	Peroxidase	Oxidative stress metabolism and lignin biosynthesis (Das and Rotchoudhury 2014; Quiroga et al. 2000)
TraesCS2B01G322400	1047	30.9787	34.4287	32.3651	28.2586	126.031	tr|A0A0D3FW25|A0A0D3FW25_9ORYZ	Peroxidase	Oxidative stress metabolism and lignin biosynthesis (Das and Rotchoudhury 2014; Quiroga et al. 2000)
TraesCS1B01G330500	984	27.0335	29.9449	42.5667	26.0834	125.628	tr|A0A1D6REE2|A0A1D6REE2_WHEAT	Peroxidase	Oxidative stress metabolism and lignin biosynthesis (Das and Rotchoudhury 2014; Quiroga et al. 2000)
TraesCS1D01G318700	981	28.01	30.4659	37.3585	29.6006	125.435	tr|C5H4Q0|C5H4Q0_WHEAT	Peroxidase	Oxidative stress metabolism and lignin biosynthesis (Das and Rotchoudhury 2014; Quiroga et al. 2000)
TraesCS7D01G392000	975	34.6584	28.3973	34.9518	26.8958	124.903	tr|R7VZX1|R7VZX1_AEGTA	Peroxidase	Oxidative stress metabolism and lignin biosynthesis (Das and Rotchoudhury 2014; Quiroga et al. 2000)
TraesCS3B01G209700	1008	32.9675	28.7488	31.9292	30.9335	124.579	tr|W5D5A5|W5D5A5_WHEAT	Peroxidase	Oxidative stress metabolism and lignin biosynthesis (Das and Rotchoudhury 2014; Quiroga et al. 2000)
TraesCS1D01G080600	1026	28.4672	41.2627	24.7842	29.8215	124.336	tr|W5AK71|W5AK71_WHEAT	Peroxidase	Oxidative stress metabolism and lignin biosynthesis (Das and Rotchoudhury 2014; Quiroga et al. 2000)
TraesCS3A01G180200	1008	26.3412	31.1797	31.7423	33.553	122.816	tr|A0A1D5VJ28|A0A1D5VJ28_WHEAT	Peroxidase	Oxidative stress metabolism and lignin biosynthesis (Das and Rotchoudhury 2014; Quiroga et al. 2000)
TraesCS2B01G173500	1518	29.421	32.7318	31.5787	27.6708	121.402	tr|W5BMF3|W5BMF3_WHEAT	Peroxidase	Oxidative stress metabolism and lignin biosynthesis (Das and Rotchoudhury 2014; Quiroga et al. 2000)
TraesCS7D01G347300	1077	29.8812	26.454	32.5914	31.6775	120.604	tr|A0A1D6CN27|A0A1D6CN27_WHEAT	Peroxidase	Oxidative stress metabolism and lignin biosynthesis (Das and Rotchoudhury 2014; Quiroga et al. 2000)
TraesCS2A01G107800	945	28.9619	19.4038	31.2945	38.3947	118.055	tr|B4F6E7|B4F6E7_WHEAT	Peroxidase	Oxidative stress metabolism and lignin biosynthesis (Das and Rotchoudhury 2014; Quiroga et al. 2000)
TraesCS1B01G095800	1023	30.7057	28.2394	29.8381	28.7564	117.54	tr|W5A8K7|W5A8K7_WHEAT	Peroxidase	Oxidative stress metabolism and lignin biosynthesis (Das and Rotchoudhury 2014; Quiroga et al. 2000)
TraesCS4B01G340200	1161	24.4407	27.3194	37.1552	28.5913	117.507	tr|A0A1D5XLQ1|A0A1D5XLQ1_WHEAT	Peroxidase	Oxidative stress metabolism and lignin biosynthesis (Das and Rotchoudhury 2014; Quiroga et al. 2000)
TraesCS2A01G573400	1199	22.309	23.1253	24.0505	46.71	116.195	tr|A0A1D6RHL9|A0A1D6RHL9_WHEAT	Peroxidase	Oxidative stress metabolism and lignin biosynthesis (Das and Rotchoudhury 2014; Quiroga et al. 2000)
TraesCS7A01G345100	975	27.1165	31.2723	21.3569	35.9344	115.68	tr|A0A1D6BNL9|A0A1D6BNL9_WHEAT	Peroxidase	Oxidative stress metabolism and lignin biosynthesis (Das and Rotchoudhury 2014; Quiroga et al. 2000)
TraesCS2A01G573900	1026	26.6674	30.0363	22.9227	35.5171	115.143	tr|W5AS89|W5AS89_WHEAT	Peroxidase	Oxidative stress metabolism and lignin biosynthesis (Das and Rotchoudhury 2014; Quiroga et al. 2000)
TraesCS5D01G410500	969	20.1156	33.8389	27.5376	33.1494	114.642	tr|A0A1D5ZXS5|A0A1D5ZXS5_WHEAT	Peroxidase	Oxidative stress metabolism and lignin biosynthesis (Das and Rotchoudhury 2014; Quiroga et al. 2000)
TraesCS2A01G573500	1026	19.8768	29.4636	28.3937	35.4757	113.21	tr|W5AVK6|W5AVK6_WHEAT	Peroxidase	Oxidative stress metabolism and lignin biosynthesis (Das and Rotchoudhury 2014; Quiroga et al. 2000)
TraesCS7B01G274500	963	32.4721	23.8099	30.8988	25.8601	113.041	tr|A0A1D6C4U0|A0A1D6C4U0_WHEAT	Peroxidase	Oxidative stress metabolism and lignin biosynthesis (Das and Rotchoudhury 2014; Quiroga et al. 2000)
TraesCS3A01G180300	1002	26.9826	23.4961	31.1934	30.8419	112.514	tr|A0A1D5VJ27|A0A1D5VJ27_WHEAT	Peroxidase	Oxidative stress metabolism and lignin biosynthesis (Das and Rotchoudhury 2014; Quiroga et al. 2000)
TraesCS4D01G117100	960	21.1352	30.5513	27.8145	30.5374	110.038	tr|W5ERP5|W5ERP5_WHEAT	Peroxidase	Oxidative stress metabolism and lignin biosynthesis (Das and Rotchoudhury 2014; Quiroga et al. 2000)
TraesCS3B01G411600	999	22.3869	32.3805	32.0807	21.4318	108.28	tr|D8L9M2|D8L9M2_WHEAT	Peroxidase	Oxidative stress metabolism and lignin biosynthesis (Das and Rotchoudhury 2014; Quiroga et al. 2000)
TraesCS2B01G614100	1232	19.4684	25.4814	27.0053	30.9165	102.872	tr|W5B7B7|W5B7B7_WHEAT	Peroxidase	Oxidative stress metabolism and lignin biosynthesis (Das and Rotchoudhury 2014; Quiroga et al. 2000)
TraesCS1B01G330200	1161	19.1166	24.5357	34.699	23.4955	101.847	tr|A0A1D5S627|A0A1D5S627_WHEAT	Peroxidase	Oxidative stress metabolism and lignin biosynthesis (Das and Rotchoudhury 2014; Quiroga et al. 2000)
TraesCS2A01G571300	1113	24.2981	22.2959	23.0778	31.0238	100.696	tr|A0A1D6RJM6|A0A1D6RJM6_WHEAT	Peroxidase	Oxidative stress metabolism and lignin biosynthesis (Das and Rotchoudhury 2014; Quiroga et al. 2000)
TraesCS2D01G304100	1552	21.4381	25.6139	27.8609	25.175	100.088	tr|A0A0D3FW25|A0A0D3FW25_9ORYZ	Peroxidase	Oxidative stress metabolism and lignin biosynthesis (Das and Rotchoudhury 2014; Quiroga et al. 2000)
TraesCS7B01G298400	1208	26.4531	21.9953	29.0221	22.5837	100.054	tr|A0A1D6CD69|A0A1D6CD69_WHEAT	Peroxidase	Oxidative stress metabolism and lignin biosynthesis (Das and Rotchoudhury 2014; Quiroga et al. 2000)
TraesCS2A01G571500	1026	23.7908	22.8408	23.9086	29.1895	99.7297	tr|A0A1D6RK35|A0A1D6RK35_WHEAT	Peroxidase	Oxidative stress metabolism and lignin biosynthesis (Das and Rotchoudhury 2014; Quiroga et al. 2000)
TraesCS1B01G115700	996	25.9445	29.5944	20.7395	22.1166	98.395	tr|A0A1D5SKB1|A0A1D5SKB1_WHEAT	Peroxidase	Oxidative stress metabolism and lignin biosynthesis (Das and Rotchoudhury 2014; Quiroga et al. 2000)
TraesCS2B01G124900	960	17.1183	20.0681	24.6321	36.4388	98.2573	tr|W5BIK9|W5BIK9_WHEAT	Peroxidase	Oxidative stress metabolism and lignin biosynthesis (Das and Rotchoudhury 2014; Quiroga et al. 2000)
TraesCS7A01G353000	963	28.2995	22.9713	27.8554	18.9687	98.0949	tr|A0A1D6BR09|A0A1D6BR09_WHEAT	Peroxidase	Oxidative stress metabolism and lignin biosynthesis (Das and Rotchoudhury 2014; Quiroga et al. 2000)
TraesCS2D01G299700	1026	25.5312	22.4698	24.6543	25.077	97.7322	tr|A0A1D5UGJ7|A0A1D5UGJ7_WHEAT	Peroxidase	Oxidative stress metabolism and lignin biosynthesis (Das and Rotchoudhury 2014; Quiroga et al. 2000)
TraesCS7D01G090300	993	16.2599	24.8231	33.6354	20.7268	95.4452	tr|A0A1D6CVP2|A0A1D6CVP2_WHEAT	Peroxidase	Oxidative stress metabolism and lignin biosynthesis (Das and Rotchoudhury 2014; Quiroga et al. 2000)
TraesCS5B01G147200	993	23.6725	20.86	24.245	26.1992	94.9766	tr|W5FA81|W5FA81_WHEAT	Peroxidase	Oxidative stress metabolism and lignin biosynthesis (Das and Rotchoudhury 2014; Quiroga et al. 2000)
TraesCS6B01G403900	1266	23.1514	28.8057	23.9945	18.4045	94.3562	tr|A0A1D6AM53|A0A1D6AM53_WHEAT	Peroxidase	Oxidative stress metabolism and lignin biosynthesis (Das and Rotchoudhury 2014; Quiroga et al. 2000)
TraesCS7D01G334300	1287	18.463	27.2617	19.4423	28.9934	94.1604	tr|W5I050|W5I050_WHEAT	Peroxidase	Oxidative stress metabolism and lignin biosynthesis (Das and Rotchoudhury 2014; Quiroga et al. 2000)
TraesCS4A01G196400	966	18.5601	24.4336	24.6477	24.8596	92.501	tr|A0A1D5X7K4|A0A1D5X7K4_WHEAT	Peroxidase	Oxidative stress metabolism and lignin biosynthesis (Das and Rotchoudhury 2014; Quiroga et al. 2000)
TraesCS3D01G185000	1008	21.4787	24.2831	23.7619	22.4899	92.0138	tr|M8CIJ6|M8CIJ6_AEGTA	Peroxidase	Oxidative stress metabolism and lignin biosynthesis (Das and Rotchoudhury 2014; Quiroga et al. 2000)
TraesCS5A01G400500	963	19.0979	25.6257	21.2063	25.2626	91.1924	tr|A0A1D5YDM0|A0A1D5YDM0_WHEAT	Peroxidase	Oxidative stress metabolism and lignin biosynthesis (Das and Rotchoudhury 2014; Quiroga et al. 2000)
TraesCS1B01G354900	1368	18.4746	21.1658	23.4329	27.2987	90.372	tr|W5A1N2|W5A1N2_WHEAT	Peroxidase	Oxidative stress metabolism and lignin biosynthesis (Das and Rotchoudhury 2014; Quiroga et al. 2000)
TraesCS7B01G238100	975	21.7517	24.0465	14.1329	29.2853	89.2163	tr|A0A1D6C7J0|A0A1D6C7J0_WHEAT	Peroxidase	Oxidative stress metabolism and lignin biosynthesis (Das and Rotchoudhury 2014; Quiroga et al. 2000)
TraesCS4D01G342600	996	26.2296	21.0827	19.8816	20.8366	88.0305	tr|A0A1D5Y1S6|A0A1D5Y1S6_WHEAT	Peroxidase	Oxidative stress metabolism and lignin biosynthesis (Das and Rotchoudhury 2014; Quiroga et al. 2000)
TraesCS1A01G318200	984	19.1014	20.2623	25.7039	21.0386	86.1062	tr|C5H4Q1|C5H4Q1_WHEAT	Peroxidase	Oxidative stress metabolism and lignin biosynthesis (Das and Rotchoudhury 2014; Quiroga et al. 2000)
TraesCS7D01G090600	993	12.5416	19.9556	31.6162	20.7025	84.8159	tr|A0A1D6D586|A0A1D6D586_WHEAT	Peroxidase	Oxidative stress metabolism and lignin biosynthesis (Das and Rotchoudhury 2014; Quiroga et al. 2000)
TraesCSU01G137300	1272	23.2684	24.5526	13.9834	22.4996	84.304	tr|W5AX51|W5AX51_WHEAT	Peroxidase	Oxidative stress metabolism and lignin biosynthesis (Das and Rotchoudhury 2014; Quiroga et al. 2000)
TraesCS3B01G339400	1059	15.6322	26.034	23.2353	18.9138	83.8154	tr|A0A077RUR2|A0A077RUR2_WHEAT	Peroxidase	Oxidative stress metabolism and lignin biosynthesis (Das and Rotchoudhury 2014; Quiroga et al. 2000)
TraesCS7B01G375600	1038	21.442	16.4775	20.9237	24.1976	83.0408	tr|A0A1D6C5B8|A0A1D6C5B8_WHEAT	Peroxidase	Oxidative stress metabolism and lignin biosynthesis (Das and Rotchoudhury 2014; Quiroga et al. 2000)
TraesCS3A01G378900	999	17.9307	23.4383	22.1406	19.4197	82.9294	tr|A0A1D5VB78|A0A1D5VB78_WHEAT	Peroxidase	Oxidative stress metabolism and lignin biosynthesis (Das and Rotchoudhury 2014; Quiroga et al. 2000)
TraesCS7B01G251100	1068	17.0709	18.4003	23.8586	22.3441	81.674	tr|A0A1D6C353|A0A1D6C353_WHEAT	Peroxidase	Oxidative stress metabolism and lignin biosynthesis (Das and Rotchoudhury 2014; Quiroga et al. 2000)
TraesCS1B01G330600	984	18.6801	21.0376	25.6864	16.1167	81.5209	tr|C5H4Q1|C5H4Q1_WHEAT	Peroxidase	Oxidative stress metabolism and lignin biosynthesis (Das and Rotchoudhury 2014; Quiroga et al. 2000)
TraesCS1A01G318300	984	18.1261	22.3108	22.8016	17.492	80.7305	tr|A0A1D5S0F9|A0A1D5S0F9_WHEAT	Peroxidase	Oxidative stress metabolism and lignin biosynthesis (Das and Rotchoudhury 2014; Quiroga et al. 2000)
TraesCS7D01G090200	324	8.85223	15.1458	31.4837	24.8177	80.2994	tr|A0A1D6CVP1|A0A1D6CVP1_WHEAT	Peroxidase	Oxidative stress metabolism and lignin biosynthesis (Das and Rotchoudhury 2014; Quiroga et al. 2000)
TraesCS2B01G173400	1275	17.7856	22.5962	20.7161	17.2368	78.3347	tr|W5BJM9|W5BJM9_WHEAT	Peroxidase	Oxidative stress metabolism and lignin biosynthesis (Das and Rotchoudhury 2014; Quiroga et al. 2000)
TraesCS5A01G516300	996	18.6596	22.0268	20.4163	16.9635	78.0661	tr|A0A1D5YCC5|A0A1D5YCC5_WHEAT	Peroxidase	Oxidative stress metabolism and lignin biosynthesis (Das and Rotchoudhury 2014; Quiroga et al. 2000)
TraesCS3D01G517800	1080	18.3118	19.3612	17.8208	22.2548	77.7486	tr|A0A1D5W602|A0A1D5W602_WHEAT	Peroxidase	Oxidative stress metabolism and lignin biosynthesis (Das and Rotchoudhury 2014; Quiroga et al. 2000)
TraesCS3D01G184900	1008	18.8807	18.8644	19.0377	20.469	77.2518	tr|A0A1D5WU42|A0A1D5WU42_WHEAT	Peroxidase	Oxidative stress metabolism and lignin biosynthesis (Das and Rotchoudhury 2014; Quiroga et al. 2000)
TraesCS5B01G040900	1023	18.9674	23.7417	13.52	20.7817	77.0108	tr|W5FLW5|W5FLW5_WHEAT	Peroxidase	Oxidative stress metabolism and lignin biosynthesis (Das and Rotchoudhury 2014; Quiroga et al. 2000)
TraesCS4D01G116600	966	18.1477	22.2624	18.3363	18.0987	76.8451	tr|A0A1D5Y925|A0A1D5Y925_WHEAT	Peroxidase	Oxidative stress metabolism and lignin biosynthesis (Das and Rotchoudhury 2014; Quiroga et al. 2000)
TraesCS7A01G396500	975	20.0906	15.4057	23.3502	17.0505	75.897	tr|A0A1D6BJ14|A0A1D6BJ14_WHEAT	Peroxidase	Oxidative stress metabolism and lignin biosynthesis (Das and Rotchoudhury 2014; Quiroga et al. 2000)
TraesCS1B01G096200	1017	17.759	19.9065	21.3584	14.8174	73.8413	tr|W5A9M2|W5A9M2_WHEAT	Peroxidase	Oxidative stress metabolism and lignin biosynthesis (Das and Rotchoudhury 2014; Quiroga et al. 2000)
TraesCS1A01G317900	981	14.2641	19.4755	22.6849	17.3765	73.801	tr|A0A0C4BIQ5|A0A0C4BIQ5_WHEAT	Peroxidase	Oxidative stress metabolism and lignin biosynthesis (Das and Rotchoudhury 2014; Quiroga et al. 2000)
TraesCS3D01G518200	1077	15.3942	19.8836	16.3919	22.065	73.7347	tr|A0A1D6D7R5|A0A1D6D7R5_WHEAT	Peroxidase	Oxidative stress metabolism and lignin biosynthesis (Das and Rotchoudhury 2014; Quiroga et al. 2000)
TraesCS3D01G372300	1378	17.0666	20.5833	19.2603	14.9884	71.8986	tr|A0A1D5WN67|A0A1D5WN67_WHEAT	Peroxidase	Oxidative stress metabolism and lignin biosynthesis (Das and Rotchoudhury 2014; Quiroga et al. 2000)
TraesCS4A01G395000	384	12.0973	17.4047	23.0215	17.4787	70.0022	AT5G40153.1	peroxidase	Oxidative stress metabolism and lignin biosynthesis (Das and Rotchoudhury 2014; Quiroga et al. 2000)
TraesCS1A01G104200	1130	17.2873	24.7494	9.52443	17.7523	69.3135	tr|W4ZXX6|W4ZXX6_WHEAT	Peroxidase	Oxidative stress metabolism and lignin biosynthesis (Das and Rotchoudhury 2014; Quiroga et al. 2000)
TraesCS3B01G209800	1008	17.3953	17.2157	17.319	17.3296	69.2596	tr|W5CYH6|W5CYH6_WHEAT	Peroxidase	Oxidative stress metabolism and lignin biosynthesis (Das and Rotchoudhury 2014; Quiroga et al. 2000)
TraesCS5B01G120200	942	17.1327	16.7612	18.8786	16.1699	68.9424	tr|A0A076L4U3|A0A076L4U3_CICAR	Peroxidase	Oxidative stress metabolism and lignin biosynthesis (Das and Rotchoudhury 2014; Quiroga et al. 2000)
TraesCS2D01G153800	1071	12.9921	16.4374	20.6109	17.1826	67.223	tr|A0A1D5UW19|A0A1D5UW19_WHEAT	Peroxidase	Oxidative stress metabolism and lignin biosynthesis (Das and Rotchoudhury 2014; Quiroga et al. 2000)
TraesCS2A01G108700	966	10.6306	13.9532	23.8215	18.0142	66.4196	tr|A0A1D5TMZ6|A0A1D5TMZ6_WHEAT	Peroxidase	Oxidative stress metabolism and lignin biosynthesis (Das and Rotchoudhury 2014; Quiroga et al. 2000)
TraesCS3D01G318500	1008	15.5204	18.9323	16.7245	15.0992	66.2765	tr|A0A1D5WN95|A0A1D5WN95_WHEAT	Peroxidase	Oxidative stress metabolism and lignin biosynthesis (Das and Rotchoudhury 2014; Quiroga et al. 2000)
TraesCS7A01G094600	1341	12.6657	16.3947	20.487	15.8604	65.4077	tr|A0A1D6BX40|A0A1D6BX40_WHEAT	Peroxidase	Oxidative stress metabolism and lignin biosynthesis (Das and Rotchoudhury 2014; Quiroga et al. 2000)
TraesCS3A01G179900	1047	15.5872	14.2789	18.8274	15.9815	64.675	tr|W5CLA3|W5CLA3_WHEAT	Peroxidase	Oxidative stress metabolism and lignin biosynthesis (Das and Rotchoudhury 2014; Quiroga et al. 2000)
TraesCS7D01G369400	969	13.5651	9.85174	13.3977	27.4942	64.3088	tr|A0A1D6CPZ3|A0A1D6CPZ3_WHEAT	Peroxidase	Oxidative stress metabolism and lignin biosynthesis (Das and Rotchoudhury 2014; Quiroga et al. 2000)
TraesCS3A01G129900	981	17.529	16.7104	13.8645	15.9386	64.0425	tr|A0A1D5VHL1|A0A1D5VHL1_WHEAT	Peroxidase	Oxidative stress metabolism and lignin biosynthesis (Das and Rotchoudhury 2014; Quiroga et al. 2000)
TraesCS1A01G318900	981	17.7955	16.4299	16.5633	13.232	64.0207	tr|C5H4Q0|C5H4Q0_WHEAT	Peroxidase	Oxidative stress metabolism and lignin biosynthesis (Das and Rotchoudhury 2014; Quiroga et al. 2000)
TraesCS5A01G148600	966	14.8098	14.6276	14.2734	18.2171	61.9279	tr|A0A1D6DI98|A0A1D6DI98_WHEAT	Peroxidase	Oxidative stress metabolism and lignin biosynthesis (Das and Rotchoudhury 2014; Quiroga et al. 2000)
[truncated: 620 more rows]

## Sheet: 4B-Gen Pn induced&repressed
S4B Table. Differentially-expressed genome-based defense- and stress-related gene IDs with total RPKM >51 - Pn Only
induced		27 gene IDs
repressed		8 gene IDs
			FC	log2 FC
Gene ID	Cont RPKM	Pn RPKM	Pn	Pn	Blast-Hit-Accession	Annotation	Defense/stress function
TraesCS4B01G197900	100.687	649.843	6.45406	2.69021	tr|O23983|O23983_HORVU	Ascorbate peroxidase	Oxidative stress metabolism (Das et al. 2014)
TraesCS3D01G530800	14.5968	77.5029	5.30959	2.4086	tr|V9I1C0|V9I1C0_WHEAT	Pathogenesis-related protein 1	Pathogenesis-related protein PR-1 (Linthorst and Van Loon 1991)
TraesCS4A01G106300	159.693	787.626	4.93212	2.30221	tr|O23983|O23983_HORVU	Ascorbate peroxidase	Oxidative stress metabolism (Das et al. 2014)
TraesCS1D01G034800	50.5882	193.616	3.8273	1.93633	tr|I3QM93|I3QM93_HORVU	Metallothionein	Salt, drought, Cd stress tolerance (Patankar et al. 2019; Lee et al. 2004)
TraesCS4D01G198500	165.638	633.024	3.82172	1.93422	tr|O23983|O23983_HORVU	Ascorbate peroxidase	Oxidative stress metabolism (Das et al. 2014)
TraesCS7B01G259700	8.72789	31.4076	3.59854	1.84741	AT4G12780.3	Chaperone DnaJ-domain superfamily protein	Potential effectors in nematode interactions (Grijalva-Mañaya et al. 2019)
TraesCS4A01G116400	20.9323	73.6062	3.5164	1.8141	tr|M7Z3V0|M7Z3V0_TRIUA	Pathogenesis-related protein 1	Pathogenesis-related protein PR-1 (Linthorst and Van Loon 1991)
TraesCS5A01G090600	7.90378	24.8996	3.15033	1.6555	tr|A0A1D1ZEW0|A0A1D1ZEW0_9ARAE	Pathogenesis-related protein 1	Pathogenesis-related protein PR-1 (Linthorst and Van Loon 1991)
TraesCS7A01G368800	14.5365	43.0999	2.96494	1.568	AT4G12780.3	Chaperone DnaJ-domain superfamily protein	Potential effectors in nematode interactions (Grijalva-Mañaya et al. 2019)
TraesCS4A01G269700	7.65905	21.8815	2.85695	1.51448	tr|A0A1E5VQH0|A0A1E5VQH0_9POAL	Microsomal glutathione S-transferase 3	Oxidative stress metabolism (Das et al. 2014)
TraesCS1B01G164200	8.63477	24.0963	2.79062	1.48058	tr|M8A6F2|M8A6F2_TRIUA	Hypersensitive-induced response protein 1	Hypersensitive plant cell death (Zhou et al. 2010)
TraesCS7D01G491200	7.53074	20.5503	2.72886	1.4483	tr|W5I4L4|W5I4L4_WHEAT	Patatin	Resistance against pathogens (Camera et al. 2009)
TraesCS3A01G419800	11.0274	28.4511	2.58004	1.36739	tr|Q8GXG3|Q8GXG3_ARATH	Bifunctional inhibitor/lipid-transfer protein/seed storage 2S albumin-like protein	Transported during systemic acquired resistance (Champigny et al. 2011)
TraesCS1D01G144600	12.0987	30.6602	2.53417	1.34152	tr|M8A6F2|M8A6F2_TRIUA	Hypersensitive-induced response protein 1	Hypersensitive plant cell death (Zhou et al. 2010)
TraesCS3B01G571400	12.3662	31.3151	2.53232	1.34046	tr|D6N2Z5|D6N2Z5_9POAL	Beta-1,3-glucanase	Benzenoid and benzoic acid biosynthesis, including salicylic acid and defense compounds (Widhalm et al. 2015)
TraesCS6B01G010100	9.14833	21.9784	2.40245	1.2645	tr|B6TQA1|B6TQA1_MAIZE	Pathogen-related protein	Biotic and abiotic stress (Kim et al. 2008)
TraesCS2A01G333000	35.6316	83.8808	2.35411	1.23518	tr|A2Q5G7|A2Q5G7_MEDTR	Heavy metal transport/detoxification protein	Heavy metal detoxification (Zhao et al. 2022)
TraesCS4B01G187800	28.9492	66.2609	2.28887	1.19464	tr|M8AV69|M8AV69_AEGTA	Pathogenesis-related protein 1	Pathogenesis-related protein PR-1 (Linthorst and Van Loon 1991)
TraesCS1B01G239800	34.6247	78.7912	2.27558	1.18623	tr|Q84L50|Q84L50_HORVV	Metallothionein-like protein	Salt, drought, Cd stress tolerance (Patankar et al. 2019; Lee et al. 2004)
TraesCS1D01G227100	21.5767	48.8261	2.26291	1.17818	tr|Q84L50|Q84L50_HORVV	Metallothionein-like protein	Salt, drought, Cd stress tolerance (Patankar et al. 2019; Lee et al. 2004)
TraesCS3A01G421100	31.9901	71.3287	2.22971	1.15686	tr|A0A059Q0G5|A0A059Q0G5_9POAL	Loricrin	Possible orthologue of Phytophora pathogenicity factor (Guo et al. 2017)
TraesCS7A01G218600	10.2621	21.6202	2.10681	1.07506	tr|A0A023GS52|A0A023GS52_SOYBN	CONSTANS-like zinc finger protein	Abiotic stress tolerance (Min et al. 2014)
TraesCS1D01G227200	58.6237	122.783	2.09443	1.06656	tr|Q84L50|Q84L50_HORVV	Metallothionein-like protein	Salt, drought, Cd stress tolerance (Patankar et al. 2019; Lee et al. 2004)
TraesCS7B01G064000	9.51883	19.5462	2.05342	1.03803	tr|M8BNT9|M8BNT9_AEGTA	Chaperone protein dnaJ	Potential effectors in nematode interactions (Grijalva-Mañaya et al. 2019)
TraesCS1B01G013700	7.70771	15.7949	2.04924	1.03509	AT5G17880.2	disease resistance protein (TIR-NBS-LRR class)	Resistance against pathogens (Martin et al. 2003)
TraesCS2D01G438200	55.2481	111.655	2.02096	1.01504	tr|D7MKH4|D7MKH4_ARALL	Protease inhibitor/seed storage/lipid transfer protein family protein	Possible antimicrobial defense (Jin et al. 2009; Gao et al. 2022)
TraesCS2B01G200700	9.09448	18.3217	2.0146	1.01049	tr|M8CBI3|M8CBI3_AEGTA	Dihydroflavonol-4-reductase	Flavonoid biosynthesis; innate immunity against nematodes (Treutter 2006; Chin et al. 2018)
TraesCS7D01G036600	53.0258	26.5029	0.499811	-1.00055	tr|A0A1D6D1F6|A0A1D6D1F6_WHEAT	Sucrose synthase	Sugar homeostasis (Kanwarand Jha 2019; Liu et al. 2022)
TraesCS4A01G446700	34.9681	17.3645	0.49658	-1.0099	tr|A0A1D6SCP9|A0A1D6SCP9_WHEAT	Sucrose synthase	Sugar homeostasis (Kanwarand Jha 2019; Liu et al. 2022)
TraesCS3B01G390700	26.6295	12.5554	0.471485	-1.08472	tr|Q943K7|Q943K7_ORYSJ	70 kDa heat shock protein	Biotic and abiotic stress tolerance (Haq et al. 2019)
TraesCS3D01G045500	62.489	27.8141	0.445104	-1.16779	tr|Q40866|Q40866_PENAM	Heat shock protein	Biotic and abiotic stress tolerance (Berka et al. 2022)
TraesCS1D01G369200	5.10878	2.26557	0.443466	-1.1731	tr|B5TWD1|B5TWD1_HORVV	Late embryogenesis abundant protein	Abiotic stress tolerance; dessiccation tolerance (Karpinska et al. 2022)
TraesCS1A01G364100	1.50633	0.642019	0.426215	-1.23035	tr|B5TWC8|B5TWC8_HORVV	Late embryogenesis abundant protein	Abiotic stress tolerance; dessiccation tolerance (Karpinska et al. 2022)
TraesCS2D01G033200	34.3194	13.9361	0.40607	-1.3002	tr|F4Y591|F4Y591_WHEAT	Heat shock protein 90	Chloroplast-mediated negative regulator of heat stress tolerance Kadota and Shirasu 2012)
TraesCS6B01G383800	7.67534	2.73027	0.35572	-1.49119	tr|Q9SPA9|Q9SPA9_HORVU	Dehydrin	Abiotic stress tolerance (Sun et al. 2021)

## Sheet: 4C-Gen Pt induced&repressed
S4C Table. Differentially-expressed genome-based defense- and stress-related gene IDs with total RPKM >51 - Pt Only
induced		65 gene IDs
repressed		13 gene IDs
			FC	log2 FC
Gene ID	Cont RPKM	Pt RPKM	Pt	Pt	Blast-Hit-Accession	Annotation	Defense/stress function
TraesCS2D01G154300	1.47552	2129.05	1442.92	10.4948	tr|D0PRB4|D0PRB4_WHEAT	Peroxiredoxin	Oxidative stress metabolism (Koenig et al. 2002)
TraesCS2B01G174400	1.32703	945.649	712.608	9.47696	tr|D0PRB4|D0PRB4_WHEAT	Peroxiredoxin	Oxidative stress metabolism (Koenig et al. 2002)
TraesCS1D01G369500	2.46785	395.496	160.26	7.32427	tr|B5TWC9|B5TWC9_HORVV	Late embryogenesis abundant protein	Abiotic stress tolerance; dessiccation tolerance (Karpinska et al. 2022)
TraesCS1A01G364100	1.50633	136.27	90.4654	6.49929	tr|B5TWC8|B5TWC8_HORVV	Late embryogenesis abundant protein	Abiotic stress tolerance; dessiccation tolerance (Karpinska et al. 2022)
TraesCS3D01G158600	2.49417	159.804	64.0713	6.00161	tr|A0A0K9PIU3|A0A0K9PIU3_ZOSMR	Late embryogenesis abundant protein Lea14	Abiotic stress tolerance; dessiccation tolerance (Wang et al. 2014)
TraesCS1D01G369300	13.5106	759.338	56.2029	5.81257	tr|B5TWD1|B5TWD1_HORVV	Late embryogenesis abundant protein	Abiotic stress tolerance; dessiccation tolerance (Karpinska et al. 2022)
TraesCS1D01G369200	5.10878	245.517	48.0578	5.5867	tr|B5TWD1|B5TWD1_HORVV	Late embryogenesis abundant protein	Abiotic stress tolerance; dessiccation tolerance (Karpinska et al. 2022)
TraesCS3A01G150800	2.48131	117.101	47.1932	5.56051	tr|A0A0K9PIU3|A0A0K9PIU3_ZOSMR	Late embryogenesis abundant protein Lea14	Abiotic stress tolerance; dessiccation tolerance (Wang et al. 2014)
TraesCS1A01G364400	0.649169	29.2111	44.9976	5.49178	tr|B5TWD1|B5TWD1_HORVV	Late embryogenesis abundant protein	Abiotic stress tolerance; dessiccation tolerance (Karpinska et al. 2022)
TraesCS1B01G381200	6.40421	245.401	38.3187	5.25998	tr|B5TWD1|B5TWD1_HORVV	Late embryogenesis abundant protein	Abiotic stress tolerance; dessiccation tolerance (Karpinska et al. 2022)
TraesCS1D01G369400	6.97237	250.891	35.9836	5.16927	tr|B5TWC9|B5TWC9_HORVV	Late embryogenesis abundant protein	Abiotic stress tolerance; dessiccation tolerance (Karpinska et al. 2022)
TraesCS1A01G364000	10.8322	207.66	19.1705	4.26082	tr|B5TWD1|B5TWD1_HORVV	Late embryogenesis abundant protein	Abiotic stress tolerance; dessiccation tolerance (Karpinska et al. 2022)
TraesCS1B01G381400	4.19905	60.4297	14.3913	3.84712	tr|B5TWD1|B5TWD1_HORVV	Late embryogenesis abundant protein	Abiotic stress tolerance; dessiccation tolerance (Karpinska et al. 2022)
TraesCS5A01G090600	7.90378	83.9271	10.6186	3.40852	tr|A0A1D1ZEW0|A0A1D1ZEW0_9ARAE	Pathogenesis-related protein 1	Pathogenesis-related protein PR-1 (Linthorst and Van Loon 1991)
TraesCS6D01G333000	4.17515	43.9701	10.5314	3.39662	tr|Q9SPA9|Q9SPA9_HORVU	Dehydrin	Abiotic stress tolerance (Sun et al. 2021)
TraesCS5A01G369800	7.84864	70.9785	9.04341	3.17687	tr|A0A0H4MAT1|A0A0H4MAT1_WHEAT	Dehydrin	Abiotic stress tolerance (Sun et al. 2021)
TraesCS4A01G116400	20.9323	183.404	8.76179	3.13123	tr|M7Z3V0|M7Z3V0_TRIUA	Pathogenesis-related protein 1	Pathogenesis-related protein PR-1 (Linthorst and Van Loon 1991)
TraesCS1D01G094900	9.91161	80.8588	8.15799	3.02821	tr|M1HIR7|M1HIR7_ELAGV	Glutathione S-transferase	Oxidative stress metabolism (Das et al. 2014)
TraesCS7B01G068300	6.05648	48.8472	8.06529	3.01173	tr|M7XM10|M7XM10_TRIUA	Pathogenesis-related protein 1	Pathogenesis-related protein PR-1 (Linthorst and Van Loon 1991)
TraesCS6B01G383800	7.67534	61.5326	8.01692	3.00305	tr|Q9SPA9|Q9SPA9_HORVU	Dehydrin	Abiotic stress tolerance (Sun et al. 2021)
TraesCS5B01G372100	5.48646	43.6512	7.95618	2.99208	tr|Q9SPB0|Q9SPB0_HORVU	Dehydrin	Abiotic stress tolerance (Sun et al. 2021)
TraesCS5D01G379200	8.55988	59.9581	7.00456	2.80829	tr|Q9SPB0|Q9SPB0_HORVU	Dehydrin	Abiotic stress tolerance (Sun et al. 2021)
TraesCS7D01G078700	5.58196	34.7281	6.2215	2.63726	tr|B6SUR9|B6SUR9_MAIZE	Glutathione S-transferase	Oxidative stress metabolism (Das et al. 2014)
TraesCS5A01G424100	14.8406	81.0308	5.46009	2.44892	tr|Q3MUP2|Q3MUP2_HORVU	Glutathione-S-transferase	Oxidative stress metabolism (Das et al. 2014)
TraesCS7D01G164500	9.3821	50.3448	5.36605	2.42386	tr|M8ATB2|M8ATB2_AEGTA	Pathogenesis-related protein 1	Pathogenesis-related protein PR-1 (Linthorst and Van Loon 1991)
TraesCS5D01G432700	48.5643	258.997	5.33308	2.41497	tr|Q3MUP2|Q3MUP2_HORVU	Glutathione-S-transferase	Oxidative stress metabolism (Das et al. 2014)
TraesCS1B01G381800	5.39604	26.3848	4.88966	2.28974	tr|B5TWD1|B5TWD1_HORVV	Late embryogenesis abundant protein	Abiotic stress tolerance; dessiccation tolerance (Karpinska et al. 2022)
TraesCS1A01G102800	38.4177	179.811	4.68043	2.22664	tr|M1HIR7|M1HIR7_ELAGV	Glutathione S-transferase	Oxidative stress metabolism (Das et al. 2014)
TraesCS1D01G369800	7.16458	32.1651	4.48947	2.16654	tr|B5TWD1|B5TWD1_HORVV	Late embryogenesis abundant protein	Abiotic stress tolerance; dessiccation tolerance (Karpinska et al. 2022)
TraesCS5B01G426400	67.1635	300.248	4.47041	2.16041	tr|Q3MUP2|Q3MUP2_HORVU	Glutathione-S-transferase	Oxidative stress metabolism (Das et al. 2014)
TraesCS7D01G044500	5.8949	26.3279	4.46622	2.15905	tr|Q6WSC2|Q6WSC2_ORYSI	Glutathione S-transferase	Oxidative stress metabolism (Das et al. 2014)
TraesCS1A01G186500	17.1883	75.7721	4.40837	2.14024	tr|Q6WSC2|Q6WSC2_ORYSI	Glutathione S-transferase	Oxidative stress metabolism (Das et al. 2014)
TraesCS2B01G442700	130.049	548.655	4.21881	2.07684	tr|M8ATB2|M8ATB2_AEGTA	Pathogenesis-related protein 1	Pathogenesis-related protein PR-1 (Linthorst and Van Loon 1991)
TraesCS2A01G274700	11.0475	45.7146	4.13801	2.04894	tr|B9IAA3|B9IAA3_POPTR	Aldo/keto reductase family protein	Multiple functions including xenobiotic detoxification (Barski et al. 2008)
TraesCS2D01G317800	35.2796	142.265	4.03251	2.01168	tr|M7Z3V0|M7Z3V0_TRIUA	Pathogenesis-related protein 1	Pathogenesis-related protein PR-1 (Linthorst and Van Loon 1991)
TraesCS1D01G190100	8.79471	33.5407	3.81374	1.93121	tr|Q6WSC2|Q6WSC2_ORYSI	Glutathione S-transferase	Oxidative stress metabolism (Das et al. 2014)
TraesCS4D01G189200	27.9216	104.42	3.73976	1.90295	tr|M7Z3V0|M7Z3V0_TRIUA	Pathogenesis-related protein 1	Pathogenesis-related protein PR-1 (Linthorst and Van Loon 1991)
TraesCS1A01G186100	5.23713	19.1269	3.65217	1.86875	tr|Q6WSC2|Q6WSC2_ORYSI	Glutathione S-transferase	Oxidative stress metabolism (Das et al. 2014)
TraesCS7D01G090200	8.85223	31.4837	3.55659	1.83049	tr|A0A1D6CVP1|A0A1D6CVP1_WHEAT	Peroxidase	Oxidative stress metabolism and lignin biosynthesis (Das and Rotchoudhury 2014; Quiroga et al. 2000)
TraesCS1D01G191100	22.4402	78.96	3.51869	1.81504	tr|Q6WSC2|Q6WSC2_ORYSI	Glutathione S-transferase	Oxidative stress metabolism (Das et al. 2014)
TraesCS1B01G113700	8.48059	29.4835	3.47659	1.79767	tr|M1HIR7|M1HIR7_ELAGV	Glutathione S-transferase	Oxidative stress metabolism (Das et al. 2014)
TraesCS4B01G187800	28.9492	98.3778	3.3983	1.76481	tr|M8AV69|M8AV69_AEGTA	Pathogenesis-related protein 1	Pathogenesis-related protein PR-1 (Linthorst and Van Loon 1991)
TraesCS1B01G113500	8.78216	29.122	3.31604	1.72946	tr|M1HIR7|M1HIR7_ELAGV	Glutathione S-transferase	Oxidative stress metabolism (Das et al. 2014)
TraesCS5D01G413600	6.92165	20.7759	3.00159	1.58573	tr|A0A0H4TL70|A0A0H4TL70_WHEAT	Cold acclimation protein	Cold adaptation (Chinnusamy et al. 2010; UniProt O65639 · CSP1_ARATH)
TraesCS2D01G420900	15.3371	45.7016	2.9798	1.57522	tr|M8BY10|M8BY10_AEGTA	Pathogenesis-related protein 1	Pathogenesis-related protein PR-1 (Linthorst and Van Loon 1991)
TraesCS3D01G445400	30.7207	90.8539	2.95742	1.56434	tr|A4PIV6|A4PIV6_ALLCE	Glutathione S-transferase	Oxidative stress metabolism (Das et al. 2014)
TraesCS2B01G355900	31.3518	88.4687	2.82181	1.49662	tr|G7L1V2|G7L1V2_MEDTR	Aldo/keto reductase family oxidoreductase	Multiple functions including xenobiotic detoxification (Barski et al. 2008)
TraesCS7D01G090600	12.5416	31.6162	2.52092	1.33395	tr|A0A1D6D586|A0A1D6D586_WHEAT	Peroxidase	Oxidative stress metabolism and lignin biosynthesis (Das and Rotchoudhury 2014; Quiroga et al. 2000)
TraesCS3D01G486100	9.23157	22.9859	2.48992	1.3161	tr|B6U3T3|B6U3T3_MAIZE	Glutathione S-transferase	Oxidative stress metabolism (Das et al. 2014)
TraesCS3D01G530800	14.5968	35.6935	2.4453	1.29001	tr|V9I1C0|V9I1C0_WHEAT	Pathogenesis-related protein 1	Pathogenesis-related protein PR-1 (Linthorst and Van Loon 1991)
TraesCS1A01G102700	50.9448	115.812	2.27329	1.18478	tr|Q9SP56|Q9SP56_WHEAT	Glutathione S-transferase	Oxidative stress metabolism (Das et al. 2014)
TraesCS7D01G090700	13.5813	30.8446	2.27111	1.1834	tr|A0A0A9I2W7|A0A0A9I2W7_ARUDO	Peroxidase 72	Oxidative stress metabolism and lignin biosynthesis (Das and Rotchoudhury 2014; Quiroga et al. 2000)
TraesCS3A01G452900	25.9078	58.1272	2.24362	1.16583	tr|A4PIV6|A4PIV6_ALLCE	Glutathione S-transferase	Oxidative stress metabolism (Das et al. 2014)
TraesCS7D01G090400	16.8343	37.752	2.24256	1.16514	tr|A0A0A9I2W7|A0A0A9I2W7_ARUDO	Peroxidase 72	Oxidative stress metabolism and lignin biosynthesis (Das and Rotchoudhury 2014; Quiroga et al. 2000)
TraesCS2A01G108700	10.6306	23.8215	2.24085	1.16404	tr|A0A1D5TMZ6|A0A1D5TMZ6_WHEAT	Peroxidase	Oxidative stress metabolism and lignin biosynthesis (Das and Rotchoudhury 2014; Quiroga et al. 2000)
TraesCS4A01G394900	10.5763	23.2415	2.19751	1.13587	tr|A0A1D5WXF5|A0A1D5WXF5_WHEAT	Peroxidase	Oxidative stress metabolism and lignin biosynthesis (Das and Rotchoudhury 2014; Quiroga et al. 2000)
TraesCS1B01G013700	7.70771	16.7704	2.1758	1.12154	AT5G17880.2	disease resistance protein (TIR-NBS-LRR class)	Resistance against pathogens (Martin et al. 2003)
TraesCS1B01G194300	27.0949	57.02	2.10445	1.07345	tr|Q6WSC2|Q6WSC2_ORYSI	Glutathione S-transferase	Oxidative stress metabolism (Das et al. 2014)
TraesCS2B01G009100	12.1915	25.4944	2.09117	1.06431	tr|Q712G4|Q712G4_ORYSA	Cytochrome P450	Xenobiotic detoxification; biotic and abiotic stress tolerance (Pandian et al. 2020)
TraesCS1B01G455900	33.6373	70.2071	2.08718	1.06156	tr|A0A0K9PIU3|A0A0K9PIU3_ZOSMR	Late embryogenesis abundant protein Lea14	Abiotic stress tolerance; dessiccation tolerance (Wang et al. 2014)
TraesCS7D01G277500	26.0586	53.9777	2.07139	1.0506	tr|M8AQW3|M8AQW3_AEGTA	Monodehydroascorbate reductase	Oxidative stress metabolism (Das et al. 2014)
TraesCS1A01G375600	9.2287	19.1057	2.07025	1.04981	tr|A0A076L230|A0A076L230_GOSHI	Heat shock transcription factor	Biotic and abiotic stress tolerance (Berka et al. 2022)
TraesCS7D01G090300	16.2599	33.6354	2.06862	1.04867	tr|A0A1D6CVP2|A0A1D6CVP2_WHEAT	Peroxidase	Oxidative stress metabolism and lignin biosynthesis (Das and Rotchoudhury 2014; Quiroga et al. 2000)
TraesCS1D01G013500	20.7185	42.5152	2.05204	1.03706	tr|B7FI39|B7FI39_MEDTR	12-oxophytodienoate reductase-like protein	Jasmonic acid biosynthesis (Ruan et al. 2019)
TraesCS7A01G094700	17.9678	36.2402	2.01695	1.01217	tr|A0A0A9I2W7|A0A0A9I2W7_ARUDO	Peroxidase 72	Oxidative stress metabolism and lignin biosynthesis (Das and Rotchoudhury 2014; Quiroga et al. 2000)
TraesCS2A01G532200	18.2202	9.05794	0.497138	-1.00828	tr|A0A061F7C0|A0A061F7C0_THECC	Wound-responsive family protein	Response to wounding (UniProt A0A438DQF0_VITVI)
TraesCS2B01G603100	21.4911	10.609	0.493645	-1.01845	tr|A0A061F1P4|A0A061F1P4_THECC	Late embryogenesis abundant (LEA) hydroxyproline-rich glycoprotein family, putative	Non-race-specific disease resistance and systemic acquired resistance (Bao et al. 2016)
TraesCS3D01G277500	41.2922	20.2573	0.490583	-1.02743	tr|A0A061GN98|A0A061GN98_THECC	Oxidative stress 3	Heavy metal and oxidative stress tolerance (Blanvillain et al. 2009)
TraesCS5B01G351200	123.186	59.3829	0.482059	-1.05272	tr|W5ZX13|W5ZX13_ATRCA	Heavy metal-associated protein	Heavy metal detoxification (Zhao et al. 2022)
TraesCS3A01G113100	23.0928	11.1318	0.482047	-1.05275	tr|F8WL99|F8WL99_CITUN	Heat shock protein	Biotic and abiotic stress tolerance (Berka et al. 2022)
TraesCS3D01G141100	80.1688	37.9226	0.473035	-1.07998	tr|Q60GQ7|Q60GQ7_ORYRU	Metallothionein	Salt, drought, Cd stress tolerance (Patankar et al. 2019; Lee et al. 2004)
TraesCS3A01G277200	16.3297	7.64548	0.468194	-1.09482	tr|A0A061GN98|A0A061GN98_THECC	Oxidative stress 3	Heavy metal and oxidative stress tolerance (Blanvillain et al. 2009)
TraesCS4A01G365700	15.0498	6.40423	0.425536	-1.23265	tr|A0A1D1Y359|A0A1D1Y359_9ARAE	Protein PLANT CADMIUM RESISTANCE 2	Cd detoxification (Gao et al. 2020)
TraesCS6A01G323800	27.6731	11.5947	0.418989	-1.25502	tr|A8IXR1|A8IXR1_BRACM	Universal stress protein family protein	Biotic and abiotic stress tolerance (Chi et al. 2019)
TraesCS4D01G296000	20.6023	8.12285	0.39427	-1.34275	tr|A0A0X8VYK1|A0A0X8VYK1_ELECO	Jasmonate ZIM domain protein	Multiple functions including jasmonate -dependent defense against pathogens (Pauwels and Goosshens 2011; Oblessuc et al. 2020)
TraesCS2A01G033700	44.0733	17.1859	0.389939	-1.35868	tr|F4Y589|F4Y589_WHEAT	Heat shock protein 90	Chloroplast-mediated negative regulator of heat stress tolerance Kadota and Shirasu 2012)
TraesCS1D01G448300	23.1024	7.63316	0.330405	-1.59769	AT3G54510.6	Early-responsive to dehydration stress protein (ERD4)	Possible role in abiotic stress tolerance (Wu et al. 2022)
TraesCS3D01G045500	62.489	14.1321	0.226154	-2.14462	tr|Q40866|Q40866_PENAM	Heat shock protein	Biotic and abiotic stress tolerance (Berka et al. 2022)

## Sheet: 4D-Gen PnPt induced&repressed
S4D Table. Differentially-expressed genome-based defense- and stress-related gene IDs with total RPKM >51 - PnPt Only
induced		91 gene IDs
repressed		14 gene IDs
			FC	log2 FC
Gene ID	Cont RPKM	PnPt RPKM	PnPt	PnPt	Blast-Hit-Accession	Annotation	Defense/stress function
TraesCS2D01G154300	1.47552	2023.78	1371.57	10.4216	tr|D0PRB4|D0PRB4_WHEAT	Peroxiredoxin	Oxidative stress metabolism (Koenig et al. 2002)
TraesCS2B01G174400	1.32703	897.105	676.027	9.40094	tr|D0PRB4|D0PRB4_WHEAT	Peroxiredoxin	Oxidative stress metabolism (Koenig et al. 2002)
TraesCS1D01G369500	2.46785	358.368	145.215	7.18204	tr|B5TWC9|B5TWC9_HORVV	Late embryogenesis abundant protein	Abiotic stress tolerance; dessiccation tolerance (Karpinska et al. 2022)
TraesCS1A01G364100	1.50633	117.056	77.7094	6.28002	tr|B5TWC8|B5TWC8_HORVV	Late embryogenesis abundant protein	Abiotic stress tolerance; dessiccation tolerance (Karpinska et al. 2022)
TraesCS3D01G158600	2.49417	151.4	60.7016	5.92366	tr|A0A0K9PIU3|A0A0K9PIU3_ZOSMR	Late embryogenesis abundant protein Lea14	Abiotic stress tolerance; dessiccation tolerance (Wang et al. 2014)
TraesCS1D01G369300	13.5106	657.071	48.6336	5.60388	tr|B5TWD1|B5TWD1_HORVV	Late embryogenesis abundant protein	Abiotic stress tolerance; dessiccation tolerance (Karpinska et al. 2022)
TraesCS1D01G369200	5.10878	232.386	45.4875	5.5074	tr|B5TWD1|B5TWD1_HORVV	Late embryogenesis abundant protein	Abiotic stress tolerance; dessiccation tolerance (Karpinska et al. 2022)
TraesCS3A01G150800	2.48131	106.449	42.9004	5.42292	tr|A0A0K9PIU3|A0A0K9PIU3_ZOSMR	Late embryogenesis abundant protein Lea14	Abiotic stress tolerance; dessiccation tolerance (Wang et al. 2014)
TraesCS1A01G364400	0.649169	24.3092	37.4466	5.22676	tr|B5TWD1|B5TWD1_HORVV	Late embryogenesis abundant protein	Abiotic stress tolerance; dessiccation tolerance (Karpinska et al. 2022)
TraesCS1B01G381200	6.40421	236.719	36.963	5.20801	tr|B5TWD1|B5TWD1_HORVV	Late embryogenesis abundant protein	Abiotic stress tolerance; dessiccation tolerance (Karpinska et al. 2022)
TraesCS1D01G369400	6.97237	226.298	32.4565	5.02043	tr|B5TWC9|B5TWC9_HORVV	Late embryogenesis abundant protein	Abiotic stress tolerance; dessiccation tolerance (Karpinska et al. 2022)
TraesCS1A01G364000	10.8322	177.682	16.4031	4.0359	tr|B5TWD1|B5TWD1_HORVV	Late embryogenesis abundant protein	Abiotic stress tolerance; dessiccation tolerance (Karpinska et al. 2022)
TraesCS1B01G381400	4.19905	54.7092	13.0289	3.70365	tr|B5TWD1|B5TWD1_HORVV	Late embryogenesis abundant protein	Abiotic stress tolerance; dessiccation tolerance (Karpinska et al. 2022)
TraesCS4A01G116400	20.9323	217.091	10.3711	3.3745	tr|M7Z3V0|M7Z3V0_TRIUA	Pathogenesis-related protein 1	Pathogenesis-related protein PR-1 (Linthorst and Van Loon 1991)
TraesCS5A01G090600	7.90378	67.9533	8.59757	3.10393	tr|A0A1D1ZEW0|A0A1D1ZEW0_9ARAE	Pathogenesis-related protein 1	Pathogenesis-related protein PR-1 (Linthorst and Van Loon 1991)
TraesCS1D01G094900	9.91161	84.3914	8.5144	3.08991	tr|M1HIR7|M1HIR7_ELAGV	Glutathione S-transferase	Oxidative stress metabolism (Das et al. 2014)
TraesCS7B01G068300	6.05648	49.887	8.23698	3.04211	tr|M7XM10|M7XM10_TRIUA	Pathogenesis-related protein 1	Pathogenesis-related protein PR-1 (Linthorst and Van Loon 1991)
TraesCS3D01G530800	14.5968	107.301	7.35101	2.87794	tr|V9I1C0|V9I1C0_WHEAT	Pathogenesis-related protein 1	Pathogenesis-related protein PR-1 (Linthorst and Van Loon 1991)
TraesCS6D01G333000	4.17515	29.2006	6.9939	2.8061	tr|Q9SPA9|Q9SPA9_HORVU	Dehydrin	Abiotic stress tolerance (Sun et al. 2021)
TraesCS5B01G372100	5.48646	37.9073	6.90925	2.78853	tr|Q9SPB0|Q9SPB0_HORVU	Dehydrin	Abiotic stress tolerance (Sun et al. 2021)
TraesCS5A01G369800	7.84864	53.7611	6.84973	2.77605	tr|A0A0H4MAT1|A0A0H4MAT1_WHEAT	Dehydrin	Abiotic stress tolerance (Sun et al. 2021)
TraesCS7D01G078700	5.58196	33.6419	6.0269	2.59142	tr|B6SUR9|B6SUR9_MAIZE	Glutathione S-transferase	Oxidative stress metabolism (Das et al. 2014)
TraesCS4B01G197900	100.687	588.847	5.84827	2.54801	tr|O23983|O23983_HORVU	Ascorbate peroxidase	Oxidative stress metabolism (Das et al. 2014)
TraesCS5A01G424100	14.8406	86.2541	5.81205	2.53905	tr|Q3MUP2|Q3MUP2_HORVU	Glutathione-S-transferase	Oxidative stress metabolism (Das et al. 2014)
TraesCS1A01G102800	38.4177	204.477	5.32248	2.4121	tr|M1HIR7|M1HIR7_ELAGV	Glutathione S-transferase	Oxidative stress metabolism (Das et al. 2014)
TraesCS5D01G379200	8.55988	42.6835	4.98646	2.31802	tr|Q9SPB0|Q9SPB0_HORVU	Dehydrin	Abiotic stress tolerance (Sun et al. 2021)
TraesCS6B01G383800	7.67534	37.9892	4.94951	2.30729	tr|Q9SPA9|Q9SPA9_HORVU	Dehydrin	Abiotic stress tolerance (Sun et al. 2021)
TraesCS7D01G164500	9.3821	45.7066	4.87168	2.28442	tr|M8ATB2|M8ATB2_AEGTA	Pathogenesis-related protein 1	Pathogenesis-related protein PR-1 (Linthorst and Van Loon 1991)
TraesCS5D01G432700	48.5643	234.982	4.83858	2.27458	tr|Q3MUP2|Q3MUP2_HORVU	Glutathione-S-transferase	Oxidative stress metabolism (Das et al. 2014)
TraesCS2A01G274700	11.0475	52.408	4.74388	2.24607	tr|B9IAA3|B9IAA3_POPTR	Aldo/keto reductase family protein	Multiple functions including xenobiotic detoxification (Barski et al. 2008)
TraesCS1B01G381800	5.39604	24.9905	4.63126	2.21141	tr|B5TWD1|B5TWD1_HORVV	Late embryogenesis abundant protein	Abiotic stress tolerance; dessiccation tolerance (Karpinska et al. 2022)
TraesCS4A01G106300	159.693	714.372	4.4734	2.16137	tr|O23983|O23983_HORVU	Ascorbate peroxidase	Oxidative stress metabolism (Das et al. 2014)
TraesCS1D01G190100	8.79471	38.6481	4.39447	2.13569	tr|Q6WSC2|Q6WSC2_ORYSI	Glutathione S-transferase	Oxidative stress metabolism (Das et al. 2014)
TraesCS2B01G442700	130.049	571.32	4.3931	2.13524	tr|M8ATB2|M8ATB2_AEGTA	Pathogenesis-related protein 1	Pathogenesis-related protein PR-1 (Linthorst and Van Loon 1991)
TraesCS1A01G186500	17.1883	75.1732	4.37352	2.1288	tr|Q6WSC2|Q6WSC2_ORYSI	Glutathione S-transferase	Oxidative stress metabolism (Das et al. 2014)
TraesCS5B01G426400	67.1635	289.83	4.3153	2.10946	tr|Q3MUP2|Q3MUP2_HORVU	Glutathione-S-transferase	Oxidative stress metabolism (Das et al. 2014)
TraesCS2D01G317800	35.2796	150.748	4.27296	2.09524	tr|M7Z3V0|M7Z3V0_TRIUA	Pathogenesis-related protein 1	Pathogenesis-related protein PR-1 (Linthorst and Van Loon 1991)
TraesCS1D01G369800	7.16458	29.9939	4.18642	2.06572	tr|B5TWD1|B5TWD1_HORVV	Late embryogenesis abundant protein	Abiotic stress tolerance; dessiccation tolerance (Karpinska et al. 2022)
TraesCS4D01G189200	27.9216	112.896	4.04334	2.01555	tr|M7Z3V0|M7Z3V0_TRIUA	Pathogenesis-related protein 1	Pathogenesis-related protein PR-1 (Linthorst and Van Loon 1991)
TraesCS1A01G186100	5.23713	20.8848	3.98783	1.9956	tr|Q6WSC2|Q6WSC2_ORYSI	Glutathione S-transferase	Oxidative stress metabolism (Das et al. 2014)
TraesCS1B01G113700	8.48059	32.6363	3.84836	1.94424	tr|M1HIR7|M1HIR7_ELAGV	Glutathione S-transferase	Oxidative stress metabolism (Das et al. 2014)
TraesCS7D01G044500	5.8949	21.857	3.70778	1.89056	tr|Q6WSC2|Q6WSC2_ORYSI	Glutathione S-transferase	Oxidative stress metabolism (Das et al. 2014)
TraesCS4D01G198500	165.638	609.186	3.6778	1.87884	tr|O23983|O23983_HORVU	Ascorbate peroxidase	Oxidative stress metabolism (Das et al. 2014)
TraesCS1A01G050400	10.4801	38.0165	3.62748	1.85897	tr|W4ZVD1|W4ZVD1_WHEAT	Bidirectional sugar transporter SWEET	Sugar mobilization and transport (Breia et al. 2021)
TraesCS1D01G034800	50.5882	183.049	3.61841	1.85536	tr|I3QM93|I3QM93_HORVU	Metallothionein	Salt, drought, Cd stress tolerance (Patankar et al. 2019; Lee et al. 2004)
TraesCS7B01G259700	8.72789	29.9115	3.42711	1.77699	AT4G12780.3	Chaperone DnaJ-domain superfamily protein	Potential effectors in nematode interactions (Grijalva-Mañaya et al. 2019)
TraesCS1B01G164200	8.63477	29.0587	3.36531	1.75074	tr|M8A6F2|M8A6F2_TRIUA	Hypersensitive-induced response protein 1	Hypersensitive plant cell death (Zhou et al. 2010)
TraesCS1D01G191100	22.4402	72.5162	3.23153	1.69222	tr|Q6WSC2|Q6WSC2_ORYSI	Glutathione S-transferase	Oxidative stress metabolism (Das et al. 2014)
TraesCS3B01G571400	12.3662	39.4616	3.19109	1.67405	tr|D6N2Z5|D6N2Z5_9POAL	Beta-1,3-glucanase	Benzenoid and benzoic acid biosynthesis, including salicylic acid and defense compounds (Widhalm et al. 2015)
TraesCS5D01G413600	6.92165	21.516	3.10851	1.63622	tr|A0A0H4TL70|A0A0H4TL70_WHEAT	Cold acclimation protein	Cold adaptation (Chinnusamy et al. 2010; UniProt O65639 · CSP1_ARATH)
TraesCS4B01G187800	28.9492	89.1044	3.07796	1.62197	tr|M8AV69|M8AV69_AEGTA	Pathogenesis-related protein 1	Pathogenesis-related protein PR-1 (Linthorst and Van Loon 1991)
TraesCS1B01G113500	8.78216	26.5659	3.02499	1.59693	tr|M1HIR7|M1HIR7_ELAGV	Glutathione S-transferase	Oxidative stress metabolism (Das et al. 2014)
TraesCS4A01G269700	7.65905	22.7221	2.96669	1.56886	tr|A0A1E5VQH0|A0A1E5VQH0_9POAL	Microsomal glutathione S-transferase 3	Oxidative stress metabolism (Das et al. 2014)
TraesCS1A01G265700	27.7368	82.0498	2.95816	1.5647	tr|Q5YF94|Q5YF94_ZEADI	Wound-induced protease inhibitor	Defense against insect herbivory (Pena-Cortes et al. 1995)
TraesCS1D01G052700	20.5634	58.0133	2.8212	1.49631	tr|W5ALR7|W5ALR7_WHEAT	Bidirectional sugar transporter SWEET	Sugar mobilization and transport (Breia et al. 2021)
TraesCS7D01G090200	8.85223	24.8177	2.80355	1.48726	tr|A0A1D6CVP1|A0A1D6CVP1_WHEAT	Peroxidase	Oxidative stress metabolism and lignin biosynthesis (Das and Rotchoudhury 2014; Quiroga et al. 2000)
TraesCS3D01G486100	9.23157	25.8575	2.80098	1.48593	tr|B6U3T3|B6U3T3_MAIZE	Glutathione S-transferase	Oxidative stress metabolism (Das et al. 2014)
TraesCS2A01G571700	9.45057	26.4604	2.79987	1.48536	tr|A0A1D5T6G6|A0A1D5T6G6_WHEAT	Peroxidase	Oxidative stress metabolism and lignin biosynthesis (Das and Rotchoudhury 2014; Quiroga et al. 2000)
TraesCS2D01G420900	15.3371	42.7677	2.7885	1.47949	tr|M8BY10|M8BY10_AEGTA	Pathogenesis-related protein 1	Pathogenesis-related protein PR-1 (Linthorst and Van Loon 1991)
TraesCS7A01G368800	14.5365	40.2112	2.76622	1.46792	AT4G12780.3	Chaperone DnaJ-domain superfamily protein	Potential effectors in nematode interactions (Grijalva-Mañaya et al. 2019)
TraesCS3D01G445400	30.7207	82.4274	2.68313	1.42391	tr|A4PIV6|A4PIV6_ALLCE	Glutathione S-transferase	Oxidative stress metabolism (Das et al. 2014)
TraesCS1B01G194300	27.0949	72.1619	2.6633	1.41321	tr|Q6WSC2|Q6WSC2_ORYSI	Glutathione S-transferase	Oxidative stress metabolism (Das et al. 2014)
TraesCS2B01G355900	31.3518	82.6584	2.63648	1.39861	tr|G7L1V2|G7L1V2_MEDTR	Aldo/keto reductase family oxidoreductase	Multiple functions including xenobiotic detoxification (Barski et al. 2008)
TraesCS3A01G421100	31.9901	83.8495	2.62111	1.39018	tr|A0A059Q0G5|A0A059Q0G5_9POAL	Loricrin	Possible orthologue of Phytophora pathogenicity factor (Guo et al. 2017)
TraesCS1B01G013700	7.70771	19.7338	2.56026	1.35629	AT5G17880.2	disease resistance protein (TIR-NBS-LRR class)	Resistance against pathogens (Martin et al. 2003)
TraesCS6D01G334000	11.5929	29.6233	2.55531	1.3535	tr|B6T0F0|B6T0F0_MAIZE	Trehalose-6-phosphate synthase	Osmoprotection & abiotic stress tolerance (Li et al. 2011; Iturriaga et al. 2009)
TraesCS7D01G491200	7.53074	19.0667	2.53185	1.34019	tr|W5I4L4|W5I4L4_WHEAT	Patatin	Resistance against pathogens (Camera et al. 2009)
TraesCS4B01G381800	39.4252	99.0622	2.51266	1.32921	tr|M8CLZ7|M8CLZ7_AEGTA	Metacaspase-1	Possible mediator of plant cell death in biotic and abiotic stress (Huh 2022)
TraesCS1A01G102700	50.9448	125.523	2.4639	1.30094	tr|Q9SP56|Q9SP56_WHEAT	Glutathione S-transferase	Oxidative stress metabolism (Das et al. 2014)
TraesCS6D01G127700	18.3476	44.2074	2.40944	1.2687	tr|Q9FUE4|Q9FUE4_ORYSJ	Glutathione S-transferase	Oxidative stress metabolism (Das et al. 2014)
TraesCS1B01G276700	13.8174	33.0278	2.39031	1.2572	tr|Q5YF94|Q5YF94_ZEADI	Wound-induced protease inhibitor	Defense against insect herbivory (Pena-Cortes et al. 1995)
TraesCS1D01G266000	22.6507	53.8873	2.37906	1.25039	tr|Q5YF94|Q5YF94_ZEADI	Wound-induced protease inhibitor	Defense against insect herbivory (Pena-Cortes et al. 1995)
[truncated: 33 more rows]
