# Supplementary material for: Differential induction of defense genes in hexaploid wheat roots by the plant-parasitic nematodes Pratylenchus neglectus and P. thornei
Source: PLoS One. 2024 Aug 29;19(8):e0306533. doi: 10.1371/journal.pone.0306533 (PMC11361681; doi:10.1371/journal.pone.0306533)
Supplement: S6 Table — (XLSX) [file pone.0306533.s006.xlsx]

## Sheet: S6A-Defense gene tallies
S6A Table. Comparison of CDS- and genome-based induced defense/stress genes by treatment - Generic annotation tally
blue = annotations unique to CDS (14)
red = annotations unique to Genome (13)
		CDS			Genome		Induction
Gene ID Annotation	Pn	Pt	PnPt	Pn	Pt	PnPt	CDS	Genome
12-oxophytodienoate reductase	0	1	0	0	1	1	Pt	Pt, PnPt
4,5-DOPA dioxygenase extradiol-like protein	0	0	1	0	0	0	PnPt
60S ribosomal protein L19-1	0	0	1	0	0	0	PnPt
Acidic endochitinase	0	0	1	0	0	0	PnPt
Aldo-keto reductase	0	7	8	0	2	3	Pt, PnPt	Pt, PnPt
Aluminium induced protein with YGL and LRDR motifs	0	0	7	0	0	0	PnPt
Ascorbate peroxidase	3	0	3	3	0	3	Pn, PnPt	Pn, PnPt
Betaine aldehyde dehydrogenase	0	0	1	0	0	0	PnPt
Bidirectional sugar transporter SWEET	0	0	0	0	0	2		PnPt
Bifunctional inhibitor/lipid-transfer protein/seed storage 2S albumin-like protein	0	0	0	1	0	0		Pn
C-8,7 sterol isomerase	0	0	1	0	0	0	PnPt
CAP (Cysteine-rich secretory proteins, Antigen 5, and Pathogenesis-related 1 protein) superfamily protein	2	2	3	0	0	0	all CDS
Catalase-peroxidase	4	0	4	0	0	0	Pn, PnPt
Chaperone DnaJ	0	0	0	3	0	2		Pn, PnPt
Cold acclimation protein	0	0	0	0	1	1		Pt, PnPt
CONSTANS-like zinc finger protein	0	0	0	1	0	0		Pn
Cysteine-rich venom protein	1	0	0	0	0	0	Pn
Cytochrome P450	0	0	0	0	1	0		Pt
Dehydrin	0	3	3	0	5	5	Pt, PnPt	Pt, PnPt
Dihydroflavonol-4-reductase	0	0	0	1	0	0		Pn
Dirigent protein	1	1	1	0	0	0	all CDS
Disease resistance protein RPM1/TIR-NBS-LRR class	0	1	1	1	1	1	Pt, PnPt	all Gen
Flavonoid 3',5'-hydroxylase	1	0	0	0	0	0	Pn
Germin-like	3	8	12	0	0	4	all CDS	PnPt
Glucan endo-1,3-beta-glucosidase/beta-1,3-glucanase	0	0	5	1	0	2	PnPt	Pn, PnPt
Glutathione S-transferase	3	22	25	0	18	20	all CDS	Pt, PnPt
Heavy metal transport associated	1	1	1	1	0	1	all CDS	Pn, PnPt
Heat shock 70 kDa protein	0	0	1	0	1	0	PnPt	Pt
Hypersensitive-induced response protein 1	0	0	0	2	0	2		Pn, PnPt
Jasmonate-induced protein	0	0	1	0	0	0	PnPt
Late embryogenesis abundant protein	0	21	22	0	14	14	Pt, PnPt	Pt, PnPt
Loricrin	0	0	0	1	0	1	PnPt	PnPt
Metacaspase	2	1	3	0	0	1	all CDS	PnPt
Metallothionein	2	1	1	4	0	1	all CDS	Pn, PnPt
Microsomal glutathione s-transferase	0	0	1	1	0	1	PnPt	Pn, PnPt
Monodehydroascorbate reductase	0	0	0	0	1	1		Pt, PnPt
Patatin	0	0	0	1	0	1		Pn, PnPt
Pathogenesis-related protein 1	0	2	2	4	10	11	Pt, PnPt	all Gen
Pathogen-related protein	1	0	1	1	0	0	Pn, PnPt	Pn
Peroxidase	0	7	2	0	8	5	Pt, PnPt	Pt, PnPt
Peroxiredoxin	0	6	6	0	2	2	Pt, PnPt	Pt, PnPt
PLANT CADMIUM RESISTANCE	0	0	1	0	0	1	PnPt	PnPt
Pleiotropic drug resistance	0	0	1	0	0	0	PnPt
Protease inhibitor/seed storage/lipid transfer protein family protein	0	0	0	1	0	0		Pn
Superoxide dismutase [Cu-Zn]	0	0	1	0	0	0	PnPt
Thionin	1	0	2	0	0	0	Pn, PnPt
Thioredoxin	1	0	1	0	0	0	Pn, PnPt
Trehalose phosphate synthase	0	0	2	0	0	1	PnPt	PnPt
Wound-induced protease inhibitor	0	0	0	0	0	4		PnPt
Total = 49
Subtotal	26	84	126	27	65	91
		Tally
Induction	CDS	Genome	Both
Pn only	2	5	0
Pt only	0	2	0
PnPt only	14	6	2
Pn, PnPt	5	8	1
Pt, PnPt	7	9	5
All trmts	7	1	0

## Sheet: S6B-Pn gene IDs
S6B Table. Comparison of CDS- and genome-based induced defense/stress genes by treatment - Pn induced
Coding Sequence Annotations
Pn Gene ID	Pn log2 FC	Pn Annotation	Pn Defense/stress function
Traes_4BL_19FA6DCAD.2	2.84207	ascorbate peroxidase	Oxidative stress metabolism (Das and Roychoudhury 2014)
Traes_4BL_FBE8A057A.1	2.57147	ascorbate peroxidase	Oxidative stress metabolism (Das and Roychoudhury 2014)
Traes_4BL_19FA6DCAD.1	2.51921	ascorbate peroxidase	Oxidative stress metabolism (Das and Roychoudhury 2014)
Traes_3AL_A5024B415.1	2.3454	CAP (Cysteine-rich secretory proteins, Antigen 5, and Pathogenesis-related 1 protein) superfamily protein	Mutiple functions including possible antagonist of salt tolerance (Chien et al.2105)
Traes_3DL_4345A6DD4.1	2.40562	CAP (Cysteine-rich secretory proteins, Antigen 5, and Pathogenesis-related 1 protein) superfamily protein LENGTH=185	Mutiple functions including possible antagonist of salt tolerance (Chien et al.2105)
Traes_4AS_9EEABCE1C.1	2.33123	Catalase-peroxidase	Oxidative stress metabolism (Das and Roychoudhury 2014)
Traes_4DL_8CE055F15.2	2.02195	Catalase-peroxidase	Oxidative stress metabolism (Das and Roychoudhury 2014)
Traes_4DL_8CE055F15.1	1.99917	Catalase-peroxidase	Oxidative stress metabolism (Das and Roychoudhury 2014)
Traes_4DL_8CE055F15.3	1.85335	Catalase-peroxidase	Oxidative stress metabolism (Das and Roychoudhury 2014)
Traes_5BL_B137C7E4F.1	1.03223	Cysteine-rich venom protein	Possible role in abiotic stress tolerance (Tadokoro et al. 2020)
Traes_7DS_1885DD5A2.1	1.5706	Dirigent protein	Lignan and lignin biosynthesis; abiotic stress response (Paniagua et al. 2017)
Traes_4AL_2069BDB92.1	1.08267	Flavonoid 3',5'-hydroxylase	Flavonoid biosynthesis; innate immunity against nematodes (Treutter 2006; Chin et al. 2018)
Traes_4DL_0AA0EAE73.2	1.06144	Germin-like protein	Biotic and abiotic stress tolerance (Dunwell et al. 2008)
Traes_4BL_03873D07C.1	1.05426	Germin-like protein	Biotic and abiotic stress tolerance (Dunwell et al. 2008)
Traes_2AS_056ADB1BE.2	1.05132	Germin-like protein	Biotic and abiotic stress tolerance (Dunwell et al. 2008)
Traes_7DS_CB8E9331D.1	1.96758	Glutathione S-transferase	Oxidative stress metabolism (Das and Roychoudhury 2014)
Traes_1BL_3765A51EC.1	1.01456	Glutathione S-transferase	Oxidative stress metabolism (Das and Roychoudhury 2014)
Traes_7AS_7AD539041.1	1.07219	Glutathione S-transferase	Oxidative stress metabolism (Das and Roychoudhury 2014)
Traes_3B_306E941F4.1	1.03692	Heavy metal-associated	Heavy metal detoxification (Zhao et al. 2022)
Traes_5BS_B31394D11.1	1.10121	Metacaspase	Possible mediator of plant cell death in biotic and abiotic stress (Huh 2022)
Traes_5AS_1980CF067.1	1.4709	Metacaspase	Possible mediator of plant cell death in biotic and abiotic stress (Huh 2022)
Traes_1BL_28E8F55C4.1	1.16916	Metallothionein	Salt, drought, Cd stress tolerance (Patankar et al. 2019; Lee et al. 2004)
Traes_1BL_8B855ABE5.2	1.01928	Metallothionein	Salt, drought, Cd stress tolerance (Patankar et al. 2019; Lee et al. 2004)
Traes_6BS_B3BEB9210.1	1.25369	Pathogen-related protein	Biotic and abiotic stress (Kim et al. 2008)
Traes_7AL_BCB5980BA.1	1.20115	Thionin	Pathogenesis-related protein PR-13 (Hong et al. 2021)
Traes_1DL_DF3CA9CCC.4	1.02175	thioredoxin	Oxidative stress metabolism (Santos et al. 2006)
xxxx
Total = 26
Genome-Based Annotations
Pn Gene ID	Pn log2 FC	Pn Annotation	Pn Defense/stress function
TraesCS4B01G197900	2.69021	Ascorbate peroxidase	Oxidative stress metabolism (Das et al. 2014)
TraesCS4A01G106300	2.30221	Ascorbate peroxidase	Oxidative stress metabolism (Das et al. 2014)
TraesCS4D01G198500	1.93422	Ascorbate peroxidase	Oxidative stress metabolism (Das et al. 2014)
TraesCS3B01G571400	1.34046	Beta-1,3-glucanase	Benzenoid and benzoic acid biosynthesis, including salicylic acid and defense compounds (Widhalm et al. 2015)
TraesCS3A01G419800	1.36739	Bifunctional inhibitor/lipid-transfer protein/seed storage 2S albumin-like protein	Transported during systemic acquired resistance (Champigny et al. 2011)
TraesCS7B01G259700	1.84741	Chaperone protein dnaJ	Potential effectors in nematode interactions (Grijalva-Mañaya et al. 2019)
TraesCS7A01G368800	1.568	Chaperone protein dnaJ	Potential effectors in nematode interactions (Grijalva-Mañaya et al. 2019)
TraesCS7B01G064000	1.03803	Chaperone protein dnaJ	Potential effectors in nematode interactions (Grijalva-Mañaya et al. 2019)
TraesCS7A01G218600	1.07506	CONSTANS-like zinc finger protein	Abiotic stress tolerance (Min et al. 2014)
TraesCS2B01G200700	1.01049	Dihydroflavonol-4-reductase	Flavonoid biosynthesis; innate immunity against nematodes (Treutter 2006; Chin et al. 2018)
TraesCS1B01G013700	1.03509	disease resistance protein (TIR-NBS-LRR class)	Resistance against pathogens (Martin et al. 2003)
TraesCS2A01G333000	1.23518	Heavy metal transport/detoxification protein	Heavy metal detoxification (Zhao et al. 2022)
TraesCS1B01G164200	1.48058	Hypersensitive-induced response protein 1	Hypersensitive plant cell death (Zhou et al. 2010)
TraesCS1D01G144600	1.34152	Hypersensitive-induced response protein 1	Hypersensitive plant cell death (Zhou et al. 2010)
TraesCS3A01G421100	1.15686	Loricrin	Possible orthologue of Phytophora pathogenicity factor (Guo et al. 2017)
TraesCS1D01G034800	1.93633	Metallothionein	Salt, drought, Cd stress tolerance (Patankar et al. 2019; Lee et al. 2004)
TraesCS1B01G239800	1.18623	Metallothionein	Salt, drought, Cd stress tolerance (Patankar et al. 2019; Lee et al. 2004)
TraesCS1D01G227100	1.17818	Metallothionein	Salt, drought, Cd stress tolerance (Patankar et al. 2019; Lee et al. 2004)
TraesCS1D01G227200	1.06656	Metallothionein	Salt, drought, Cd stress tolerance (Patankar et al. 2019; Lee et al. 2004)
TraesCS4A01G269700	1.51448	Microsomal glutathione S-transferase 3	Oxidative stress metabolism (Das et al. 2014)
TraesCS7D01G491200	1.4483	Patatin	Resistance against pathogens (Camera et al. 2009)
TraesCS3D01G530800	2.4086	Pathogenesis-related protein 1	Pathogenesis-related protein PR-1 (Linthorst and Van Loon 1991)
TraesCS4A01G116400	1.8141	Pathogenesis-related protein 1	Pathogenesis-related protein PR-1 (Linthorst and Van Loon 1991)
TraesCS5A01G090600	1.6555	Pathogenesis-related protein 1	Pathogenesis-related protein PR-1 (Linthorst and Van Loon 1991)
TraesCS4B01G187800	1.19464	Pathogenesis-related protein 1	Pathogenesis-related protein PR-1 (Linthorst and Van Loon 1991)
TraesCS6B01G010100	1.2645	Pathogen-related protein	Biotic and abiotic stress (Kim et al. 2008)
TraesCS2D01G438200	1.01504	Protease inhibitor/seed storage/lipid transfer protein family protein	Possible antimicrobial defense (Jin et al. 2009; Gao et al. 2022)
xxxx
Total = 27

## Sheet: S6C-Pt gene IDs
S6C Table. Comparison of CDS- and genome-based induced defense/stress genes by treatment - Pt Induced
Coding Sequence Annotations
Pn Gene ID	Pn log2 FC	Pn Annotation	Pn Defense/stress function
Traes_1DS_F89ACB1D3.1	1.2289	12-oxophytodienoate reductase	Jasmonic acid biosynthesis and signalling (Ruan et al. 2019)
Traes_2AL_1A870CE7B.2	2.70832	Aldo-keto reductase	Multiple functions including xenobiotic detoxification (Barski et al. 2008)
Traes_2AL_1A870CE7B.3	2.47786	Aldo-keto reductase	Multiple functions including xenobiotic detoxification (Barski et al. 2008)
Traes_2AL_1A870CE7B.1	2.43225	Aldo-keto reductase	Multiple functions including xenobiotic detoxification (Barski et al. 2008)
Traes_2DL_13533D388.1	1.62196	Aldo-keto reductase	Multiple functions including xenobiotic detoxification (Barski et al. 2008)
Traes_2BL_824265E0E.1	1.47295	Aldo-keto reductase	Multiple functions including xenobiotic detoxification (Barski et al. 2008)
Traes_2BL_824265E0E1.1	1.37356	Aldo-keto reductase	Multiple functions including xenobiotic detoxification (Barski et al. 2008)
Traes_2AL_81C13DF27.1	1.0381	Aldo-keto reductase	Multiple functions including xenobiotic detoxification (Barski et al. 2008)
Traes_3AL_A5024B415.1	1.15143	CAP (Cysteine-rich secretory proteins, Antigen 5, and Pathogenesis-related 1 protein) superfamily protein	Mutiple functions including possible antagonist of salt tolerance (Chien et al.2105)
Traes_3DL_4345A6DD4.1	1.439	CAP (Cysteine-rich secretory proteins, Antigen 5, and Pathogenesis-related 1 protein) superfamily protein LENGTH=185	Mutiple functions including possible antagonist of salt tolerance (Chien et al.2105)
Traes_6DL_42DF4F0A4.2	1.75391	Dehydrin	Abiotic stress tolerance (Sun et al. 2021)
Traes_5DL_134F29727.1	2.60556	Dehydrin	Abiotic stress tolerance (Sun et al. 2021)
Traes_6DL_B28B5501C.1	2.45863	Dehydrin	Abiotic stress tolerance (Sun et al. 2021)
Traes_7DS_1885DD5A2.1	1.42176	Dirigent protein	Lignan and lignin biosynthesis; abiotic stress response (Paniagua et al. 2017)
Traes_1DS_1C8681426.1	1.25537	Disease resistance protein RPM1	Resistance against pathogens (Martin et al. 2003)
Traes_5BL_72B476ADC.1	1.43402	germin-like	Biotic and abiotic stress tolerance (Dunwell et al. 2008)
Traes_2AS_056ADB1BE.2	1.35279	germin-like	Biotic and abiotic stress tolerance (Dunwell et al. 2008)
Traes_5AL_65919E12B.1	1.29045	germin-like	Biotic and abiotic stress tolerance (Dunwell et al. 2008)
Traes_1DL_DF3CA9CCC.4	1.27228	germin-like	Oxidative stress metabolism (Santos et al. 2006)
Traes_2AS_298F369BE.2	1.26272	germin-like	Biotic and abiotic stress tolerance (Dunwell et al. 2008)
Traes_2AS_056ADB1BE.1	1.13864	germin-like	Biotic and abiotic stress tolerance (Dunwell et al. 2008)
Traes_4BL_03873D07C.1	1.05939	germin-like	Biotic and abiotic stress tolerance (Dunwell et al. 2008)
Traes_6AL_2BA9DA334.1	1.41228	germin-like	Biotic and abiotic stress tolerance (Dunwell et al. 2008)
Traes_7DS_CB8E9331D.1	3.15882	Glutathione S-transferase	Oxidative stress metabolism (Das and Roychoudhury 2014)
Traes_1DS_1A966E69F.1	3.01697	Glutathione S-transferase	Oxidative stress metabolism (Das and Roychoudhury 2014)
Traes_1DS_1A966E69F.3	2.92126	Glutathione S-transferase	Oxidative stress metabolism (Das and Roychoudhury 2014)
Traes_5DL_D6E35133A.2	2.52472	Glutathione S-transferase	Oxidative stress metabolism (Das and Roychoudhury 2014)
Traes_5DL_935157A12.1	2.51288	Glutathione S-transferase	Oxidative stress metabolism (Das and Roychoudhury 2014)
Traes_5DL_D6E35133A.1	2.50379	Glutathione S-transferase	Oxidative stress metabolism (Das and Roychoudhury 2014)
Traes_1BL_3765A51EC.1	2.4238	Glutathione S-transferase	Oxidative stress metabolism (Das and Roychoudhury 2014)
Traes_5BL_051A88B95.1	2.41441	Glutathione S-transferase	Oxidative stress metabolism (Das and Roychoudhury 2014)
Traes_5BL_051A88B95.3	2.33813	Glutathione S-transferase	Oxidative stress metabolism (Das and Roychoudhury 2014)
Traes_1AS_00BD72553.1	2.23656	Glutathione S-transferase	Oxidative stress metabolism (Das and Roychoudhury 2014)
Traes_1BL_3765A51EC.2	2.04215	Glutathione S-transferase	Oxidative stress metabolism (Das and Roychoudhury 2014)
Traes_5BL_051A88B95.2	2.03444	Glutathione S-transferase	Oxidative stress metabolism (Das and Roychoudhury 2014)
Traes_3AL_FA14B19A6.1	1.91075	Glutathione S-transferase	Oxidative stress metabolism (Das and Roychoudhury 2014)
Traes_1AL_657856E06.1	1.79364	Glutathione S-transferase	Oxidative stress metabolism (Das and Roychoudhury 2014)
Traes_1AL_1A9EB2CBB.1	1.78736	Glutathione S-transferase	Oxidative stress metabolism (Das and Roychoudhury 2014)
Traes_3AL_E8C6D2761.1	1.73649	Glutathione S-transferase	Oxidative stress metabolism (Das and Roychoudhury 2014)
Traes_1BS_6FEB6D656.1	1.53211	Glutathione S-transferase	Oxidative stress metabolism (Das and Roychoudhury 2014)
Traes_3B_919AAD1A5.1	1.25842	Glutathione S-transferase	Oxidative stress metabolism (Das and Roychoudhury 2014)
Traes_1AS_7672884C6.1	1.15351	Glutathione S-transferase	Oxidative stress metabolism (Das and Roychoudhury 2014)
Traes_1AS_9D59F9C89.1	1.08278	Glutathione S-transferase	Oxidative stress metabolism (Das and Roychoudhury 2014)
Traes_7AS_7AD539041.1	1.07389	Glutathione S-transferase	Oxidative stress metabolism (Das and Roychoudhury 2014)
Traes_1BS_DDE53AF02.1	1.03951	Glutathione S-transferase	Oxidative stress metabolism (Das and Roychoudhury 2014)
Traes_7AL_3E508AA9C.1	1.35648	Heavy metal transport/detoxification superfamily protein LENGTH=177	Heavy metal detoxification (Zhao et al. 2022)
Traes_1DL_B63CADDCD.1	6.98393	Late embryogenesis abundant protein	Abiotic stress tolerance; dessiccation tolerance (Boswell et al. 2014)
Traes_3B_4F509404E.2	5.86723	Late embryogenesis abundant protein	Abiotic stress tolerance; dessiccation tolerance (Karpinska et al. 2022)
Traes_1AL_26674CB2F.1	5.69244	Late embryogenesis abundant protein	Abiotic stress tolerance; dessiccation tolerance (Karpinska et al. 2022)
Traes_1DL_9942FD49C.1	5.52365	Late embryogenesis abundant protein	Abiotic stress tolerance; dessiccation tolerance (Karpinska et al. 2022)
Traes_3B_4F509404E.1	5.47754	Late embryogenesis abundant protein	Abiotic stress tolerance; dessiccation tolerance (Karpinska et al. 2022)
Traes_1BL_5CD8FB94C.3	5.4122	Late embryogenesis abundant protein	Abiotic stress tolerance; dessiccation tolerance (Boswell et al. 2014)
Traes_1BL_5CD8FB94C.2	5.2235	Late embryogenesis abundant protein	Abiotic stress tolerance; dessiccation tolerance (Boswell et al. 2014)
Traes_1BL_5CD8FB94C.4	5.19059	Late embryogenesis abundant protein	Abiotic stress tolerance; dessiccation tolerance (Boswell et al. 2014)
Traes_1AL_34404D5D8.3	4.98364	Late embryogenesis abundant protein	Abiotic stress tolerance; dessiccation tolerance (Boswell et al. 2014)
Traes_1DL_4D7C10235.1	4.95554	Late embryogenesis abundant protein	Abiotic stress tolerance; dessiccation tolerance (Boswell et al. 2014)
Traes_1BL_8EA4F6001.1	4.9237	Late embryogenesis abundant protein	Abiotic stress tolerance; dessiccation tolerance (Boswell et al. 2014)
Traes_1BL_5CD8FB94C.1	4.87318	Late embryogenesis abundant protein	Abiotic stress tolerance; dessiccation tolerance (Boswell et al. 2014)
Traes_1BL_85E4C2FE1.2	4.72577	Late embryogenesis abundant protein	Abiotic stress tolerance; dessiccation tolerance (Boswell et al. 2014)
Traes_1BL_85E4C2FE1.1	4.71977	Late embryogenesis abundant protein	Abiotic stress tolerance; dessiccation tolerance (Boswell et al. 2014)
Traes_1BL_8EA4F6001.2	4.6716	Late embryogenesis abundant protein	Abiotic stress tolerance; dessiccation tolerance (Boswell et al. 2014)
Traes_1DL_122F16FB2.1	4.66747	Late embryogenesis abundant protein	Abiotic stress tolerance; dessiccation tolerance (Boswell et al. 2014)
Traes_1BL_5CD8FB94C.5	4.48236	Late embryogenesis abundant protein	Abiotic stress tolerance; dessiccation tolerance (Boswell et al. 2014)
Traes_1AL_34404D5D8.4	4.37036	Late embryogenesis abundant protein	Abiotic stress tolerance; dessiccation tolerance (Boswell et al. 2014)
Traes_1AL_34404D5D8.2	4.34403	Late embryogenesis abundant protein	Abiotic stress tolerance; dessiccation tolerance (Boswell et al. 2014)
Traes_1BL_5CD8FB94C.6	4.12274	Late embryogenesis abundant protein	Abiotic stress tolerance; dessiccation tolerance (Boswell et al. 2014)
Traes_1AL_34404D5D8.1	3.97584	Late embryogenesis abundant protein	Abiotic stress tolerance; dessiccation tolerance (Boswell et al. 2014)
Traes_1AL_2EF38544E.1	1.16709	metacaspase	Possible mediator of plant cell death in biotic and abiotic stress (Huh 2022)
Traes_3B_78F5B1B09.3	1.10081	metallothionein	Salt, drought, Cd stress tolerance (Patankar et al. 2019; Lee et al. 2004)
Traes_7BS_3DBDB86AB.1	1.53209	Pathogenesis-related protein 1	Pathogenesis-related protein PR-1 (Linthorst and Van Loon 1991)
Traes_2DL_9D278D4C1.1	2.08966	Pathogenesis-related protein 1	Pathogenesis-related protein PR-1 (Linthorst and Van Loon 1991)
Traes_7DS_0AA31C900.1	1.53644	Peroxidase	Oxidative stress metabolism and lignin biosynthesis (Das and Roychoudhury 2014; Quiroga et al. 2000)
Traes_5BL_4819963FB.1	1.25839	Peroxidase	Oxidative stress metabolism and lignin biosynthesis (Das and Roychoudhury 2014; Quiroga et al. 2000)
Traes_7DS_C4734CAB8.1	1.24873	Peroxidase	Oxidative stress metabolism and lignin biosynthesis (Das and Roychoudhury 2014; Quiroga et al. 2000)
Traes_7AS_0611176A1.1	1.23471	Peroxidase	Oxidative stress metabolism and lignin biosynthesis (Das and Roychoudhury 2014; Quiroga et al. 2000)
Traes_4AL_723E53212.1	1.10224	Peroxidase	Oxidative stress metabolism and lignin biosynthesis (Das and Roychoudhury 2014; Quiroga et al. 2000)
Traes_7DS_9F89E00AB.2	1.01137	Peroxidase	Oxidative stress metabolism and lignin biosynthesis (Das and Roychoudhury 2014; Quiroga et al. 2000)
Traes_7DS_9F89E00AB.1	1.00175	Peroxidase	Oxidative stress metabolism and lignin biosynthesis (Das and Roychoudhury 2014; Quiroga et al. 2000)
Traes_2BS_CADAA49C9.1	10.8835	Peroxiredoxin	Oxidative stress metabolism (Koenig et al. 2002)
Traes_2DS_82AF233B4.1	10.4797	Peroxiredoxin	Oxidative stress metabolism (Das and Roychoudhury 2014)
Traes_2BS_CADAA49C9.2	9.60707	Peroxiredoxin	Oxidative stress metabolism (Koenig et al. 2002)
Traes_2DS_BBACA8F7F.1	9.51774	Peroxiredoxin	Oxidative stress metabolism (Koenig et al. 2002)
Traes_2DS_BBACA8F7F.2	9.10689	Peroxiredoxin	Oxidative stress metabolism (Koenig et al. 2002)
Traes_2DS_70E0D80B3.1	9.0284	Peroxiredoxin	Oxidative stress metabolism (Koenig et al. 2002)
xxxx
Total = 84
Genome-Based Annotations
Pn Gene ID	Pn log2 FC	Pn Annotation	Pn Defense/stress function
TraesCS1D01G013500	1.03706	12-oxophytodienoate reductase-like protein	Jasmonic acid biosynthesis (Ruan et al. 2019)
TraesCS2B01G355900	1.49662	Aldo/keto reductase	Multiple functions including xenobiotic detoxification (Barski et al. 2008)
TraesCS2A01G274700	2.04894	Aldo/keto reductase	Multiple functions including xenobiotic detoxification (Barski et al. 2008)
TraesCS5D01G413600	1.58573	Cold acclimation protein	Cold adaptation (Chinnusamy et al. 2010; UniProt O65639 · CSP1_ARATH)
TraesCS2B01G009100	1.06431	Cytochrome P450	Xenobiotic detoxification; biotic and abiotic stress tolerance (Pandian et al. 2020)
TraesCS6D01G333000	3.39662	Dehydrin	Abiotic stress tolerance (Sun et al. 2021)
TraesCS5A01G369800	3.17687	Dehydrin	Abiotic stress tolerance (Sun et al. 2021)
TraesCS6B01G383800	3.00305	Dehydrin	Abiotic stress tolerance (Sun et al. 2021)
TraesCS5B01G372100	2.99208	Dehydrin	Abiotic stress tolerance (Sun et al. 2021)
TraesCS5D01G379200	2.80829	Dehydrin	Abiotic stress tolerance (Sun et al. 2021)
TraesCS1B01G013700	1.12154	disease resistance protein (TIR-NBS-LRR class)	Resistance against pathogens (Martin et al. 2003)
TraesCS1D01G094900	3.02821	Glutathione S-transferase	Oxidative stress metabolism (Das et al. 2014)
TraesCS7D01G078700	2.63726	Glutathione S-transferase	Oxidative stress metabolism (Das et al. 2014)
TraesCS1A01G102800	2.22664	Glutathione S-transferase	Oxidative stress metabolism (Das et al. 2014)
TraesCS7D01G044500	2.15905	Glutathione S-transferase	Oxidative stress metabolism (Das et al. 2014)
TraesCS1A01G186500	2.14024	Glutathione S-transferase	Oxidative stress metabolism (Das et al. 2014)
TraesCS1D01G190100	1.93121	Glutathione S-transferase	Oxidative stress metabolism (Das et al. 2014)
TraesCS1A01G186100	1.86875	Glutathione S-transferase	Oxidative stress metabolism (Das et al. 2014)
TraesCS1D01G191100	1.81504	Glutathione S-transferase	Oxidative stress metabolism (Das et al. 2014)
TraesCS1B01G113700	1.79767	Glutathione S-transferase	Oxidative stress metabolism (Das et al. 2014)
TraesCS1B01G113500	1.72946	Glutathione S-transferase	Oxidative stress metabolism (Das et al. 2014)
TraesCS3D01G445400	1.56434	Glutathione S-transferase	Oxidative stress metabolism (Das et al. 2014)
TraesCS3D01G486100	1.3161	Glutathione S-transferase	Oxidative stress metabolism (Das et al. 2014)
TraesCS1A01G102700	1.18478	Glutathione S-transferase	Oxidative stress metabolism (Das et al. 2014)
TraesCS3A01G452900	1.16583	Glutathione S-transferase	Oxidative stress metabolism (Das et al. 2014)
TraesCS1B01G194300	1.07345	Glutathione S-transferase	Oxidative stress metabolism (Das et al. 2014)
TraesCS5A01G424100	2.44892	Glutathione-S-transferase	Oxidative stress metabolism (Das et al. 2014)
TraesCS5D01G432700	2.41497	Glutathione-S-transferase	Oxidative stress metabolism (Das et al. 2014)
TraesCS5B01G426400	2.16041	Glutathione-S-transferase	Oxidative stress metabolism (Das et al. 2014)
TraesCS1A01G375600	1.04981	Heat shock transcription factor	Biotic and abiotic stress tolerance (Berka et al. 2022)
TraesCS1D01G369500	7.32427	Late embryogenesis abundant protein	Abiotic stress tolerance; dessication tolerance (Karpinska et al. 2022)
TraesCS1A01G364100	6.49929	Late embryogenesis abundant protein	Abiotic stress tolerance; dessication tolerance (Karpinska et al. 2022)
TraesCS1D01G369300	5.81257	Late embryogenesis abundant protein	Abiotic stress tolerance; dessication tolerance (Karpinska et al. 2022)
TraesCS1D01G369200	5.5867	Late embryogenesis abundant protein	Abiotic stress tolerance; dessication tolerance (Karpinska et al. 2022)
TraesCS1A01G364400	5.49178	Late embryogenesis abundant protein	Abiotic stress tolerance; dessication tolerance (Karpinska et al. 2022)
TraesCS1B01G381200	5.25998	Late embryogenesis abundant protein	Abiotic stress tolerance; dessication tolerance (Karpinska et al. 2022)
TraesCS1D01G369400	5.16927	Late embryogenesis abundant protein	Abiotic stress tolerance; dessication tolerance (Karpinska et al. 2022)
TraesCS1A01G364000	4.26082	Late embryogenesis abundant protein	Abiotic stress tolerance; dessication tolerance (Karpinska et al. 2022)
TraesCS1B01G381400	3.84712	Late embryogenesis abundant protein	Abiotic stress tolerance; dessication tolerance (Karpinska et al. 2022)
TraesCS1B01G381800	2.28974	Late embryogenesis abundant protein	Abiotic stress tolerance; dessication tolerance (Karpinska et al. 2022)
TraesCS1D01G369800	2.16654	Late embryogenesis abundant protein	Abiotic stress tolerance; dessication tolerance (Karpinska et al. 2022)
TraesCS3D01G158600	6.00161	Late embryogenesis abundant protein	Abiotic stress tolerance; dessication tolerance (Wang et al. 2014)
TraesCS3A01G150800	5.56051	Late embryogenesis abundant protein	Abiotic stress tolerance; dessication tolerance (Wang et al. 2014)
TraesCS1B01G455900	1.06156	Late embryogenesis abundant protein	Abiotic stress tolerance; dessication tolerance (Wang et al. 2014)
TraesCS7D01G277500	1.0506	Monodehydroascorbate reductase	Oxidative stress metabolism (Das et al. 2014)
TraesCS5A01G090600	3.40852	Pathogenesis-related protein 1	Pathogenesis-related protein PR-1 (Linthorst and Van Loon 1991)
TraesCS4A01G116400	3.13123	Pathogenesis-related protein 1	Pathogenesis-related protein PR-1 (Linthorst and Van Loon 1991)
TraesCS7B01G068300	3.01173	Pathogenesis-related protein 1	Pathogenesis-related protein PR-1 (Linthorst and Van Loon 1991)
TraesCS7D01G164500	2.42386	Pathogenesis-related protein 1	Pathogenesis-related protein PR-1 (Linthorst and Van Loon 1991)
TraesCS2B01G442700	2.07684	Pathogenesis-related protein 1	Pathogenesis-related protein PR-1 (Linthorst and Van Loon 1991)
TraesCS2D01G317800	2.01168	Pathogenesis-related protein 1	Pathogenesis-related protein PR-1 (Linthorst and Van Loon 1991)
TraesCS4D01G189200	1.90295	Pathogenesis-related protein 1	Pathogenesis-related protein PR-1 (Linthorst and Van Loon 1991)
TraesCS4B01G187800	1.76481	Pathogenesis-related protein 1	Pathogenesis-related protein PR-1 (Linthorst and Van Loon 1991)
TraesCS2D01G420900	1.57522	Pathogenesis-related protein 1	Pathogenesis-related protein PR-1 (Linthorst and Van Loon 1991)
TraesCS3D01G530800	1.29001	Pathogenesis-related protein 1	Pathogenesis-related protein PR-1 (Linthorst and Van Loon 1991)
TraesCS7D01G090200	1.83049	Peroxidase	Oxidative stress metabolism and lignin biosynthesis (Das and Rotchoudhury 2014; Quiroga et al. 2000)
TraesCS7D01G090600	1.33395	Peroxidase	Oxidative stress metabolism and lignin biosynthesis (Das and Rotchoudhury 2014; Quiroga et al. 2000)
TraesCS2A01G108700	1.16404	Peroxidase	Oxidative stress metabolism and lignin biosynthesis (Das and Rotchoudhury 2014; Quiroga et al. 2000)
TraesCS4A01G394900	1.13587	Peroxidase	Oxidative stress metabolism and lignin biosynthesis (Das and Rotchoudhury 2014; Quiroga et al. 2000)
TraesCS7D01G090300	1.04867	Peroxidase	Oxidative stress metabolism and lignin biosynthesis (Das and Rotchoudhury 2014; Quiroga et al. 2000)
TraesCS7D01G090700	1.1834	Peroxidase	Oxidative stress metabolism and lignin biosynthesis (Das and Rotchoudhury 2014; Quiroga et al. 2000)
TraesCS7D01G090400	1.16514	Peroxidase	Oxidative stress metabolism and lignin biosynthesis (Das and Rotchoudhury 2014; Quiroga et al. 2000)
TraesCS7A01G094700	1.01217	Peroxidase	Oxidative stress metabolism and lignin biosynthesis (Das and Rotchoudhury 2014; Quiroga et al. 2000)
TraesCS2D01G154300	10.4948	Peroxiredoxin	Oxidative stress metabolism (Koenig et al. 2002)
TraesCS2B01G174400	9.47696	Peroxiredoxin	Oxidative stress metabolism (Koenig et al. 2002)
xxxx
Total = 65

## Sheet: S6D-PnPt gene IDs
S6D Table. Comparison of CDS- and genome-based induced defense/stress genes by treatment - PnPt Induced
Coding Sequence Annotations
PnPt Gene ID	PnPt log2 FC	PnPt Annotation	Pn Defense/stress function
Traes_3B_FE1D83F18.2	1.03147	4,5-DOPA dioxygenase extradiol-like protein	Betalain biosynthesis; protection against light-related oxidative stress (Li et al. 2019)
Traes_2BS_7135D68C5.1	1.10447	60S ribosomal protein L19-1	Nonhost resistance against bacterial pathogens (Nagaraj et al. 2016)
Traes_3B_26C985A13.1	1.01609	Acidic endochitinase	Pathogenesis-related protein PR-3 (Linthorst and Van Loon 1991)
Traes_2BL_824265E0E1.1	1.52632	Aldo-keto reductase	Multiple functions including xenobiotic detoxification (Barski et al. 2008)
Traes_2BL_824265E0E.1	1.17549	Aldo-keto reductase	Multiple functions including xenobiotic detoxification (Barski et al. 2008)
Traes_2DL_EBA70490E.1	1.07445	Aldo-keto reductase	Multiple functions including xenobiotic detoxification (Barski et al. 2008)
Traes_2AL_1A870CE7B.2	2.38936	Aldo-keto reductase	Multiple functions including xenobiotic detoxification (Barski et al. 2008)
Traes_2AL_1A870CE7B.1	2.29505	Aldo-keto reductase	Multiple functions including xenobiotic detoxification (Barski et al. 2008)
Traes_2AL_1A870CE7B.3	2.06961	Aldo-keto reductase	Multiple functions including xenobiotic detoxification (Barski et al. 2008)
Traes_2AL_81C13DF27.1	1.13527	Aldo-keto reductase	Multiple functions including xenobiotic detoxification (Barski et al. 2008)
Traes_2DL_13533D388.1	1.44866	Aldo-keto reductase	Multiple functions including xenobiotic detoxification (Barski et al. 2008)
Traes_2AL_B7FC2C090.2	1.70974	Aluminium induced protein with YGL and LRDR motifs	Possible Al tolerance (AT5G19140)
Traes_2BL_172F729A7.1	1.66288	Aluminium induced protein with YGL and LRDR motifs	Possible Al tolerance (AT5G19140)
Traes_2BL_172F729A7.3	1.58481	Aluminium induced protein with YGL and LRDR motifs	Possible Al tolerance (AT5G19140)
Traes_2AL_B7FC2C090.4	1.51049	Aluminium induced protein with YGL and LRDR motifs	Possible Al tolerance (AT5G19140)
Traes_2BL_172F729A7.2	1.50395	Aluminium induced protein with YGL and LRDR motifs	Possible Al tolerance (AT5G19140)
Traes_2AL_B7FC2C090.3	1.47494	Aluminium induced protein with YGL and LRDR motifs	Possible Al tolerance (AT5G19140)
Traes_2DL_AFAFDC9F2.1	1.88371	Aluminium induced protein with YGL and LRDR motifs	Possible Al tolerance (AT5G19140)
Traes_4BL_19FA6DCAD.2	2.59931	ascorbate peroxidase	Oxidative stress metabolism (Das and Roychoudhury 2014)
Traes_4BL_FBE8A057A.1	2.59611	ascorbate peroxidase	Oxidative stress metabolism (Das and Roychoudhury 2014)
Traes_4BL_19FA6DCAD.1	2.38172	ascorbate peroxidase	Oxidative stress metabolism (Das and Roychoudhury 2014)
Traes_6DL_61259605F.1	1.33418	Betaine aldehyde dehydrogenase	Osmoprotection and other abiotic stress tolerance (Weretilnyk et al. 1990; Ishitani et al. 1995)
Traes_5DS_644B8CDD5.1	1.21374	C-8,7 sterol isomerase	Sterol biosynthesis for biotic and abiotic stress responses (Wang et al. 2012; Du et al. 2022)
Traes_3AL_A5024B415.1	2.80782	CAP (Cysteine-rich secretory proteins, Antigen 5, and Pathogenesis-related 1 protein) superfamily protein	Mutiple functions including possible antagonist of salt tolerance (Chien et al.2105)
Traes_7DS_5969C1C34.1	1.30235	CAP (Cysteine-rich secretory proteins, Antigen 5, and Pathogenesis-related 1 protein) superfamily protein	Mutiple functions including possible antagonist of salt tolerance (Chien et al.2105)
Traes_3DL_4345A6DD4.1	2.99164	CAP (Cysteine-rich secretory proteins, Antigen 5, and Pathogenesis-related 1 protein) superfamily protein	Mutiple functions including possible antagonist of salt tolerance (Chien et al.2105)
Traes_4AS_9EEABCE1C.1	2.22788	Catalase-peroxidase	Oxidative stress metabolism (Das and Roychoudhury 2014)
Traes_4DL_8CE055F15.2	2.06493	Catalase-peroxidase	Oxidative stress metabolism (Das and Roychoudhury 2014)
Traes_4DL_8CE055F15.1	1.94635	Catalase-peroxidase	Oxidative stress metabolism (Das and Roychoudhury 2014)
Traes_4DL_8CE055F15.3	1.78745	Catalase-peroxidase	Oxidative stress metabolism (Das and Roychoudhury 2014)
Traes_5DL_134F29727.1	2.32992	Dehydrin	Abiotic stress tolerance (Sun et al. 2021)
Traes_6DL_B28B5501C.1	1.72394	Dehydrin	Abiotic stress tolerance (Sun et al. 2021)
Traes_6DL_42DF4F0A4.2	1.20278	Dehydrin	Abiotic stress tolerance (Sun et al. 2021)
Traes_7DS_1885DD5A2.1	2.40312	Dirigent protein	Lignan and lignin biosynthesis; abiotic stress response (Paniagua et al. 2017)
Traes_1DS_1C8681426.1	1.42045	Disease resistance protein RPM1	Resistance against pathogens (Martin et al. 2003)
Traes_2AS_298F369BE.2	1.39589	germin-like	Biotic and abiotic stress tolerance (Dunwell et al. 2008)
Traes_6AL_2BA9DA334.1	1.39148	germin-like	Biotic and abiotic stress tolerance (Dunwell et al. 2008)
Traes_5BL_72B476ADC.1	1.25436	germin-like	Biotic and abiotic stress tolerance (Dunwell et al. 2008)
Traes_2AL_E62AECF7D.1	1.23683	germin-like	Biotic and abiotic stress tolerance (Dunwell et al. 2008)
Traes_2AS_298F369BE.1	1.06612	germin-like	Biotic and abiotic stress tolerance (Dunwell et al. 2008)
Traes_7BL_BA7E33E96.1	1.068	germin-like	Biotic and abiotic stress tolerance (Dunwell et al. 2008)
Traes_2AS_056ADB1BE.2	1.48282	germin-like	Biotic and abiotic stress tolerance (Dunwell et al. 2008)
Traes_4DL_0AA0EAE73.2	1.43206	germin-like	Biotic and abiotic stress tolerance (Dunwell et al. 2008)
Traes_4BL_03873D07C.1	1.31639	germin-like	Biotic and abiotic stress tolerance (Dunwell et al. 2008)
Traes_2AS_056ADB1BE.1	1.21528	germin-like	Biotic and abiotic stress tolerance (Dunwell et al. 2008)
Traes_5AL_65919E12B.1	1.13938	germin-like	Biotic and abiotic stress tolerance (Dunwell et al. 2008)
Traes_4DL_0AA0EAE73.1	1.03289	germin-like	Biotic and abiotic stress tolerance (Dunwell et al. 2008)
Traes_1BL_148679E52.1	1.0826	Glucan endo-1,3-beta-glucosidase	Pathogenesis-related protein PR-2 (Linthorst and Van Loon 1991)
Traes_3B_07E0CF4E1.1	1.1101	Glucan endo-1,3-beta-glucosidase	Pathogenesis-related protein PR-2 (Linthorst and Van Loon 1991)
Traes_3B_A95A9D4C9.2	1.0787	Glucan endo-1,3-beta-glucosidase	Pathogenesis-related protein PR-2 (Linthorst and Van Loon 1991)
Traes_3B_A95A9D4C9.1	1.07357	Glucan endo-1,3-beta-glucosidase	Pathogenesis-related protein PR-2 (Linthorst and Van Loon 1991)
Traes_1BL_01F7D02E2.1	1.04657	Glucan endo-1,3-beta-glucosidase	Pathogenesis-related protein PR-2 (Linthorst and Van Loon 1991)
Traes_5DL_935157A12.1	2.43675	Glutathione S-transferase	Oxidative stress metabolism (Das and Roychoudhury 2014)
Traes_1DS_1A966E69F.3	3.01456	Glutathione S-transferase	Oxidative stress metabolism (Das and Roychoudhury 2014)
Traes_1DS_1A966E69F.1	2.95497	Glutathione S-transferase	Oxidative stress metabolism (Das and Roychoudhury 2014)
Traes_1AS_00BD72553.1	2.42335	Glutathione S-transferase	Oxidative stress metabolism (Das and Roychoudhury 2014)
Traes_1BS_6FEB6D656.1	1.69794	Glutathione S-transferase	Oxidative stress metabolism (Das and Roychoudhury 2014)
Traes_3AL_E8C6D2761.1	1.59492	Glutathione S-transferase	Oxidative stress metabolism (Das and Roychoudhury 2014)
Traes_1AS_7672884C6.1	1.27189	Glutathione S-transferase	Oxidative stress metabolism (Das and Roychoudhury 2014)
Traes_1BS_DDE53AF02.1	1.20843	Glutathione S-transferase	Oxidative stress metabolism (Das and Roychoudhury 2014)
Traes_5DL_D6E35133A.2	2.56115	Glutathione S-transferase	Oxidative stress metabolism (Das and Roychoudhury 2014)
Traes_5DL_D6E35133A.1	2.47772	Glutathione S-transferase	Oxidative stress metabolism (Das and Roychoudhury 2014)
Traes_5BL_051A88B95.1	2.47042	Glutathione S-transferase	Oxidative stress metabolism (Das and Roychoudhury 2014)
Traes_5BL_051A88B95.3	2.30003	Glutathione S-transferase	Oxidative stress metabolism (Das and Roychoudhury 2014)
Traes_1BL_3765A51EC.1	2.21976	Glutathione S-transferase	Oxidative stress metabolism (Das and Roychoudhury 2014)
Traes_5BL_051A88B95.2	2.16152	Glutathione S-transferase	Oxidative stress metabolism (Das and Roychoudhury 2014)
Traes_1BL_3765A51EC.2	2.15334	Glutathione S-transferase	Oxidative stress metabolism (Das and Roychoudhury 2014)
Traes_1AL_657856E06.1	1.95396	Glutathione S-transferase	Oxidative stress metabolism (Das and Roychoudhury 2014)
Traes_1AL_1A9EB2CBB.1	1.81617	Glutathione S-transferase	Oxidative stress metabolism (Das and Roychoudhury 2014)
Traes_3AL_FA14B19A6.1	1.78284	Glutathione S-transferase	Oxidative stress metabolism (Das and Roychoudhury 2014)
Traes_1BL_B0C337630.1	1.35765	Glutathione S-transferase	Oxidative stress metabolism (Das and Roychoudhury 2014)
Traes_6DS_0652B3295.2	1.34562	Glutathione S-transferase	Oxidative stress metabolism (Das and Roychoudhury 2014)
Traes_7AS_7AD539041.1	1.2717	Glutathione S-transferase	Oxidative stress metabolism (Das and Roychoudhury 2014)
Traes_6DS_0652B3295.1	1.18488	Glutathione S-transferase	Oxidative stress metabolism (Das and Roychoudhury 2014)
Traes_4AL_A06C88922.3	1.05208	Glutathione S-transferase	Oxidative stress metabolism (Das and Roychoudhury 2014)
Traes_7DS_CB8E9331D.1	2.78421	Glutathione S-transferase	Oxidative stress metabolism (Das and Roychoudhury 2014)
Traes_3B_919AAD1A5.1	1.1107	Glutathione S-transferase	Oxidative stress metabolism (Das and Roychoudhury 2014)
Traes_4DL_9EA9CCB67.1	1.0417	Heat shock 70 kDa protein	Biotic and abiotic stress tolerance (Berka et al. 2022)
Traes_7AL_4C5A18F7C.3	1.17972	Heavy metal transport/detoxification superfamily protein	Heavy metal detoxification (Zhao et al. 2022)
Traes_3DS_62C657A01.1	1.13433	Jasmonate-induced protein	Jasmonic acid signalling ()
Traes_1DL_B63CADDCD.1	6.93972	Late embryogenesis abundant protein	Abiotic stress tolerance; dessiccation tolerance (Boswell et al. 2014)
Traes_3B_4F509404E.2	5.8372	Late embryogenesis abundant protein	Abiotic stress tolerance; dessiccation tolerance (Karpinska et al. 2022)
Traes_3B_4F509404E.1	5.47574	Late embryogenesis abundant protein	Abiotic stress tolerance; dessiccation tolerance (Karpinska et al. 2022)
Traes_1AL_26674CB2F.1	5.46568	Late embryogenesis abundant protein	Abiotic stress tolerance; dessiccation tolerance (Karpinska et al. 2022)
Traes_1BL_5CD8FB94C.3	5.36679	Late embryogenesis abundant protein	Abiotic stress tolerance; dessiccation tolerance (Boswell et al. 2014)
Traes_1DL_9942FD49C.1	5.25041	Late embryogenesis abundant protein	Abiotic stress tolerance; dessiccation tolerance (Karpinska et al. 2022)
Traes_1BL_5CD8FB94C.2	5.14977	Late embryogenesis abundant protein	Abiotic stress tolerance; dessiccation tolerance (Boswell et al. 2014)
Traes_1BL_5CD8FB94C.4	5.10863	Late embryogenesis abundant protein	Abiotic stress tolerance; dessiccation tolerance (Boswell et al. 2014)
Traes_1BL_8EA4F6001.1	5.06355	Late embryogenesis abundant protein	Abiotic stress tolerance; dessiccation tolerance (Boswell et al. 2014)
Traes_1DL_4D7C10235.1	5.00538	Late embryogenesis abundant protein	Abiotic stress tolerance; dessiccation tolerance (Boswell et al. 2014)
Traes_1AL_34404D5D8.3	4.81862	Late embryogenesis abundant protein	Abiotic stress tolerance; dessiccation tolerance (Boswell et al. 2014)
Traes_1BL_8EA4F6001.2	4.72908	Late embryogenesis abundant protein	Abiotic stress tolerance; dessiccation tolerance (Boswell et al. 2014)
Traes_1BL_5CD8FB94C.1	4.72035	Late embryogenesis abundant protein	Abiotic stress tolerance; dessiccation tolerance (Boswell et al. 2014)
Traes_1DL_122F16FB2.1	4.71708	Late embryogenesis abundant protein	Abiotic stress tolerance; dessiccation tolerance (Boswell et al. 2014)
Traes_1BL_85E4C2FE1.1	4.64271	Late embryogenesis abundant protein	Abiotic stress tolerance; dessiccation tolerance (Boswell et al. 2014)
Traes_1BL_85E4C2FE1.2	4.61825	Late embryogenesis abundant protein	Abiotic stress tolerance; dessiccation tolerance (Boswell et al. 2014)
Traes_1BL_5CD8FB94C.5	4.35301	Late embryogenesis abundant protein	Abiotic stress tolerance; dessiccation tolerance (Boswell et al. 2014)
Traes_1AL_34404D5D8.4	4.25668	Late embryogenesis abundant protein	Abiotic stress tolerance; dessiccation tolerance (Boswell et al. 2014)
Traes_1AL_34404D5D8.2	4.25521	Late embryogenesis abundant protein	Abiotic stress tolerance; dessiccation tolerance (Boswell et al. 2014)
Traes_1BL_5CD8FB94C.6	4.04455	Late embryogenesis abundant protein	Abiotic stress tolerance; dessiccation tolerance (Boswell et al. 2014)
Traes_1AL_34404D5D8.1	3.92287	Late embryogenesis abundant protein	Abiotic stress tolerance; dessiccation tolerance (Boswell et al. 2014)
Traes_1BL_0BF7E1852.1	1.11008	Late embryogenesis abundant protein	Abiotic stress tolerance; dessiccation tolerance (Karpinska et al. 2022)
Traes_5AL_8D5A83BF8.1	1.13595	metacaspase	Possible mediator of plant cell death in biotic and abiotic stress (Huh 2022)
Traes_5AS_1980CF067.1	1.76363	metacaspase	Possible mediator of plant cell death in biotic and abiotic stress (Huh 2022)
Traes_1AL_2EF38544E.1	1.55036	metacaspase	Possible mediator of plant cell death in biotic and abiotic stress (Huh 2022)
Traes_3B_78F5B1B09.3	1.01996	metallothionein	Salt, drought, Cd stress tolerance (Patankar et al. 2019; Lee et al. 2004)
Traes_4AL_3339E4870.1	1.03289	microsomal glutathione s-transferase	Oxidative stress metabolism (Das and Roychoudhury 2014)
Traes_7BS_3DBDB86AB.1	1.94555	Pathogenesis-related protein 1	Pathogenesis-related protein PR-1 (Linthorst and Van Loon 1991)
Traes_2DL_9D278D4C1.1	2.0701	Pathogenesis-related protein 1	Pathogenesis-related protein PR-1 (Linthorst and Van Loon 1991)
Traes_6BS_B3BEB9210.1	1.02503	Pathogen-related protein	Biotic and abiotic stress (Kim et al. 2008)
Traes_7DS_0AA31C900.1	1.06143	Peroxidase	Oxidative stress metabolism and lignin biosynthesis (Das and Roychoudhury 2014; Quiroga et al. 2000)
Traes_2BS_19F05C27A.2	0.999516	Peroxidase	Oxidative stress metabolism and lignin biosynthesis (Das and Roychoudhury 2014; Quiroga et al. 2000)
Traes_2BS_CADAA49C9.1	10.8063	Peroxiredoxin	Oxidative stress metabolism (Koenig et al. 2002)
Traes_2DS_82AF233B4.1	10.4184	Peroxiredoxin	Oxidative stress metabolism (Das and Roychoudhury 2014)
Traes_2BS_CADAA49C9.2	9.56958	Peroxiredoxin	Oxidative stress metabolism (Koenig et al. 2002)
Traes_2DS_BBACA8F7F.1	9.50991	Peroxiredoxin	Oxidative stress metabolism (Koenig et al. 2002)
Traes_2DS_70E0D80B3.1	9.11177	Peroxiredoxin	Oxidative stress metabolism (Koenig et al. 2002)
Traes_2DS_BBACA8F7F.2	8.9934	Peroxiredoxin	Oxidative stress metabolism (Koenig et al. 2002)
Traes_5DL_F62190F0A1.2	1.06685	PLANT CADMIUM RESISTANCE	Heavy metal detoxification (Lin et al. 2020)
Traes_3AL_185A6CCBC.1	1.01605	pleiotropic drug resistance	Xenobiotic exportation, biotic and abiotic stress (Nuruzzaman et al. 2014)
Traes_1BS_88F0031FC.1	1.04987	Superoxide dismutase [Cu-Zn]	Oxidative stress metabolism (Raychaudhuri and Deng 2000)
Traes_7AL_BCB5980BA.1	2.03056	Thionin-like peptide	Pathogenesis-related protein PR-13 (Hong et al. 2021)
Traes_5DL_979C1BE11.1	1.73174	Thionin-like peptide	Pathogenesis-related protein PR-13 (Hong et al. 2021)
Traes_1DL_DF3CA9CCC.4	1.21875	thioredoxin	Oxidative stress metabolism (Santos et al. 2006)
Traes_6DL_33F8A5EF4.1	1.1767	trehalose phosphate synthase	Osmoprotection & abiotic stress tolerance (Li et al. 2011; Iturriaga et al. 2009)
Traes_6BL_AE67DA6A0.1	1.16075	trehalose phosphate synthase	Osmoprotection & abiotic stress tolerance (Li et al. 2011; Iturriaga et al. 2009)
xxxx
Total = 126
