# Supplementary material for: Differential induction of defense genes in hexaploid wheat roots by the plant-parasitic nematodes Pratylenchus neglectus and P. thornei
Source: PLoS One. 2024 Aug 29;19(8):e0306533. doi: 10.1371/journal.pone.0306533 (PMC11361681; doi:10.1371/journal.pone.0306533)
Supplement: S7 Table — (XLSX) [file pone.0306533.s007.xlsx]

## Sheet: S7A-Expts1-4
S7A Table. Nematode enumeration data by genotype & treatment for Expts 1-4 (Fig 1)
SAMPLE	GENO	NEM_SP	TRMT	EXPT	REP	NEM_G
Sca_cont1	1	0	1	1	1	0
Sca_cont2	1	0	1	2	2	0
Sca_cont3	1	0	1	3	3	0
Sca_cont4	1	0	1	4	4	0
Sca_Pn1	1	1	2	1	1	7953
Sca_Pn2	1	1	2	2	2	2200
Sca_Pn3	1	1	2	3	3	2200
Sca_Pn4	1	1	2	4	4	4335.29
Sca_Pt1	1	2	3	1	1	1140.74
Sca_Pt2	1	2	3	2	2	803.846
Sca_Pt3	1	2	3	3	3	855.556
Sca_Pt4	1	2	3	4	4	1405.56
Sca_PnPt1	1	3	4	1	1	9483.33
Sca_PnPt2	1	3	4	2	2	2234.38
Sca_PnPt3	1	3	4	3	3	5454.17
Sca_PnPt4	1	3	4	4	4	3340.74
Rz_cont1	2	0	5	1	1	0
Rz_cont2	2	0	5	2	2	0
Rz_cont3	2	0	5	3	3	0
Rz_cont4	2	0	5	4	4	0
Rz_Pn1	2	1	6	1	1	9047.5
Rz_Pn2	2	1	6	2	2	956.522
Rz_Pn3	2	1	6	3	3	707.143
Rz_Pn4	2	1	6	4	4	3395.65
Rz_Pt1	2	2	7	1	1	1668.97
Rz_Pt2	2	2	7	2	2	355.208
Rz_Pt3	2	2	7	3	3	1443.75
Rz_Pt4	2	2	7	4	4	2295.65
Rz_PnPt1	2	3	8	1	1	9248.15
Rz_PnPt2	2	3	8	2	2	2444.44
Rz_PnPt3	2	3	8	3	3	3208.33
Rz_PnPt4	2	3	8	4	4	12320

## Sheet: S7B-Expt2
S7B Table. Nematode enumeration data by genotype & treatment for Expt 2 only (Fig 1)
SAMPLE	GENO	NEM_SP	TRMT	EXPT	REP	NEM_G
Sca_cont2	1	0	1	2	2	0
Sca_Pn2	1	1	2	2	2	2200
Sca_Pt2	1	2	3	2	2	803.846
Sca_PnPt2	1	3	4	2	2	2234.38
Rz_cont2	2	0	5	2	2	0
Rz_Pn2	2	1	6	2	2	956.522
Rz_Pt2	2	2	7	2	2	355.208
Rz_PnPt2	2	3	8	2	2	2444.44
