# Supplementary material for: Differential induction of defense genes in hexaploid wheat roots by the plant-parasitic nematodes Pratylenchus neglectus and P. thornei
Source: PLoS One. 2024 Aug 29;19(8):e0306533. doi: 10.1371/journal.pone.0306533 (PMC11361681; doi:10.1371/journal.pone.0306533)
Supplement: S8 Table — (XLSX) [file pone.0306533.s008.xlsx]

## Sheet: S8A-EF1a Ct
Translation Elongation Factor EF1a (qRT_PCR Internal Standard)
S8A Table. qRT-PCR data for EF1a internal standard
Wells	Sample	Cv-Trmt	Cт_1	Cт_2	av Cт
A1-B1	2A-0	S-cont	36.9419	35.3219	36.1319
A8-B8	5A-0	S-Pn	36.3597	36.4132	36.3865
A7-B7	8A-0	S-Pt	34.9575	33.5882	34.2728
A4-B4	11A-0	S-Pt+Pn	32.6179	34.5657	33.5918
A5-B5	14B-0	R-cont	35.1641	35.665	35.4145
A6-B6	17A-0	R-P	38.5014	37.2498	37.8756
A2-B2	20B-0	R-Pt	33.2163	33.6582	33.4373
A3-B3	23B-0	R-Pt+Pn	34.8613	37.6046	36.2329
A12	NTC	water	U
U = undetermined (too low to quantify)

## Sheet: S8B-DHN FC
S8B Table. qRT-PCR & RPKM fold-change data for Dehydrin (DHN)
qRT-PCR data						Delta-delta Ct fold-change								RPKM fold-change
Sample	Cv-Trmt	Cт_1	Cт_2	av Cт		Scarlet											RPKM				FC
2A-0	S-cont	30.2509	29.7044	29.9777		DHN	Target	Std.	Delta C'T	Delta C'T	Delta Delta	Fold Change		CDS-based Gene ID	Annotation	Cont	Pn	Pt	PnPt	Pn	Pt	PnPt
5A-0	S-P	29.9382	29.4665	29.7023		Cv-Trmt	Ct Cont	Ct Cont	Target Cont-Std Cont	Target Sample-Std Sample		Conc Sample - Conc Cont		Traes_5DL_134F29727.1	Dehydrin DHN2	26.604	18.519	161.919	133.759	0.696098	6.08627	5.02778
8A-0	S-Pt	28.8886	28.8354	28.862		S-cont	29.9777	36.1319	-6.15	-6.15425	-0.0042511	0.997058
11A-0	S-Pt+Pn	29.5848	29.7291	29.657		S-Pn	29.7023	36.3865	-6.15	-6.68415	-0.534147	0.690567		Genome-based Gene ID	Annotation	Cont	Pn	Pt	PnPt	Pn	Pt	PnPt
14B-0	R-cont	30.8416	30.5885	30.7151		S-Pt	28.862	34.2728	-6.15	-5.41082	0.739182	1.66923		TraesCS5D01G379200	Dehydrin	8.55988	5.9555	59.9581	42.6835	0.695746	7.00456	4.98646
17A-0	R-Pn	29.7475	30.0489	29.8982		S-Pt+Pn	29.657	33.5918	-6.15	-3.93484	2.21516	4.64332
20B-0	R-Pt	31.5105	31.2169	31.3637
23B-0	R-Pt+Pn	29.2575	29.0494	29.1534		Rz1
						DHN	Target	Std.	Delta C'T	Delta C'T	Delta Delta	Fold Change
						Cv-Trmt	Ct Cont	Ct Cont	Target Cont-Std Cont	Target Sample-Std Sample		Conc Sample - Conc Cont
						R-cont	30.7151	35.4145	-4.69949	-4.69949	0	1
						R-Pn	29.8982	37.8756	-4.69949	-7.9774	-3.27791	0.103098
						R-Pt+Pn	31.3637	33.4373	-4.69949	-2.07356	2.62593	6.1728
						R-Pt+Pn	29.1534	36.2329	-4.69949	-7.07951	-2.38003	0.192106

## Sheet: S8C-LEAv1 FC
S8C Table. qRT-PCR & RPKM fold-change data for Late Embryogenesis-Abundant grp 1 (LEAv1)
qRT-PCR data							Delta-delta Ct fold-change								RPKM fold-change
Sample	Cv-Trmt	Cт_1	Cт_2	Cт_3	av Cт		Scarlet											RPKM				FC
2A-a	S-cont	27.7825	28.1196	28.1066	28.0029		LEAv1	Target	Std.	Delta C'T	Delta C'T	Delta Delta	Fold Change		CDS-based Gene ID	Annotation	Cont	Pn	Pt	PnPt	Pn	Pt	PnPt
5A-a	S-Pn	28.5813	28.441	28.4203	28.4808		Cv-Trmt	Ct Cont	Ct Cont	Target Cont-Std Cont	Target Sample-Std Sample		Conc Sample - Conc Cont		Traes_1DL_9942FD49C.1	Late embryogenesis abundant protein 76	9.53	7.571	438.407	362.763	0.794439	46.0028	38.0654
8A-a	S-Pt	27.5029	28.5699	27.8015	27.9581		S-cont	28.0029	36.1319	-8.13	-8.129	0.000996475	1.00069
11A-a	S-Pt+Pn	28.7858	28.484	29.0832	28.7843		S-Pn	28.4808	36.3865	-8.13	-7.90564	0.22436	1.16826		Genome-based Gene ID	Annotation	Cont	Pn	Pt	PnPt	Pn	Pt	PnPt
14B-a	R-cont	29.6168	29.7408	29.8294	29.729		S-Pt	27.9581	34.2728	-8.13	-6.31473	1.81527	3.51924		TraesCS1D01G369300	Late embryogenesis abundant protein	13.5106	8.45911	759.338	657.071	0.626107	56.2029	48.6336
17A-a	R-Pn	28.3064	28.78	29.2383	28.7749		S-Pt+Pn	28.7843	33.5918	-8.13	-4.8075	3.3225	10.004
20B-a	R-Pt	30.3652	29.6954	29.7316	29.9307
23B-a	R-Pt+Pn	28.329	28.4746	28.4068	28.4035		Rz1 Set 2
NTC	water	U	41.0875	U	41.0875		LEAv1	Target	Std.	Delta C'T	Delta C'T	Delta Delta	Fold Change
U = undetermined (too low to quantify)							Cv-Trmt	Ct Cont	Ct Cont	Target Cont-Std Cont	Target Sample-Std Sample		Conc Sample - Conc Cont
							R-cont	29.729	35.4145	-5.69	-5.68555	0.00445313	1.00309
							R-Pn	28.7749	37.8756	-5.69	-9.10069	-3.41069	0.0940328
							R-Pt	29.9307	33.4373	-5.69	-3.50652	2.18348	4.54249
							R-Pt+Pn	28.4035	36.2329	-5.69	-7.82947	-2.13947	0.226963

## Sheet: S8D-LEAv4 FC
S8D Table. qRT-PCR & RPKM fold-change data for Late Embryogenesis-Abundant grp 3 (LEAv4)
qRT-PCR data							Delta-delta Ct fold-change								RPKM fold-change
Sample	Cv-Trmt	Cт_1	Cт_2	Cт_3	av Cт		Scarlet											RPKM				FC
2A-a	S-cont	27.6136	28.2917	28.9142	28.2732		LEAv4	Target	Std.	Delta C'T	Delta C'T	Delta Delta	Fold Change		CDS-based Gene ID	Annotation	Cont	Pn	Pt	PnPt	Pn	Pt	PnPt
5A-a	S-Pn	28.1247	28.3259	28.5647	28.3384		Cv-Trmt	Ct Cont	Ct Cont	Target Cont-Std Cont	Target Sample-Std Sample		Conc Sample - Conc Cont		Traes_1AL_34404D5D8.1	Late embryogenesis abundant protein, group 3	3.681	1.057	57.918	55.83	0.28715	15.7343	15.1671
8A-a	S-Pt	28.737	28.1614	28.1885	28.3623		S-cont	28.2732	36.1319	-7.86	-7.85873	0.0012665	1.00088
11A-a	S-Pt+Pn	29.2507	29.1005	29.3961	29.2491		S-Pn	28.3384	36.3865	-7.86	-8.04803	-0.188033	0.877802		Genome-based Gene ID	Annotation	Cont	Pn	Pt	PnPt	Pn	Pt	PnPt
14B-a	R-cont	29.9594	29.9279	30.2828	30.0567		S-Pt	28.3623	34.2728	-7.86	-5.91054	1.94946	3.8623		TraesCS1A01G364000	Late embryogenesis abundant protein	10.8322	6.97986	207.66	177.682	0.64436	19.1705	16.4031
17A-a	R-Pn	29.18	29.1447	28.7176	29.0141		S-Pt+Pn	29.2491	33.5918	-7.86	-4.34273	3.51727	11.4499
20B-a	R-Pt	29.9702	30.0885	30.5451	30.2013
23B-a	R-Pt+Pn	28.5215	28.6345	28.4834	28.5464		Rz1
NTC	water	U	40.0868	U	40.0868		LEAv4	Target	Std.	Delta C'T	Delta C'T	Delta Delta	Fold Change
U = undetermined (too low to quantify)							Cv-Trmt	Ct Cont	Ct Cont	Target Cont-Std Cont	Target Sample-Std Sample		Conc Sample - Conc Cont
							R-cont	30.0567	35.4145	-5.36	-5.35785	0.00215342	1.00149
							R-Pn	29.0141	37.8756	-5.36	-8.86151	-3.50151	0.0882956
							R-Pt	30.2013	33.4373	-5.36	-3.23597	2.12403	4.3591
							R-Pt+Pn	28.5464	36.2329	-5.36	-7.68648	-2.32648	0.199371

## Sheet: S8E-Lic FC
S8E Table. qRT-PCR & RPKM fold-change data for Lichenase (Lic)
qRT-PCR data							Delta-delta Ct fold-change								RPKM fold-change
Sample	Cv-Trmt	Cт_1	Cт_2	Cт_3	av Cт		Scarlet											RPKM				FC
2A-a	S-cont	24.9571	25.5898	25.6047	25.3839		Lic	Target	Std.	Delta C'T	Delta C'T	Delta Delta	Fold Change		CDS-based Gene ID	Annotation	Cont	Pn	Pt	PnPt	Pn	Pt	PnPt
5A-a	S-Pn	25.7924	25.9191	26.1364	25.9493		Cv-Trmt	Ct Cont	Ct Cont	Target Cont-Std Cont	Target Sample-Std Sample		Conc Sample - Conc Cont		Traes_1BL_01F7D02E2.1	Glucan endo-1,3-beta-glucosidase GV	56.546	70.252	78.786	116.802
8A-a	S-Pt	24.9913	24.8493	25.2772	25.0393		S-cont	25.3839	36.1319	-10.75	-10.748	0.00195694	1.00136		Traes_1BL_148679E52.1	Glucan endo-1,3-beta-glucosidase GI	20.527	18.854	31.503	43.473
11A-a	S-Pt+Pn	26.3192	27.016	26.2294	26.5215		S-Pn	25.9493	36.3865	-10.75	-10.4372	0.312808	1.24212		sum		77.073	89.106	110.289	160.275	1.15612	1.43097	2.07952
14B-a	R-cont	27.1536	27.3417	26.3303	26.9419		S-Pt	25.0393	34.2728	-10.75	-9.23359	1.51641	2.86079
17A-a	R-Pn	26.5504	26.2098	26.5085	26.4229		S-Pt+Pn	26.5215	33.5918	-10.75	-7.0703	3.6797	12.8145		Genome-based Gene ID	Annotation	Cont	Pn	Pt	PnPt	Pn	Pt	PnPt
20B-a	R-Pt	40.8887	26.7893	27.0034	31.5605										TraesCS1B01G249000	'putative beta-1,3-glucanase	41.4923	44.6115	57.7469	98.6884	1.07518	1.39175	2.37848
23B-a	R-Pt+Pn	26.2526	25.3596	25.5201	25.7108		Rz1
NTC	water	U	U	U	U		Lic	Target	Std.	Delta C'T	Delta C'T	Delta Delta	Fold Change
U = undetermined (too low to quantify)							Cv-Trmt	Ct Cont	Ct Cont	Target Cont-Std Cont	Target Sample-Std Sample		Conc Sample - Conc Cont
							R-cont	26.9419	35.4145	-8.47	-8.4727	-0.0026963	0.998133
							R-Pn	26.4229	37.8756	-8.47	-11.4527	-2.9827	0.126508
							R-Pt	31.5605	33.4373	-8.47	-1.87679	6.59321	96.5504
							R-Pt+Pn	25.7108	36.2329	-8.47	-10.5221	-2.05214	0.241125

## Sheet: S8F-Per FC
S8F Table. qRT-PCR & RPKM fold-change data for Peroxiredoxin (Per)
qRT-PCR data						Delta-delta Ct fold-change								RPKM fold-change
Sample	Cv-Trmt	Cт_1	Cт_2	av Cт		Scarlet											RPKM				FC
2A-a 1:5 diln	S-cont	27.3598	U	27.3598		Per	Target	Std.	Delta C'T	Delta C'T	Delta Delta	Fold Change		CDS-based Gene ID	Annotation	Cont	Pn	Pt	PnPt	Pn	Pt	PnPt
5A-0	S-Pn	25.2107	24.9515	25.0811		Cv-Trmt	Ct Cont	Ct Cont	Target Cont-Std Cont	Target Sample-Std Sample		Conc Sample - Conc Cont		Traes_2DS_70E0D80B3.1	Peroxiredoxin-6	1.548	1.483	808.335	856.423
8A-0	S-Pt	24.1606	24.2394	24.2		S-cont	27.3598	37.5479	-10.188	-10.188	0	1		Traes_2BS_CADAA49C9.2	Peroxiredoxin-6	0.977	0.41	761.921	742.376
11A-0	S-Pt+Pn	25.025	26.6721	25.8486		S-Pn	25.0811	36.3865	-10.188	-11.3054	-1.11737	0.460934		sum		2.525	1.893	1570.26	1598.8	0.749703	621.884	633.188
14B-a 1:5 diln	R-cont	26.8717	27.4742	27.1729		S-Pt	24.2	34.2728	-10.188	-10.0729	0.115176	1.08311
17A-c 1:125	R-Pn	40.0027	U	U		S-Pt+Pn	25.8486	33.5918	-10.188	-7.74326	2.44477	5.44439		Genome-based Gene ID	Annotation	Cont	Pn	Pt	PnPt	Pn	Pt	PnPt
20B-0	R-Pt	26.0427	25.1541	25.5984										TraesCS2D01G154300	Peroxiredoxin	1.47552	1.38176	2129.05	2023.78
23B-a 1:5 diln	R-Pt+Pn	26.2633	25.1507	25.707		Rz1								TraesCS2B01G174400	Peroxiredoxin	1.32703	1.21161	945.649	897.105
U = undetermined (too low to quantify)						Per	Target	Std.	Delta C'T	Delta C'T	Delta Delta	Fold Change		sum		2.80254	2.59337	3074.7	2920.88	0.925364	1097.11	1042.23
						Cv-Trmt	Ct Cont	Ct Cont	Target Cont-Std Cont	Target Sample-Std Sample		Conc Sample - Conc Cont
						R-cont	27.1729	35.4145	-9.95951	-8.24161	1.7179	3.28958
						R-Pn	U	U				U
						R-Pt	25.5984	33.4373	-9.95951	-7.83884	2.12067	4.34895
						R-Pt+Pn	25.707	36.2329	-9.95951	-10.5259	-0.56642	0.675291

## Sheet: S8G-PR1v4 FC
S8G Table. qRT-PCR & RPKM fold-change data for Pathogenesis-Related Protein1 grp4 (PR1v4)
qRT-PCR data							Delta-delta Ct fold-change								RPKM fold-change
Sample	Cv-Trmt	Cт_1	Cт_2	Cт_3	av Cт		Scarlet											RPKM				FC
2A-a	S-cont	28.661	28.2956	28.7384	28.565		PR1v4	Target	Std.	Delta C'T	Delta C'T	Delta Delta	Fold Change		CDS-based Gene ID	Annotation	Cont	Pn	Pt	PnPt	Pn	Pt	PnPt
5A-a	S-Pn	28.5098	28.8044	29.4217	28.912		Cv-Trmt	Ct Cont	Ct Cont	Target Cont-Std Cont	Target Sample-Std Sample		Conc Sample - Conc Cont		Traes_2DL_9D278D4C1.1	Pathogenesis-related protein 1	39.839	65.821	169.574	167.29
8A-a	S-Pt	27.9942	27.7246	28.2449	27.9879		S-cont	28.565	36.1319	-7.57	-7.56692	0.00307622	1.00213		Traes_2AL_81CA86DFC.1	Major pollen allergen Bet v 1-D/H	102.784	251.298	272.553	691.609
11A-a	S-Pt+Pn	29.469	29.8648	29.4226	29.5855		S-Pn	28.912	36.3865	-7.57	-7.4745	0.0954962	1.06843		sum		142.623	317.119	442.127	858.899	2.22348	3.09997	6.02216
14B-a	R-cont	30.3804	30.2615	29.8339	30.1586		S-Pt	27.9879	34.2728	-7.57	-6.28494	1.28506	2.43692
17A-a	R-Pn	29.657	29.5903	28.9234	29.3902		S-Pt+Pn	29.5855	33.5918	-7.57	-4.00632	3.56368	11.8243		Genome-based Gene ID	Annotation	Cont	Pn	Pt	PnPt	Pn	Pt	PnPt
20B-a	R-Pt	30.7805	30.4035	30.7183	30.6341										TraesCS2D01G420900	Pathogenesis-related protein 1	15.3371	27.3967	45.7016	42.7677	1.7863	2.9798	2.7885
23B-a	R-Pt+Pn	28.4085	28.7606	28.66	28.6097		Rz1
NTC	water	U	40.753	U	40.753		PR1v4	Target	Std.	Delta C'T	Delta C'T	Delta Delta	Fold Change
U = undetermined (too low to quantify)							Cv-Trmt	Ct Cont	Ct Cont	Target Cont-Std Cont	Target Sample-Std Sample		Conc Sample - Conc Cont
							R-cont	30.1586	35.4145	-5.25594	-5.25594	0	1
							R-Pn	29.3902	37.8756	-5.25594	-8.48537	-3.22943	0.106621
							R-Pt	30.6341	33.4373	-5.25594	-2.80318	2.45276	5.47462
							R-Pt+Pn	28.6097	36.2329	-5.25594	-7.62322	-2.36728	0.193811
